# Supplementary material for: The functional brain favours segregated modular connectivity at old age unless affected by neurodegeneration
Source: Commun Biol. 2021 Aug 16;4:973. doi: 10.1038/s42003-021-02497-0 (PMC8367990; doi:10.1038/s42003-021-02497-0)
Supplement: Supplementary file 4 — Supplementary Data [file 42003_2021_2497_MOESM4_ESM.zip]

Archive with 14 entries (13 files):
- Supplementary_Data/
- Supplementary_Data/Figure_2a.txt
- Supplementary_Data/Figure_2a_notes.txt
- Supplementary_Data/Figure_2b.txt
- Supplementary_Data/Figure_2b_notes.txt
- Supplementary_Data/Figure_2d_i.txt
- Supplementary_Data/Figure_2d_i_notes.txt
- Supplementary_Data/Figure_2c.txt
- Supplementary_Data/Figure_3_Data.xlsx
- Supplementary_Data/Figure_4_Data.xlsx
- Supplementary_Data/Figure_5_Data.xlsx
- Supplementary_Data/Figure_6_Data.xlsx
- Supplementary_Data/Figure_7_Data.xlsx
- Supplementary_Data/Figure_8_Data.xlsx
