# Supplementary material for: The functional brain favours segregated modular connectivity at old age unless affected by neurodegeneration
Source: Commun Biol. 2021 Aug 16;4:973. doi: 10.1038/s42003-021-02497-0 (PMC8367990; doi:10.1038/s42003-021-02497-0)
Supplement: Supplementary file 4 — Supplementary Data [file 42003_2021_2497_MOESM4_ESM.zip › Supplementary_Data/Figure_2a.txt]

edge_strength edge_distance gender group
0.53 43.49 1 0
0.58 34.95 1 0
0.7 48.44 1 0
0.4 63.06 1 0
0.84 43.96 1 0
0.72 60.92 1 0
0.86 46.58 1 0
0.83 28.86 1 0
0.82 88.86 1 0
0.61 69.75 1 0
0.92 92.15 1 0
0.67 23.28 1 0
0.55 65.04 1 0
0.58 85.56 1 0
0.47 25.15 1 0
0.82 45.81 1 0
0.55 50.56 1 0
0.81 93.31 1 0
0.65 39.74 1 0
0.83 17.23 1 0
0.72 79.29 1 0
0.47 65.62 1 0
0.67 120.45 1 0
0.55 124.86 1 0
0.69 135.6 1 0
0.66 151.86 1 0
0.68 144.36 1 0
0.62 75 1 0
0.63 33.92 1 0
0.66 44.5 1 0
0.28 44.28 1 0
0.8 10.79 1 0
0.59 57.66 1 0
0.59 49.19 1 0
0.73 69.65 1 0
0.54 45.98 1 0
0.57 78.84 1 0
0.54 29.47 1 0
0.62 53.51 1 0
0.48 39.05 1 0
0.79 54.3 1 0
0.75 29.3 1 0
0.79 22.14 1 0
0.66 74.19 1 0
0.64 81.07 1 0
0.65 36.08 1 0
0.65 65.45 1 0
0.57 14.4 1 0
0.51 80.7 1 0
0.72 82.5 1 0
0.79 17.39 1 0
0.75 91.52 1 0
0.53 71.73 1 0
0.9 12.92 1 0
0.83 19.79 1 0
0.88 31.59 1 0
0.77 37.92 1 0
0.5 90.58 1 0
0.6 56.52 1 0
0.57 19.34 1 0
0.7 18.26 1 0
0.82 36.69 1 0
0.81 26.4 1 0
0.82 28.62 1 0
0.83 24.78 1 0
0.41 89.42 1 0
0.69 17.64 1 0
0.59 110.72 1 0
0.45 78.03 1 0
0.56 136.85 1 0
0.56 107.84 1 0
0.79 47.34 1 0
0.75 110.87 1 0
0.66 26.48 1 0
0.64 90.43 1 0
0.96 18.12 1 0
0.92 32.13 1 0
0.86 17.76 1 0
0.87 24.05 1 0
0.88 41.76 1 0
0.86 30.06 1 0
0.84 21.14 1 0
0.39 66.78 1 0
0.64 31 1 0
0.57 66.48 1 0
0.7 24.18 1 0
0.78 17.18 1 0
0.25 46.36 1 0
0.73 42.4 1 0
0.65 154.16 1 0
0.57 33.08 1 0
0.58 99.92 1 0
0.55 46.34 1 0
0.58 80.69 1 0
0.68 13.89 1 0
0.57 24.72 1 0
0.56 53.4 1 0
0.45 14.23 1 0
0.48 72.01 1 0
0.48 66.66 1 0
0.47 64.7 1 0
0.51 42.25 1 0
0.49 140.75 1 0
0.51 112.73 1 0
0.46 84.75 1 0
0.85 50.29 1 0
0.87 19.42 1 0
0.75 36.28 1 0
0.89 45.75 1 0
0.56 76.69 1 0
0.84 13.83 1 0
0.91 107.92 1 0
0.8 97.88 1 0
0.69 20.61 1 0
0.58 43.51 1 0
0.61 72.35 1 0
0.74 46.69 1 0
0.55 110.87 1 0
0.74 80.18 1 0
0.75 30.5 1 0
0.8 16.68 1 0
0.74 46.76 1 0
0.79 16.21 1 0
0.55 83.11 1 0
0.81 100.92 1 0
0.51 80.82 1 0
0.92 15.56 1 0
0.81 25.53 1 0
0.91 27.57 1 0
0.86 97.31 1 0
0.8 50.19 1 0
0.9 14.14 1 0
0.56 60.35 1 0
0.72 91.98 1 0
0.74 33.75 1 0
0.5 79.55 1 0
0.63 91.87 1 0
0.82 59.47 1 0
0.86 24.61 1 0
0.89 23.23 1 0
0.87 49.34 1 0
0.88 43.69 1 0
0.93 45.75 1 0
0.62 22.2 1 0
0.61 49.92 1 0
0.57 39.67 1 0
0.5 47.34 1 0
0.65 21.65 1 0
0.54 14.09 1 0
0.78 15.93 1 0
0.55 107.64 1 0
0.77 45.08 1 0
0.84 106.96 1 0
0.69 35.84 1 0
0.64 18.56 1 0
0.82 111.77 1 0
0.79 125.89 1 0
0.65 18.3 1 0
0.68 17.25 1 0
0.56 19.78 1 0
0.64 98.92 1 0
0.86 14.54 1 0
0.66 106.74 1 0
0.84 103.02 1 0
0.67 129.2 1 0
0.66 16.64 1 0
0.69 45.4 1 0
0.76 68.03 1 0
0.76 117.16 1 0
0.69 26.06 1 0
0.74 28.45 1 0
0.66 94.18 1 0
0.79 47.89 1 0
0.6 31.3 1 0
0.76 81.17 1 0
0.58 112.65 1 0
0.7 84.16 1 0
0.87 28.45 1 0
0.77 32.82 1 0
0.84 13.83 1 0
0.59 35.46 1 0
0.26 35.37 1 0
0.72 31.14 1 0
0.68 25.83 1 0
0.7 16.9 1 0
0.51 54.09 1 0
0.56 16.03 1 0
0.62 47.55 1 0
0.7 73.83 1 0
0.78 13.24 1 0
0.72 90.68 1 0
0.7 76.3 1 0
0.58 71.13 1 0
0.68 53.66 1 0
0.59 10.42 1 0
0.65 57.56 1 0
0.87 22.03 1 0
0.87 23.67 1 0
0.88 15.65 1 0
0.85 29.77 1 0
0.75 67.57 1 0
0.84 41.3 1 0
0.64 17.35 1 0
0.68 53.75 1 0
0.75 95.44 1 0
0.83 12.45 1 0
0.72 108.13 1 0
0.87 19.41 1 0
0.79 18.58 1 0
0.79 19.62 1 0
0.41 85.54 1 0
0.77 28.44 1 0
0.59 112.26 1 0
0.42 48.23 1 0
0.68 28.43 1 0
0.79 28.28 1 0
0.79 96.22 1 0
0.82 72.81 1 0
0.8 40.97 1 0
0.82 82.46 1 0
0.78 105.76 1 0
0.83 26.81 1 0
0.65 30.23 1 0
0.5 21.32 1 0
0.53 14.89 1 0
0.74 80.96 1 0
0.59 55.73 1 0
0.75 96.83 1 0
0.53 63.75 1 0
0.8 13.16 1 0
0.66 123.06 1 0
0.62 135.48 1 0
0.69 70.4 1 0
0.83 14.89 1 0
0.76 96.28 1 0
0.76 32.23 1 0
0.54 62.51 1 0
0.64 37.13 1 0
0.72 14.54 1 0
0.49 32.82 1 0
0.64 35.71 1 0
0.66 20.86 1 0
0.41 81.98 1 0
0.46 32 1 0
0.79 76.96 1 0
0.56 33.43 1 0
0.52 47.41 1 0
0.59 40.08 1 0
0.55 20.95 1 0
0.49 82.66 1 0
0.52 63.12 1 0
0.62 24.06 1 0
0.61 82.86 1 0
0.7 21.03 1 0
0.76 15.94 1 0
0.58 129.82 1 0
0.54 76.69 1 0
0.53 68.12 1 0
0.5 45.95 1 0
0.51 50.57 1 0
0.79 45.1 1 0
0.8 42.89 1 0
0.77 19.86 1 0
0.73 40.07 1 0
0.48 54.58 1 0
0.54 36.14 1 0
0.58 27.49 1 0
0.6 49.68 1 0
0.8 52 1 0
0.79 112.09 1 0
0.75 20.27 1 0
0.72 52.63 1 0
0.9 111.9 1 0
0.78 111.33 1 0
0.82 36.52 1 0
0.75 115.15 1 0
0.68 40.52 1 0
0.71 74.66 1 0
0.83 63.17 1 0
0.57 107.93 1 0
0.88 22.83 1 0
0.89 40.21 1 0
0.92 17.48 1 0
0.8 18.73 1 0
0.43 62.45 1 0
0.92 28.31 1 0
0.81 16.23 1 0
0.85 43 1 0
0.62 128.49 1 0
0.73 58.31 1 0
0.67 70.04 1 0
0.72 20.23 1 0
0.58 50.04 1 0
0.68 18.06 1 0
0.61 57.89 1 0
0.54 31.79 1 0
0.63 10.9 1 0
0.49 35.51 1 0
0.53 96.57 1 0
0.5 39.86 1 0
0.51 59.72 1 0
0.62 48.85 1 0
0.49 11.72 1 0
0.38 32.27 1 0
0.42 17.91 1 0
0.43 14.34 1 0
0.46 20.48 1 0
0.43 40.17 1 0
0.45 54.13 1 0
0.85 19.29 1 0
0.79 40.38 1 0
0.92 23.37 1 0
0.86 20.68 1 0
0.84 33.25 1 0
0.85 18.19 1 0
0.59 38.05 1 0
0.73 20 1 0
0.72 46.03 1 0
0.61 13.1 1 0
0.73 13.36 1 0
0.65 97.95 1 0
0.58 101.84 1 0
0.5 15.08 1 0
0.58 29.09 1 0
0.59 23.43 1 0
0.45 55.09 1 0
0.79 59.11 1 0
0.68 31.9 1 0
0.78 95.9 1 0
0.7 114.04 1 0
0.67 63.8 1 0
0.58 129.26 1 0
0.81 53.45 1 0
0.73 94.71 1 0
0.53 16.44 1 0
0.5 34.94 1 0
0.48 74.84 1 0
0.46 66.98 1 0
0.5 16.4 1 0
0.48 76.49 1 0
0.49 15.51 1 0
0.59 27.59 1 0
0.48 14.72 1 0
0.52 51.03 1 0
0.6 71.99 1 0
0.59 76.06 1 0
0.85 12.9 1 0
0.73 63.09 1 0
0.71 100.44 1 0
0.81 23.42 1 0
0.7 89.22 1 0
0.71 31.81 1 0
0.71 12.5 1 0
0.61 76.69 1 0
0.73 101.92 1 0
0.74 37.98 1 0
0.73 46.58 1 0
0.57 82.38 1 0
0.55 83.11 1 0
0.54 59.42 1 0
0.7 98.35 1 0
0.76 115.18 1 0
0.81 38.06 1 0
0.77 29.91 1 0
0.83 124.59 1 0
0.78 13.21 1 0
0.67 72.6 1 0
0.68 50.19 1 0
0.6 43.22 1 0
0.62 64.16 1 0
0.66 15.39 1 0
0.54 94.18 1 0
0.53 137.02 1 0
0.48 121.28 1 0
0.57 43.3 1 0
0.54 62.67 1 0
0.8 12.19 1 0
0.49 41.01 1 0
0.48 137.58 1 0
0.73 56.48 1 0
0.73 49.16 1 0
0.64 16.81 1 0
0.61 86.28 1 0
0.7 36.52 1 0
0.69 17.32 1 0
0.6 120.92 1 0
0.67 68.46 1 0
0.6 34.68 1 0
0.58 87.15 1 0
0.65 50.5 1 0
0.81 13.91 1 0
0.79 13.18 1 0
0.61 43.8 1 0
0.71 25.93 1 0
0.7 28.78 1 0
0.51 24.89 1 0
0.62 29.1 1 0
0.61 72.55 1 0
0.6 89.31 1 0
0.66 72.5 1 0
0.58 24.52 1 0
0.56 41.04 1 0
0.59 11.16 1 0
0.43 32.51 1 0
0.7 58.83 1 0
0.72 46.1 1 0
0.72 83.32 1 0
0.72 15.87 1 0
0.89 81.37 1 0
0.83 44 1 0
0.93 15.1 1 0
0.68 149.4 1 0
0.83 20.71 1 0
0.84 63.98 1 0
0.8 93.3 1 0
0.62 147.57 1 0
0.79 31.63 1 0
0.62 26.59 1 0
0.63 103.32 1 0
0.81 83.75 1 0
0.52 28.5 1 0
0.67 31.99 1 0
0.69 95.24 1 0
0.68 13.19 1 0
0.55 72.7 1 0
0.54 69.69 1 0
0.53 19.68 1 0
0.59 71.59 1 0
0.64 13.38 1 0
0.91 36.87 1 0
0.83 38.47 1 0
0.91 21.85 1 0
0.8 17.44 1 0
0.92 28.58 1 0
0.88 16.17 1 0
0.75 55.2 1 0
0.89 26.03 1 0
0.86 28.87 1 0
0.75 29.86 1 0
0.91 32.06 1 0
0.62 107.89 1 0
0.65 20.54 1 0
0.88 29.22 1 0
0.73 27.83 1 0
0.72 26.42 1 0
0.61 31.5 1 0
0.65 119.68 1 0
0.69 49.59 1 0
0.66 91.07 1 0
0.7 33.38 1 0
0.51 56.48 1 0
0.66 47.41 1 0
0.72 18.16 1 0
0.7 19.36 1 0
0.78 95.69 1 0
0.78 28.85 1 0
0.78 39.2 1 0
0.85 14.05 1 0
0.76 98.36 1 0
0.43 99.11 1 0
0.82 42.45 1 0
0.71 68.21 1 0
0.82 14.45 1 0
0.75 65.88 1 0
0.69 73.24 1 0
0.72 138.35 1 0
0.78 126.16 1 0
0.6 101.78 1 0
0.78 125.46 1 0
0.79 14.96 1 0
0.63 118.01 1 0
0.61 114.23 1 0
0.6 48.47 1 0
0.62 24.95 1 0
0.63 16.75 1 0
0.76 19.27 1 0
0.78 29.47 1 0
0.77 43.65 1 0
0.77 82.38 1 0
0.81 22.54 1 0
0.85 15.29 1 0
0.84 107.44 1 0
0.79 37.33 1 0
0.83 12.17 1 0
0.47 29.41 1 0
0.57 30.83 1 0
0.45 37.85 1 0
0.45 12.06 1 0
0.65 76.6 1 0
0.6 62.22 1 0
0.6 59.69 1 0
0.65 21.25 1 0
0.67 26.19 1 0
0.63 82.83 1 0
0.61 26.93 1 0
0.68 17.92 1 0
0.71 64.41 1 0
0.55 150.26 1 0
0.58 148.87 1 0
0.61 108.89 1 0
0.64 98.18 1 0
0.74 42.29 1 0
0.74 27.75 1 0
0.76 26.42 1 0
0.9 33.16 1 0
0.83 19.37 1 0
0.9 14.89 1 0
0.8 21.12 1 0
0.89 21.07 1 0
0.95 17.39 1 0
0.87 28.97 1 0
0.86 37.05 1 0
0.91 29.19 1 0
0.79 19.19 1 0
0.79 47.65 1 0
0.9 16.33 1 0
0.79 50.39 1 0
0.63 111.89 1 0
0.58 145.8 1 0
0.71 52.26 1 0
0.61 90.32 1 0
0.59 62.99 1 0
0.61 17.73 1 0
0.69 32.64 1 0
0.48 60.85 1 0
0.68 21.24 1 0
0.47 61.81 1 0
0.77 67.51 1 0
0.59 37.88 1 0
0.56 44.05 1 0
0.57 14.48 1 0
0.68 14.07 1 0
0.66 72.39 1 0
0.7 50.96 1 0
0.59 60.01 1 0
0.47 55.52 1 0
0.7 16.07 1 0
0.59 25.14 1 0
0.61 146.39 1 0
0.58 35.16 1 0
0.68 134.96 1 0
0.58 74.34 1 0
0.73 13.68 1 0
0.38 59.38 1 0
0.4 42.91 1 0
0.37 11.9 1 0
0.39 52.54 1 0
0.89 51.76 1 0
0.91 17.39 1 0
0.87 47.42 1 0
0.82 45 1 0
0.8 25.44 1 0
0.74 45.52 1 0
0.87 15.04 1 0
0.93 38.11 1 0
0.91 33.33 1 0
0.92 34.99 1 0
0.68 43.47 1 0
0.62 21.59 1 0
0.71 18.27 1 0
0.66 84.49 1 0
0.6 13.82 1 0
0.71 43.25 1 0
0.69 55.41 1 0
0.71 16.09 1 0
0.55 21.54 1 0
0.83 105.14 1 0
0.71 17.36 1 0
0.68 27.6 1 0
0.53 101.23 1 0
0.86 14.14 1 0
0.85 82.29 1 0
0.79 111.28 1 0
0.84 57.52 1 0
0.77 102.57 1 0
0.78 30.28 1 0
0.41 45.99 1 0
0.5 49.83 1 0
0.41 20.44 1 0
0.4 24.99 1 0
0.5 47.91 1 0
0.77 46 1 0
0.78 42.83 1 0
0.63 120.96 1 0
0.77 19.43 1 0
0.8 43.23 1 0
0.41 51.61 1 0
0.84 18.33 1 0
0.71 64.41 1 0
0.87 31.75 1 0
0.68 70.88 1 0
0.73 63.1 1 0
0.77 60.88 1 0
0.76 28.03 1 0
0.56 40.79 1 0
0.49 55 1 0
0.49 85.43 1 0
0.58 36.03 1 0
0.75 80.67 1 0
0.58 79.26 1 0
0.78 10.99 1 0
0.76 36.89 1 0
0.41 66.04 1 0
0.79 57.32 1 0
0.49 66.51 1 0
0.67 81.45 1 0
0.69 19.11 1 0
0.76 85.2 1 0
0.75 20.2 1 0
0.72 24.42 1 0
0.7 87.16 1 0
0.68 30.43 1 0
0.71 98.05 1 0
0.83 14.86 1 0
0.77 11.36 1 0
0.7 56.31 1 0
0.73 13.98 1 0
0.75 119.58 1 0
0.72 19.51 1 0
0.78 45.23 1 0
0.81 31.1 1 0
0.79 27.61 1 0
0.82 50.43 1 0
0.83 35.78 1 0
0.83 33.47 1 0
0.73 56.56 1 0
0.65 62.82 1 0
0.59 50 1 0
0.56 71.77 1 0
0.59 119.72 1 0
0.75 17 1 0
0.51 76.84 1 0
0.78 13.18 1 0
0.52 107.18 1 0
0.59 19.07 1 0
0.52 141.56 1 0
0.68 61.35 1 0
0.73 18.43 1 0
0.54 52.33 1 0
0.5 33.54 1 0
0.44 57.08 1 0
0.6 35.65 1 0
0.51 26.64 1 0
0.49 101.03 1 0
0.68 115.43 1 0
0.76 16.12 1 0
0.64 56.25 1 0
0.62 36.58 1 0
0.69 47.18 1 0
0.74 44.89 1 0
0.62 105.76 1 0
0.71 24.51 1 0
0.65 106.46 1 0
0.65 86.18 1 0
0.76 17.13 1 0
0.83 17.07 1 0
0.62 114.13 1 0
0.65 59.79 1 0
0.46 69.29 1 0
0.72 89.96 1 0
0.72 96.94 1 0
0.46 84.77 1 0
0.64 23.39 1 0
0.7 111.22 1 0
0.66 58.79 1 0
0.92 15.18 1 0
0.87 31.21 1 0
0.9 84.6 1 0
0.77 18.27 1 0
0.8 29.55 1 0
0.78 35.14 1 0
0.93 72.4 1 0
0.67 102.85 1 0
0.81 17.07 1 0
0.71 34.61 1 0
0.47 21.57 1 0
0.64 34.39 1 0
0.43 56.6 1 0
0.46 40.55 1 0
0.73 20.31 1 0
0.61 33.63 1 0
0.48 45.2 1 0
0.54 43.02 1 0
0.48 26.08 1 0
0.68 118.8 1 0
0.6 15.58 1 0
0.67 18.56 1 0
0.59 68.8 1 0
0.65 109.62 1 0
0.56 92.63 1 0
0.58 15.04 1 0
0.49 50.56 1 0
0.68 64.29 1 0
0.77 16.89 1 0
0.46 55.25 1 0
0.62 64.39 1 0
0.6 34.4 1 0
0.51 18.71 1 0
0.35 48.13 1 0
0.55 51.67 1 0
0.59 75.45 1 0
0.55 9.95 1 0
0.55 69.91 1 0
0.53 90.79 1 0
0.48 23.44 1 0
0.63 96.52 1 0
0.57 9.71 1 0
0.64 87.71 1 0
0.65 58.41 1 0
0.64 58.8 1 0
0.65 13.67 1 0
0.66 13.64 1 0
0.64 8.69 1 0
0.58 53.87 1 0
0.56 51.66 1 0
0.73 14.84 1 0
0.69 80.98 1 0
0.73 76.34 1 0
0.62 52.57 1 0
0.69 87.26 1 0
0.68 49.25 1 0
0.7 9.31 1 0
0.42 81 1 0
0.6 20.65 1 0
0.76 13.78 1 0
0.7 96.14 1 0
0.7 110.53 1 0
0.68 128.26 1 0
0.6 123.47 1 0
0.58 99.06 1 0
0.48 73.37 1 0
0.67 98.09 1 0
0.62 91.58 1 0
0.61 128.16 1 0
0.79 101.85 1 0
0.77 20.55 1 0
0.52 84.11 1 0
0.76 83.62 1 0
0.75 38.23 1 0
0.75 51.3 1 0
0.79 88.27 1 0
0.78 12.25 1 0
0.89 31.79 1 0
0.84 45.13 1 0
0.86 16.49 1 0
0.86 14.78 1 0
0.88 20.98 1 0
0.8 81.59 1 0
0.71 60.46 1 0
0.87 34.11 1 0
0.77 43.65 1 0
0.9 39.21 1 0
0.79 52.7 1 0
0.36 11.27 1 0
0.77 75.1 1 0
0.77 14.93 1 0
0.81 15.95 1 0
0.78 54.6 1 0
0.79 15.65 1 0
0.56 29.45 1 0
0.74 100.5 1 0
0.71 17.47 1 0
0.49 108.81 1 0
0.57 91.91 1 0
0.7 35.54 1 0
0.76 19.63 1 0
0.6 51.49 1 0
0.66 20.24 1 0
0.84 68.29 1 0
0.87 23.44 1 0
0.87 78.4 1 0
0.81 38.17 1 0
0.84 19.29 1 0
0.92 13.08 1 0
0.82 51.43 1 0
0.84 40.98 1 0
0.42 15.52 1 0
0.5 41.54 1 0
0.48 76.72 1 0
0.56 21.23 1 0
0.47 53.29 1 0
0.46 24.61 1 0
0.5 70.15 1 0
0.43 45.8 1 0
0.51 25.52 1 0
0.53 61.34 1 0
0.66 12.11 1 0
0.62 51.21 1 0
0.48 38.71 1 0
0.57 38.31 1 0
0.47 50.22 1 0
0.44 24.99 1 0
0.47 65.27 1 0
0.48 82.05 1 0
0.55 18.2 1 0
0.45 85.69 1 0
0.44 21.47 1 0
0.56 19.78 1 0
0.59 26.37 1 0
0.54 125.98 1 0
0.7 19.02 1 0
0.54 96.14 1 0
0.56 130.7 1 0
0.67 31.26 1 0
0.62 52.9 1 0
0.64 52.5 1 0
0.58 114.12 1 0
0.63 16.17 1 0
0.59 38.95 1 0
0.7 40.88 1 0
0.63 45.85 1 0
0.63 26.2 1 0
0.47 57.41 1 0
0.42 14.05 1 0
0.42 110.66 1 0
0.4 25.21 1 0
0.44 19.8 1 0
0.6 36.33 1 0
0.59 89.52 1 0
0.75 13.64 1 0
0.72 105.19 1 0
0.67 92.54 1 0
0.8 12.4 1 0
0.7 21.12 1 0
0.54 80.01 1 0
0.65 26.31 1 0
0.7 13.77 1 0
0.56 90.25 1 0
0.79 62.1 1 0
0.74 46.14 1 0
0.73 89.1 1 0
0.74 83.57 1 0
0.73 65.68 1 0
0.62 113.97 1 0
0.61 119.92 1 0
0.76 37.71 1 0
0.63 70.25 1 0
0.67 74.61 1 0
0.85 16.45 1 0
0.55 60.45 1 0
0.53 48.37 1 0
0.67 77.61 1 0
0.67 12.86 1 0
0.72 15.8 1 0
0.61 51.74 1 0
0.65 16.9 1 0
0.78 47.77 1 0
0.6 68.01 1 0
0.66 79.31 1 0
0.87 79.61 1 0
0.46 22.84 1 0
0.66 17.65 1 0
0.42 39.61 1 0
0.48 24.63 1 0
0.46 18.88 1 0
0.48 47.7 1 0
0.82 26.15 1 0
0.61 21.29 1 0
0.74 42.88 1 0
0.85 15.21 1 0
0.77 14.05 1 0
0.72 47.83 1 0
0.67 44.36 1 0
0.71 57.85 1 0
0.66 23.34 1 0
0.73 37.46 1 0
0.52 79.9 1 0
0.8 85 1 0
0.72 80.69 1 0
0.79 13.47 1 0
0.83 19.72 1 0
0.73 71.73 1 0
0.84 91.86 1 0
0.77 78.29 1 0
0.83 17.11 1 0
0.81 41.29 1 0
0.75 87.88 1 0
0.47 67.38 1 0
0.81 21.24 1 0
0.45 94.76 1 0
0.76 34.79 1 0
0.85 19.81 1 0
0.55 92.2 1 0
0.45 74.8 1 0
0.58 87.42 1 0
0.64 19.07 1 0
0.59 42.66 1 0
0.59 90.17 1 0
0.59 56.27 1 0
0.6 81.32 1 0
0.64 31.71 1 0
0.66 120.2 1 0
0.73 37.53 1 0
0.7 16.82 1 0
0.66 47.68 1 0
0.66 24.63 1 0
0.65 81.57 1 0
0.73 25.64 1 0
0.74 15.29 1 0
0.6 18.21 1 0
0.54 37.41 1 0
0.58 17.86 1 0
0.48 16.89 1 0
0.53 72.07 1 0
0.54 100.54 1 0
0.47 21.77 1 0
0.55 27.87 1 0
0.43 73.83 1 0
0.66 41.86 1 0
0.73 15.84 1 0
0.73 21.75 1 0
0.79 15.87 1 0
0.77 79.77 1 0
0.47 54.1 1 0
0.79 49.6 1 0
0.61 18.57 1 0
0.7 57.04 1 0
0.66 70.96 1 0
0.61 87.79 1 0
0.57 73.16 1 0
0.6 16.79 1 0
0.68 36.84 1 0
0.59 64.22 1 0
0.69 11.03 1 0
0.73 13.58 1 0
0.61 55.18 1 0
0.61 23.45 1 0
0.68 12.35 1 0
0.76 121.52 1 0
0.66 47.7 1 0
0.74 15.36 1 0
0.72 67.97 1 0
0.72 128.61 1 0
0.55 115.57 1 0
0.7 21.99 1 0
0.75 40.32 1 0
0.58 96.41 1 0
0.74 29.3 1 0
0.57 91.32 1 0
0.8 46.33 1 0
0.83 83.98 1 0
0.8 29.89 1 0
0.73 15.17 1 0
0.74 15.06 1 0
0.47 26.98 1 0
0.41 64.59 1 0
0.54 76.69 1 0
0.42 22.55 1 0
0.61 26.37 1 0
0.49 73.43 1 0
0.43 119.39 1 0
0.47 82.49 1 0
0.48 93.29 1 0
0.68 53.36 1 0
0.61 29.09 1 0
0.63 33.36 1 0
0.59 54.27 1 0
0.75 30.18 1 0
0.72 32.05 1 0
0.52 45.56 1 0
0.69 19.86 1 0
0.71 52.32 1 0
0.8 18.83 1 0
0.64 24.61 1 0
0.66 18.84 1 0
0.58 10.87 1 0
0.73 115.91 1 0
0.88 110.55 1 0
0.71 12.91 1 0
0.82 50.44 1 0
0.75 29.55 1 0
0.89 14.74 1 0
0.72 20.65 1 0
0.75 128.57 1 0
0.67 17.44 1 0
0.63 39.55 1 0
0.89 65.39 1 0
0.76 77.34 1 0
0.85 20.02 1 0
0.76 33.15 1 0
0.88 26.35 1 0
0.82 41.72 1 0
0.84 45.89 1 0
0.85 19.14 1 0
0.81 75.5 1 0
0.85 38.18 1 0
0.83 92.9 1 0
0.73 27.08 1 0
0.46 56.46 1 0
0.75 12.65 1 0
0.86 85.87 1 0
0.8 33.69 1 0
0.83 43.22 1 0
0.74 83.74 1 0
0.61 23.67 1 0
0.63 67.71 1 0
0.65 20.16 1 0
0.61 23.67 1 0
0.55 75.77 1 0
0.58 29.63 1 0
0.58 37.36 1 0
0.61 14.14 1 0
0.53 61.52 1 0
0.58 57.81 1 0
0.59 17.87 1 0
0.62 32.42 1 0
0.74 25.48 1 0
0.57 37.55 1 0
0.66 55.2 1 0
0.67 19.54 1 0
0.48 16.17 1 0
0.61 51.86 1 0
0.67 63.97 1 0
0.68 46.12 1 0
0.67 17.55 1 0
0.46 32.81 1 0
0.76 93.8 1 0
0.81 17.78 1 0
0.73 90.78 1 0
0.72 30.31 1 0
0.74 33.33 1 0
0.79 16.36 1 0
0.66 43.13 1 0
0.76 18.74 1 0
0.61 76.06 1 0
0.89 17.27 1 0
0.53 83.23 1 0
0.82 24.87 1 0
0.85 91.37 1 0
0.78 37.9 1 0
0.73 27.13 1 0
0.4 42.68 1 0
0.72 96.86 1 0
0.71 84.53 1 0
0.84 68.27 1 0
0.62 111.07 1 0
0.62 154.03 1 0
0.83 20.43 1 0
0.85 15.66 1 0
0.73 61.01 1 0
0.74 89.82 1 0
0.57 17.56 1 0
0.52 51.5 1 0
0.41 48.35 1 0
0.47 13.76 1 0
0.45 43.02 1 0
0.41 48 1 0
0.65 18.37 1 0
0.62 82.24 1 0
0.55 79.24 1 0
0.61 23.82 1 0
0.42 49.97 1 0
0.6 114.96 1 0
0.73 31.69 1 0
0.6 63.34 1 0
0.63 71.94 1 0
0.66 51.48 1 0
0.59 36.17 1 0
0.61 42.76 1 0
0.65 40.52 1 0
0.82 34.8 1 0
0.61 64.73 1 0
0.72 23.08 1 0
0.77 51.26 1 0
0.78 41.54 1 0
0.82 21.9 1 0
0.68 22.6 1 0
0.77 41.73 1 0
0.73 14.36 1 0
0.8 15.48 1 0
0.75 35.07 1 0
0.65 127.79 1 0
0.65 27.34 1 0
0.67 92.82 1 0
0.67 126.09 1 0
0.45 90.72 1 0
0.6 53.21 1 0
0.71 16.34 1 0
0.78 85.01 1 0
0.66 61.87 1 0
0.77 14.54 1 0
0.68 118.64 1 0
0.56 58.98 1 0
0.63 43.93 1 0
0.49 36.94 1 0
0.55 64.84 1 0
0.51 64 1 0
0.54 12.97 1 0
0.51 53.32 1 0
0.63 11.82 1 0
0.49 36.88 1 0
0.53 29.67 1 0
0.8 36.02 1 0
0.81 22.07 1 0
0.83 21.35 1 0
0.85 27.85 1 0
0.84 22.99 1 0
0.79 71.85 1 0
0.8 30.82 1 0
0.92 23.08 1 0
0.85 16.64 1 0
0.77 21.7 1 0
0.55 14.29 1 0
0.55 17.09 1 0
0.51 37.83 1 0
0.62 26.4 1 0
0.62 62.15 1 0
0.61 28.24 1 0
0.69 26.4 1 0
0.61 54.21 1 0
0.54 139.89 1 0
0.5 43.65 1 0
0.49 18.45 1 0
0.62 47.01 1 0
0.56 129.27 1 0
0.56 17.83 1 0
0.59 20.44 1 0
0.52 56.83 1 0
0.79 19.26 1 0
0.69 33.63 1 0
0.6 19.83 1 0
0.63 104.72 1 0
0.57 90.1 1 0
0.7 26.89 1 0
0.61 99.04 1 0
0.5 25.74 1 0
0.76 17.91 1 0
0.62 109.33 1 0
0.55 45.67 1 0
0.68 45.31 1 0
0.6 16.59 1 0
0.63 29.25 1 0
0.6 45.25 1 0
0.5 83.36 1 0
0.86 43.16 1 0
0.81 39.07 1 0
0.8 32.78 1 0
0.84 16.65 1 0
0.72 30.87 1 0
0.83 29.3 1 0
0.57 73.15 1 0
0.56 17.05 1 0
0.56 140.12 1 0
0.45 99.56 1 0
0.69 47.2 1 0
0.63 128.54 1 0
0.62 17.88 1 0
0.68 79.04 1 0
0.56 139.65 1 0
0.63 65.8 1 0
0.43 103.56 1 0
0.63 33.51 1 0
0.57 116.45 1 0
0.55 131.74 1 0
0.83 18.12 1 0
0.61 114.79 1 0
0.56 134.76 1 0
0.56 82.36 1 0
0.72 15.65 1 0
0.65 76.27 1 0
0.65 107.83 1 0
0.57 20.19 1 0
0.66 98.81 1 0
0.64 31.43 1 0
0.63 29.2 1 0
0.66 14.91 1 0
0.45 91.81 1 0
0.77 18.06 1 0
0.66 54.85 1 0
0.72 114.54 1 0
0.83 33.72 1 0
0.86 109.04 1 0
0.67 19.14 1 0
0.74 24.09 1 0
0.77 94.92 1 0
0.89 16.24 1 0
0.82 124.61 1 0
0.71 46.24 1 0
0.77 18.3 1 0
0.76 49.36 1 0
0.59 56.77 1 0
0.72 53.77 1 0
0.74 98.64 1 0
0.73 87.65 1 0
0.77 21.11 1 0
0.52 110.8 1 0
0.76 69.54 1 0
0.46 107.93 1 0
0.8 15.75 1 0
0.46 102.99 1 0
0.72 48.38 1 0
0.77 16.54 1 0
0.61 28.58 1 0
0.53 65.71 1 0
0.46 150.76 1 0
0.56 14.69 1 0
0.66 14.81 1 0
0.59 52.98 1 0
0.67 32.89 1 0
0.52 18.07 1 0
0.58 39.07 1 0
0.81 100.19 1 0
0.83 18.44 1 0
0.76 127.33 1 0
0.78 41.76 1 0
0.8 114.42 1 0
0.87 16.28 1 0
0.7 13.8 1 0
0.7 77.78 1 0
0.77 23.75 1 0
0.62 89.97 1 0
0.87 48.98 1 0
0.84 17.27 1 0
0.88 26.89 1 0
0.88 42.91 1 0
0.93 33.08 1 0
0.89 32.3 1 0
0.86 56.9 1 0
0.92 15.75 1 0
0.77 34.44 1 0
0.86 21.11 1 0
0.96 23.82 1 0
0.84 25.88 1 0
0.79 13.47 1 0
0.53 31.01 1 0
0.54 19.67 1 0
0.44 17.84 1 0
0.59 53.61 1 0
0.61 14.65 1 0
0.44 28.5 1 0
0.58 13.76 1 0
0.63 24.39 1 0
0.42 16.54 1 0
0.51 24.95 1 0
0.49 44.41 1 0
0.62 117.78 1 0
0.65 63.41 1 0
0.68 14 1 0
0.67 59.47 1 0
0.71 79.68 1 0
0.69 13.63 1 0
0.66 112.06 1 0
0.7 81.38 1 0
0.6 15.54 1 0
0.64 84.56 1 0
0.68 72.7 1 0
0.5 34.26 1 0
0.51 20.25 1 0
0.52 24.28 1 0
0.42 81.2 1 0
0.51 15.06 1 0
0.57 14.27 1 0
0.3 51.12 1 0
0.41 58.17 1 0
0.49 53.41 1 0
0.44 54.6 1 0
0.46 29.82 1 0
0.63 10.81 1 0
0.53 48.31 1 0
0.75 28.32 1 0
0.61 23.42 1 0
0.87 57.82 1 0
0.82 34.86 1 0
0.59 14.69 1 0
0.84 47.53 1 0
0.86 16.17 1 0
0.81 29.95 1 0
0.71 59.58 1 0
0.77 59.43 1 0
0.86 37.83 1 0
0.76 38.43 1 0
0.82 76.33 1 0
0.87 68.66 1 0
0.63 39.28 1 0
0.77 68.04 1 0
0.77 13.52 1 0
0.64 36.8 1 0
0.66 35.94 1 0
0.63 63.68 1 0
0.8 71.66 1 0
0.53 55.46 1 0
0.82 15.57 1 0
0.59 76.23 1 0
0.68 20 1 0
0.78 17.35 1 0
0.77 19.72 1 0
0.68 15.11 1 0
0.53 58.42 1 0
0.56 19.96 1 0
0.71 14.47 1 0
0.63 52.14 1 0
0.63 59.23 1 0
0.6 51.11 1 0
0.63 45.39 1 0
0.87 16.69 1 0
0.91 18.98 1 0
0.83 14.07 1 0
0.81 28.64 1 0
0.85 58.6 1 0
0.84 32.59 1 0
0.85 10.99 1 0
0.84 70.4 1 0
0.82 71.52 1 0
0.8 42.99 1 0
0.31 37.76 1 0
0.32 71.76 1 0
0.31 75.98 1 0
0.35 13.44 1 0
0.71 18.3 1 0
0.63 52.59 1 0
0.76 46.11 1 0
0.77 110.61 1 0
0.7 30.08 1 0
0.78 17.37 1 0
0.74 27.01 1 0
0.61 62.51 1 0
0.56 78.32 1 0
0.73 57.49 1 0
0.68 117.6 1 0
0.73 57.95 1 0
0.83 13.18 1 0
0.71 13.61 1 0
0.47 42.71 1 0
0.5 108.47 1 0
0.56 92.36 1 0
0.57 82.36 1 0
0.6 74.48 1 0
0.75 16.92 1 0
0.57 124.62 1 0
0.48 20.14 1 0
0.53 55.38 1 0
0.58 15.19 1 0
0.54 37.29 1 0
0.57 58.02 1 0
0.56 21.87 1 0
0.54 42.7 1 0
0.44 42.76 1 0
0.54 52.34 1 0
0.5 55.75 1 0
0.54 31.97 1 0
0.57 55.25 1 0
0.63 25.46 1 0
0.61 24.35 1 0
0.63 18.47 1 0
0.37 66.38 1 0
0.7 15.61 1 0
0.54 53.08 1 0
0.58 51.79 1 0
0.53 36 1 0
0.68 47.26 1 0
0.6 38.76 1 0
0.75 17.1 1 0
0.46 14.23 1 0
0.46 22.58 1 0
0.53 19.21 1 0
0.47 34.25 1 0
0.51 19.16 1 0
0.44 54.52 1 0
0.63 12.43 1 0
0.45 57.27 1 0
0.6 35.34 1 0
0.52 31.92 1 0
0.56 30.91 1 0
0.68 29.43 1 0
0.54 23.93 1 0
0.57 34.9 1 0
0.46 31.88 1 0
0.7 24.73 1 0
0.53 29.71 1 0
0.61 112.8 1 0
0.53 55.13 1 0
0.66 79.5 1 0
0.62 62.48 1 0
0.6 42.52 1 0
0.58 13.52 1 0
0.62 24.56 1 0
0.6 89.69 1 0
0.4 95.5 1 0
0.61 33.77 1 0
0.61 58.68 1 0
0.63 14.51 1 0
0.71 142.03 1 0
0.78 39.55 1 0
0.78 111.04 1 0
0.62 138.83 1 0
0.49 72.06 1 0
0.83 22.24 1 0
0.82 87.23 1 0
0.88 15.69 1 0
0.9 32.96 1 0
0.88 18.16 1 0
0.84 39.49 1 0
0.83 27.3 1 0
0.92 16.52 1 0
0.89 26.17 1 0
0.79 16.26 1 0
0.88 44.91 1 0
0.84 55.85 1 0
0.82 29.42 1 0
0.84 115.73 1 0
0.88 16.66 1 0
0.89 111.41 1 0
0.78 102.34 1 0
0.71 43.15 1 0
0.88 15.32 1 0
0.87 21.41 1 0
0.83 103.36 1 0
0.62 12.71 1 0
0.27 47.67 1 0
0.62 15.48 1 0
0.69 21.06 1 0
0.52 25.19 1 0
0.66 48.08 1 0
0.58 72.13 1 0
0.61 16.18 1 0
0.62 19.76 1 0
0.62 28.87 1 0
0.58 74.7 1 0
0.54 54.18 1 0
0.57 29.23 1 0
0.53 17.92 1 0
0.46 62.76 1 0
0.64 17.14 1 0
0.6 67.97 1 0
0.58 17.37 1 0
0.61 61.3 1 0
0.43 26.21 1 0
0.59 16 1 0
0.4 54.49 1 0
0.4 14.25 1 0
0.38 76.58 1 0
0.48 31.4 1 0
0.79 48.46 1 0
0.81 22.96 1 0
0.87 18.88 1 0
0.79 33.53 1 0
0.83 86.27 1 0
0.82 43.54 1 0
0.89 34.55 1 0
0.86 16.56 1 0
0.92 14.51 1 0
0.64 64.46 1 0
0.82 22.44 1 0
0.64 88.95 1 0
0.68 30.4 1 0
0.78 14.06 1 0
0.86 100.05 1 0
0.81 16.3 1 0
0.8 16.11 1 0
0.56 74.32 1 0
0.74 82.66 1 0
0.58 66.96 1 0
0.84 26.73 1 0
0.79 37.72 1 0
0.72 15.95 1 0
0.59 95.59 1 0
0.72 39.61 1 0
0.52 86.63 1 0
0.75 20.42 1 0
0.75 12.5 1 0
0.74 55.69 1 0
0.83 37.22 1 0
0.91 18.75 1 0
0.85 35.94 1 0
0.85 16.03 1 0
0.76 47.9 1 0
0.96 19.16 1 0
0.87 26.23 1 0
0.87 20.1 1 0
0.83 32.68 1 0
0.94 27.37 1 0
0.47 18.64 1 0
0.51 35.07 1 0
0.53 50.64 1 0
0.43 48.12 1 0
0.42 15.6 1 0
0.5 45.11 1 0
0.43 56.39 1 0
0.48 29.48 1 0
0.58 37.45 1 0
0.47 84.76 1 0
0.5 24.96 1 0
0.76 19.29 1 0
0.48 12.4 1 0
0.69 17.73 1 0
0.59 28.47 1 0
0.31 105.23 1 0
0.94 36.14 1 0
0.87 20.44 1 0
0.81 14.05 1 0
0.93 29.54 1 0
0.93 31.6 1 0
0.86 39.25 1 0
0.8 64.39 1 0
0.49 70.07 1 0
0.9 20.07 1 0
0.73 26.68 1 0
0.93 20.48 1 0
0.89 39.23 1 0
0.57 60.36 1 0
0.61 57.94 1 0
0.55 109.28 1 0
0.62 97.46 1 0
0.54 75.5 1 0
0.65 43.41 1 0
0.65 39.25 1 0
0.6 50.06 1 0
0.83 105.35 1 0
0.84 20.25 1 0
0.82 22.38 1 0
0.48 72.53 1 0
0.8 27.9 1 0
0.8 95.94 1 0
0.81 22.61 1 0
0.82 29.85 1 0
0.63 50.68 1 0
0.53 16.5 1 0
0.66 42.98 1 0
0.6 55.91 1 0
0.39 22.99 1 0
0.53 17.97 1 0
0.64 13.8 1 0
0.55 42.13 1 0
0.41 43.76 1 0
0.51 113.77 1 0
0.5 41.78 1 0
0.34 47.08 1 0
0.53 16.76 1 0
0.62 18.97 1 0
0.61 56.31 1 0
0.44 78.55 1 0
0.61 87.82 1 0
0.63 43.23 1 0
0.7 75.87 1 0
0.63 71.36 1 0
0.7 14.09 1 0
0.63 135.8 1 0
0.88 20.44 1 0
0.72 95.94 1 0
0.72 85.42 1 0
0.86 72.09 1 0
0.73 30.99 1 0
0.82 16.33 1 0
0.88 20.18 1 0
0.8 84.23 1 0
0.81 78.6 1 0
0.79 98.95 1 0
0.85 22.27 1 0
0.8 30.01 1 0
0.84 17.51 1 0
0.84 93.14 1 0
0.66 124.63 1 0
0.65 38.02 1 0
0.8 15.08 1 0
0.71 39.4 1 0
0.88 84.11 1 0
0.74 117.77 1 0
0.89 30.39 1 0
0.79 19.81 1 0
0.89 14.34 1 0
0.58 46.84 1 0
0.8 88.75 1 0
0.82 91.53 1 0
0.49 76.99 1 0
0.52 69.92 1 0
0.51 56.21 1 0
0.54 111.32 1 0
0.54 62.19 1 0
0.53 60.44 1 0
0.5 77.93 1 0
0.55 111.71 1 0
0.74 16.08 1 0
0.72 82.43 1 0
0.77 16.98 1 0
0.67 102.58 1 0
0.53 97.99 1 0
0.73 15.27 1 0
0.69 28.17 1 0
0.59 54.03 1 0
0.74 16.37 1 0
0.74 45.07 1 0
0.71 113.09 1 0
0.82 16.89 1 0
0.7 106.08 1 0
0.61 83.35 1 0
0.72 110.07 1 0
0.8 15.87 1 0
0.68 61.38 1 0
0.72 19.94 1 0
0.49 87.29 1 0
0.7 60.59 1 0
0.72 18.02 1 0
0.61 13.93 1 0
0.49 30.99 1 0
0.73 55.22 1 0
0.49 54.77 1 0
0.54 71.92 1 0
0.59 25.69 1 0
0.6 21.03 1 0
0.51 35.1 1 0
0.87 48.49 1 0
0.83 18.04 1 0
0.41 64.58 1 0
0.85 39.22 1 0
0.78 45.87 1 0
0.87 16.46 1 0
0.82 25.56 1 0
0.79 35.36 1 0
0.85 15.14 1 0
0.61 53.01 1 0
0.61 52.62 1 0
0.91 18.28 1 0
0.42 51.72 1 0
0.79 42.21 1 0
0.53 49.88 1 0
0.82 19.44 1 0
0.59 19.22 1 0
0.61 49.9 1 0
0.65 29.18 1 0
0.79 41.84 1 0
0.8 18.39 1 0
0.62 114.6 1 0
0.71 27.19 1 0
0.62 26.18 1 0
0.69 59.19 1 0
0.73 38.47 1 0
0.77 14 1 0
0.6 102.93 1 0
0.87 12.38 1 0
0.7 18.36 1 0
0.58 29.36 1 0
0.6 106.92 1 0
0.61 37.33 1 0
0.88 17.47 1 0
0.91 45.16 1 0
0.92 13.76 1 0
0.83 18.96 1 0
0.88 53.1 1 0
0.8 30.05 1 0
0.87 39.21 1 0
0.51 83.23 1 0
0.46 62.06 1 0
0.85 30.28 1 0
0.81 15.4 1 0
0.81 51.79 1 0
0.65 62.26 1 0
0.7 30.75 1 0
0.72 93.39 1 0
0.77 15.99 1 0
0.69 20.3 1 0
0.64 66.6 1 0
0.75 18.98 1 0
0.82 16.32 1 0
0.66 26.43 1 0
0.79 31.2 1 0
0.73 32.61 1 0
0.72 35.03 1 0
0.92 17.06 1 0
0.72 80.83 1 0
0.83 117.31 1 0
0.84 14.5 1 0
0.81 114.44 1 0
0.79 15.87 1 0
0.83 27.57 1 0
0.82 25.49 1 0
0.8 38.63 1 0
0.83 104.07 1 0
0.88 13.54 1 0
0.9 20 1 0
0.91 16.9 1 0
0.84 19.74 1 0
0.85 65.22 1 0
0.85 72.23 1 0
0.76 68.87 1 0
0.86 45.84 1 0
0.78 23.58 1 0
0.87 83.34 1 0
0.76 22.89 1 0
0.9 81.87 1 0
0.81 33.03 1 0
0.91 15.94 1 0
0.84 23.63 1 0
0.8 103.45 1 0
0.6 71.07 1 0
0.62 16.18 1 0
0.73 43.81 1 0
0.57 68.58 1 0
0.74 15.85 1 0
0.62 49.01 1 0
0.68 43.82 1 0
0.75 31.57 1 0
0.85 14.81 1 0
0.53 34.17 1 0
0.73 24.85 1 0
0.74 23.6 1 0
0.69 38.85 1 0
0.66 14.23 1 0
0.6 81.78 1 0
0.64 84.27 1 0
0.57 71.63 1 0
0.73 26.38 1 0
0.8 10.17 1 0
0.65 20.7 1 0
0.69 22.01 1 0
0.78 82.33 1 0
0.81 21.04 1 0
0.77 82.31 1 0
0.76 84.8 1 0
0.72 16.95 1 0
0.7 39.68 1 0
0.75 14.09 1 0
0.68 22 1 0
0.76 17.54 1 0
0.7 20.95 1 0
0.63 19.19 1 0
0.53 74.67 1 0
0.42 43.54 1 0
0.64 27.14 1 0
0.52 35.01 1 0
0.53 69.17 1 0
0.42 44.9 1 0
0.68 16.56 1 0
0.75 13.32 1 0
0.66 25.4 1 0
0.55 29.76 1 0
0.54 113.28 1 0
0.55 39.44 1 0
0.53 114.96 1 0
0.73 69.95 1 0
0.84 17.74 1 0
0.83 20.23 1 0
0.78 95.3 1 0
0.85 22.55 1 0
0.77 38.67 1 0
0.81 39.17 1 0
0.76 77.6 1 0
0.82 70.11 1 0
0.83 71.01 1 0
0.92 15.93 1 0
0.77 26.6 1 0
0.8 29.08 1 0
0.87 79.2 1 0
0.5 28.63 1 0
0.4 17.27 1 0
0.53 32.35 1 0
0.51 37.09 1 0
0.51 40.59 1 0
0.53 15.12 1 0
0.5 26.54 1 0
0.48 22.41 1 0
0.64 14.29 1 0
0.51 41.51 1 0
0.83 21.74 1 0
0.76 105.86 1 0
0.92 26.38 1 0
0.74 102.36 1 0
0.81 117.76 1 0
0.78 47.09 1 0
0.8 19.31 1 0
0.92 111.59 1 0
0.87 15.59 1 0
0.79 33.31 1 0
0.82 22.97 1 0
0.7 103.88 1 0
0.67 16.82 1 0
0.81 113.39 1 0
0.87 111.32 1 0
0.79 107.84 1 0
0.75 115.89 1 0
0.81 97.6 1 0
0.45 32.54 1 0
0.47 10.16 1 0
0.5 13.21 1 0
0.58 10.83 1 0
0.71 13.98 1 0
0.46 36.31 1 0
0.48 31.4 1 0
0.51 51.86 1 0
0.62 35.08 1 0
0.57 14.51 1 0
0.53 59.86 1 0
0.41 35.14 1 0
0.72 19.01 1 0
0.59 44.87 1 0
0.53 36.11 1 0
0.61 17.85 1 0
0.67 27.21 1 0
0.49 17.84 1 0
0.85 29.2 1 0
0.48 46.58 1 0
0.52 14.9 1 0
0.65 14.66 1 0
0.74 25.56 1 0
0.66 42.7 1 0
0.63 50.73 1 0
0.64 14.07 1 0
0.67 15.33 1 0
0.71 13.51 1 0
0.58 28.6 1 0
0.58 15.52 1 0
0.65 20.03 1 0
0.56 42.36 1 0
0.69 27.55 1 0
0.61 86.72 1 0
0.57 47.28 1 0
0.61 12.01 1 0
0.61 13.25 1 0
0.6 32.2 1 0
0.59 96.93 1 0
0.77 28.96 1 0
0.61 17.73 1 0
0.68 80.41 1 0
0.75 21.25 1 0
0.74 43.1 1 0
0.77 89.46 1 0
0.76 15.85 1 0
0.78 100.16 1 0
0.75 92.13 1 0
0.79 30.05 1 0
0.64 85.57 1 0
0.68 20.14 1 0
0.55 45.95 1 0
0.4 77.07 1 0
0.39 61.34 1 0
0.42 98.71 1 0
0.51 63.83 1 0
0.4 76.63 1 0
0.43 51.53 1 0
0.88 12.66 1 0
0.81 83.23 1 0
0.84 42.46 1 0
0.83 31.36 1 0
0.79 87.64 1 0
0.85 19.36 1 0
0.75 25.05 1 0
0.84 41.95 1 0
0.75 75.64 1 0
0.82 62.12 1 0
0.79 47.69 1 0
0.26 120.16 1 0
0.58 43.11 1 0
0.59 105.45 1 0
0.59 27.66 1 0
0.74 33.08 1 0
0.61 59.26 1 0
0.6 15.03 1 0
0.55 64.41 1 0
0.86 21.54 1 0
0.84 25.79 1 0
0.82 14.67 1 0
0.85 18.97 1 0
0.79 39.54 1 0
0.81 26.14 1 0
0.82 18.05 1 0
0.8 16.54 1 0
0.77 32.71 1 0
0.85 28.83 1 0
0.89 14.73 1 0
0.85 28.99 1 0
0.61 40.01 1 0
0.76 15.28 1 0
0.73 68.85 1 0
0.74 119.23 1 0
0.59 95.37 1 0
0.73 14.74 1 0
0.72 15.75 1 0
0.83 16.91 1 0
0.73 101.63 1 0
0.74 107.68 1 0
0.86 23 1 0
0.8 31.25 1 0
0.85 16.19 1 0
0.79 57.61 1 0
0.87 15.37 1 0
0.81 17.15 1 0
0.84 42.69 1 0
0.88 40.3 1 0
0.77 15.53 1 0
0.83 30.42 1 0
0.47 80.5 1 0
0.65 83.04 1 0
0.55 25.56 1 0
0.68 10.22 1 0
0.56 88.55 1 0
0.65 14.59 1 0
0.64 69.49 1 0
0.57 77.91 1 0
0.69 19.43 1 0
0.54 15.01 1 0
0.6 25.65 1 0
0.63 16 1 0
0.61 13.68 1 0
0.78 12.55 1 0
0.88 98.33 1 0
0.54 76.15 1 0
0.83 16.68 1 0
0.74 26.53 1 0
0.48 68.61 1 0
0.81 17.54 1 0
0.81 109.42 1 0
0.76 41.91 1 0
0.51 79.93 1 0
0.75 104.46 1 0
0.68 63.16 1 0
0.58 47.47 1 0
0.69 59.45 1 0
0.64 82.83 1 0
0.6 53.19 1 0
0.55 38.95 1 0
0.65 82.26 1 0
0.58 12.24 1 0
0.63 42.66 1 0
0.62 70.72 1 0
0.55 39.61 1 0
0.59 89.08 1 0
0.53 17.5 1 0
0.51 57.46 1 0
0.62 18.9 1 0
0.56 77.86 1 0
0.52 88.62 1 0
0.6 19.34 1 0
0.5 79.37 1 0
0.61 89.03 1 0
0.64 67.25 1 0
0.48 32.18 1 0
0.63 95.61 1 0
0.57 79.3 1 0
0.52 76.67 1 0
0.6 84.66 1 0
0.55 18.04 1 0
0.76 15.55 1 0
0.66 18.82 1 0
0.7 33.5 1 0
0.65 49.25 1 0
0.68 15.28 1 0
0.53 21.31 1 0
0.54 81.72 1 0
0.53 34.77 1 0
0.54 27.26 1 0
0.58 85.77 1 0
0.55 30.24 1 0
0.55 74.8 1 0
0.57 94.18 1 0
0.67 30.52 1 0
0.8 12.44 1 0
0.76 12.29 1 0
0.6 14.47 1 0
0.78 92.84 1 0
0.5 100.23 1 0
0.55 89.98 1 0
0.61 82.97 1 0
0.53 93.4 1 0
0.72 101.14 1 0
0.63 82.12 1 0
0.54 17.48 1 0
0.51 81.43 1 0
0.51 68.71 1 0
0.55 109.89 1 0
0.52 16.34 1 0
0.56 15.9 1 0
0.55 65.5 1 0
0.52 93.9 1 0
0.59 93.36 1 0
0.54 83.99 1 0
0.52 26.43 1 0
0.52 72.99 1 0
0.53 75.81 1 0
0.53 65.12 1 0
0.57 59.08 1 0
0.84 13.94 1 0
0.72 12.94 1 0
0.59 84.19 1 0
0.72 14.89 1 0
0.66 13.91 1 0
0.68 87.87 1 0
0.61 110.81 1 0
0.66 61.93 1 0
0.63 18.97 1 0
0.64 106.2 1 0
0.73 50.22 1 0
0.6 15.96 1 0
0.27 127.56 1 0
0.55 125.76 1 0
0.73 17.36 1 0
0.64 62.09 1 0
0.56 48.05 1 0
0.69 18.74 1 0
0.73 16.14 1 0
0.77 18.36 1 0
0.59 34.32 1 0
0.51 51.01 1 0
0.81 43.56 1 0
0.81 59.62 1 0
0.63 32.58 1 0
0.74 53.75 1 0
0.78 26.6 1 0
0.7 51.28 1 0
0.73 83.91 1 0
0.81 63.28 1 0
0.9 11.24 1 0
0.73 40.21 1 0
0.78 39.41 1 0
0.74 50.79 1 0
0.78 95.23 1 0
0.73 34.69 1 0
0.79 31.61 1 0
0.82 36.05 1 0
0.71 32.01 1 0
0.8 38.31 1 0
0.83 112.41 1 0
0.71 33.1 1 0
0.83 96.15 1 0
0.79 126.01 1 0
0.81 18.94 1 0
0.88 24.34 1 0
0.85 107.45 1 0
0.84 14.77 1 0
0.9 20.7 1 0
0.73 13.61 1 0
0.73 17.35 1 0
0.53 36.04 1 0
0.6 87.39 1 0
0.41 39.29 1 0
0.57 95.6 1 0
0.53 83.45 1 0
0.53 63.36 1 0
0.7 12.26 1 0
0.42 56.71 1 0
0.45 10.53 1 0
0.55 103.68 1 0
0.59 38.44 1 0
0.52 93.03 1 0
0.51 106.54 1 0
0.64 12.66 1 0
0.55 56.93 1 0
0.5 37.87 1 0
0.5 107.11 1 0
0.46 72.69 1 0
0.56 31.13 1 0
0.41 23.19 1 0
0.67 62.73 1 0
0.63 40.13 1 0
0.65 17.58 1 0
0.62 22.06 1 0
0.62 28.04 1 0
0.59 34.68 1 0
0.61 117.39 1 0
0.63 78.65 1 0
0.61 51.92 1 0
0.55 21.62 1 0
0.52 42.66 1 0
0.64 46.9 1 0
0.54 58.05 1 0
0.65 53.11 1 0
0.48 12.04 1 0
0.54 25.43 1 0
0.56 68.65 1 0
0.58 92.96 1 0
0.48 49.64 1 0
0.52 63.54 1 0
0.5 79.13 1 0
0.51 53.28 1 0
0.45 13.63 1 0
0.45 11.87 1 0
0.42 58.78 1 0
0.72 21.58 1 0
0.57 10.48 1 0
0.53 58.15 1 0
0.46 12.68 1 0
0.67 100.95 1 0
0.96 12.51 1 0
0.48 79.03 1 0
0.77 35.89 1 0
0.81 90.55 1 0
0.68 57.07 1 0
0.85 38.99 1 0
0.59 82.33 1 0
0.84 26.74 1 0
0.72 24.9 1 0
0.87 23.14 1 0
0.87 16.29 1 0
0.75 81.16 1 0
0.84 25.03 1 0
0.63 94.49 1 0
0.49 16.34 1 0
0.49 86.93 1 0
0.56 16.47 1 0
0.46 15.69 1 0
0.46 55.43 1 0
0.41 46.75 1 0
0.56 13.02 1 0
0.48 10.02 1 0
0.46 82.54 1 0
0.42 34.35 1 0
0.44 24.14 1 0
0.53 43.78 1 0
0.9 34.18 1 0
0.81 31.06 1 0
0.87 30.1 1 0
0.94 17.68 1 0
0.88 16.49 1 0
0.88 44.44 1 0
0.91 31.34 1 0
0.77 26.81 1 0
0.81 46.76 1 0
0.87 24.67 1 0
0.79 51.6 1 0
0.96 17.71 1 0
0.87 16.79 1 0
0.87 34.01 1 0
0.83 22.74 1 0
0.97 17.66 1 0
0.87 36.18 1 0
0.91 36.4 1 0
0.8 39.61 1 0
0.79 36.12 1 0
0.85 22.78 1 0
0.86 20.09 1 0
0.53 60.22 1 0
0.72 26.51 1 0
0.81 8.06 1 0
0.63 66.53 1 0
0.45 14.69 1 0
0.46 56.62 1 0
0.47 55.67 1 0
0.48 31.85 1 0
0.52 68.15 1 0
0.51 78.06 1 0
0.45 66.64 1 0
0.77 57.81 1 0
0.65 13.23 1 0
0.55 102.32 1 0
0.65 39.56 1 0
0.55 35.97 1 0
0.52 44.81 1 0
0.64 66.83 1 0
0.53 13.47 1 0
0.54 48.03 1 0
0.71 25.1 1 0
0.59 37.23 1 0
0.67 67.97 1 0
0.41 103.62 1 0
0.61 51.44 1 0
0.62 95.04 1 0
0.51 20 1 0
0.58 78.59 1 0
0.42 70 1 0
0.69 45.84 1 0
0.57 69.11 1 0
0.47 57.35 1 0
0.5 46.71 1 0
0.55 83.26 1 0
0.57 67.64 1 0
0.81 14.68 1 0
0.48 49.03 1 0
0.57 52.11 1 0
0.44 83.48 1 0
0.73 17.59 1 0
0.81 29.03 1 0
0.81 39.55 1 0
0.8 14.28 1 0
0.8 49.26 1 0
0.54 90.7 1 0
0.84 20.51 1 0
0.81 19.07 1 0
0.78 27.76 1 0
0.83 43.73 1 0
0.83 15.97 1 0
0.73 24.74 1 0
0.82 42.19 1 0
0.56 102.75 1 0
0.85 17.5 1 0
0.65 73.77 1 0
0.56 49.77 1 0
0.6 88.21 1 0
0.87 15.75 1 0
0.46 48.27 1 0
0.59 18.11 1 0
0.7 62.82 1 0
0.54 85.32 1 0
0.63 66.47 1 0
0.52 33.47 1 0
0.62 15.06 1 0
0.58 87.66 1 0
0.65 16.5 1 0
0.76 23.43 1 0
0.53 25.87 1 0
0.5 63.59 1 0
0.58 102.07 1 0
0.57 17.59 1 0
0.55 80.3 1 0
0.66 86.02 1 0
0.58 59.19 1 0
0.7 70.46 1 0
0.71 22.36 1 0
0.63 50.96 1 0
0.37 48.71 1 0
0.76 22.72 1 0
0.56 102.27 1 0
0.67 68.75 1 0
0.48 48.13 1 0
0.62 77.47 1 0
0.73 36.91 1 0
0.69 14.96 1 0
0.69 63.44 1 0
0.48 91.18 1 0
0.81 17.84 1 0
0.48 83.82 1 0
0.51 121.2 1 0
0.5 49.23 1 0
0.7 32.81 1 0
0.69 45.07 1 0
0.55 27.41 1 0
0.45 101.96 1 0
0.65 60.59 1 0
0.6 40.32 1 0
0.58 13.42 1 0
0.73 16.61 1 0
0.48 66.75 1 0
0.54 33.29 1 0
0.52 103.87 1 0
0.53 31.53 1 0
0.62 30.49 1 0
0.61 32.08 1 0
0.76 27.82 1 0
0.64 43.24 1 0
0.53 23.81 1 0
0.64 26.37 1 0
0.7 41.15 1 0
0.62 16.82 1 0
0.6 17.65 1 0
0.73 22.55 1 0
0.66 63.12 1 0
0.62 41.96 1 0
0.67 34.5 1 0
0.7 109.78 1 0
0.59 75.17 1 0
0.68 78.94 1 0
0.64 61.81 1 0
0.68 17.4 1 0
0.71 63.21 1 0
0.61 20.95 1 0
0.53 13.86 1 0
0.58 76.3 1 0
0.76 90.62 1 0
0.68 46.28 1 0
0.49 56.25 1 0
0.76 19.56 1 0
0.47 73.72 1 0
0.63 79.95 1 0
0.8 24.82 1 0
0.8 22.51 1 0
0.79 18.84 1 0
0.89 12.96 1 0
0.55 95.39 1 0
0.82 18.11 1 0
0.67 20.19 1 0
0.84 21.5 1 0
0.81 39.83 1 0
0.8 64.3 1 0
0.79 28.16 1 0
0.79 28.67 1 0
0.79 20.96 1 0
0.67 82.63 1 0
0.74 12.05 1 0
0.62 67.28 1 0
0.79 61.22 1 0
0.67 21.53 1 0
0.68 57.29 1 0
0.61 13.34 1 0
0.7 62.26 1 0
0.47 13.69 1 0
0.66 74.1 1 0
0.65 88.93 1 0
0.54 70.45 1 0
0.26 114.81 1 0
0.43 82.04 1 0
0.45 24.86 1 0
0.4 88.54 1 0
0.44 108.99 1 0
0.38 127.12 1 0
0.42 128.85 1 0
0.38 109.77 1 0
0.44 81.86 1 0
0.77 48.02 1 0
0.55 100.89 1 0
0.74 39.09 1 0
0.83 26.5 1 0
0.58 96.61 1 0
0.78 33.85 1 0
0.67 19.7 1 0
0.79 19.94 1 0
0.79 21.96 1 0
0.76 43.23 1 0
0.82 15.04 1 0
0.78 24.29 1 0
0.76 34.7 1 0
0.8 25.26 1 0
0.57 78.85 1 0
0.63 60.78 1 0
0.8 15.87 1 0
0.63 48.37 1 0
0.71 12.19 1 0
0.72 61.64 1 0
0.74 13.61 1 0
0.62 57.97 1 0
0.73 70.56 1 0
0.54 53.82 1 0
0.68 10.8 1 0
0.74 10.89 1 0
0.69 17.06 1 0
0.6 56.62 1 0
0.6 81.65 1 0
0.55 18.11 1 0
0.72 19.47 1 0
0.61 53.29 1 0
0.65 78.3 1 0
0.48 56.38 1 0
0.64 21.58 1 0
0.75 63.03 1 0
0.65 121.84 1 0
0.56 83.3 1 0
0.61 86.08 1 0
0.72 120.52 1 0
0.63 135.11 1 0
0.7 67.01 1 0
0.68 60.01 1 0
0.75 13.34 1 0
0.69 99.92 1 0
0.82 72.58 1 0
0.66 18.42 1 0
0.7 54.23 1 0
0.53 107.52 1 0
0.55 28.5 1 0
0.5 52.69 1 0
0.64 29.24 1 0
0.48 12.41 1 0
0.48 23.87 1 0
0.48 9.24 1 0
0.52 58.3 1 0
0.56 14.86 1 0
0.5 67.32 1 0
0.52 57.84 1 0
0.63 43.89 1 0
0.81 15.04 1 0
0.55 42.69 1 0
0.57 35.01 1 0
0.66 20.51 1 0
0.41 91.33 1 0
0.63 42.46 1 0
0.53 37.97 1 0
0.49 75.04 1 0
0.59 21.71 1 0
0.66 77.68 1 0
0.57 36.32 1 0
0.59 45.67 1 0
0.61 66.74 1 0
0.3 16.75 1 0
0.34 73.19 1 0
0.31 66.17 1 0
0.28 118.67 1 0
0.29 22.5 1 0
0.36 76.77 1 0
0.37 69.91 1 0
0.54 14.21 1 0
0.68 89.47 1 0
0.59 39.16 1 0
0.83 19 1 0
0.8 92.23 1 0
0.72 17.88 1 0
0.5 23.56 1 0
0.71 102.18 1 0
0.56 35.46 1 0
0.77 9.91 1 0
0.7 21.29 1 0
0.7 36.33 1 0
0.73 101.2 1 0
0.86 88.86 1 0
0.76 13.04 1 0
0.65 35.24 1 0
0.64 48.07 1 0
0.71 46.89 1 0
0.71 54.64 1 0
0.69 37.47 1 0
0.82 13.39 1 0
0.68 89.35 1 0
0.71 11.5 1 0
0.78 17.75 1 0
0.66 64.88 1 0
0.64 16.59 1 0
0.47 83.55 1 0
0.39 114.32 1 0
0.72 19.85 1 0
0.55 124.8 1 0
0.69 48.4 1 0
0.49 125.68 1 0
0.49 36.58 1 0
0.69 16.14 1 0
0.74 32.56 1 0
0.61 15.83 1 0
0.49 39.91 1 0
0.53 27.6 1 0
0.57 19.46 1 0
0.86 17.26 1 0
0.89 17.66 1 0
0.74 97.94 1 0
0.74 29.49 1 0
0.8 62.81 1 0
0.75 56.21 1 0
0.78 19.96 1 0
0.8 16.75 1 0
0.67 40.43 1 0
0.85 20.71 1 0
0.88 16.1 1 0
0.5 138.52 1 0
0.77 27.07 1 0
0.73 40.89 1 0
0.88 26.49 1 0
0.74 38.36 1 0
0.74 17.59 1 0
0.84 52.05 1 0
0.91 24.17 1 0
0.85 44.41 1 0
0.87 59.91 1 0
0.84 44.97 1 0
0.87 45.12 1 0
0.83 79.89 1 0
0.72 31.97 1 0
0.46 54.31 1 0
0.81 17.63 1 0
0.9 15.93 1 0
0.93 57.03 1 0
0.82 73.36 1 0
0.86 18.71 1 0
0.86 57.99 1 0
0.44 80.23 1 0
0.52 68.05 1 0
0.83 19.76 1 0
0.55 58.93 1 0
0.85 35.41 1 0
0.8 14.7 1 0
0.75 63.02 1 0
0.79 37.1 1 0
0.75 61.95 1 0
0.74 30.41 1 0
0.83 16.83 1 0
0.66 20.56 1 0
0.9 19.37 1 0
0.72 30.28 1 0
0.76 27.58 1 0
0.78 55.97 1 0
0.73 39.62 1 0
0.83 16.05 1 0
0.84 56.14 1 0
0.77 22.48 1 0
0.79 66.37 1 0
0.59 24.82 1 0
0.81 50.6 1 0
0.66 93.09 1 0
0.52 38.11 1 0
0.71 103.4 1 0
0.71 13.98 1 0
0.69 31.94 1 0
0.69 15.56 1 0
0.36 69.52 1 0
0.64 45.39 1 0
0.81 19.12 1 0
0.58 19.62 1 0
0.62 97.13 1 0
0.66 19.02 1 0
0.63 28.38 1 0
0.66 38.57 1 0
0.64 25.88 1 0
0.72 14.07 1 0
0.71 70.68 1 0
0.49 54.08 1 0
0.65 30.53 1 0
0.64 79.74 1 0
0.68 17.13 1 0
0.63 34.96 1 0
0.57 29.9 1 0
0.74 18.51 1 0
0.68 54.8 1 0
0.66 63.96 1 0
0.59 43.75 1 0
0.63 86.14 1 0
0.59 55.25 1 0
0.7 82.78 1 0
0.5 66.03 1 0
0.74 55.24 1 0
0.42 17.55 1 0
0.6 32.09 1 0
0.4 67.62 1 0
0.44 89.99 1 0
0.43 56.35 1 0
0.41 16.39 1 0
0.4 38.25 1 0
0.54 15.83 1 0
0.4 32.03 1 0
0.55 15.9 1 0
0.41 40 1 0
0.51 45.1 1 0
0.43 22.14 1 0
0.44 51.27 1 0
0.49 43.44 1 0
0.57 20.99 1 0
0.44 48.14 1 0
0.44 17.27 1 0
0.48 46.05 1 0
0.85 64.09 1 0
0.91 31.04 1 0
0.84 17.5 1 0
0.8 40.92 1 0
0.87 18.86 1 0
0.87 21.62 1 0
0.83 25.04 1 0
0.87 55.53 1 0
0.83 55.63 1 0
0.62 38.09 1 0
0.84 37.57 1 0
0.83 65.87 1 0
0.51 93.83 1 0
0.84 53.18 1 0
0.76 26.12 1 0
0.82 13.12 1 0
0.78 38.16 1 0
0.67 20.19 1 0
0.76 17.55 1 0
0.62 51.5 1 0
0.84 13.61 1 0
0.52 12.92 1 0
0.7 22.52 1 0
0.64 36.88 1 0
0.75 31.65 1 0
0.69 11.66 1 0
0.67 37.21 1 0
0.91 50.12 1 0
0.89 25.92 1 0
0.86 49.33 1 0
0.8 29.66 1 0
0.85 17.74 1 0
0.85 42.26 1 0
0.93 30.99 1 0
0.9 38.9 1 0
0.73 51.92 1 0
0.93 14.94 1 0
0.83 28.34 1 0
0.84 17.37 1 0
0.82 28.2 1 0
0.93 41.82 1 0
0.92 14.98 1 0
0.87 40.31 1 0
0.84 18.79 1 0
0.79 16.89 1 0
0.79 50.39 1 0
0.82 15.2 1 0
0.77 44.68 1 0
0.89 15.15 1 0
0.82 79.76 1 0
0.78 25.86 1 0
0.77 25.76 1 0
0.81 19.18 1 0
0.83 34.27 1 0
0.79 30.53 1 0
0.86 79.46 1 0
0.8 29.04 1 0
0.72 25.63 1 0
0.8 113.22 1 0
0.69 95.69 1 0
0.62 98.81 1 0
0.72 31.25 1 0
0.81 16.03 1 0
0.7 59.4 1 0
0.51 130.11 1 0
0.67 103.09 1 0
0.78 15.63 1 0
0.45 75.91 1 0
0.78 46.13 1 0
0.72 68.79 1 0
0.69 16.59 1 0
0.77 75.49 1 0
0.71 24.01 1 0
0.71 63.35 1 0
0.72 73.8 1 0
0.76 63.29 1 0
0.75 48.7 1 0
0.6 107.01 1 0
0.69 25.02 1 0
0.68 112.69 1 0
0.65 105.22 1 0
0.74 34.05 1 0
0.7 11.89 1 0
0.7 126.68 1 0
0.67 37.37 1 0
0.74 52.55 1 0
0.94 12.17 1 0
0.82 80.51 1 0
0.78 28.65 1 0
0.78 49.93 1 0
0.93 98.54 1 0
0.89 88.71 1 0
0.73 43.7 1 0
0.81 21.59 1 0
0.84 94.92 1 0
0.88 15.78 1 0
0.83 97.13 1 0
0.86 15.97 1 0
0.77 103.67 1 0
0.84 31.74 1 0
0.57 47.72 1 0
0.82 90.41 1 0
0.85 28.69 1 0
0.65 123.52 1 0
0.75 49.78 1 0
0.89 36.95 1 0
0.8 88.99 1 0
0.85 87.27 1 0
0.92 81.5 1 0
0.78 92.02 1 0
0.84 13.56 1 0
0.81 19.76 1 0
0.71 75.99 1 0
0.82 44.12 1 0
0.85 85.98 1 0
0.57 81.85 1 0
0.82 69.86 1 0
0.53 94.45 1 0
0.63 11.19 1 0
0.69 67.65 1 0
0.65 17.35 1 0
0.56 57.83 1 0
0.61 17.59 1 0
0.56 24.88 1 0
0.52 83.03 1 0
0.5 25.3 1 0
0.62 64.17 1 0
0.57 37.72 1 0
0.58 14.59 1 0
0.57 70.41 1 0
0.53 77.95 1 0
0.5 69.74 1 0
0.61 15.77 1 0
0.42 68.8 1 0
0.56 50.93 1 0
0.6 65.39 1 0
0.57 135.74 1 0
0.81 14.89 1 0
0.45 136.76 1 0
0.57 138.1 1 0
0.54 98.64 1 0
0.61 128.55 1 0
0.59 14.06 1 0
0.65 26.77 1 0
0.57 13.2 1 0
0.74 16.92 1 0
0.58 20.54 1 0
0.65 14.89 1 0
0.58 110.46 1 0
0.87 25.76 1 0
0.62 59.96 1 0
0.86 117.68 1 0
0.89 19.68 1 0
0.8 32.98 1 0
0.78 28.13 1 0
0.81 106.71 1 0
0.84 32.13 1 0
0.78 77.75 1 0
0.87 118.59 1 0
0.82 110.09 1 0
0.76 17.06 1 0
0.87 116.54 1 0
0.85 107.27 1 0
0.78 42.1 1 0
0.85 14.78 1 0
0.77 29.8 1 0
0.53 77.44 1 0
0.85 21.25 1 0
0.82 36.46 1 0
0.8 33.33 1 0
0.8 48.85 1 0
0.54 89.26 1 0
0.81 33.62 1 0
0.78 19.68 1 0
0.76 60.27 1 0
0.54 124.39 1 0
0.67 130.51 1 0
0.47 17.99 1 0
0.6 114.79 1 0
0.54 142.92 1 0
0.52 88.92 1 0
0.58 134.2 1 0
0.51 142.44 1 0
0.59 125.73 1 0
0.57 91.69 1 0
0.46 17.51 1 0
0.84 15.01 1 0
0.73 18.76 1 0
0.75 104.01 1 0
0.78 17.4 1 0
0.75 120.35 1 0
0.76 14.37 1 0
0.61 111.16 1 0
0.74 119.12 1 0
0.87 80.33 1 0
0.9 46.25 1 0
0.69 151.36 1 0
0.83 58.29 1 0
0.82 26.41 1 0
0.81 38.96 1 0
0.86 16.58 1 0
0.91 72.28 1 0
0.84 72.33 1 0
0.83 81.97 1 0
0.63 54.83 1 0
0.82 32.74 1 0
0.84 80.9 1 0
0.93 17.41 1 0
0.83 34.65 1 0
0.6 69.56 1 0
0.58 13.75 1 0
0.47 42.85 1 0
0.73 51.66 1 0
0.61 58.7 1 0
0.67 70.63 1 0
0.57 32.34 1 0
0.63 26.97 1 0
0.58 47.24 1 0
0.64 78.79 1 0
0.6 63.56 1 0
0.61 28.5 1 0
0.59 58.47 1 0
0.8 114.15 1 0
0.76 13.33 1 0
0.84 118.68 1 0
0.76 25.04 1 0
0.91 12.3 1 0
0.86 128.02 1 0
0.79 128 1 0
0.78 22.83 1 0
0.75 25.91 1 0
0.86 26.33 1 0
0.76 32.78 1 0
0.79 19.05 1 0
0.91 115.85 1 0
0.65 27.31 1 0
0.83 41.65 1 0
0.74 14.7 1 0
0.78 48.64 1 0
0.78 90.38 1 0
0.77 39.6 1 0
0.63 35.02 1 0
0.75 13.11 1 0
0.73 59 1 0
0.72 76.05 1 0
0.6 20.88 1 0
0.55 15.39 1 0
0.56 37.57 1 0
0.72 38.95 1 0
0.55 130.87 1 0
0.55 27.11 1 0
0.6 22.4 1 0
0.41 60.73 1 0
0.8 14.68 1 0
0.61 47.11 1 0
0.69 20.56 1 0
0.59 33.3 1 0
0.6 29.56 1 0
0.6 28.32 1 0
0.69 42.56 1 0
0.77 111.65 1 0
0.79 102.03 1 0
0.9 16.45 1 0
0.7 91.32 1 0
0.71 90.09 1 0
0.81 49.65 1 0
0.74 17.32 1 0
0.61 78.04 1 0
0.8 125.96 1 0
0.78 17.28 1 0
0.68 54.97 1 0
0.71 127.72 1 0
0.73 58.19 1 0
0.81 62.25 1 0
0.67 25.22 1 0
0.85 14.65 1 0
0.74 75.93 1 0
0.65 67.35 1 0
0.78 120.35 1 0
0.72 112.09 1 0
0.78 30.3 1 0
0.76 38.47 1 0
0.45 41.08 1 0
0.75 25.72 1 0
0.56 76.79 1 0
0.47 32.85 1 0
0.6 16.22 1 0
0.58 75.74 1 0
0.59 10.38 1 0
0.6 47.22 1 0
0.58 13.64 1 0
0.57 59.21 1 0
0.87 16.66 1 0
0.84 89.02 1 0
0.83 11.14 1 0
0.77 88.84 1 0
0.73 99.77 1 0
0.66 92.8 1 0
0.76 24.22 1 0
0.75 99.34 1 0
0.74 80.3 1 0
0.77 92.28 1 0
0.74 80.39 1 0
0.76 80.62 1 0
0.69 21.7 1 0
0.75 89.22 1 0
0.83 11.94 1 0
0.76 81.95 1 0
0.53 31.77 1 0
0.66 16.89 1 0
0.55 13.27 1 0
0.56 55.46 1 0
0.5 33.92 1 0
0.54 66.36 1 0
0.38 62.99 1 0
0.65 27.9 1 0
0.61 27 1 0
0.56 37.77 1 0
0.65 23.3 1 0
0.81 15.62 1 0
0.54 28.54 1 0
0.53 46.75 1 0
0.59 22.62 1 0
0.81 13.9 1 0
0.84 11.46 1 0
0.8 78.57 1 0
0.56 83.15 1 0
0.8 25.41 1 0
0.53 62.75 1 0
0.55 62.9 1 0
0.83 68.26 1 0
0.8 19.73 1 0
0.84 31.01 1 0
0.73 34.51 1 0
0.83 55.64 1 0
0.53 72.12 1 0
0.82 20.63 1 0
0.85 77.17 1 0
0.83 26.31 1 0
0.91 93.76 1 0
0.92 15.27 1 0
0.75 44.21 1 0
0.85 68.01 1 0
0.88 27.71 1 0
0.83 15.65 1 0
0.87 71.79 1 0
0.87 43.54 1 0
0.79 15.32 1 0
0.89 84.2 1 0
0.84 44.37 1 0
0.82 86.97 1 0
0.9 19.68 1 0
0.79 81.7 1 0
0.82 38.06 1 0
0.85 100.85 1 0
0.8 61.12 1 0
0.9 12.83 1 0
0.8 101.26 1 0
0.91 20.77 1 0
0.85 83.61 1 0
0.82 35.5 1 0
0.9 86.1 1 0
0.87 46.55 1 0
0.77 69.13 1 0
0.55 66.29 1 0
0.5 50.35 1 0
0.61 10.59 1 0
0.5 88.9 1 0
0.5 85.05 1 0
0.51 15.65 1 0
0.6 49.7 1 0
0.51 55.53 1 0
0.54 40.65 1 0
0.53 14.87 1 0
0.36 31.54 1 0
0.59 73.67 1 0
0.81 34.54 1 0
0.82 78.08 1 0
0.84 39.28 1 0
0.89 54.68 1 0
0.81 26.67 1 0
0.79 46.55 1 0
0.85 43.58 1 0
0.86 28.85 1 0
0.91 19.5 1 0
0.95 55.21 1 0
0.83 36.96 1 0
0.86 65.72 1 0
0.71 85.98 1 0
0.8 47.85 1 0
0.72 82.4 1 0
0.9 17.62 1 0
0.9 40.89 1 0
0.82 15.36 1 0
0.82 68.02 1 0
0.91 53.99 1 0
0.89 39.7 1 0
0.87 49.61 1 0
0.83 38.52 1 0
0.86 18.32 1 0
0.9 25.73 1 0
0.9 72.03 1 0
0.82 70.03 1 0
0.79 82.91 1 0
0.79 65.2 1 0
0.75 48.38 1 0
0.74 29.09 1 0
0.75 14.94 1 0
0.75 17.91 1 0
0.78 15 1 0
0.79 42.74 1 0
0.6 15.06 1 0
0.74 57.64 1 0
0.6 28.78 1 0
0.75 28.88 1 0
0.76 27.8 1 0
0.75 22.75 1 0
0.5 13.61 1 0
0.75 9.74 1 0
0.54 65.36 1 0
0.68 15 1 0
0.78 47.61 1 0
0.59 38.4 1 0
0.64 18.81 1 0
0.57 47.36 1 0
0.67 49.96 1 0
0.48 27.38 1 0
0.55 24.72 1 0
0.53 43.11 1 0
0.46 62.84 1 0
0.68 53.03 1 0
0.66 19.82 1 0
0.68 54.46 1 0
0.52 11.35 1 0
0.52 51.71 1 0
0.61 20.42 1 0
0.62 35.17 1 0
0.58 36.49 1 0
0.66 17.57 1 0
0.55 23.02 1 0
0.7 17.43 1 0
0.55 73.93 1 0
0.55 13.34 1 0
0.55 38.29 1 0
0.6 18.29 1 0
0.64 33.71 1 0
0.57 58.33 1 0
0.56 12.24 1 0
0.52 23.82 1 0
0.8 20.5 1 0
0.83 33.1 1 0
0.81 61.1 1 0
0.78 67.43 1 0
0.7 44.37 1 0
0.78 27.07 1 0
0.63 63.39 1 0
0.72 14.59 1 0
0.79 59.35 1 0
0.53 40.01 1 0
0.79 20.87 1 0
0.81 15.71 1 0
0.84 14.49 1 0
0.8 46.67 1 0
0.58 24.08 1 0
0.8 69.51 1 0
0.92 19.38 1 0
0.87 100.7 1 0
0.79 85.48 1 0
0.89 19.12 1 0
0.8 24.43 1 0
0.72 79.02 1 0
0.62 93.15 1 0
0.83 11.87 1 0
0.78 100.39 1 0
0.89 90.05 1 0
0.77 44.51 1 0
0.76 77.46 1 0
0.89 16.9 1 0
0.9 14.76 1 0
0.8 64.1 1 0
0.88 102.47 1 0
0.82 30.12 1 0
0.81 105.05 1 0
0.75 15.46 1 0
0.9 102.93 1 0
0.69 90.51 1 0
0.79 44.64 1 0
0.83 45.76 1 0
0.89 90.22 1 0
0.91 21.91 1 0
0.79 19.2 1 0
0.89 33.53 1 0
0.42 100.37 1 0
0.41 12.92 1 0
0.41 111.69 1 0
0.42 98.44 1 0
0.47 13.89 1 0
0.7 14.85 1 0
0.41 80.26 1 0
0.43 74.71 1 0
0.4 25.82 1 0
0.42 20.85 1 0
0.43 115.7 1 0
0.77 15.73 1 0
0.85 91 1 0
0.81 18.5 1 0
0.64 41.09 1 0
0.75 25.52 1 0
0.73 76.65 1 0
0.47 78.5 1 0
0.84 79.91 1 0
0.68 108.13 1 0
0.77 16.9 1 0
0.78 62.16 1 0
0.82 15.02 1 0
0.79 27.97 1 0
0.46 98.54 1 0
0.74 77.45 1 0
0.75 81.59 1 0
0.85 66.91 1 0
0.74 33.69 1 0
0.89 82.83 1 0
0.57 62.02 1 0
0.83 42.7 1 0
0.89 15.19 1 0
0.78 81.89 1 0
0.71 73.71 1 0
0.66 15.65 1 0
0.79 50.84 1 0
0.55 49.73 1 0
0.75 23.75 1 0
0.55 39.81 1 0
0.54 68.79 1 0
0.62 56.1 1 0
0.71 47.79 1 0
0.74 78.03 1 0
0.7 13.4 1 0
0.41 76.51 1 0
0.64 18.91 1 0
0.76 25.54 1 0
0.66 15.23 1 0
0.71 51.46 1 0
0.8 19.9 1 0
0.6 41.67 1 0
0.79 38.29 1 0
0.59 34.98 1 0
0.73 28.58 1 0
0.71 14.09 1 0
0.67 88.95 1 0
0.79 67.31 1 0
0.64 45.55 1 0
0.78 35.23 1 0
0.89 14.42 1 0
0.83 125.37 1 0
0.92 115.5 1 0
0.81 23.66 1 0
0.8 33.63 1 0
0.84 115.85 1 0
0.83 113.73 1 0
0.78 116.2 1 0
0.76 102.51 1 0
0.92 13.72 1 0
0.75 46.54 1 0
0.76 14 1 0
0.82 16.34 1 0
0.86 121.01 1 0
0.78 129.16 1 0
0.88 16.65 1 0
0.91 48.87 1 0
0.82 37.09 1 0
0.89 20.4 1 0
0.43 66.58 1 0
0.91 21.26 1 0
0.89 31.95 1 0
0.86 23.11 1 0
0.89 64.06 1 0
0.86 30.26 1 0
0.8 80.63 1 0
0.72 64.92 1 0
0.82 15.46 1 0
0.84 24.95 1 0
0.89 35.78 1 0
0.78 31.59 1 0
0.8 43.94 1 0
0.86 66.23 1 0
0.82 68.07 1 0
0.89 53.9 1 0
0.92 16.61 1 0
0.8 71.34 1 0
0.88 42.18 1 0
0.8 37.26 1 0
0.9 20.65 1 0
0.44 98.21 1 0
0.9 37.36 1 0
0.48 81.95 1 0
0.93 53.99 1 0
0.84 21.28 1 0
0.82 58.6 1 0
0.92 37.61 1 0
0.84 52.74 1 0
0.82 20.33 1 0
0.9 76.07 1 0
0.81 22.56 1 0
0.8 105.52 1 0
0.8 58.92 1 0
0.9 12.04 1 0
0.69 27.34 1 0
0.81 10.62 1 0
0.54 85.79 1 0
0.8 86.41 1 0
0.7 33.66 1 0
0.76 12.09 1 0
0.82 93.47 1 0
0.84 23.74 1 0
0.79 25.14 1 0
0.86 84.12 1 0
0.8 98.32 1 0
0.88 28.58 1 0
0.92 16.59 1 0
0.79 72.01 1 0
0.8 39.69 1 0
0.81 14.57 1 0
0.85 40.13 1 0
0.84 14.44 1 0
0.83 25.84 1 0
0.86 59.13 1 0
0.92 14.86 1 0
0.81 29.14 1 0
0.81 51.55 1 0
0.82 40.92 1 0
0.52 68.25 1 0
0.92 44.05 1 0
0.84 78.19 1 0
0.94 60.36 1 0
0.81 54.02 1 0
0.86 68.48 1 0
0.49 50.22 1 0
0.71 84.5 1 0
0.51 59.01 1 0
0.87 12.53 1 0
0.5 29.27 1 0
0.54 59.91 1 0
0.68 92.1 1 0
0.64 20.87 1 0
0.68 22.69 1 0
0.65 11.72 1 0
0.3 78.9 1 0
0.48 125.45 1 0
0.5 110.37 1 0
0.5 76.52 1 0
0.73 80.34 1 0
0.54 57.84 1 0
0.74 14.91 1 0
0.84 30.08 1 0
0.89 25.96 1 0
0.86 27.29 1 0
0.81 26.7 1 0
0.8 32.42 1 0
0.94 21.51 1 0
0.9 15.02 1 0
0.73 18.75 1 0
0.88 36.04 1 0
0.82 14.09 1 0
0.95 15.63 1 0
0.95 19.4 1 0
0.8 38.12 1 0
0.92 33.97 1 0
0.72 11.82 1 0
0.7 17.59 1 0
0.77 86.08 1 0
0.72 92.04 1 0
0.54 14.59 1 0
0.67 32.05 1 0
0.71 85.2 1 0
0.71 101.62 1 0
0.61 77.71 1 0
0.66 18.69 1 0
0.69 85.25 1 0
0.29 118.45 1 0
0.67 22.86 1 0
0.62 41.07 1 0
0.62 39.54 1 0
0.52 23.33 1 0
0.35 30.39 1 0
0.78 28.14 1 0
0.72 24.45 1 0
0.48 29.9 1 0
0.61 42.65 1 0
0.62 61.71 1 0
0.68 41.82 1 0
0.64 16.05 1 0
0.68 22.99 1 0
0.63 31.66 1 0
0.61 56.12 1 0
0.61 32.08 1 0
0.63 46.71 1 0
0.42 46.04 1 0
0.43 51.03 1 0
0.42 35.62 1 0
0.48 67.84 1 0
0.46 35.11 1 0
0.42 83.91 1 0
0.39 47.99 1 0
0.44 39.01 1 0
0.47 69.41 1 0
0.45 47.02 1 0
0.9 13.83 1 0
0.77 83.27 1 0
0.85 64.11 1 0
0.86 15.83 1 0
0.86 42.24 1 0
0.84 51.95 1 0
0.8 35.45 1 0
0.78 19.3 1 0
0.87 67.44 1 0
0.83 25.18 1 0
0.87 21 1 0
0.87 66.83 1 0
0.81 29.56 1 0
0.88 16.87 1 0
0.67 111.07 1 0
0.81 57.02 1 0
0.59 16.65 1 0
0.72 96.7 1 0
0.8 15.7 1 0
0.68 82.86 1 0
0.89 80.4 1 0
0.87 65.59 1 0
0.69 57.24 1 0
0.68 94.46 1 0
0.76 20 1 0
0.58 109.21 1 0
0.64 90 1 0
0.76 78.92 1 0
0.82 70.24 1 0
0.61 90.78 1 0
0.74 67.18 1 0
0.73 44.59 1 0
0.73 100.96 1 0
0.79 111.88 1 0
0.83 18.62 1 0
0.8 44.59 1 0
0.75 52.66 1 0
0.73 54.78 1 0
0.76 30.33 1 0
0.87 14.15 1 0
0.73 38.32 1 0
0.66 21.42 1 0
0.87 19.52 1 0
0.78 51.41 1 0
0.74 25.79 1 0
0.87 16.37 1 0
0.7 64.73 1 0
0.77 15.15 1 0
0.79 56.13 1 0
0.65 16.44 1 0
0.58 31.66 1 0
0.93 13.91 1 0
0.56 48.57 1 0
0.8 15 1 0
0.52 87.17 1 0
0.76 32.02 1 0
0.67 71.32 1 0
0.77 12.43 1 0
0.81 81.27 1 0
0.42 38.83 1 0
0.83 26.59 1 0
0.6 79.29 1 0
0.79 11.67 1 0
0.74 92.31 1 0
0.8 13.78 1 0
0.8 13.61 1 0
0.68 24.45 1 0
0.72 136.13 1 0
0.73 87.33 1 0
0.72 65.2 1 0
0.63 114.87 1 0
0.83 17.39 1 0
0.72 123.19 1 0
0.73 91.37 1 0
0.62 101.33 1 0
0.72 90.48 1 0
0.75 75.23 1 0
0.72 113.68 1 0
0.68 77.18 1 0
0.69 122.61 1 0
0.67 105.61 1 0
0.82 17.83 1 0
0.87 121.1 1 0
0.87 33.72 1 0
0.78 31.57 1 0
0.85 116.55 1 0
0.76 31.4 1 0
0.78 98.48 1 0
0.83 19.81 1 0
0.81 127.99 1 0
0.84 24.29 1 0
0.91 18.75 1 0
0.75 31.88 1 0
0.86 108.85 1 0
0.81 108.26 1 0
0.92 17.15 1 0
0.83 26.33 1 0
0.83 43.52 1 0
0.92 12.06 1 0
0.66 41.68 1 0
0.82 75.34 1 0
0.86 29.93 1 0
0.89 121.05 1 0
0.74 120.92 1 0
0.79 17.04 1 0
0.91 105.88 1 0
0.82 121.01 1 0
0.85 23.2 1 0
0.75 96.09 1 0
0.67 82.39 1 0
0.7 47.09 1 0
0.54 16.34 1 0
0.81 11.79 1 0
0.69 90.95 1 0
0.65 26.61 1 0
0.63 140.85 1 0
0.61 30.66 1 0
0.59 53.88 1 0
0.63 26.33 1 0
0.67 83.12 1 0
0.76 15.98 1 0
0.65 123.56 1 0
0.66 68.39 1 0
0.55 146.6 1 0
0.67 70.51 1 0
0.69 125.31 1 0
0.71 69.59 1 0
0.49 122.21 1 0
0.54 124.14 1 0
0.59 127.77 1 0
0.69 128.34 1 0
0.71 29.6 1 0
0.61 83.81 1 0
0.66 32.54 1 0
0.61 33.89 1 0
0.64 20.96 1 0
0.53 13.63 1 0
0.6 44.88 1 0
0.78 14.1 1 0
0.62 20.12 1 0
0.64 21.53 1 0
0.62 24.3 1 0
0.62 16.89 1 0
0.59 40.72 1 0
0.59 22.94 1 0
0.5 52.86 1 0
0.71 29.88 1 0
0.61 15.72 1 0
0.53 19.6 1 0
0.6 42.53 1 0
0.66 23.62 1 0
0.59 63.55 1 0
0.51 42.76 1 0
0.69 45.86 1 0
0.57 47.25 1 0
0.57 68.33 1 0
0.56 86.91 1 0
0.56 28.09 1 0
0.59 68.64 1 0
0.57 19.89 1 0
0.64 14.51 1 0
0.59 34.39 1 0
0.54 62.32 1 0
0.51 76.99 1 0
0.53 90.51 1 0
0.53 16.02 1 0
0.57 82.21 1 0
0.68 9.47 1 0
0.56 40.73 1 0
0.52 80.16 1 0
0.52 84.78 1 0
0.61 14.84 1 0
0.47 51.42 1 0
0.54 77.64 1 0
0.75 56.67 1 0
0.84 15.11 1 0
0.63 48.4 1 0
0.74 52.54 1 0
0.73 67.29 1 0
0.72 36.39 1 0
0.72 17.7 1 0
0.68 21.08 1 0
0.78 36.77 1 0
0.75 58.79 1 0
0.71 56.18 1 0
0.61 27.09 1 0
0.85 55.95 1 0
0.78 35.83 1 0
0.69 43.81 1 0
0.67 17.42 1 0
0.67 18.3 1 0
0.66 48.03 1 0
0.75 13.39 1 0
0.8 46.93 1 0
0.63 17.9 1 0
0.7 43.19 1 0
0.83 49.42 1 0
0.64 21.14 1 0
0.72 29.78 1 0
0.75 25.89 1 0
0.73 101.75 1 0
0.7 54.84 1 0
0.73 19.93 1 0
0.64 15.98 1 0
0.7 64.25 1 0
0.78 52.71 1 0
0.71 37.04 1 0
0.7 13.12 1 0
0.65 27.5 1 0
0.73 15.12 1 0
0.61 15.94 1 0
0.67 23.59 1 0
0.63 23.61 1 0
0.7 50.08 1 0
0.56 52.54 1 0
0.73 38.16 1 0
0.59 46.69 1 0
0.64 33.3 1 0
0.76 86.56 1 0
0.68 17.88 1 0
0.63 106.99 1 0
0.66 15.18 1 0
0.69 130.32 1 0
0.74 49.28 1 0
0.6 94.64 1 0
0.69 121.97 1 0
0.68 15.14 1 0
0.69 131.74 1 0
0.7 126.89 1 0
0.71 13.01 1 0
0.59 121.08 1 0
0.77 18.84 1 0
0.72 59.19 1 0
0.66 125.37 1 0
0.62 19.69 1 0
0.82 27.35 1 0
0.71 112.69 1 0
0.82 109.5 1 0
0.78 54.51 1 0
0.83 38.33 1 0
0.76 13.74 1 0
0.4 70.42 1 0
0.8 96.87 1 0
0.77 66.74 1 0
0.79 72.89 1 0
0.82 45.96 1 0
0.82 97.21 1 0
0.45 43.45 1 0
0.76 16.21 1 0
0.76 12.58 1 0
0.77 103.45 1 0
0.61 70.52 1 0
0.47 103.84 1 0
0.41 115.91 1 0
0.68 14.63 1 0
0.63 74.62 1 0
0.48 139.07 1 0
0.63 77.51 1 0
0.47 13.42 1 0
0.68 96.58 1 0
0.63 38.68 1 0
0.63 46.09 1 0
0.62 85.42 1 0
0.62 94.71 1 0
0.66 14.16 1 0
0.63 91.7 1 0
0.71 111.7 1 0
0.5 82.03 1 0
0.67 14.15 1 0
0.57 44.19 1 0
0.8 16.07 1 0
0.72 16.56 1 0
0.7 16.21 1 0
0.72 50.71 1 0
0.67 82.31 1 0
0.76 105 1 0
0.83 104.95 1 0
0.79 99.96 1 0
0.75 40.32 1 0
0.65 76.45 1 0
0.53 59.13 1 0
0.71 31.32 1 0
0.66 98.26 1 0
0.75 23.27 1 0
0.54 89.72 1 0
0.83 87.28 1 0
0.64 104.41 1 0
0.78 85.09 1 0
0.8 31.68 1 0
0.76 19.09 1 0
0.8 98.8 1 0
0.6 126.77 1 0
0.77 57.05 1 0
0.8 65.8 1 0
0.69 78.18 1 0
0.67 90.2 1 0
0.76 14.36 1 0
0.86 68.7 1 0
0.86 72.85 1 0
0.77 78.07 1 0
0.86 77.98 1 0
0.8 120.83 1 0
0.84 68.56 1 0
0.72 79.52 1 0
0.85 18.4 1 0
0.68 32.12 1 0
0.74 91.14 1 0
0.81 87.57 1 0
0.64 20.65 1 0
0.9 18.15 1 0
0.91 74.2 1 0
0.84 35.13 1 0
0.83 21.16 1 0
0.87 17.02 1 0
0.71 53.24 1 0
0.79 53.64 1 0
0.83 37.7 1 0
0.92 14.76 1 0
0.83 69.6 1 0
0.79 28.58 1 0
0.82 92.03 1 0
0.83 81.92 1 0
0.82 13.45 1 0
0.86 14.99 1 0
0.89 80.86 1 0
0.67 51.14 1 0
0.43 41.59 1 0
0.46 12.43 1 0
0.52 27.45 1 0
0.45 99.34 1 0
0.54 16.14 1 0
0.48 78.95 1 0
0.42 18.2 1 0
0.44 53.57 1 0
0.44 38.44 1 0
0.45 96.4 1 0
0.46 24.27 1 0
0.61 16.57 1 0
0.43 71.07 1 0
0.39 11.48 1 0
0.38 15.16 1 0
0.76 13.6 1 0
0.46 23.72 1 0
0.38 57.7 1 0
0.44 75.37 1 0
0.39 66.77 1 0
0.46 56.49 1 0
0.84 121.35 1 0
0.66 39.37 1 0
0.77 24.54 1 0
0.75 66.44 1 0
0.8 98.72 1 0
0.82 26.31 1 0
0.83 127.43 1 0
0.8 119.2 1 0
0.91 16.73 1 0
0.7 103.65 1 0
0.81 11.33 1 0
0.81 34.45 1 0
0.81 19.9 1 0
0.76 30.36 1 0
0.81 116.59 1 0
0.83 25.34 1 0
0.68 109.38 1 0
0.8 120.06 1 0
0.82 17.09 1 0
0.85 106.57 1 0
0.84 26.35 1 0
0.8 65.38 1 0
0.76 97.98 1 0
0.9 13.65 1 0
0.6 15.18 1 0
0.53 23.31 1 0
0.56 91.52 1 0
0.58 122.04 1 0
0.65 47.68 1 0
0.56 14.26 1 0
0.71 15.09 1 0
0.56 94.34 1 0
0.56 103.57 1 0
0.57 140.04 1 0
0.57 30.57 1 0
0.72 46.13 1 0
0.7 61.41 1 0
0.6 94.81 1 0
0.62 133.29 1 0
0.68 95.21 1 0
0.71 47.79 1 0
0.74 12.32 1 0
0.77 17.92 1 0
0.68 86.28 1 0
0.69 91.08 1 0
0.69 89.98 1 0
0.75 31.62 1 0
0.71 102.41 1 0
0.71 128.18 1 0
0.79 94.89 1 0
0.66 10.81 1 0
0.72 13.45 1 0
0.81 19.41 1 0
0.84 82.75 1 0
0.75 32.55 1 0
0.6 37.09 1 0
0.78 78.07 1 0
0.76 25.51 1 0
0.81 78.66 1 0
0.74 8.92 1 0
0.83 68.07 1 0
0.77 28.71 1 0
0.75 34.08 1 0
0.57 60.7 1 0
0.61 24.99 1 0
0.42 115.16 1 0
0.67 14.07 1 0
0.73 63.6 1 0
0.62 12.43 1 0
0.64 65.24 1 0
0.62 88.06 1 0
0.62 14.47 1 0
0.71 15.57 1 0
0.56 70.78 1 0
0.58 58.95 1 0
0.59 60.91 1 0
0.61 25.56 1 0
0.56 37.43 1 0
0.57 100.84 1 0
0.67 21.29 1 0
0.62 57.41 1 0
0.75 12.37 1 0
0.78 12.22 1 0
0.64 16.83 1 0
0.54 17.87 1 0
0.6 24.79 1 0
0.66 41.71 1 0
0.58 26.05 1 0
0.67 18.63 1 0
0.63 69.19 1 0
0.7 25.48 1 0
0.63 25.94 1 0
0.68 17.48 1 0
0.6 59.48 1 0
0.74 14.42 1 0
0.75 56.73 1 0
0.77 50.3 1 0
0.84 17.22 1 0
0.75 63.71 1 0
0.7 102.87 1 0
0.84 93.09 1 0
0.83 32.26 1 0
0.74 101.49 1 0
0.87 18.52 1 0
0.77 68.71 1 0
0.79 44.72 1 0
0.71 12.35 1 0
0.74 93.47 1 0
0.62 81.72 1 0
0.7 12.41 1 0
0.65 12.96 1 0
0.58 23.36 1 0
0.6 57.67 1 0
0.56 54.84 1 0
0.61 145.08 1 0
0.75 12.03 1 0
0.57 69.96 1 0
0.62 138.65 1 0
0.53 101.5 1 0
0.58 91.95 1 0
0.59 82.8 1 0
0.58 83.82 1 0
0.72 80.3 1 0
0.61 95.06 1 0
0.46 23.17 1 0
0.52 53.2 1 0
0.29 64.83 1 0
0.5 36.47 1 0
0.53 59.79 1 0
0.75 13.52 1 0
0.5 60.48 1 0
0.53 46.44 1 0
0.52 45.55 1 0
0.53 79.16 1 0
0.39 10.39 1 0
0.6 29.36 1 0
0.81 26.76 1 0
0.51 68.17 1 0
0.56 37.41 1 0
0.58 51.26 1 0
0.47 34.24 1 0
0.73 22.49 1 0
0.64 103.02 1 0
0.72 44.58 1 0
0.46 65.48 1 0
0.61 97.36 1 0
0.62 48.3 1 0
0.68 77.6 1 0
0.66 34.34 1 0
0.82 13.8 1 0
0.53 62.31 1 0
0.62 14 1 0
0.64 114.36 1 0
0.45 80.8 1 0
0.67 28.89 1 0
0.76 26.67 1 0
0.8 40.18 1 0
0.88 92.11 1 0
0.86 16.42 1 0
0.8 76.67 1 0
0.76 92.8 1 0
0.89 14.16 1 0
0.81 85.38 1 0
0.78 59.6 1 0
0.79 37.83 1 0
0.67 62.01 1 0
0.78 102.92 1 0
0.82 18.44 1 0
0.85 79.93 1 0
0.75 70.29 1 0
0.79 27.98 1 0
0.82 25.68 1 0
0.83 33.71 1 0
0.96 14.72 1 0
0.87 18.11 1 0
0.84 20.65 1 0
0.84 27.93 1 0
0.83 17.06 1 0
0.92 15.74 1 0
0.9 15.83 1 0
0.74 29.38 1 0
0.89 30.56 1 0
0.76 61.59 1 0
0.82 23.88 1 0
0.89 19.9 1 0
0.9 21 1 0
0.79 16.41 1 0
0.82 15.37 1 0
0.86 34 1 0
0.9 17.12 1 0
0.85 44.96 1 0
0.68 56.08 1 0
0.74 73.13 1 0
0.7 59.22 1 0
0.76 14.33 1 0
0.64 62.04 1 0
0.68 12.29 1 0
0.68 38.6 1 0
0.7 62.6 1 0
0.76 11.49 1 0
0.79 18.95 1 0
0.68 62.86 1 0
0.6 60.15 1 0
0.7 60.28 1 0
0.64 28.06 1 0
0.69 64.71 1 0
0.78 68.64 1 0
0.7 17.08 1 0
0.73 71.89 1 0
0.76 52.99 1 0
0.72 24.54 1 0
0.53 139.19 1 0
0.77 45.29 1 0
0.57 65.96 1 0
0.49 64.76 1 0
0.62 42.71 1 0
0.52 54.61 1 0
0.57 51.79 1 0
0.67 71.34 1 0
0.57 15.74 1 0
0.6 67.29 1 0
0.66 13.84 1 0
0.49 43.58 1 0
0.58 14.61 1 0
0.49 56.28 1 0
0.55 85.84 1 0
0.86 44.56 1 0
0.84 31.99 1 0
0.57 49.77 1 0
0.85 42.11 1 0
0.88 34.92 1 0
0.71 19.99 1 0
0.82 33.75 1 0
0.86 12.96 1 0
0.86 49.08 1 0
0.89 14.81 1 0
0.8 22.87 1 0
0.84 54.42 1 0
0.5 54.52 1 0
0.89 15.66 1 0
0.84 69.71 1 0
0.82 49.94 1 0
0.67 12.74 1 0
0.39 79.36 1 0
0.37 38.61 1 0
0.39 27.86 1 0
0.45 15.38 1 0
0.37 39.41 1 0
0.32 67.36 1 0
0.36 49.07 1 0
0.5 46.16 1 0
0.38 63.58 1 0
0.37 42.01 1 0
0.41 17.86 1 0
0.72 16.17 1 0
0.78 14.8 1 0
0.71 21.65 1 0
0.75 17.49 1 0
0.69 31.48 1 0
0.7 47.82 1 0
0.74 19.77 1 0
0.73 27.38 1 0
0.51 65.15 1 0
0.7 45.24 1 0
0.71 31.24 1 0
0.45 37.11 1 0
0.73 89.91 1 0
0.69 29.39 1 0
0.56 37.37 1 0
0.7 72.96 1 0
0.7 12.23 1 0
0.73 95.16 1 0
0.71 23.04 1 0
0.68 14.34 1 0
0.6 48.93 1 0
0.48 17.99 1 0
0.59 13.54 1 0
0.73 16.45 1 0
0.74 34.82 1 0
0.56 145.5 1 0
0.69 29.88 1 0
0.55 130.75 1 0
0.7 33.77 1 0
0.92 13.82 1 0
0.63 55.87 1 0
0.83 114.36 1 0
0.86 15.66 1 0
0.78 24.29 1 0
0.83 104.36 1 0
0.84 22.89 1 0
0.82 21.52 1 0
0.86 116.48 1 0
0.85 116.66 1 0
0.96 14 1 0
0.81 15.75 1 0
0.85 37.62 1 0
0.92 14.38 1 0
0.8 98.21 1 0
0.74 25.23 1 0
0.91 119.98 1 0
0.84 120.91 1 0
0.75 92.52 1 0
0.69 59.74 1 0
0.73 12.33 1 0
0.73 64.37 1 0
0.61 85.45 1 0
0.81 34.88 1 0
0.7 52.32 1 0
0.6 47.91 1 0
0.72 18.19 1 0
0.73 36.35 1 0
0.65 93.79 1 0
0.59 110.88 1 0
0.73 12.81 1 0
0.61 74.64 1 0
0.66 112.72 1 0
0.73 95.79 1 0
0.73 22.79 1 0
0.67 21.75 1 0
0.7 126.43 1 0
0.74 42.29 1 0
0.72 24.93 1 0
0.65 56.34 1 0
0.67 41.08 1 0
0.66 123.63 1 0
0.85 12.73 1 0
0.81 42.95 1 0
0.73 97.3 1 0
0.64 108.42 1 0
0.71 77.35 1 0
0.77 81.77 1 0
0.88 18.53 1 0
0.81 111.64 1 0
0.8 27.78 1 0
0.74 42.35 1 0
0.76 39.47 1 0
0.75 83.7 1 0
0.81 88.65 1 0
0.87 23.34 1 0
0.79 16 1 0
0.8 95.32 1 0
0.87 18.27 1 0
0.8 33.01 1 0
0.79 44.58 1 0
0.76 83.99 1 0
0.78 54.5 1 0
0.87 96.79 1 0
0.8 31.51 1 0
0.77 33.06 1 0
0.75 13.37 1 0
0.8 26 1 0
0.74 35.25 1 0
0.8 17.23 1 0
0.71 31.07 1 0
0.82 26.5 1 0
0.8 21.87 1 0
0.79 37.48 1 0
0.83 11.46 1 0
0.82 19.23 1 0
0.58 66.04 1 0
0.85 21.95 1 0
0.81 25.94 1 0
0.65 43.49 1 0
0.38 48.44 1 0
0.73 108.7 1 0
0.58 17.43 1 0
0.72 79.04 1 0
0.71 29.34 1 0
0.77 57.78 1 0
0.59 39.37 1 0
0.7 122.52 1 0
0.6 65.57 1 0
0.68 30 1 0
0.77 39.36 1 0
0.69 93.31 1 0
0.7 17.23 1 0
0.73 79.29 1 0
0.6 100.86 1 0
0.74 120.45 1 0
0.8 24.07 1 0
0.46 31.27 1 0
0.47 71.87 1 0
0.46 102.29 1 0
0.58 33.92 1 0
0.58 44.96 1 0
0.55 59.07 1 0
0.57 51.95 1 0
0.74 10.79 1 0
0.53 31.46 1 0
0.84 27.13 1 0
0.81 32.44 1 0
0.7 45.37 1 0
0.76 30.24 1 0
0.78 69.65 1 0
0.69 43.36 1 0
0.74 38.32 1 0
0.66 22.14 1 0
0.72 81.07 1 0
0.74 98.79 1 0
0.77 14.4 1 0
0.74 18.35 1 0
0.63 19.35 1 0
0.61 105.73 1 0
0.68 55.64 1 0
0.63 31.82 1 0
0.41 43.04 1 0
0.43 28.94 1 0
0.51 50.01 1 0
0.47 26.97 1 0
0.49 47.11 1 0
0.67 48.9 1 0
0.62 22.05 1 0
0.63 32 1 0
0.75 18.7 1 0
0.37 114.12 1 0
0.76 31.59 1 0
0.7 19.34 1 0
0.66 14.19 1 0
0.6 18.26 1 0
0.69 31.91 1 0
0.81 28.62 1 0
0.82 74.25 1 0
0.57 58.44 1 0
0.68 28.67 1 0
0.86 17.64 1 0
0.57 80.42 1 0
0.51 53.14 1 0
0.72 47.34 1 0
0.71 91.79 1 0
0.85 18.12 1 0
0.84 28.57 1 0
0.79 36.12 1 0
0.84 22.94 1 0
0.91 17.76 1 0
0.77 48.2 1 0
0.86 18.42 1 0
0.86 57.76 1 0
0.68 58.4 1 0
0.56 26.85 1 0
0.66 34.7 1 0
0.6 38.04 1 0
0.74 34.81 1 0
0.94 24.05 1 0
0.74 35.37 1 0
0.78 42.4 1 0
0.83 30.06 1 0
0.71 42.93 1 0
0.85 21.14 1 0
0.49 13.75 1 0
0.37 130.51 1 0
0.43 56.16 1 0
0.4 17.18 1 0
0.44 82.47 1 0
0.42 84.8 1 0
0.73 65.7 1 0
0.73 28.48 1 0
0.6 64.68 1 0
0.71 37.03 1 0
0.83 16.35 1 0
0.48 135.51 1 0
0.61 55.5 1 0
0.69 46.26 1 0
0.63 31.37 1 0
0.73 20.23 1 0
0.69 62.15 1 0
0.64 15.5 1 0
0.78 13.89 1 0
0.72 19.86 1 0
0.81 40.71 1 0
0.58 53.66 1 0
0.48 32.59 1 0
0.43 36.7 1 0
0.56 24.65 1 0
0.4 87.62 1 0
0.82 87.93 1 0
0.68 35.77 1 0
0.78 84.75 1 0
0.36 103.56 1 0
0.71 19.42 1 0
0.79 45.75 1 0
0.68 74.25 1 0
0.59 53.52 1 0
0.66 54.27 1 0
0.78 15.8 1 0
0.65 110.74 1 0
0.84 13.83 1 0
0.7 121.57 1 0
0.43 49.34 1 0
0.7 20.61 1 0
0.61 82.76 1 0
0.71 92.23 1 0
0.79 15.58 1 0
0.66 84.64 1 0
0.72 91.55 1 0
0.73 37.57 1 0
0.82 84.93 1 0
0.74 107.4 1 0
0.78 80.18 1 0
0.81 16.68 1 0
0.75 17.2 1 0
0.75 16.21 1 0
0.8 27.71 1 0
0.68 72.44 1 0
0.84 15.56 1 0
0.73 18.77 1 0
0.75 28.77 1 0
0.78 27.57 1 0
0.72 41.8 1 0
0.72 23.49 1 0
0.76 14.14 1 0
0.54 60.35 1 0
0.66 15.78 1 0
0.68 19.94 1 0
0.77 33.75 1 0
0.71 19.15 1 0
0.62 21.72 1 0
0.58 41.85 1 0
0.62 38.3 1 0
0.75 43.84 1 0
0.71 34.37 1 0
0.71 82.83 1 0
0.65 28.76 1 0
0.59 56.48 1 0
0.66 49.92 1 0
0.58 87.66 1 0
0.6 50.47 1 0
0.62 21.65 1 0
0.6 64.23 1 0
0.83 14.09 1 0
0.68 17.93 1 0
0.75 106.96 1 0
0.76 102.95 1 0
0.79 111.77 1 0
0.76 121.31 1 0
0.76 23.92 1 0
0.74 18.3 1 0
0.61 17.25 1 0
0.66 62.93 1 0
0.8 64.02 1 0
0.66 41.7 1 0
0.63 16.64 1 0
0.79 46.98 1 0
0.7 127.3 1 0
0.64 93.7 1 0
0.68 99.2 1 0
0.58 119.16 1 0
0.79 17.73 1 0
0.75 97.97 1 0
0.75 30.56 1 0
0.74 37.46 1 0
0.81 26.06 1 0
0.63 101.88 1 0
0.73 38.86 1 0
0.8 94.18 1 0
0.65 69.87 1 0
0.63 31.54 1 0
0.75 13.83 1 0
0.59 60.47 1 0
0.76 64.86 1 0
0.77 25.83 1 0
0.7 64.19 1 0
0.61 52.09 1 0
0.64 16.9 1 0
0.53 54.09 1 0
0.56 47.55 1 0
0.59 87.6 1 0
0.73 13.24 1 0
0.64 53.66 1 0
0.72 10.42 1 0
0.68 28.5 1 0
0.53 20.78 1 0
0.64 14.58 1 0
0.58 57.56 1 0
0.72 22.03 1 0
0.87 23.67 1 0
0.76 15.65 1 0
0.68 52.25 1 0
0.71 16.05 1 0
0.68 71.51 1 0
0.72 45.57 1 0
0.77 95.44 1 0
0.66 69.55 1 0
0.72 30.78 1 0
0.76 42.32 1 0
0.8 19.41 1 0
0.86 18.58 1 0
0.8 26.45 1 0
0.85 28.44 1 0
0.69 49.49 1 0
0.68 33.79 1 0
0.65 58.36 1 0
0.82 96.22 1 0
0.69 34.11 1 0
0.69 13.15 1 0
0.76 20.05 1 0
0.74 26.81 1 0
0.48 9.75 1 0
0.44 21.32 1 0
0.39 26.13 1 0
0.4 14.89 1 0
0.82 80.96 1 0
0.68 22.48 1 0
0.82 96.83 1 0
0.69 31.74 1 0
0.67 22.84 1 0
0.5 39.31 1 0
0.48 110.19 1 0
0.91 13.16 1 0
0.6 87.38 1 0
0.45 26.56 1 0
0.55 139.26 1 0
0.7 95.58 1 0
0.76 14.89 1 0
0.72 80.07 1 0
0.72 96.28 1 0
0.71 30 1 0
0.75 102.2 1 0
0.74 39.09 1 0
0.82 27.8 1 0
0.87 59.92 1 0
0.87 14.54 1 0
0.71 73.9 1 0
0.85 43.93 1 0
0.69 79.78 1 0
0.71 40.33 1 0
0.86 20.86 1 0
0.58 68.46 1 0
0.62 30.01 1 0
0.64 14.5 1 0
0.61 37.01 1 0
0.79 41.16 1 0
0.83 76.96 1 0
0.66 33.2 1 0
0.63 43.17 1 0
0.6 45.68 1 0
0.59 47.41 1 0
0.68 40.08 1 0
0.49 58.91 1 0
0.53 82.66 1 0
0.54 66.14 1 0
0.51 18.14 1 0
0.57 24.06 1 0
0.51 55.74 1 0
0.57 51.23 1 0
0.72 88.34 1 0
0.76 15.94 1 0
0.79 100.1 1 0
0.88 107.42 1 0
0.57 129.82 1 0
0.79 87.79 1 0
0.78 14.27 1 0
0.75 102.77 1 0
0.82 17.39 1 0
0.58 49.01 1 0
0.7 16.69 1 0
0.62 10.86 1 0
0.56 60.67 1 0
0.72 20.28 1 0
0.76 19.86 1 0
0.6 79.79 1 0
0.54 96.94 1 0
0.54 55.29 1 0
0.52 27.85 1 0
0.46 133.38 1 0
0.44 42.54 1 0
0.52 45.97 1 0
0.46 108.04 1 0
0.74 21.1 1 0
0.71 28.87 1 0
0.84 20.27 1 0
0.56 43.77 1 0
0.78 82.73 1 0
0.71 111.9 1 0
0.83 16.57 1 0
0.73 80.18 1 0
0.67 111.96 1 0
0.77 40.21 1 0
0.73 61.64 1 0
0.71 18.73 1 0
0.68 22.82 1 0
0.77 47.95 1 0
0.56 20.23 1 0
0.54 26.49 1 0
0.39 62.9 1 0
0.67 10.9 1 0
0.6 30.31 1 0
0.58 61.5 1 0
0.71 48.85 1 0
0.7 11.72 1 0
0.5 70.48 1 0
0.39 20.48 1 0
0.67 12.69 1 0
0.63 33.85 1 0
0.75 19.29 1 0
0.57 18.19 1 0
0.59 20 1 0
0.6 46.03 1 0
0.73 13.1 1 0
0.86 13.36 1 0
0.84 97.95 1 0
0.65 106.9 1 0
0.61 93.47 1 0
0.75 31.9 1 0
0.73 51.71 1 0
0.68 66.83 1 0
0.78 43.06 1 0
0.82 59.49 1 0
0.68 30.93 1 0
0.67 75.58 1 0
0.65 21.57 1 0
0.61 94.45 1 0
0.47 16.44 1 0
0.46 21.67 1 0
0.41 64.11 1 0
0.81 15.51 1 0
0.6 14.72 1 0
0.72 16.55 1 0
0.67 25.8 1 0
0.62 26.06 1 0
0.75 51.03 1 0
0.82 62.19 1 0
0.74 71.99 1 0
0.6 56.37 1 0
0.72 12.9 1 0
0.62 55.61 1 0
0.71 100.44 1 0
0.67 31.81 1 0
0.82 12.5 1 0
0.78 101.92 1 0
0.52 73.12 1 0
0.81 39.91 1 0
0.65 37.2 1 0
0.9 29.31 1 0
0.88 59.42 1 0
0.61 98.35 1 0
0.72 21.41 1 0
0.75 59.2 1 0
0.71 89.71 1 0
0.4 89.84 1 0
0.59 13.21 1 0
0.42 135.62 1 0
0.39 86.5 1 0
0.53 41.87 1 0
0.4 39.07 1 0
0.69 15.39 1 0
0.61 21.91 1 0
0.68 121.79 1 0
0.49 12.19 1 0
0.79 33.77 1 0
0.74 16.4 1 0
0.6 40.43 1 0
0.65 93.77 1 0
0.7 27.09 1 0
0.68 66.55 1 0
0.68 32.49 1 0
0.57 36.52 1 0
0.58 17.32 1 0
0.6 101.32 1 0
0.81 13.91 1 0
0.73 13.18 1 0
0.63 43.8 1 0
0.6 25.93 1 0
0.56 80.6 1 0
0.61 28.78 1 0
0.6 32.82 1 0
0.44 71.75 1 0
0.66 68.05 1 0
0.66 72.58 1 0
0.65 56.93 1 0
0.54 23.2 1 0
0.55 15.97 1 0
0.64 65.2 1 0
0.6 55.97 1 0
0.59 53.74 1 0
0.86 11.16 1 0
0.64 39.93 1 0
0.82 58.83 1 0
0.7 59.05 1 0
0.61 15.87 1 0
0.77 50.64 1 0
0.81 61.07 1 0
0.79 20.71 1 0
0.8 63.98 1 0
0.73 43.66 1 0
0.77 33.39 1 0
0.77 53.13 1 0
0.81 31.63 1 0
0.75 80.36 1 0
0.66 26.59 1 0
0.7 103.32 1 0
0.64 83.75 1 0
0.76 31.99 1 0
0.66 13.19 1 0
0.78 22.82 1 0
0.68 17.91 1 0
0.73 22.86 1 0
0.72 57.38 1 0
0.78 69.69 1 0
0.75 81.93 1 0
0.81 13.38 1 0
0.85 21.85 1 0
0.78 72.13 1 0
0.72 17.44 1 0
0.74 28.58 1 0
0.81 16.17 1 0
0.73 26.03 1 0
0.81 20.54 1 0
0.68 27.43 1 0
0.63 26.42 1 0
0.66 116.07 1 0
0.63 14.56 1 0
0.74 17.07 1 0
0.71 64.67 1 0
0.65 87.26 1 0
0.63 18.16 1 0
0.69 38.99 1 0
0.74 23.45 1 0
0.67 26.46 1 0
0.7 28.85 1 0
0.71 54.63 1 0
0.68 133.5 1 0
0.78 14.05 1 0
0.71 33.08 1 0
0.8 14.45 1 0
0.66 126.16 1 0
0.73 25.66 1 0
0.81 14.99 1 0
0.74 14.96 1 0
0.62 80.67 1 0
0.66 24.95 1 0
0.73 12.91 1 0
0.62 79.93 1 0
0.78 16.75 1 0
0.75 19.27 1 0
0.76 90.81 1 0
0.83 96.2 1 0
0.72 105.32 1 0
0.68 43.65 1 0
0.79 25.23 1 0
0.74 93.88 1 0
0.74 29.92 1 0
0.81 15 1 0
0.72 110.5 1 0
0.66 105.02 1 0
0.63 15.29 1 0
0.63 107.44 1 0
0.63 111.1 1 0
0.78 12.17 1 0
0.55 21.31 1 0
0.64 33.35 1 0
0.51 29.41 1 0
0.46 30.83 1 0
0.46 34.33 1 0
0.68 12.06 1 0
0.73 21.25 1 0
0.62 82.83 1 0
0.69 17.92 1 0
0.68 89.44 1 0
0.71 37.46 1 0
0.65 93.58 1 0
0.67 17.43 1 0
0.64 20.2 1 0
0.74 22.66 1 0
0.57 32.62 1 0
0.79 37.1 1 0
0.86 33.16 1 0
0.76 39.02 1 0
0.85 19.37 1 0
0.73 53.23 1 0
0.78 21.12 1 0
0.91 21.07 1 0
0.92 17.39 1 0
0.86 28.97 1 0
0.73 37.05 1 0
0.86 19.19 1 0
0.78 16.33 1 0
0.7 77.25 1 0
0.65 34.45 1 0
0.68 71.89 1 0
0.78 19.65 1 0
0.81 44.45 1 0
0.7 17.73 1 0
0.71 15.91 1 0
0.75 61.81 1 0
0.74 45 1 0
0.71 76.52 1 0
0.87 14.48 1 0
0.83 14.07 1 0
0.82 23.2 1 0
0.57 16.17 1 0
0.85 50.96 1 0
0.84 60.01 1 0
0.72 18.6 1 0
0.68 16.07 1 0
0.61 85.33 1 0
0.44 79.55 1 0
0.67 88.37 1 0
0.67 35.16 1 0
0.79 74.34 1 0
0.83 13.68 1 0
0.49 67.18 1 0
0.51 44.99 1 0
0.57 11.9 1 0
0.5 84.4 1 0
0.45 54.25 1 0
0.83 17.39 1 0
0.81 47.42 1 0
0.38 128.24 1 0
0.76 15.04 1 0
0.89 38.11 1 0
0.82 18.27 1 0
0.66 13.82 1 0
0.71 55.41 1 0
0.69 21.54 1 0
0.78 61.47 1 0
0.79 14.14 1 0
0.75 47.61 1 0
0.8 26.03 1 0
0.29 23.32 1 0
0.45 43.99 1 0
0.3 52.28 1 0
0.32 66.12 1 0
0.31 24.99 1 0
0.36 87.52 1 0
0.33 33.04 1 0
0.41 34.63 1 0
0.45 60.36 1 0
0.66 12.96 1 0
0.47 67.9 1 0
0.44 12.35 1 0
0.48 48.15 1 0
0.7 23.82 1 0
0.46 43.34 1 0
0.8 19.43 1 0
0.73 38.92 1 0
0.81 25.58 1 0
0.78 35.9 1 0
0.79 18.08 1 0
0.75 18.33 1 0
0.9 31.75 1 0
0.78 28.88 1 0
0.83 29.75 1 0
0.88 28.03 1 0
0.75 40.79 1 0
0.69 38.76 1 0
0.4 31.52 1 0
0.64 55.99 1 0
0.61 15.73 1 0
0.76 24.01 1 0
0.74 51.45 1 0
0.81 10.99 1 0
0.74 89.07 1 0
0.76 17.48 1 0
0.72 95.89 1 0
0.74 85.2 1 0
0.73 69.66 1 0
0.76 13.53 1 0
0.81 20.2 1 0
0.77 95.21 1 0
0.78 55.85 1 0
0.89 14.86 1 0
0.85 68.32 1 0
0.91 11.36 1 0
0.72 41.51 1 0
0.77 13.98 1 0
0.75 63.96 1 0
0.72 75.46 1 0
0.84 54.79 1 0
0.78 86.92 1 0
0.78 14.55 1 0
0.8 34.61 1 0
0.69 114.02 1 0
0.78 19.51 1 0
0.78 93.59 1 0
0.83 30.53 1 0
0.77 40.34 1 0
0.8 40.29 1 0
0.78 43.57 1 0
0.77 31.1 1 0
0.83 27.61 1 0
0.84 21.26 1 0
0.74 27.62 1 0
0.65 71.28 1 0
0.68 48.81 1 0
0.84 33.47 1 0
0.82 21.48 1 0
0.63 56.56 1 0
0.64 25.52 1 0
0.66 43.19 1 0
0.65 21.03 1 0
0.7 17.57 1 0
0.59 52.85 1 0
0.67 29.23 1 0
0.76 29.49 1 0
0.56 142.74 1 0
0.83 17 1 0
0.72 76.84 1 0
0.59 145.83 1 0
0.85 19.07 1 0
0.83 61.35 1 0
0.83 18.43 1 0
0.68 23.13 1 0
0.74 35.65 1 0
0.59 23.1 1 0
0.73 12.58 1 0
0.61 26.5 1 0
0.67 46.98 1 0
0.75 115.43 1 0
0.78 16.12 1 0
0.6 36.58 1 0
0.7 15.83 1 0
0.59 78.73 1 0
0.73 105.76 1 0
0.68 24.51 1 0
0.68 106.46 1 0
0.62 17.13 1 0
0.71 17.07 1 0
0.7 20.04 1 0
0.67 96.94 1 0
0.74 15.18 1 0
0.74 31.21 1 0
0.71 18.27 1 0
0.77 54.25 1 0
0.82 20.41 1 0
0.75 75.36 1 0
0.73 49.64 1 0
0.89 72.4 1 0
0.75 59.53 1 0
0.74 17.07 1 0
0.81 20.31 1 0
0.48 33.63 1 0
0.51 26.08 1 0
0.64 17.65 1 0
0.58 26.64 1 0
0.62 15.58 1 0
0.63 68.69 1 0
0.58 36.38 1 0
0.5 29.46 1 0
0.47 62.25 1 0
0.5 77.68 1 0
0.68 34.73 1 0
0.7 17.97 1 0
0.67 56.64 1 0
0.66 22.93 1 0
0.66 31.14 1 0
0.62 60.45 1 0
0.68 22.55 1 0
0.47 23.64 1 0
0.43 52.33 1 0
0.37 34.4 1 0
0.37 53.71 1 0
0.44 9.95 1 0
0.35 33.2 1 0
0.45 32.82 1 0
0.35 33.09 1 0
0.76 26.55 1 0
0.74 9.71 1 0
0.71 29.93 1 0
0.87 50.14 1 0
0.82 63.29 1 0
0.8 75.56 1 0
0.58 57.35 1 0
0.84 13.64 1 0
0.85 8.69 1 0
0.92 53.87 1 0
0.66 62.15 1 0
0.85 14.84 1 0
0.74 80.98 1 0
0.62 76.34 1 0
0.54 52.57 1 0
0.72 62.7 1 0
0.69 73.07 1 0
0.81 9.31 1 0
0.73 33.15 1 0
0.29 70.8 1 0
0.8 13.78 1 0
0.58 96.14 1 0
0.54 144.75 1 0
0.67 81.46 1 0
0.67 137.58 1 0
0.63 123.47 1 0
0.64 16.32 1 0
0.55 142.11 1 0
0.79 81.81 1 0
0.56 142.54 1 0
0.81 20.55 1 0
0.7 26.28 1 0
0.73 16.3 1 0
0.71 58.33 1 0
0.6 77.25 1 0
0.63 35.38 1 0
0.56 79.08 1 0
0.72 12.25 1 0
0.63 26.67 1 0
0.75 13.92 1 0
0.67 62.8 1 0
0.66 16.49 1 0
0.62 70.46 1 0
0.56 14.78 1 0
0.87 53.15 1 0
0.7 40.79 1 0
0.56 62.71 1 0
0.68 24.56 1 0
0.6 11.27 1 0
0.71 14.93 1 0
0.77 15.95 1 0
0.76 69.99 1 0
0.59 24.88 1 0
0.74 68.82 1 0
0.71 78.73 1 0
0.86 100.5 1 0
0.82 17.47 1 0
0.73 59.54 1 0
0.68 113.04 1 0
0.77 19.63 1 0
0.75 115.33 1 0
0.69 51.49 1 0
0.72 20.24 1 0
0.83 101.69 1 0
0.69 119.33 1 0
0.44 61.94 1 0
0.68 23.44 1 0
0.6 37.87 1 0
0.73 13.08 1 0
0.64 27.44 1 0
0.63 37.66 1 0
0.59 34.4 1 0
0.54 24.66 1 0
0.52 21.23 1 0
0.38 16.24 1 0
0.72 58.16 1 0
0.67 12.11 1 0
0.51 38.71 1 0
0.64 37.92 1 0
0.66 89.4 1 0
0.55 24.99 1 0
0.58 39.12 1 0
0.66 33.43 1 0
0.65 26.89 1 0
0.62 37.39 1 0
0.65 16.89 1 0
0.65 14.16 1 0
0.7 34.68 1 0
0.57 32.72 1 0
0.62 46.53 1 0
0.59 44.58 1 0
0.47 25.89 1 0
0.35 105.15 1 0
0.67 19.78 1 0
0.37 97.73 1 0
0.36 32.8 1 0
0.45 28.83 1 0
0.63 19.02 1 0
0.47 31.72 1 0
0.41 31.46 1 0
0.78 50.57 1 0
0.7 65.62 1 0
0.83 16.17 1 0
0.72 75.89 1 0
0.73 14.05 1 0
0.64 48.37 1 0
0.62 14.35 1 0
0.78 25.21 1 0
0.66 45.31 1 0
0.56 60 1 0
0.58 29.35 1 0
0.83 13.64 1 0
0.6 72.77 1 0
0.64 92.54 1 0
0.75 12.4 1 0
0.8 21.12 1 0
0.62 26.31 1 0
0.83 13.77 1 0
0.73 111.7 1 0
0.75 37.24 1 0
0.72 46.07 1 0
0.72 45.86 1 0
0.77 55.32 1 0
0.71 17.35 1 0
0.67 78.47 1 0
0.66 69.6 1 0
0.74 65.68 1 0
0.78 18.75 1 0
0.68 31.47 1 0
0.82 37.71 1 0
0.8 22.71 1 0
0.68 58 1 0
0.77 77.61 1 0
0.64 12.86 1 0
0.7 15.8 1 0
0.67 88.47 1 0
0.74 70.91 1 0
0.5 53.99 1 0
0.84 79.61 1 0
0.58 22.84 1 0
0.55 47.91 1 0
0.61 17.65 1 0
0.62 14.01 1 0
0.55 56.31 1 0
0.73 30.25 1 0
0.72 21.29 1 0
0.85 14.05 1 0
0.72 31.34 1 0
0.74 35.22 1 0
0.74 58.89 1 0
0.55 42.46 1 0
0.7 23.34 1 0
0.75 39.91 1 0
0.6 90.67 1 0
0.89 97.9 1 0
0.71 53.34 1 0
0.85 48.7 1 0
0.87 85 1 0
0.79 42.71 1 0
0.87 52.51 1 0
0.84 13.47 1 0
0.76 105.69 1 0
0.77 19.72 1 0
0.76 64.65 1 0
0.88 94.3 1 0
0.56 65.94 1 0
0.7 17.11 1 0
0.71 41.29 1 0
0.67 94.96 1 0
0.71 87.88 1 0
0.8 21.24 1 0
0.72 60.82 1 0
0.77 75.94 1 0
0.7 76.58 1 0
0.59 103.23 1 0
0.72 19.81 1 0
0.75 87.42 1 0
0.63 28.51 1 0
0.57 20.75 1 0
0.69 85.03 1 0
0.65 26.33 1 0
0.6 81.32 1 0
0.82 31.71 1 0
0.74 17.71 1 0
0.61 19.03 1 0
0.78 15.97 1 0
0.41 89.89 1 0
0.59 16.82 1 0
0.71 24.63 1 0
0.46 23.82 1 0
0.37 152.63 1 0
0.33 25.64 1 0
0.32 149.64 1 0
0.74 15.29 1 0
0.73 18.21 1 0
0.63 48.41 1 0
0.59 14.92 1 0
0.69 44.21 1 0
0.6 37.41 1 0
0.63 41.22 1 0
0.71 16.89 1 0
0.55 22.22 1 0
0.64 37.77 1 0
0.63 21.77 1 0
0.67 35.22 1 0
0.73 54.38 1 0
0.8 15.84 1 0
0.74 21.75 1 0
0.74 15.87 1 0
0.76 28.43 1 0
0.8 30.12 1 0
0.69 49.6 1 0
0.77 41.95 1 0
0.76 36.73 1 0
0.82 31.05 1 0
0.7 18.57 1 0
0.7 70.96 1 0
0.65 36.48 1 0
0.66 29.67 1 0
0.78 16.79 1 0
0.73 64.22 1 0
0.67 13.58 1 0
0.74 22.96 1 0
0.72 70.58 1 0
0.7 121.54 1 0
0.77 12.35 1 0
0.76 121.52 1 0
0.62 112.55 1 0
0.78 15.36 1 0
0.72 110.72 1 0
0.88 15.86 1 0
0.68 44.96 1 0
0.8 20.16 1 0
0.67 121.02 1 0
0.65 76.15 1 0
0.74 128.25 1 0
0.53 112.92 1 0
0.75 83.98 1 0
0.72 101.58 1 0
0.67 15.17 1 0
0.85 15.06 1 0
0.73 71.09 1 0
0.78 61.89 1 0
0.74 98.76 1 0
0.67 58.56 1 0
0.55 79.41 1 0
0.58 60.61 1 0
0.53 23.46 1 0
0.54 79.82 1 0
0.77 90.58 1 0
0.81 14.83 1 0
0.71 67.36 1 0
0.75 30.57 1 0
0.77 92.34 1 0
0.7 83.29 1 0
0.66 29.96 1 0
0.67 33.36 1 0
0.58 30.18 1 0
0.65 32.05 1 0
0.59 19.86 1 0
0.46 18.83 1 0
0.59 35.47 1 0
0.68 10.87 1 0
0.63 97.79 1 0
0.66 18.25 1 0
0.72 47.62 1 0
0.67 98.62 1 0
0.69 14.74 1 0
0.66 20.65 1 0
0.66 47.89 1 0
0.69 109.22 1 0
0.67 78.46 1 0
0.68 26.35 1 0
0.72 41.72 1 0
0.57 63.83 1 0
0.68 19.97 1 0
0.73 74.71 1 0
0.6 19.14 1 0
0.67 46.89 1 0
0.67 44.66 1 0
0.77 94.17 1 0
0.66 103.97 1 0
0.52 27.08 1 0
0.76 88.72 1 0
0.71 78.62 1 0
0.74 12.65 1 0
0.75 33.69 1 0
0.71 55.13 1 0
0.61 105.08 1 0
0.58 24.36 1 0
0.66 20.2 1 0
0.64 36.79 1 0
0.55 80.58 1 0
0.65 60.43 1 0
0.75 47.4 1 0
0.64 23.67 1 0
0.59 29.63 1 0
0.79 14.14 1 0
0.61 61.52 1 0
0.59 17.87 1 0
0.69 32.42 1 0
0.6 17.03 1 0
0.71 39.75 1 0
0.45 38.62 1 0
0.62 16.05 1 0
0.61 36.75 1 0
0.69 47.24 1 0
0.69 21.7 1 0
0.46 16.17 1 0
0.74 75.73 1 0
0.7 10.2 1 0
0.73 57.66 1 0
0.84 46.12 1 0
0.62 88.59 1 0
0.58 17.68 1 0
0.7 17.48 1 0
0.54 33.33 1 0
0.67 16.36 1 0
0.61 75.08 1 0
0.62 76.53 1 0
0.69 17.27 1 0
0.88 20.12 1 0
0.74 27.34 1 0
0.87 93.47 1 0
0.66 18.96 1 0
0.78 108.47 1 0
0.76 95.42 1 0
0.8 107.21 1 0
0.71 20.43 1 0
0.63 65.23 1 0
0.64 15.66 1 0
0.66 19.6 1 0
0.73 56.17 1 0
0.63 23.24 1 0
0.61 28.07 1 0
0.66 58.32 1 0
0.55 13.76 1 0
0.6 55.1 1 0
0.63 17.39 1 0
0.64 16.4 1 0
0.61 49.5 1 0
0.61 18.27 1 0
0.76 18.37 1 0
0.61 51.32 1 0
0.72 60.88 1 0
0.79 119.21 1 0
0.6 88.47 1 0
0.72 15.33 1 0
0.69 40.26 1 0
0.77 31.69 1 0
0.8 104.43 1 0
0.6 36.65 1 0
0.62 14.69 1 0
0.64 26.29 1 0
0.58 59.87 1 0
0.61 30.06 1 0
0.56 24.5 1 0
0.63 56.21 1 0
0.61 32.15 1 0
0.77 57.59 1 0
0.71 41.54 1 0
0.84 21.9 1 0
0.77 41.59 1 0
0.7 26.44 1 0
0.74 26.73 1 0
0.76 14.36 1 0
0.8 52.03 1 0
0.68 72.16 1 0
0.74 43.34 1 0
0.75 30.62 1 0
0.78 66.5 1 0
0.7 64.46 1 0
0.66 27.34 1 0
0.83 114.29 1 0
0.81 23.56 1 0
0.73 59.38 1 0
0.77 33.47 1 0
0.77 24.22 1 0
0.69 128.71 1 0
0.77 17.23 1 0
0.68 53.21 1 0
0.73 16.34 1 0
0.71 124.16 1 0
0.89 14.54 1 0
0.85 118.64 1 0
0.66 36.94 1 0
0.75 16.08 1 0
0.71 60.93 1 0
0.63 22.47 1 0
0.63 29.95 1 0
0.68 36.88 1 0
0.66 16.71 1 0
0.67 69.73 1 0
0.67 43.7 1 0
0.77 22.07 1 0
0.73 21.35 1 0
0.73 38.29 1 0
0.73 22.99 1 0
0.73 51.13 1 0
0.82 31.53 1 0
0.81 23.08 1 0
0.65 37.57 1 0
0.68 16.64 1 0
0.74 21.7 1 0
0.63 15.94 1 0
0.63 80.78 1 0
0.6 91.6 1 0
0.65 14.29 1 0
0.58 17.09 1 0
0.64 79.6 1 0
0.65 23.88 1 0
0.4 75.88 1 0
0.71 50.49 1 0
0.7 28.24 1 0
0.62 44.4 1 0
0.78 42.72 1 0
0.68 21.37 1 0
0.71 18.45 1 0
0.83 27.68 1 0
0.7 47.01 1 0
0.46 79.66 1 0
0.67 34.27 1 0
0.69 15.82 1 0
0.71 49.91 1 0
0.74 33.02 1 0
0.6 154.46 1 0
0.52 143.44 1 0
0.52 15.04 1 0
0.58 157.21 1 0
0.52 159.53 1 0
0.66 59.79 1 0
0.77 16.63 1 0
0.66 127.63 1 0
0.67 122.67 1 0
0.68 115.64 1 0
0.66 45.25 1 0
0.69 83.36 1 0
0.78 43.16 1 0
0.83 24.6 1 0
0.77 21.31 1 0
0.75 35.19 1 0
0.8 15.95 1 0
0.72 15.93 1 0
0.6 30.33 1 0
0.83 16.65 1 0
0.57 30.87 1 0
0.75 29.3 1 0
0.77 78.35 1 0
0.67 25.4 1 0
0.87 73.15 1 0
0.87 17.05 1 0
0.93 47.2 1 0
0.72 17.88 1 0
0.72 65.8 1 0
0.62 29.86 1 0
0.68 33.51 1 0
0.55 150.8 1 0
0.64 70.7 1 0
0.63 62.48 1 0
0.69 15.81 1 0
0.73 15.65 1 0
0.64 107.83 1 0
0.84 14.91 1 0
0.72 75.24 1 0
0.68 39.01 1 0
0.78 59.43 1 0
0.7 45.34 1 0
0.85 61 1 0
0.71 28.15 1 0
0.71 19.01 1 0
0.76 41.64 1 0
0.74 28.85 1 0
0.71 76.04 1 0
0.72 103.08 1 0
0.75 19.14 1 0
0.75 29.45 1 0
0.72 22.44 1 0
0.72 106 1 0
0.74 61.39 1 0
0.68 17.7 1 0
0.79 100.91 1 0
0.76 19.65 1 0
0.76 29.65 1 0
0.74 17.13 1 0
0.89 25.27 1 0
0.55 48.38 1 0
0.54 34.49 1 0
0.6 14.69 1 0
0.56 32.89 1 0
0.55 18.07 1 0
0.48 16.87 1 0
0.77 25.8 1 0
0.79 31.1 1 0
0.76 97.96 1 0
0.86 100.19 1 0
0.72 117.32 1 0
0.82 18.44 1 0
0.71 99.91 1 0
0.75 26.51 1 0
0.74 114.42 1 0
0.87 16.28 1 0
0.83 102.99 1 0
0.75 23.75 1 0
0.74 100.94 1 0
0.88 14.51 1 0
0.86 117.07 1 0
0.7 118.94 1 0
0.76 48.98 1 0
0.72 44.03 1 0
0.84 17.27 1 0
0.77 61.74 1 0
0.78 36.65 1 0
0.77 42.91 1 0
0.81 35.44 1 0
0.81 33.08 1 0
0.85 32.3 1 0
0.66 26.55 1 0
0.73 15.75 1 0
0.67 58.78 1 0
0.78 21.11 1 0
0.78 68.52 1 0
0.78 49.85 1 0
0.83 23.82 1 0
0.84 35.61 1 0
0.92 25.88 1 0
0.81 32.67 1 0
0.7 60.69 1 0
0.69 47.86 1 0
0.78 31.79 1 0
0.83 13.47 1 0
0.78 34.53 1 0
0.51 31.01 1 0
0.63 17.84 1 0
0.5 14.65 1 0
0.66 18.02 1 0
0.59 28.5 1 0
0.62 36.82 1 0
0.53 16.54 1 0
0.6 21.87 1 0
0.62 14 1 0
0.54 71.44 1 0
0.69 79.68 1 0
0.39 67.93 1 0
0.49 54.24 1 0
0.48 13.63 1 0
0.65 64.8 1 0
0.58 29.9 1 0
0.57 36.77 1 0
0.57 70.6 1 0
0.52 76.75 1 0
0.54 38.81 1 0
0.58 15.06 1 0
0.55 77.75 1 0
0.66 37.91 1 0
0.57 66.48 1 0
0.54 79.45 1 0
0.56 10.81 1 0
0.54 60.07 1 0
0.7 34.86 1 0
0.69 14.69 1 0
0.67 31.69 1 0
0.66 32.84 1 0
0.78 16.17 1 0
0.7 19.01 1 0
0.72 29.86 1 0
0.8 68.04 1 0
0.73 13.52 1 0
0.55 72.12 1 0
0.64 63.68 1 0
0.57 14.06 1 0
0.5 36.07 1 0
0.72 71.66 1 0
0.72 15.57 1 0
0.67 14.27 1 0
0.67 17.35 1 0
0.68 19.72 1 0
0.74 15.11 1 0
0.65 19.96 1 0
0.8 14.47 1 0
0.71 37.99 1 0
0.59 62.22 1 0
0.67 63.05 1 0
0.7 69.14 1 0
0.81 18.98 1 0
0.78 42.63 1 0
0.78 35.22 1 0
0.78 14.07 1 0
0.8 28.64 1 0
0.81 42.98 1 0
0.73 58.13 1 0
0.77 10.99 1 0
0.75 42.99 1 0
0.66 34.89 1 0
0.7 99.34 1 0
0.76 12.1 1 0
0.76 88.26 1 0
0.66 13.44 1 0
0.67 24.03 1 0
0.71 18.3 1 0
0.71 31.74 1 0
0.76 101.5 1 0
0.81 19.94 1 0
0.77 17.37 1 0
0.73 16.85 1 0
0.68 98.44 1 0
0.74 57.49 1 0
0.78 98.37 1 0
0.9 13.18 1 0
0.73 65.02 1 0
0.67 83.34 1 0
0.79 13.61 1 0
0.72 26.19 1 0
0.73 30.21 1 0
0.72 131.9 1 0
0.53 18.12 1 0
0.73 25.25 1 0
0.72 87.16 1 0
0.67 16.92 1 0
0.75 74.61 1 0
0.66 27.21 1 0
0.66 31.09 1 0
0.65 42.91 1 0
0.79 14.97 1 0
0.56 85.72 1 0
0.58 20.14 1 0
0.5 60.03 1 0
0.5 16.25 1 0
0.54 60.28 1 0
0.53 21.87 1 0
0.32 16.88 1 0
0.52 50.76 1 0
0.72 24.35 1 0
0.76 18.47 1 0
0.67 15.61 1 0
0.72 53.24 1 0
0.49 32.66 1 0
0.77 17.1 1 0
0.67 53.36 1 0
0.58 22.58 1 0
0.68 63.46 1 0
0.54 66.3 1 0
0.55 41.72 1 0
0.41 26.99 1 0
0.59 53.91 1 0
0.76 12.43 1 0
0.53 57.27 1 0
0.76 22.34 1 0
0.83 35.34 1 0
0.75 29.43 1 0
0.72 44.74 1 0
0.7 36.63 1 0
0.47 23.93 1 0
0.6 22.45 1 0
0.57 30.5 1 0
0.6 28.53 1 0
0.64 50.15 1 0
0.65 24.73 1 0
0.56 29.71 1 0
0.64 18.04 1 0
0.78 13.42 1 0
0.64 84.5 1 0
0.63 19.14 1 0
0.64 70.53 1 0
0.67 73.6 1 0
0.68 80.49 1 0
0.68 18.02 1 0
0.77 14.51 1 0
0.64 90.3 1 0
0.74 33.96 1 0
0.76 16.58 1 0
0.65 39.55 1 0
0.73 18.01 1 0
0.75 14.98 1 0
0.75 25.6 1 0
0.83 83.61 1 0
0.66 24.31 1 0
0.76 15.69 1 0
0.74 32.96 1 0
0.68 29.78 1 0
0.7 18.16 1 0
0.68 36.83 1 0
0.74 39.49 1 0
0.75 16.52 1 0
0.76 26.17 1 0
0.85 29.42 1 0
0.71 18.89 1 0
0.69 87.23 1 0
0.77 16.66 1 0
0.74 30.51 1 0
0.69 63.16 1 0
0.72 44.38 1 0
0.63 65.07 1 0
0.61 58.1 1 0
0.69 75.58 1 0
0.56 38.37 1 0
0.78 20.9 1 0
0.52 79.43 1 0
0.81 34.95 1 0
0.79 46.15 1 0
0.71 110.62 1 0
0.43 59.46 1 0
0.6 12.71 1 0
0.61 21.06 1 0
0.71 25.19 1 0
0.71 16.18 1 0
0.66 33.44 1 0
0.59 45.04 1 0
0.63 44.18 1 0
0.67 28.22 1 0
0.65 24.98 1 0
0.69 97.46 1 0
0.65 59.44 1 0
0.7 17.92 1 0
0.77 82.23 1 0
0.68 36.28 1 0
0.66 16.26 1 0
0.66 15.99 1 0
0.68 17.14 1 0
0.66 51.38 1 0
0.66 18.46 1 0
0.7 79.99 1 0
0.59 58.83 1 0
0.65 92.34 1 0
0.68 16 1 0
0.8 13.62 1 0
0.7 30.1 1 0
0.64 63.31 1 0
0.73 13.2 1 0
0.72 66.78 1 0
0.77 72.47 1 0
0.7 23.87 1 0
0.72 14.25 1 0
0.76 65.19 1 0
0.67 76.58 1 0
0.73 22.96 1 0
0.75 26.65 1 0
0.7 48.45 1 0
0.73 64.27 1 0
0.72 46.88 1 0
0.82 14.51 1 0
0.85 31.29 1 0
0.73 22.44 1 0
0.7 30.4 1 0
0.82 14.06 1 0
0.71 23.89 1 0
0.78 16.3 1 0
0.75 81.62 1 0
0.82 16.11 1 0
0.81 82.66 1 0
0.73 26.1 1 0
0.53 32.21 1 0
0.74 91.11 1 0
0.63 33.87 1 0
0.69 77.32 1 0
0.71 71.08 1 0
0.7 32.02 1 0
0.68 49.15 1 0
0.8 55.69 1 0
0.68 37.22 1 0
0.84 18.75 1 0
0.8 36.11 1 0
0.71 35.94 1 0
0.71 24.63 1 0
0.71 49.23 1 0
0.69 19.16 1 0
0.8 26.23 1 0
0.71 20.1 1 0
0.85 17.74 1 0
0.79 43.83 1 0
0.86 27.37 1 0
0.53 11.11 1 0
0.43 35.07 1 0
0.48 15.6 1 0
0.5 29.92 1 0
0.44 15.1 1 0
0.56 42.07 1 0
0.57 20.56 1 0
0.55 43.23 1 0
0.55 20.98 1 0
0.79 12.4 1 0
0.53 93.05 1 0
0.9 36.14 1 0
0.75 35.47 1 0
0.82 29.07 1 0
0.79 29.54 1 0
0.75 47.66 1 0
0.78 31.6 1 0
0.74 34.3 1 0
0.81 20.07 1 0
0.87 20.48 1 0
0.84 37.97 1 0
0.76 49.39 1 0
0.77 39.23 1 0
0.76 46.36 1 0
0.7 28.93 1 0
0.72 29.45 1 0
0.67 17.66 1 0
0.88 18.09 1 0
0.56 57.94 1 0
0.68 49.76 1 0
0.48 30.58 1 0
0.69 34.49 1 0
0.65 43.41 1 0
0.79 15.53 1 0
0.68 39.25 1 0
0.68 50.06 1 0
0.83 16.36 1 0
0.63 105.35 1 0
0.74 20.25 1 0
0.75 117.87 1 0
0.72 22.38 1 0
0.74 16.96 1 0
0.76 121.6 1 0
0.64 72.53 1 0
0.61 114.91 1 0
0.59 95.94 1 0
0.81 117.81 1 0
0.65 63.37 1 0
0.76 22.61 1 0
0.79 111.62 1 0
0.55 28.21 1 0
0.5 50.68 1 0
0.55 55.91 1 0
0.54 22.99 1 0
0.8 13.8 1 0
0.49 21.57 1 0
0.52 41.78 1 0
0.63 16.76 1 0
0.84 13.62 1 0
0.64 22.75 1 0
0.7 18.97 1 0
0.64 87.03 1 0
0.55 22.02 1 0
0.77 75.87 1 0
0.71 30.17 1 0
0.57 63.61 1 0
0.63 14.09 1 0
0.7 23.3 1 0
0.67 72.84 1 0
0.65 30.63 1 0
0.54 61.05 1 0
0.6 63.91 1 0
0.69 56.95 1 0
0.37 152.14 1 0
0.9 65.64 1 0
0.73 16.33 1 0
0.65 54.45 1 0
0.71 86.96 1 0
0.81 20.18 1 0
0.82 78.6 1 0
0.66 62.11 1 0
0.66 22.27 1 0
0.69 50.33 1 0
0.71 57.73 1 0
0.69 93.64 1 0
0.75 98.71 1 0
0.82 15.08 1 0
0.78 87.35 1 0
0.6 104.73 1 0
0.66 112.27 1 0
0.69 26.06 1 0
0.77 95.95 1 0
0.87 14.34 1 0
0.7 34.13 1 0
0.64 88.75 1 0
0.71 38.05 1 0
0.78 17.48 1 0
0.72 29.23 1 0
0.77 15.81 1 0
0.88 11.77 1 0
0.82 38.92 1 0
0.78 13.59 1 0
0.73 35.93 1 0
0.71 81.32 1 0
0.72 16.08 1 0
0.68 82.43 1 0
0.72 16.98 1 0
0.75 65.55 1 0
0.59 71.97 1 0
0.71 80.01 1 0
0.76 17.2 1 0
0.73 85.71 1 0
0.67 125.51 1 0
0.66 46.09 1 0
0.73 15.27 1 0
0.65 26.3 1 0
0.78 56.49 1 0
0.76 111.87 1 0
0.71 97.53 1 0
0.61 41.89 1 0
0.71 106.9 1 0
0.79 16.37 1 0
0.67 45.69 1 0
0.76 16.89 1 0
0.71 110.07 1 0
0.64 37.17 1 0
0.66 27.39 1 0
0.6 37.93 1 0
0.81 15.87 1 0
0.7 19.94 1 0
0.62 67.03 1 0
0.67 19.48 1 0
0.65 21.47 1 0
0.68 17.8 1 0
0.74 51.71 1 0
0.76 62.99 1 0
0.63 17.02 1 0
0.81 55.22 1 0
0.52 18.16 1 0
0.73 17.49 1 0
0.7 11.77 1 0
0.7 54.77 1 0
0.72 13.08 1 0
0.7 65.96 1 0
0.57 43.93 1 0
0.42 54.05 1 0
0.41 58.94 1 0
0.49 54.97 1 0
0.44 84.52 1 0
0.41 60.01 1 0
0.41 95.01 1 0
0.84 39.01 1 0
0.76 52.11 1 0
0.87 18.28 1 0
0.77 28.81 1 0
0.77 35.69 1 0
0.8 20.73 1 0
0.66 22.11 1 0
0.41 82.89 1 0
0.84 19.44 1 0
0.77 44.18 1 0
0.72 32.01 1 0
0.88 18.39 1 0
0.65 25.46 1 0
0.73 114.6 1 0
0.59 14 1 0
0.69 81.02 1 0
0.86 12.38 1 0
0.69 34.98 1 0
0.67 109.56 1 0
0.82 17.47 1 0
0.72 69.23 1 0
0.67 45.16 1 0
0.75 44.06 1 0
0.76 13.76 1 0
0.8 18.96 1 0
0.77 36.76 1 0
0.69 30.05 1 0
0.87 39.21 1 0
0.74 67.08 1 0
0.79 15.1 1 0
0.84 30.28 1 0
0.87 15.4 1 0
0.76 61.63 1 0
0.73 52.73 1 0
0.84 42.43 1 0
0.79 42.11 1 0
0.62 77.16 1 0
0.58 15.99 1 0
0.58 79.34 1 0
0.56 98.77 1 0
0.73 13.62 1 0
0.54 88.2 1 0
0.69 16.32 1 0
0.56 31.2 1 0
0.56 63.8 1 0
0.74 17.06 1 0
0.66 25.53 1 0
0.6 14.5 1 0
0.76 30.04 1 0
0.75 37.5 1 0
0.69 49.58 1 0
0.67 109.11 1 0
0.75 25.49 1 0
0.59 30 1 0
0.73 38.63 1 0
0.73 13.54 1 0
0.75 112.14 1 0
0.83 16.9 1 0
0.69 37.88 1 0
0.81 94.2 1 0
0.75 25.52 1 0
0.66 119.23 1 0
0.7 30.63 1 0
0.72 98.77 1 0
0.74 109.34 1 0
0.71 22.89 1 0
0.82 33.03 1 0
0.72 23.63 1 0
0.7 13.91 1 0
0.65 53.8 1 0
0.75 15.85 1 0
0.63 54.87 1 0
0.66 43.82 1 0
0.65 17.36 1 0
0.63 26.74 1 0
0.65 14.81 1 0
0.69 34.17 1 0
0.71 24.85 1 0
0.65 23.6 1 0
0.59 38.85 1 0
0.59 14.23 1 0
0.8 84.27 1 0
0.71 10.17 1 0
0.77 81.9 1 0
0.66 15.98 1 0
0.68 111.63 1 0
0.69 38.84 1 0
0.76 96.3 1 0
0.67 59.32 1 0
0.76 84.8 1 0
0.8 16.95 1 0
0.76 94.88 1 0
0.88 14.09 1 0
0.65 22 1 0
0.78 25.26 1 0
0.73 31.29 1 0
0.65 33.24 1 0
0.56 20.95 1 0
0.69 27.14 1 0
0.5 72.64 1 0
0.52 16.56 1 0
0.78 13.32 1 0
0.53 37.11 1 0
0.51 29.12 1 0
0.63 35.08 1 0
0.79 72.61 1 0
0.79 49.88 1 0
0.83 33.56 1 0
0.74 17.74 1 0
0.86 22.55 1 0
0.82 42.02 1 0
0.8 17.79 1 0
0.75 37.39 1 0
0.72 77.6 1 0
0.79 37.91 1 0
0.71 70.11 1 0
0.74 36.18 1 0
0.66 76.81 1 0
0.74 15.93 1 0
0.74 84.45 1 0
0.78 68.59 1 0
0.77 29.08 1 0
0.63 16.21 1 0
0.54 18.58 1 0
0.55 57.81 1 0
0.71 38.56 1 0
0.66 66.13 1 0
0.6 82.9 1 0
0.67 18.29 1 0
0.47 38.28 1 0
0.61 82.51 1 0
0.58 66.02 1 0
0.63 15.12 1 0
0.79 22.41 1 0
0.69 14.29 1 0
0.58 20.89 1 0
0.76 104.65 1 0
0.89 105.86 1 0
0.78 102.36 1 0
0.72 51.28 1 0
0.83 62.75 1 0
0.85 111.59 1 0
0.78 15.59 1 0
0.76 75.52 1 0
0.8 22.54 1 0
0.82 103.88 1 0
0.56 74.02 1 0
0.89 14.25 1 0
0.71 46.29 1 0
0.77 97.6 1 0
0.42 50.56 1 0
0.42 19.1 1 0
0.74 10.16 1 0
0.6 13.21 1 0
0.5 10.83 1 0
0.55 13.98 1 0
0.35 36.31 1 0
0.4 52.29 1 0
0.49 46.02 1 0
0.67 35.08 1 0
0.78 14.51 1 0
0.68 28.63 1 0
0.78 21.81 1 0
0.65 19.01 1 0
0.68 19.56 1 0
0.68 36.11 1 0
0.57 17.85 1 0
0.59 27.21 1 0
0.6 17.84 1 0
0.86 29.2 1 0
0.53 14.9 1 0
0.61 41.16 1 0
0.71 14.66 1 0
0.48 25.56 1 0
0.61 29.95 1 0
0.79 67.47 1 0
0.77 36.92 1 0
0.72 18.91 1 0
0.84 14.07 1 0
0.78 32.73 1 0
0.6 29.29 1 0
0.75 15.33 1 0
0.86 13.51 1 0
0.78 72.94 1 0
0.76 28.6 1 0
0.69 70 1 0
0.63 28.41 1 0
0.77 78.56 1 0
0.7 37.92 1 0
0.88 15.52 1 0
0.81 16.2 1 0
0.72 20.03 1 0
0.77 86.21 1 0
0.59 14.11 1 0
0.57 49.76 1 0
0.75 25.38 1 0
0.73 30.93 1 0
0.7 32.82 1 0
0.77 12.01 1 0
0.65 13.25 1 0
0.6 65.65 1 0
0.75 21.91 1 0
0.71 31.55 1 0
0.68 44.85 1 0
0.65 100.19 1 0
0.79 43.1 1 0
0.66 25.88 1 0
0.61 56.89 1 0
0.8 15.85 1 0
0.66 22.45 1 0
0.64 44.29 1 0
0.69 88.59 1 0
0.57 62.23 1 0
0.61 46.8 1 0
0.49 60.96 1 0
0.56 76.11 1 0
0.59 45.95 1 0
0.61 34.04 1 0
0.6 61.34 1 0
0.62 73.78 1 0
0.42 51.53 1 0
0.71 19.36 1 0
0.62 75.64 1 0
0.59 50.71 1 0
0.58 26.2 1 0
0.6 41.74 1 0
0.83 27.47 1 0
0.66 43.11 1 0
0.93 15.36 1 0
0.85 72.11 1 0
0.5 141.66 1 0
0.95 17 1 0
0.7 59.47 1 0
0.61 27.66 1 0
0.81 16.79 1 0
0.61 118.38 1 0
0.63 78.82 1 0
0.64 33.08 1 0
0.55 155.87 1 0
0.94 59.26 1 0
0.8 21.54 1 0
0.81 30.63 1 0
0.68 46.43 1 0
0.83 39.54 1 0
0.74 26.14 1 0
0.6 23.75 1 0
0.8 18.05 1 0
0.76 45.78 1 0
0.91 28.83 1 0
0.76 14.73 1 0
0.82 13.82 1 0
0.74 32.06 1 0
0.46 50.87 1 0
0.79 106.19 1 0
0.82 15.28 1 0
0.74 16.83 1 0
0.83 14.74 1 0
0.81 101.63 1 0
0.72 69.38 1 0
0.73 107.68 1 0
0.7 40.87 1 0
0.77 16.19 1 0
0.72 32.46 1 0
0.75 33.6 1 0
0.78 15.53 1 0
0.77 45.5 1 0
0.72 34.5 1 0
0.76 16.3 1 0
0.73 94 1 0
0.63 34.37 1 0
0.74 100.45 1 0
0.64 63.03 1 0
0.64 25.56 1 0
0.8 10.22 1 0
0.82 88.55 1 0
0.69 44.85 1 0
0.79 14.59 1 0
0.6 27.53 1 0
0.69 20.38 1 0
0.68 77.91 1 0
0.69 19.43 1 0
0.66 60.21 1 0
0.65 29.89 1 0
0.72 71.88 1 0
0.74 15.01 1 0
0.56 45.27 1 0
0.65 24.12 1 0
0.61 69.83 1 0
0.89 13.68 1 0
0.73 20.9 1 0
0.65 98.65 1 0
0.79 33.79 1 0
0.72 29.43 1 0
0.59 107.42 1 0
0.7 12.55 1 0
0.77 16.68 1 0
0.59 26.53 1 0
0.68 23.44 1 0
0.6 99.15 1 0
0.69 17.54 1 0
0.65 109.42 1 0
0.49 25.48 1 0
0.76 14.43 1 0
0.69 18.91 1 0
0.65 38.3 1 0
0.68 61.02 1 0
0.79 47.47 1 0
0.8 40.52 1 0
0.66 32.67 1 0
0.73 12.24 1 0
0.68 69.16 1 0
0.69 13.39 1 0
0.67 46.66 1 0
0.66 39.61 1 0
0.71 100.68 1 0
0.59 24.85 1 0
0.71 16.73 1 0
0.78 92.34 1 0
0.73 12.45 1 0
0.65 79.37 1 0
0.74 89.03 1 0
0.68 18.29 1 0
0.73 20.04 1 0
0.72 95.61 1 0
0.65 60.71 1 0
0.69 28.85 1 0
0.69 15.55 1 0
0.68 76.67 1 0
0.49 64.52 1 0
0.65 14.14 1 0
0.72 84.66 1 0
0.71 37.14 1 0
0.37 99.42 1 0
0.68 35.87 1 0
0.41 108.94 1 0
0.52 18.04 1 0
0.45 46.85 1 0
0.64 29.64 1 0
0.36 93.78 1 0
0.46 29.83 1 0
0.51 46.79 1 0
0.47 56.06 1 0
0.74 18.82 1 0
0.74 33.5 1 0
0.68 111.59 1 0
0.7 18.15 1 0
0.66 102.06 1 0
0.71 108.68 1 0
0.68 33.06 1 0
0.67 30.52 1 0
0.69 110.27 1 0
0.67 99.27 1 0
0.65 18.14 1 0
0.74 12.44 1 0
0.72 12.29 1 0
0.81 14.47 1 0
0.71 92.84 1 0
0.68 100.23 1 0
0.65 26.19 1 0
0.44 97.58 1 0
0.67 18.53 1 0
0.51 61.25 1 0
0.71 28.11 1 0
0.74 101.14 1 0
0.65 18.29 1 0
0.66 17.48 1 0
0.8 16.34 1 0
0.81 15.9 1 0
0.63 110.69 1 0
0.73 93.68 1 0
0.66 106.56 1 0
0.79 93.36 1 0
0.71 54.63 1 0
0.73 101.84 1 0
0.72 31.78 1 0
0.76 24.2 1 0
0.7 26.43 1 0
0.76 68.42 1 0
0.73 59.08 1 0
0.73 132.84 1 0
0.79 12.94 1 0
0.71 118.2 1 0
0.75 54.75 1 0
0.62 57.76 1 0
0.8 18.97 1 0
0.67 114.24 1 0
0.71 66.72 1 0
0.73 138.26 1 0
0.74 122.31 1 0
0.71 59.25 1 0
0.75 104.81 1 0
0.39 85.92 1 0
0.79 63.75 1 0
0.72 23.49 1 0
0.88 57.09 1 0
0.89 30.65 1 0
0.96 29.64 1 0
0.79 17.36 1 0
0.65 62.09 1 0
0.78 48.05 1 0
0.68 41.18 1 0
0.76 16.14 1 0
0.56 152.47 1 0
0.95 18.36 1 0
0.43 70.81 1 0
0.92 43.56 1 0
0.74 53.75 1 0
0.84 14.56 1 0
0.76 38.82 1 0
0.71 14.95 1 0
0.81 63.28 1 0
0.74 58.6 1 0
0.85 11.24 1 0
0.73 39.41 1 0
0.58 60.91 1 0
0.75 61.51 1 0
0.77 36.69 1 0
0.81 31.61 1 0
0.76 12.57 1 0
0.76 37.8 1 0
0.61 36.05 1 0
0.74 22.91 1 0
0.74 112.53 1 0
0.75 27.06 1 0
0.66 65.26 1 0
0.79 106.94 1 0
0.8 33.94 1 0
0.92 14.77 1 0
0.68 74.79 1 0
0.88 25.54 1 0
0.63 67.06 1 0
0.85 20.7 1 0
0.74 39.89 1 0
0.81 17.35 1 0
0.56 75.78 1 0
0.59 82.44 1 0
0.6 68.82 1 0
0.58 35.39 1 0
0.6 48.25 1 0
0.67 39.29 1 0
0.38 12.26 1 0
0.55 38.15 1 0
0.59 51.85 1 0
0.59 50.26 1 0
0.58 38.44 1 0
0.57 41.42 1 0
0.75 12.66 1 0
0.79 109.33 1 0
0.75 46.59 1 0
0.7 22.66 1 0
0.79 12.31 1 0
0.69 38.42 1 0
0.71 116.33 1 0
0.79 117.64 1 0
0.8 18.53 1 0
0.72 25.26 1 0
0.88 115.8 1 0
0.88 14.84 1 0
0.67 31.29 1 0
0.8 116.02 1 0
0.8 17.58 1 0
0.66 21.05 1 0
0.62 39.61 1 0
0.42 57.16 1 0
0.61 109.13 1 0
0.45 46.22 1 0
0.69 28.51 1 0
0.72 15.3 1 0
0.74 42.66 1 0
0.81 17.99 1 0
0.52 72.21 1 0
0.68 12.04 1 0
0.63 25.43 1 0
0.65 68.65 1 0
0.48 74.46 1 0
0.49 13.63 1 0
0.54 68.74 1 0
0.4 11.87 1 0
0.59 58.78 1 0
0.83 21.58 1 0
0.52 43.13 1 0
0.53 61.32 1 0
0.72 10.48 1 0
0.48 44.97 1 0
0.48 50.76 1 0
0.51 33.17 1 0
0.82 12.51 1 0
0.65 41 1 0
0.67 27.91 1 0
0.59 23 1 0
0.67 38.99 1 0
0.69 23.14 1 0
0.66 29.13 1 0
0.77 35.5 1 0
0.74 16.29 1 0
0.74 19.77 1 0
0.8 25.03 1 0
0.59 49.08 1 0
0.7 26.89 1 0
0.68 38.1 1 0
0.72 23.91 1 0
0.59 43.5 1 0
0.79 14.27 1 0
0.74 42.51 1 0
0.54 52.76 1 0
0.47 15.69 1 0
0.56 25.83 1 0
0.77 10.02 1 0
0.56 30.93 1 0
0.76 39.86 1 0
0.63 55.97 1 0
0.66 16.99 1 0
0.81 14.9 1 0
0.87 16.19 1 0
0.82 44.86 1 0
0.81 31.06 1 0
0.78 30.1 1 0
0.88 17.68 1 0
0.82 16.49 1 0
0.7 23.49 1 0
0.82 17.71 1 0
0.68 23.22 1 0
0.88 16.79 1 0
0.7 51.81 1 0
0.83 17.66 1 0
0.79 24.21 1 0
0.65 35.58 1 0
0.47 8.06 1 0
0.67 14.69 1 0
0.8 15.44 1 0
0.59 17 1 0
0.64 19.07 1 0
0.63 33.97 1 0
0.66 48.25 1 0
0.66 54.92 1 0
0.68 41.64 1 0
0.66 23.75 1 0
0.57 57.81 1 0
0.66 13.23 1 0
0.7 60.03 1 0
0.5 37.02 1 0
0.5 57.44 1 0
0.57 16.75 1 0
0.55 71.36 1 0
0.77 13.47 1 0
0.33 18.87 1 0
0.49 67.97 1 0
0.52 24.75 1 0
0.5 45.78 1 0
0.63 79.66 1 0
0.72 13.3 1 0
0.62 84.3 1 0
0.62 26.78 1 0
0.68 13.82 1 0
0.72 67.64 1 0
0.65 93.55 1 0
0.68 11.87 1 0
0.67 72.49 1 0
0.63 35.45 1 0
0.6 84.55 1 0
0.65 103.74 1 0
0.71 33.17 1 0
0.65 20.51 1 0
0.67 60.26 1 0
0.71 65.34 1 0
0.69 19.07 1 0
0.65 58.5 1 0
0.84 73.77 1 0
0.71 89.82 1 0
0.45 90.01 1 0
0.82 88.21 1 0
0.65 96.5 1 0
0.75 17.16 1 0
0.73 14.2 1 0
0.89 15.75 1 0
0.79 62.82 1 0
0.67 85.32 1 0
0.84 71.16 1 0
0.89 15.06 1 0
0.66 97.75 1 0
0.69 96.16 1 0
0.86 64.07 1 0
0.68 25.87 1 0
0.72 17.44 1 0
0.69 86.02 1 0
0.61 69.81 1 0
0.74 22.36 1 0
0.76 22.72 1 0
0.75 18.74 1 0
0.77 27.45 1 0
0.76 57.82 1 0
0.83 21.48 1 0
0.75 14.96 1 0
0.93 17.84 1 0
0.79 29.98 1 0
0.68 28.55 1 0
0.76 40.39 1 0
0.77 27.41 1 0
0.6 56.96 1 0
0.62 28.18 1 0
0.59 62.46 1 0
0.7 14.83 1 0
0.7 13.42 1 0
0.58 17.44 1 0
0.63 16.61 1 0
0.59 53.65 1 0
0.63 13.39 1 0
0.59 51.95 1 0
0.61 34.87 1 0
0.59 51.32 1 0
0.74 32.08 1 0
0.74 16.29 1 0
0.65 27.82 1 0
0.47 77.76 1 0
0.59 26.37 1 0
0.7 48.7 1 0
0.57 54.68 1 0
0.56 42.3 1 0
0.61 17.65 1 0
0.59 22.55 1 0
0.74 13.82 1 0
0.65 24.59 1 0
0.68 34.5 1 0
0.75 26.44 1 0
0.68 95.53 1 0
0.63 19.88 1 0
0.67 53.71 1 0
0.83 31.74 1 0
0.62 69.37 1 0
0.73 67.34 1 0
0.73 72.21 1 0
0.84 8.89 1 0
0.7 17.4 1 0
0.59 57.6 1 0
0.81 63.66 1 0
0.65 41.35 1 0
0.68 13.86 1 0
0.72 29.2 1 0
0.83 77.35 1 0
0.8 43.91 1 0
0.63 62.6 1 0
0.54 52.06 1 0
0.74 76 1 0
0.73 20.2 1 0
0.73 56.25 1 0
0.5 56.12 1 0
0.67 19.56 1 0
0.8 73.72 1 0
0.74 18.75 1 0
0.66 10.99 1 0
0.8 94.56 1 0
0.78 66.82 1 0
0.87 79.95 1 0
0.69 29.53 1 0
0.78 14.93 1 0
0.68 67.09 1 0
0.66 37.34 1 0
0.92 22.51 1 0
0.82 75.39 1 0
0.74 36.3 1 0
0.73 18.84 1 0
0.88 12.96 1 0
0.69 35 1 0
0.84 57.88 1 0
0.71 56.62 1 0
0.84 18.11 1 0
0.88 20.19 1 0
0.78 42.55 1 0
0.79 86.63 1 0
0.69 77.97 1 0
0.85 21.5 1 0
0.75 39.83 1 0
0.74 64.3 1 0
0.85 67.44 1 0
0.76 53.61 1 0
0.84 46.96 1 0
0.76 26.84 1 0
0.78 28.16 1 0
0.77 35.62 1 0
0.79 28.67 1 0
0.74 35.65 1 0
0.81 59.58 1 0
0.78 20.96 1 0
0.64 12.05 1 0
0.65 53.56 1 0
0.79 61.22 1 0
0.65 21.53 1 0
0.56 57.29 1 0
0.6 13.34 1 0
0.64 62.26 1 0
0.57 30.58 1 0
0.67 61.29 1 0
0.59 29.87 1 0
0.7 80.8 1 0
0.69 30.91 1 0
0.69 24.86 1 0
0.72 27.49 1 0
0.67 56.85 1 0
0.54 46.35 1 0
0.61 17.3 1 0
0.72 21.25 1 0
0.72 47.96 1 0
0.82 13.56 1 0
0.49 48.34 1 0
0.59 41.13 1 0
0.58 22.88 1 0
0.84 13.13 1 0
0.9 26.5 1 0
0.7 44.73 1 0
0.83 37.84 1 0
0.77 58.51 1 0
0.73 33.85 1 0
0.79 60.76 1 0
0.8 19.94 1 0
0.82 46.8 1 0
0.73 40.73 1 0
0.78 58.03 1 0
0.75 35.49 1 0
0.78 67.56 1 0
0.82 15.04 1 0
0.79 34.7 1 0
0.9 25.26 1 0
0.75 69.92 1 0
0.67 15.87 1 0
0.58 31.1 1 0
0.86 12.19 1 0
0.85 61.64 1 0
0.63 13.61 1 0
0.4 19.53 1 0
0.78 69.43 1 0
0.8 70.56 1 0
0.72 28 1 0
0.73 53.82 1 0
0.77 10.8 1 0
0.54 41 1 0
0.76 10.89 1 0
0.74 17.06 1 0
0.61 70.86 1 0
0.62 63.03 1 0
0.77 18.78 1 0
0.82 120.52 1 0
0.67 13.34 1 0
0.79 16.2 1 0
0.71 122.42 1 0
0.71 100.07 1 0
0.73 16.68 1 0
0.71 113.59 1 0
0.71 18.42 1 0
0.67 111.18 1 0
0.7 107.52 1 0
0.7 28.5 1 0
0.6 67.68 1 0
0.58 81 1 0
0.59 73.53 1 0
0.59 28.06 1 0
0.61 9.24 1 0
0.59 72.82 1 0
0.57 66.04 1 0
0.58 14.86 1 0
0.58 78.86 1 0
0.41 21.06 1 0
0.59 37.27 1 0
0.75 15.04 1 0
0.5 63.67 1 0
0.56 33.95 1 0
0.7 20.51 1 0
0.52 40.39 1 0
0.54 53.3 1 0
0.65 21.71 1 0
0.51 31.91 1 0
0.61 18.4 1 0
0.55 62.06 1 0
0.57 16.77 1 0
0.66 18.24 1 0
0.56 24.83 1 0
0.68 16.75 1 0
0.71 15.65 1 0
0.7 11.79 1 0
0.56 22.99 1 0
0.54 32.39 1 0
0.75 89.47 1 0
0.76 98.25 1 0
0.8 92.23 1 0
0.7 22.92 1 0
0.73 17.88 1 0
0.79 102.18 1 0
0.85 9.91 1 0
0.77 21.29 1 0
0.54 66.96 1 0
0.73 21.42 1 0
0.88 88.86 1 0
0.8 13.04 1 0
0.73 23.47 1 0
0.75 84.28 1 0
0.71 77.28 1 0
0.62 19.01 1 0
0.72 21.93 1 0
0.68 28.22 1 0
0.6 34.55 1 0
0.84 11.5 1 0
0.7 16.98 1 0
0.6 44.95 1 0
0.65 16.59 1 0
0.61 25.67 1 0
0.78 46.4 1 0
0.77 17.38 1 0
0.78 40.96 1 0
0.85 45.04 1 0
0.91 19.85 1 0
0.81 35.4 1 0
0.68 48.4 1 0
0.5 84.73 1 0
0.8 36.58 1 0
0.67 27.87 1 0
0.73 52.06 1 0
0.77 16.14 1 0
0.49 145.65 1 0
0.85 32.56 1 0
0.46 65.92 1 0
0.57 35.27 1 0
0.85 27.6 1 0
0.92 19.46 1 0
0.67 68.92 1 0
0.78 33.86 1 0
0.83 17.26 1 0
0.85 17.66 1 0
0.73 34.67 1 0
0.88 19.96 1 0
0.85 16.75 1 0
0.66 29.75 1 0
0.81 20.71 1 0
0.88 16.1 1 0
0.82 15.6 1 0
0.81 26.32 1 0
0.72 24.84 1 0
0.72 24.15 1 0
0.87 17.59 1 0
0.68 77.45 1 0
0.61 24.17 1 0
0.7 83.32 1 0
0.58 31.97 1 0
0.76 65.4 1 0
0.72 17.63 1 0
0.71 70.6 1 0
0.71 31.63 1 0
0.79 15.93 1 0
0.77 28.37 1 0
0.72 16.25 1 0
0.72 57.99 1 0
0.75 76.27 1 0
0.84 14.7 1 0
0.76 61.46 1 0
0.71 61.95 1 0
0.77 16.83 1 0
0.77 46.3 1 0
0.78 57.35 1 0
0.78 72.51 1 0
0.72 55.97 1 0
0.7 64.15 1 0
0.76 38.02 1 0
0.81 16.05 1 0
0.77 56.14 1 0
0.73 70.27 1 0
0.84 22.48 1 0
0.62 48.77 1 0
0.76 33.79 1 0
0.71 61.22 1 0
0.72 16.8 1 0
0.68 46.04 1 0
0.76 93.09 1 0
0.62 72.88 1 0
0.84 13.98 1 0
0.69 60.66 1 0
0.67 19.02 1 0
0.65 22.06 1 0
0.67 66.34 1 0
0.89 14.07 1 0
0.8 70.68 1 0
0.57 48.52 1 0
0.73 17.39 1 0
0.63 14.89 1 0
0.6 37.9 1 0
0.67 28.54 1 0
0.78 18.51 1 0
0.71 71.26 1 0
0.65 87.57 1 0
0.58 64.75 1 0
0.7 63.96 1 0
0.76 79.79 1 0
0.73 55.24 1 0
0.74 63.38 1 0
0.69 77.2 1 0
0.48 11.38 1 0
0.64 32.09 1 0
0.42 32.73 1 0
0.56 44.05 1 0
0.42 26.48 1 0
0.34 56.35 1 0
0.33 12.87 1 0
0.59 38.25 1 0
0.64 15.83 1 0
0.38 43.68 1 0
0.35 34.84 1 0
0.61 40.77 1 0
0.71 20.41 1 0
0.62 15.9 1 0
0.64 40 1 0
0.63 55.86 1 0
0.68 32.64 1 0
0.6 51.27 1 0
0.66 43.44 1 0
0.78 20.99 1 0
0.64 44.59 1 0
0.69 29.9 1 0
0.7 36.77 1 0
0.6 16.31 1 0
0.76 18.87 1 0
0.76 31.04 1 0
0.83 17.5 1 0
0.76 21.4 1 0
0.86 18.86 1 0
0.91 21.62 1 0
0.68 45.9 1 0
0.77 29.93 1 0
0.8 25.04 1 0
0.78 29.55 1 0
0.77 22.71 1 0
0.71 38.09 1 0
0.66 37.57 1 0
0.8 33.83 1 0
0.65 41 1 0
0.71 13.12 1 0
0.63 20.19 1 0
0.62 73.03 1 0
0.62 46.48 1 0
0.7 13.61 1 0
0.66 12.92 1 0
0.63 64.3 1 0
0.59 22.52 1 0
0.58 44.28 1 0
0.78 24.52 1 0
0.65 33.36 1 0
0.69 41.7 1 0
0.74 11.66 1 0
0.62 37.21 1 0
0.62 77.19 1 0
0.64 50.12 1 0
0.65 48.96 1 0
0.71 62.6 1 0
0.65 39.53 1 0
0.65 28.2 1 0
0.67 41.82 1 0
0.55 108.17 1 0
0.7 72.94 1 0
0.73 84.32 1 0
0.55 119.03 1 0
0.57 41.53 1 0
0.7 16.92 1 0
0.57 15.2 1 0
0.67 15.15 1 0
0.64 19.71 1 0
0.57 57.16 1 0
0.58 89.43 1 0
0.71 25.63 1 0
0.72 14.88 1 0
0.65 84.43 1 0
0.63 116.89 1 0
0.7 100.24 1 0
0.66 26.03 1 0
0.75 105.27 1 0
0.74 95.24 1 0
0.73 105.6 1 0
0.6 16.03 1 0
0.66 75.88 1 0
0.79 43.07 1 0
0.68 20.28 1 0
0.66 70.54 1 0
0.73 74.76 1 0
0.69 15.63 1 0
0.83 16.57 1 0
0.69 42.39 1 0
0.69 123.25 1 0
0.83 16.59 1 0
0.71 15.8 1 0
0.69 21.77 1 0
0.73 111.99 1 0
0.69 25.07 1 0
0.83 25.02 1 0
0.79 112.69 1 0
0.89 11.89 1 0
0.82 126.68 1 0
0.8 23.63 1 0
0.68 37.37 1 0
0.7 116.89 1 0
0.67 22.93 1 0
0.86 122.96 1 0
0.73 122.79 1 0
0.88 88.71 1 0
0.73 40.08 1 0
0.74 43.61 1 0
0.75 34.08 1 0
0.77 79.25 1 0
0.76 18.62 1 0
0.75 17.04 1 0
0.76 26.78 1 0
0.62 15.97 1 0
0.79 22.96 1 0
0.71 90.41 1 0
0.72 17 1 0
0.81 23.29 1 0
0.77 19.93 1 0
0.77 21.8 1 0
0.68 30.87 1 0
0.72 88.99 1 0
0.84 81.5 1 0
0.71 48.49 1 0
0.76 71.61 1 0
0.72 92.02 1 0
0.7 19.76 1 0
0.81 85.98 1 0
0.73 35.25 1 0
0.69 29.93 1 0
0.81 69.86 1 0
0.7 11.19 1 0
0.63 67.65 1 0
0.64 64.16 1 0
0.55 66.48 1 0
0.61 17.35 1 0
0.71 57.83 1 0
0.59 70.13 1 0
0.61 25.3 1 0
0.56 64.17 1 0
0.63 14.59 1 0
0.59 15.77 1 0
0.55 68.8 1 0
0.54 21.84 1 0
0.62 22.08 1 0
0.6 25.36 1 0
0.67 37.58 1 0
0.63 13.2 1 0
0.66 78.24 1 0
0.76 16.92 1 0
0.7 71.84 1 0
0.75 20.54 1 0
0.65 99.23 1 0
0.63 94.43 1 0
0.65 85.95 1 0
0.72 37.97 1 0
0.61 127.09 1 0
0.78 19.68 1 0
0.72 29.68 1 0
0.71 117.78 1 0
0.73 15.79 1 0
0.82 106.71 1 0
0.73 47.33 1 0
0.58 47.24 1 0
0.64 14.78 1 0
0.67 20.53 1 0
0.61 40.53 1 0
0.63 21.25 1 0
0.57 13.72 1 0
0.58 47.77 1 0
0.68 19.68 1 0
0.67 17.72 1 0
0.7 79.62 1 0
0.72 22.98 1 0
0.61 77.57 1 0
0.77 17.99 1 0
0.65 26.02 1 0
0.63 55.59 1 0
0.4 148.6 1 0
0.63 29.4 1 0
0.66 20.83 1 0
0.68 41.64 1 0
0.72 16.6 1 0
0.72 24.12 1 0
0.67 64.82 1 0
0.69 30.18 1 0
0.81 17.51 1 0
0.72 15.01 1 0
0.77 32.46 1 0
0.79 23.11 1 0
0.8 15.45 1 0
0.75 106.85 1 0
0.84 120.74 1 0
0.75 60.28 1 0
0.82 108.05 1 0
0.73 14.33 1 0
0.7 23.72 1 0
0.77 107.31 1 0
0.84 120.35 1 0
0.85 14.37 1 0
0.75 27.32 1 0
0.7 25.33 1 0
0.73 103.83 1 0
0.81 58.29 1 0
0.7 26.41 1 0
0.82 19.88 1 0
0.82 16.58 1 0
0.69 72.33 1 0
0.89 54.83 1 0
0.69 23.85 1 0
0.72 66.85 1 0
0.77 17.41 1 0
0.75 34.65 1 0
0.41 43.28 1 0
0.54 69.56 1 0
0.54 36.53 1 0
0.51 29.89 1 0
0.6 51.66 1 0
0.46 36.57 1 0
0.56 41.67 1 0
0.48 63.35 1 0
0.49 76.48 1 0
0.48 54.09 1 0
0.49 29.11 1 0
0.6 75.29 1 0
0.85 13.33 1 0
0.6 50.04 1 0
0.84 83.45 1 0
0.71 118.68 1 0
0.84 29.91 1 0
0.74 26.05 1 0
0.72 86.25 1 0
0.78 25.04 1 0
0.78 99.22 1 0
0.9 12.3 1 0
0.72 128.02 1 0
0.68 111.38 1 0
0.83 22.83 1 0
0.77 101.18 1 0
0.85 26.23 1 0
0.71 74.19 1 0
0.82 108.64 1 0
0.68 25.91 1 0
0.76 19.05 1 0
0.77 37.71 1 0
0.87 115.85 1 0
0.82 85.93 1 0
0.79 65.47 1 0
0.73 123.33 1 0
0.74 122.36 1 0
0.58 80.59 1 0
0.69 59.53 1 0
0.73 60.46 1 0
0.72 89.14 1 0
0.68 49.79 1 0
0.9 41.65 1 0
0.8 29.23 1 0
0.73 39.05 1 0
0.71 23.56 1 0
0.81 58.36 1 0
0.71 17.72 1 0
0.76 51.71 1 0
0.69 48.57 1 0
0.79 14.7 1 0
0.67 48.64 1 0
0.6 48.03 1 0
0.57 54.48 1 0
0.83 36.89 1 0
0.76 39.6 1 0
0.87 35.02 1 0
0.72 67.6 1 0
0.75 13.11 1 0
0.72 36.79 1 0
0.75 31.16 1 0
0.74 30.89 1 0
0.65 43.52 1 0
0.72 20.88 1 0
0.86 15.39 1 0
0.71 44.2 1 0
0.59 108.62 1 0
0.66 37.57 1 0
0.68 38.95 1 0
0.88 22.4 1 0
0.64 55.35 1 0
0.65 46.97 1 0
0.65 32.71 1 0
0.83 111.65 1 0
0.73 121.75 1 0
0.71 137.01 1 0
0.79 34.27 1 0
0.84 16.45 1 0
0.78 15.1 1 0
0.76 140.06 1 0
0.79 21.8 1 0
0.69 17.32 1 0
0.74 125.96 1 0
0.77 17.28 1 0
0.76 115.74 1 0
0.81 30.56 1 0
0.73 100.4 1 0
0.71 34.92 1 0
0.73 111.36 1 0
0.74 25.22 1 0
0.84 14.65 1 0
0.74 27.51 1 0
0.76 124.18 1 0
0.73 115.9 1 0
0.74 20.95 1 0
0.71 57.91 1 0
0.57 27.48 1 0
0.55 46.59 1 0
0.54 25.72 1 0
0.51 56.11 1 0
0.54 52.22 1 0
0.59 25.34 1 0
0.53 40.61 1 0
0.67 17.22 1 0
0.53 61.54 1 0
0.56 25.11 1 0
0.69 27.47 1 0
0.74 16.66 1 0
0.78 11.14 1 0
0.8 13.92 1 0
0.73 17.28 1 0
0.8 30.92 1 0
0.77 88.84 1 0
0.69 99.77 1 0
0.73 24.22 1 0
0.69 99.34 1 0
0.69 57.55 1 0
0.72 44.12 1 0
0.68 21.7 1 0
0.78 11.94 1 0
0.59 31.7 1 0
0.57 50.54 1 0
0.81 16.89 1 0
0.81 13.27 1 0
0.57 78.36 1 0
0.61 68.03 1 0
0.71 15.62 1 0
0.57 28.54 1 0
0.61 46.75 1 0
0.75 13.9 1 0
0.8 11.46 1 0
0.72 87.95 1 0
0.63 25.07 1 0
0.41 130.95 1 0
0.55 47.02 1 0
0.71 68.26 1 0
0.77 15.47 1 0
0.7 43.61 1 0
0.73 73.99 1 0
0.76 55.64 1 0
0.79 20.63 1 0
0.75 26.31 1 0
0.89 15.27 1 0
0.75 33.27 1 0
0.75 93.52 1 0
0.74 15.65 1 0
0.76 112.75 1 0
0.84 15.32 1 0
0.76 107.83 1 0
0.54 61.19 1 0
0.79 26.71 1 0
0.79 19.68 1 0
0.87 12.83 1 0
0.78 101.26 1 0
0.72 20.77 1 0
0.73 81.31 1 0
0.76 36.27 1 0
0.75 115.65 1 0
0.76 10.59 1 0
0.64 26.7 1 0
0.68 44.86 1 0
0.62 43.36 1 0
0.63 12.29 1 0
0.63 55.71 1 0
0.6 26.13 1 0
0.55 34.58 1 0
0.68 23.41 1 0
0.52 26.5 1 0
0.63 50.68 1 0
0.63 14.05 1 0
0.69 34.38 1 0
0.58 43.08 1 0
0.66 14.49 1 0
0.58 18.62 1 0
0.65 25.66 1 0
0.7 41.65 1 0
0.53 31.54 1 0
0.74 34.54 1 0
0.8 39.28 1 0
0.71 26.67 1 0
0.74 60.61 1 0
0.69 59.95 1 0
0.73 43.1 1 0
0.85 19.5 1 0
0.83 55.21 1 0
0.73 46.53 1 0
0.75 21.88 1 0
0.77 47.03 1 0
0.79 47.85 1 0
0.7 82.4 1 0
0.9 17.62 1 0
0.83 23.36 1 0
0.83 15.36 1 0
0.9 68.02 1 0
0.68 53.79 1 0
0.81 38.19 1 0
0.7 63.75 1 0
0.75 26.23 1 0
0.9 39.7 1 0
0.78 49.81 1 0
0.76 56.31 1 0
0.82 13.11 1 0
0.8 18.32 1 0
0.72 40.46 1 0
0.71 52.71 1 0
0.69 25.73 1 0
0.73 39.12 1 0
0.74 28.76 1 0
0.78 34.46 1 0
0.68 33.02 1 0
0.72 65.2 1 0
0.82 48.38 1 0
0.75 32.95 1 0
0.78 11.44 1 0
0.71 49.22 1 0
0.79 35.5 1 0
0.78 23.87 1 0
0.7 27.63 1 0
0.73 46.55 1 0
0.57 40.31 1 0
0.56 55.04 1 0
0.62 60.01 1 0
0.72 40.91 1 0
0.9 15 1 0
0.58 57.02 1 0
0.77 34.8 1 0
0.74 31.99 1 0
0.46 57.38 1 0
0.79 28.54 1 0
0.82 32.95 1 0
0.86 28.88 1 0
0.7 41.88 1 0
0.7 42.68 1 0
0.59 27.39 1 0
0.86 11.52 1 0
0.38 13.61 1 0
0.62 9.74 1 0
0.56 54.15 1 0
0.49 41.4 1 0
0.56 55.64 1 0
0.59 15 1 0
0.69 47.61 1 0
0.42 38.4 1 0
0.61 18.81 1 0
0.56 49.96 1 0
0.51 43.11 1 0
0.59 19.82 1 0
0.57 54.46 1 0
0.61 11.35 1 0
0.62 19.3 1 0
0.7 17.51 1 0
0.62 30.94 1 0
0.55 19.59 1 0
0.54 29.69 1 0
0.64 17.57 1 0
0.54 23.02 1 0
0.77 13.34 1 0
0.54 18.29 1 0
0.48 25.87 1 0
0.73 12.24 1 0
0.66 23.82 1 0
0.59 20.5 1 0
0.67 23.81 1 0
0.77 63.5 1 0
0.69 31.45 1 0
0.73 67.43 1 0
0.7 14.15 1 0
0.82 27.07 1 0
0.86 14.59 1 0
0.76 20.87 1 0
0.71 56.71 1 0
0.88 14.49 1 0
0.83 72.18 1 0
0.8 62.22 1 0
0.73 20.18 1 0
0.73 42.15 1 0
0.73 85.48 1 0
0.76 11.87 1 0
0.74 104.15 1 0
0.89 90.05 1 0
0.73 16.9 1 0
0.71 19.89 1 0
0.73 44.64 1 0
0.7 65.21 1 0
0.83 21.91 1 0
0.76 108.05 1 0
0.62 45.34 1 0
0.54 47.47 1 0
0.56 12.92 1 0
0.6 38.36 1 0
0.63 17.2 1 0
0.65 43.18 1 0
0.62 50.54 1 0
0.64 34.12 1 0
0.69 14.85 1 0
0.63 31.05 1 0
0.51 37.73 1 0
0.67 44.85 1 0
0.55 69.58 1 0
0.62 29.24 1 0
0.6 39.41 1 0
0.57 25.19 1 0
0.61 20.85 1 0
0.77 15.73 1 0
0.8 59.33 1 0
0.75 20.59 1 0
0.78 30.9 1 0
0.68 14.27 1 0
0.77 79.91 1 0
0.79 16.9 1 0
0.84 62.16 1 0
0.81 15.02 1 0
0.79 46.05 1 0
0.67 66.91 1 0
0.79 35.4 1 0
0.7 42.46 1 0
0.75 82.83 1 0
0.72 104.59 1 0
0.77 61.89 1 0
0.77 55.31 1 0
0.8 73.29 1 0
0.88 73.71 1 0
0.74 15.65 1 0
0.61 47.41 1 0
0.73 58.3 1 0
0.71 51.2 1 0
0.74 78.03 1 0
0.72 13.4 1 0
0.68 26.62 1 0
0.78 15.23 1 0
0.73 28.58 1 0
0.72 87.35 1 0
0.51 37.19 1 0
0.71 79.84 1 0
0.69 13.46 1 0
0.83 67.31 1 0
0.71 101.91 1 0
0.67 103.76 1 0
0.75 109.78 1 0
0.8 112.03 1 0
0.8 66.97 1 0
0.82 14.42 1 0
0.77 105.5 1 0
0.77 70.15 1 0
0.86 115.5 1 0
0.76 23.66 1 0
0.73 106.19 1 0
0.76 111.58 1 0
0.81 27.31 1 0
0.79 21.98 1 0
0.68 30.29 1 0
0.88 13.72 1 0
0.68 90.44 1 0
0.73 17.39 1 0
0.78 69.33 1 0
0.71 123.04 1 0
0.87 121.01 1 0
0.78 16.65 1 0
0.72 30.99 1 0
0.74 20.4 1 0
0.69 21.26 1 0
0.81 23.11 1 0
0.73 36.64 1 0
0.4 90.82 1 0
0.81 16.61 1 0
0.69 42.18 1 0
0.81 37.26 1 0
0.74 20.65 1 0
0.77 21.28 1 0
0.77 84.44 1 0
0.66 17 1 0
0.57 31.44 1 0
0.72 14.55 1 0
0.77 74.3 1 0
0.78 76.07 1 0
0.46 44.52 1 0
0.78 78.62 1 0
0.81 83.02 1 0
0.81 10.62 1 0
0.77 26.5 1 0
0.65 30.3 1 0
0.76 14.5 1 0
0.86 12.09 1 0
0.65 84.58 1 0
0.6 56.33 1 0
0.75 24.44 1 0
0.73 80.45 1 0
0.7 99.29 1 0
0.5 71.75 1 0
0.73 25.14 1 0
0.65 49.61 1 0
0.62 15.78 1 0
0.75 77.92 1 0
0.79 14.57 1 0
0.79 40.13 1 0
0.83 14.44 1 0
0.72 25.84 1 0
0.79 63.26 1 0
0.76 25.07 1 0
0.74 55.04 1 0
0.96 59.13 1 0
0.92 14.86 1 0
0.7 29.14 1 0
0.76 32.6 1 0
0.82 27.31 1 0
0.68 54.4 1 0
0.81 20.27 1 0
0.78 38.96 1 0
0.81 65.23 1 0
0.8 49.36 1 0
0.76 44.05 1 0
0.74 60.36 1 0
0.74 21.48 1 0
0.93 54.02 1 0
0.71 31.56 1 0
0.78 24.93 1 0
0.83 68.48 1 0
0.66 55.52 1 0
0.68 84.5 1 0
0.61 72.86 1 0
0.71 26.06 1 0
0.75 21.76 1 0
0.83 12.53 1 0
0.86 59.91 1 0
0.78 70.36 1 0
0.83 14.49 1 0
0.77 64.3 1 0
0.67 22.69 1 0
0.65 64.59 1 0
0.75 11.72 1 0
0.71 30.96 1 0
0.66 66.6 1 0
0.65 80.34 1 0
0.86 14.91 1 0
0.69 60.11 1 0
0.69 25.96 1 0
0.85 19.07 1 0
0.71 34.38 1 0
0.7 43.4 1 0
0.71 15.02 1 0
0.71 14.09 1 0
0.69 29.67 1 0
0.7 15.63 1 0
0.85 19.4 1 0
0.62 128.31 1 0
0.69 11.82 1 0
0.73 86.36 1 0
0.76 17.59 1 0
0.65 53.45 1 0
0.6 98.69 1 0
0.67 85.22 1 0
0.75 23.77 1 0
0.65 86.08 1 0
0.6 87.59 1 0
0.68 92.59 1 0
0.66 14.59 1 0
0.67 49.35 1 0
0.67 118.12 1 0
0.71 85.2 1 0
0.61 101.62 1 0
0.57 18.88 1 0
0.75 99.56 1 0
0.65 85.25 1 0
0.7 87.25 1 0
0.73 39.69 1 0
0.75 28.14 1 0
0.63 54.57 1 0
0.6 24.45 1 0
0.73 41.29 1 0
0.65 55.35 1 0
0.77 61.71 1 0
0.73 16.05 1 0
0.7 68.09 1 0
0.76 22.99 1 0
0.76 31.66 1 0
0.73 71.58 1 0
0.63 68.67 1 0
0.77 44.2 1 0
0.58 52.06 1 0
0.73 59.14 1 0
0.68 53.79 1 0
0.66 35.81 1 0
0.65 26.88 1 0
0.74 15.8 1 0
0.72 40.38 1 0
0.63 67.66 1 0
0.67 12.5 1 0
0.69 20.49 1 0
0.69 43.57 1 0
0.7 24.75 1 0
0.69 61.43 1 0
0.68 38.4 1 0
0.73 28.57 1 0
0.78 15.83 1 0
0.75 23.91 1 0
0.67 61.29 1 0
0.78 51.95 1 0
0.77 46.11 1 0
0.76 25.23 1 0
0.71 57.66 1 0
0.79 49.89 1 0
0.65 16.87 1 0
0.7 39.39 1 0
0.69 56.85 1 0
0.74 42.1 1 0
0.71 77.2 1 0
0.66 15.7 1 0
0.65 55.82 1 0
0.76 21.62 1 0
0.73 46.83 1 0
0.73 80.4 1 0
0.75 65.59 1 0
0.79 20 1 0
0.51 109.21 1 0
0.82 21.55 1 0
0.91 70.43 1 0
0.65 70.24 1 0
0.66 90.78 1 0
0.81 17.53 1 0
0.7 51.75 1 0
0.8 83.34 1 0
0.73 24.38 1 0
0.75 86.77 1 0
0.68 100.96 1 0
0.79 67.15 1 0
0.72 44.59 1 0
0.83 23.42 1 0
0.82 53.25 1 0
0.79 33.83 1 0
0.83 14.15 1 0
0.85 21.42 1 0
0.77 56.65 1 0
0.81 19.52 1 0
0.8 64.05 1 0
0.53 33.85 1 0
0.84 16.37 1 0
0.79 67.2 1 0
0.66 79.42 1 0
0.87 15.15 1 0
0.76 44.92 1 0
0.82 45.86 1 0
0.81 16.44 1 0
0.61 37.48 1 0
0.79 26.47 1 0
0.79 34.63 1 0
0.51 31.66 1 0
0.85 13.91 1 0
0.61 35.71 1 0
0.67 10.45 1 0
0.66 25.17 1 0
0.67 12.43 1 0
0.62 16.63 1 0
0.61 26 1 0
0.71 68.34 1 0
0.52 30.05 1 0
0.67 11.67 1 0
0.58 13.72 1 0
0.68 15.8 1 0
0.61 13.78 1 0
0.73 74.14 1 0
0.75 13.61 1 0
0.73 24.45 1 0
0.63 87.33 1 0
0.9 15.27 1 0
0.53 65.2 1 0
0.46 129.16 1 0
0.54 17.39 1 0
0.82 91.37 1 0
0.57 25.83 1 0
0.57 90.48 1 0
0.69 75.23 1 0
0.56 77.18 1 0
0.54 122.61 1 0
0.66 22.55 1 0
0.64 33.72 1 0
0.69 51.6 1 0
0.7 38.93 1 0
0.69 75.92 1 0
0.73 18.75 1 0
0.74 23.14 1 0
0.59 132.89 1 0
0.85 22.39 1 0
0.84 34.63 1 0
0.91 17.15 1 0
0.7 119.16 1 0
0.71 92.91 1 0
0.76 21.77 1 0
0.88 12.06 1 0
0.63 96.33 1 0
0.69 121.05 1 0
0.71 93.17 1 0
0.69 16.34 1 0
0.83 11.79 1 0
0.63 90.95 1 0
0.71 92.99 1 0
0.74 25.93 1 0
0.69 96.19 1 0
0.73 34.74 1 0
0.74 15.98 1 0
0.83 13.25 1 0
0.75 105.86 1 0
0.57 22 1 0
0.75 103.14 1 0
0.71 81.19 1 0
0.67 99.82 1 0
0.72 113.11 1 0
0.74 29.6 1 0
0.59 32.54 1 0
0.76 13.63 1 0
0.49 44.88 1 0
0.76 14.1 1 0
0.71 21.53 1 0
0.55 16.89 1 0
0.6 40.72 1 0
0.71 22.94 1 0
0.71 15.72 1 0
0.53 38.5 1 0
0.71 13.08 1 0
0.6 110.65 1 0
0.62 28.86 1 0
0.6 63.55 1 0
0.62 68.33 1 0
0.64 19.89 1 0
0.59 14.51 1 0
0.57 56.84 1 0
0.57 20.05 1 0
0.58 70.91 1 0
0.84 17.7 1 0
0.67 100.12 1 0
0.82 13.6 1 0
0.71 76.99 1 0
0.78 87.56 1 0
0.71 90.51 1 0
0.77 16.02 1 0
0.6 82.21 1 0
0.86 9.47 1 0
0.75 66.38 1 0
0.74 16.5 1 0
0.76 18.13 1 0
0.75 80.35 1 0
0.66 19.7 1 0
0.75 14.84 1 0
0.72 21.24 1 0
0.61 21.99 1 0
0.81 77.64 1 0
0.76 75.59 1 0
0.59 30.89 1 0
0.8 15.11 1 0
0.71 50.43 1 0
0.7 42.18 1 0
0.58 41.61 1 0
0.61 36.39 1 0
0.79 17.7 1 0
0.63 21.08 1 0
0.71 58.79 1 0
0.5 56.77 1 0
0.7 28.92 1 0
0.59 35.83 1 0
0.67 30.67 1 0
0.62 23.56 1 0
0.58 19.59 1 0
0.71 101.02 1 0
0.69 18.3 1 0
0.57 13.39 1 0
0.58 17.9 1 0
0.58 73.62 1 0
0.71 19.12 1 0
0.74 109.19 1 0
0.66 18.09 1 0
0.79 21.14 1 0
0.68 25.89 1 0
0.58 84.67 1 0
0.71 52.11 1 0
0.71 81.33 1 0
0.78 19.93 1 0
0.75 15.98 1 0
0.77 25.38 1 0
0.75 39.21 1 0
0.55 14.54 1 0
0.68 31.09 1 0
0.71 15.12 1 0
0.6 29.1 1 0
0.78 50.15 1 0
0.68 15.94 1 0
0.79 54.19 1 0
0.54 43.91 1 0
0.83 17.73 1 0
0.73 19.88 1 0
0.67 65.39 1 0
0.78 38.81 1 0
0.74 18.46 1 0
0.67 132.78 1 0
0.68 130.32 1 0
0.64 72.43 1 0
0.61 37.93 1 0
0.65 15.14 1 0
0.63 131.74 1 0
0.64 18.23 1 0
0.59 121.92 1 0
0.65 126.89 1 0
0.74 13.01 1 0
0.8 19.69 1 0
0.65 27.35 1 0
0.65 109.5 1 0
0.69 23.68 1 0
0.87 13.74 1 0
0.72 27.05 1 0
0.76 95.07 1 0
0.64 20.48 1 0
0.68 24.6 1 0
0.86 17.94 1 0
0.75 97.21 1 0
0.71 16.21 1 0
0.7 12.58 1 0
0.7 13.59 1 0
0.74 16.14 1 0
0.66 49.37 1 0
0.76 16.54 1 0
0.69 58.52 1 0
0.72 13.42 1 0
0.68 17.18 1 0
0.69 56.3 1 0
0.69 44.5 1 0
0.66 87.84 1 0
0.67 97.65 1 0
0.77 14.16 1 0
0.72 91.7 1 0
0.79 61.39 1 0
0.65 27.47 1 0
0.84 14.15 1 0
0.57 44.19 1 0
0.76 16.07 1 0
0.82 16.56 1 0
0.68 41.45 1 0
0.76 16.21 1 0
0.72 36.37 1 0
0.81 50.71 1 0
0.82 23.93 1 0
0.74 118.68 1 0
0.76 49.34 1 0
0.65 87.28 1 0
0.71 17.63 1 0
0.76 105 1 0
0.71 53.74 1 0
0.8 104.95 1 0
0.8 23.47 1 0
0.7 76.45 1 0
0.76 110.56 1 0
0.68 98.26 1 0
0.8 23.27 1 0
0.75 87.28 1 0
0.78 21.37 1 0
0.74 19.09 1 0
0.77 16.23 1 0
0.68 40.61 1 0
0.58 57.05 1 0
0.72 79.98 1 0
0.67 79.08 1 0
0.72 42.11 1 0
0.64 25.98 1 0
0.71 14.36 1 0
0.7 103.05 1 0
0.74 61.39 1 0
0.7 51.63 1 0
0.62 14.81 1 0
0.73 54.89 1 0
0.71 83.98 1 0
0.78 35.82 1 0
0.74 51.1 1 0
0.72 112.64 1 0
0.65 93.33 1 0
0.72 91.14 1 0
0.74 56.9 1 0
0.64 47.4 1 0
0.64 33.81 1 0
0.68 21.16 1 0
0.95 17.02 1 0
0.68 40.69 1 0
0.68 14.76 1 0
0.67 28.61 1 0
0.75 22.29 1 0
0.83 13.45 1 0
0.72 17.06 1 0
0.8 20.57 1 0
0.69 14.99 1 0
0.75 38.97 1 0
0.45 55.57 1 0
0.42 73.78 1 0
0.39 82.51 1 0
0.45 48.19 1 0
0.38 62.74 1 0
0.42 77.47 1 0
0.48 71.93 1 0
0.43 82.08 1 0
0.4 79.58 1 0
0.4 15.45 1 0
0.38 22.92 1 0
0.47 73.4 1 0
0.53 14.28 1 0
0.68 11.48 1 0
0.46 86.2 1 0
0.41 93.63 1 0
0.47 37.7 1 0
0.46 59.04 1 0
0.45 44.39 1 0
0.42 41.85 1 0
0.41 25.78 1 0
0.42 56.49 1 0
0.4 55.65 1 0
0.68 97.74 1 0
0.75 23.2 1 0
0.59 48.09 1 0
0.62 105.14 1 0
0.8 94.23 1 0
0.76 22.26 1 0
0.72 110.61 1 0
0.83 17.09 1 0
0.69 63.59 1 0
0.77 26.24 1 0
0.71 52.22 1 0
0.69 113.32 1 0
0.61 68.5 1 0
0.57 95.23 1 0
0.67 86.24 1 0
0.89 11.33 1 0
0.77 107.32 1 0
0.83 34.45 1 0
0.69 94.47 1 0
0.81 47.2 1 0
0.62 89.24 1 0
0.89 19.9 1 0
0.79 118.92 1 0
0.77 93.98 1 0
0.76 108.71 1 0
0.75 21.14 1 0
0.73 112.59 1 0
0.81 30.36 1 0
0.86 25.34 1 0
0.66 65.71 1 0
0.72 29.64 1 0
0.66 106.67 1 0
0.76 120.06 1 0
0.8 59.59 1 0
0.78 33.53 1 0
0.88 13.65 1 0
0.64 101.36 1 0
0.76 15.18 1 0
0.59 54.58 1 0
0.6 47.68 1 0
0.59 14.26 1 0
0.48 74.64 1 0
0.59 59.99 1 0
0.68 14.89 1 0
0.54 30.57 1 0
0.63 77.67 1 0
0.81 61.41 1 0
0.59 27.85 1 0
0.7 33.05 1 0
0.69 25.13 1 0
0.64 61.27 1 0
0.61 71.84 1 0
0.66 25.59 1 0
0.55 44.11 1 0
0.69 95.74 1 0
0.65 86.44 1 0
0.64 117.44 1 0
0.68 33.2 1 0
0.64 96.29 1 0
0.69 96.16 1 0
0.64 17.92 1 0
0.63 54.78 1 0
0.76 14.51 1 0
0.67 110.79 1 0
0.76 102.41 1 0
0.61 23.89 1 0
0.67 76.88 1 0
0.51 61.43 1 0
0.73 10.81 1 0
0.66 13.45 1 0
0.68 67.8 1 0
0.58 13.77 1 0
0.65 76.31 1 0
0.72 14.77 1 0
0.59 64.95 1 0
0.75 12.27 1 0
0.55 37.37 1 0
0.63 20.9 1 0
0.64 73.54 1 0
0.58 66.8 1 0
0.63 34.47 1 0
0.8 8.92 1 0
0.7 68.07 1 0
0.76 60.7 1 0
0.63 44.98 1 0
0.73 83.62 1 0
0.62 14.07 1 0
0.63 63.6 1 0
0.79 12.43 1 0
0.58 46.85 1 0
0.52 89.37 1 0
0.63 15.57 1 0
0.73 70.78 1 0
0.66 54.24 1 0
0.65 105.68 1 0
0.63 60.91 1 0
0.63 53.35 1 0
0.62 67.24 1 0
0.54 21.29 1 0
0.42 30.86 1 0
0.4 34 1 0
0.39 89.98 1 0
0.55 12.37 1 0
0.46 82.16 1 0
0.42 17.87 1 0
0.35 25.71 1 0
0.39 77.96 1 0
0.43 25.48 1 0
0.48 17.48 1 0
0.39 148.2 1 0
0.71 96.58 1 0
0.75 14.42 1 0
0.67 82.49 1 0
0.67 50.3 1 0
0.69 17.22 1 0
0.57 86.44 1 0
0.75 102.87 1 0
0.66 58.22 1 0
0.67 18.08 1 0
0.75 60.26 1 0
0.74 18.52 1 0
0.72 45 1 0
0.68 44.72 1 0
0.67 91.26 1 0
0.74 12.35 1 0
0.69 82.82 1 0
0.57 122.16 1 0
0.63 119.45 1 0
0.58 103.46 1 0
0.59 134.74 1 0
0.5 12.03 1 0
0.59 148.61 1 0
0.59 128.04 1 0
0.33 27.71 1 0
0.58 49.7 1 0
0.56 149.28 1 0
0.62 132.1 1 0
0.6 127.5 1 0
0.51 69.1 1 0
0.55 59.48 1 0
0.54 58.17 1 0
0.62 13.52 1 0
0.52 31.41 1 0
0.54 50.52 1 0
0.53 65.22 1 0
0.54 11.79 1 0
0.51 49.4 1 0
0.73 26.76 1 0
0.51 54.95 1 0
0.62 91.3 1 0
0.63 35.62 1 0
0.66 17.37 1 0
0.65 23.93 1 0
0.59 12.57 1 0
0.64 24.48 1 0
0.61 44.05 1 0
0.78 13.8 1 0
0.49 48.54 1 0
0.62 36.57 1 0
0.68 15.46 1 0
0.72 14.97 1 0
0.69 14 1 0
0.67 25.93 1 0
0.6 82.19 1 0
0.79 12.2 1 0
0.88 92.11 1 0
0.72 16.42 1 0
0.72 112.15 1 0
0.68 19.44 1 0
0.7 28.51 1 0
0.71 60.32 1 0
0.68 97.67 1 0
0.75 89.11 1 0
0.87 14.16 1 0
0.79 16.79 1 0
0.7 101.87 1 0
0.67 67.15 1 0
0.69 105.99 1 0
0.81 18.44 1 0
0.65 46.07 1 0
0.74 20.48 1 0
0.74 22.82 1 0
0.72 110.56 1 0
0.82 80.82 1 0
0.74 25.68 1 0
0.91 14.72 1 0
0.71 20.65 1 0
0.74 27.93 1 0
0.81 17.06 1 0
0.7 27.49 1 0
0.66 15.74 1 0
0.84 15.83 1 0
0.78 30.56 1 0
0.86 23.88 1 0
0.72 27.98 1 0
0.81 19.9 1 0
0.81 21 1 0
0.45 50.81 1 0
0.89 16.41 1 0
0.82 15.37 1 0
0.78 22.38 1 0
0.77 29.71 1 0
0.69 17.12 1 0
0.63 14.33 1 0
0.75 12.29 1 0
0.57 58.27 1 0
0.61 36.31 1 0
0.61 18.76 1 0
0.65 21.69 1 0
0.67 11.49 1 0
0.6 18.95 1 0
0.67 62.86 1 0
0.64 60.28 1 0
0.7 13.44 1 0
0.57 31.74 1 0
0.63 40.68 1 0
0.67 17.08 1 0
0.61 49.61 1 0
0.62 58.11 1 0
0.64 73.31 1 0
0.64 45.29 1 0
0.73 30.81 1 0
0.68 123.74 1 0
0.7 84.44 1 0
0.68 121.63 1 0
0.67 98.76 1 0
0.72 110.94 1 0
0.74 59.41 1 0
0.71 71.34 1 0
0.8 15.74 1 0
0.71 115.97 1 0
0.72 67.29 1 0
0.74 45.29 1 0
0.7 95.64 1 0
0.73 44.56 1 0
0.79 49.77 1 0
0.71 38.05 1 0
0.82 34.92 1 0
0.68 51.53 1 0
0.44 60.75 1 0
0.5 35.82 1 0
0.73 72.38 1 0
0.73 53.58 1 0
0.69 49.08 1 0
0.59 19.9 1 0
0.76 14.81 1 0
0.81 25.34 1 0
0.73 80.9 1 0
0.63 78.32 1 0
0.34 80.33 1 0
0.73 69.71 1 0
0.72 49.94 1 0
0.84 12.74 1 0
0.37 57.03 1 0
0.35 76.13 1 0
0.34 76.13 1 0
0.43 52.13 1 0
0.34 67.88 1 0
0.37 67.23 1 0
0.35 40.03 1 0
0.4 54.68 1 0
0.33 70.93 1 0
0.35 66.01 1 0
0.79 16.17 1 0
0.74 47.66 1 0
0.93 14.8 1 0
0.82 33.42 1 0
0.86 23.26 1 0
0.78 42.86 1 0
0.78 21.65 1 0
0.72 17.49 1 0
0.67 58.97 1 0
0.81 31.48 1 0
0.82 31.08 1 0
0.9 19.77 1 0
0.79 40.09 1 0
0.69 23.59 1 0
0.67 46.3 1 0
0.79 45.41 1 0
0.52 17.17 1 0
0.81 27.38 1 0
0.76 37.77 1 0
0.74 35.53 1 0
0.76 27.2 1 0
0.8 34.38 1 0
0.74 61.18 1 0
0.74 32.85 1 0
0.69 57.66 1 0
0.58 26.03 1 0
0.69 33.85 1 0
0.77 19.72 1 0
0.7 89.91 1 0
0.79 29.39 1 0
0.68 35.73 1 0
0.74 44.82 1 0
0.81 85.64 1 0
0.75 50.85 1 0
0.89 12.23 1 0
0.71 96.53 1 0
0.74 95.16 1 0
0.82 92.55 1 0
0.67 38.07 1 0
0.72 20.48 1 0
0.61 68.32 1 0
0.67 31.87 1 0
0.58 42.7 1 0
0.67 50.84 1 0
0.73 100.89 1 0
0.76 99.85 1 0
0.82 13.54 1 0
0.76 111.65 1 0
0.77 65.92 1 0
0.8 16.45 1 0
0.68 101.46 1 0
0.58 29.88 1 0
0.74 105.05 1 0
0.65 128.61 1 0
0.8 33.77 1 0
0.7 18.77 1 0
0.72 118.73 1 0
0.71 112.86 1 0
0.72 45.71 1 0
0.74 47.64 1 0
0.77 119.29 1 0
0.75 13.82 1 0
0.43 51.45 1 0
0.82 15.66 1 0
0.65 102.48 1 0
0.68 117.92 1 0
0.68 18.83 1 0
0.62 63.15 1 0
0.83 104.36 1 0
0.68 119.16 1 0
0.67 19.1 1 0
0.87 14 1 0
0.65 15.75 1 0
0.73 122.16 1 0
0.85 14.38 1 0
0.68 21.27 1 0
0.82 12.33 1 0
0.69 35.9 1 0
0.73 20.96 1 0
0.74 18.19 1 0
0.75 109.8 1 0
0.59 36.35 1 0
0.73 34.32 1 0
0.8 12.81 1 0
0.75 112.72 1 0
0.7 46.76 1 0
0.73 21.75 1 0
0.82 126.43 1 0
0.74 35 1 0
0.72 23.82 1 0
0.72 116.5 1 0
0.74 31.43 1 0
0.74 121.27 1 0
0.81 12.73 1 0
0.61 18.46 1 0
0.73 37.95 1 0
0.76 27.78 1 0
0.67 55.7 1 0
0.76 42.35 1 0
0.67 17.09 1 0
0.7 25.42 1 0
0.78 23.34 1 0
0.68 100.45 1 0
0.6 55.26 1 0
0.71 106.92 1 0
0.88 16 1 0
0.73 18.27 1 0
0.59 24.56 1 0
0.74 33.01 1 0
0.71 95.79 1 0
0.76 15.73 1 0
0.84 31.51 1 0
0.76 36.22 1 0
0.76 13.37 1 0
0.7 46.76 1 0
0.74 17.79 1 0
0.72 37.03 1 0
0.62 32.42 1 0
0.75 17.23 1 0
0.58 11.4 1 0
0.71 49.76 1 0
0.91 26.5 1 0
0.54 65.36 1 0
0.79 20.21 1 0
0.75 35.59 1 0
0.54 53.4 1 0
0.8 11.56 1 0
0.77 27.43 1 0
0.9 11.46 1 0
0.78 32.16 1 0
0.92 21.95 1 0
0.67 16.71 1 0
0.82 24.21 1 0
0.59 47.87 1 0
0.72 46.65 1 0
0.68 65.29 1 0
0.61 120.21 1 0
0.69 22.7 1 0
0.54 28.86 1 0
0.57 88.86 1 0
0.56 21.83 1 0
0.59 62.91 1 0
0.51 92.15 1 0
0.53 83.35 1 0
0.47 49.99 1 0
0.5 31.51 1 0
0.53 27.87 1 0
0.69 45.31 1 0
0.58 66.6 1 0
0.63 67.71 1 0
0.58 97.39 1 0
0.56 36 1 0
0.54 115.13 1 0
0.65 17.23 1 0
0.58 60.89 1 0
0.59 79.29 1 0
0.46 39.53 1 0
0.55 100.86 1 0
0.53 120.45 1 0
0.59 49.93 1 0
0.54 80.97 1 0
0.71 63.67 1 0
0.5 29.11 1 0
0.68 59.07 1 0
0.59 10.79 1 0
0.48 102.86 1 0
0.61 30.97 1 0
0.66 32.44 1 0
0.64 69.65 1 0
0.4 49.21 1 0
0.62 72.08 1 0
0.77 14.4 1 0
0.59 61.22 1 0
0.54 18.35 1 0
0.63 114.43 1 0
0.75 17.39 1 0
0.48 78.29 1 0
0.43 18.7 1 0
0.67 12.92 1 0
0.53 19.79 1 0
0.54 43.11 1 0
0.56 67.25 1 0
0.54 18.26 1 0
0.58 66.38 1 0
0.59 62.99 1 0
0.59 28.62 1 0
0.5 89.94 1 0
0.59 24.78 1 0
0.37 29.24 1 0
0.68 28.82 1 0
0.36 38.23 1 0
0.57 57.76 1 0
0.54 118.55 1 0
0.55 68.53 1 0
0.67 17.59 1 0
0.66 65.21 1 0
0.56 83.15 1 0
0.82 18.12 1 0
0.66 28.57 1 0
0.61 17.76 1 0
0.57 47.64 1 0
0.74 73.79 1 0
0.59 18.42 1 0
0.64 37.09 1 0
0.51 34.23 1 0
0.51 92.32 1 0
0.69 34.81 1 0
0.86 24.05 1 0
0.71 30.06 1 0
0.65 21.14 1 0
0.73 89.77 1 0
0.52 91.35 1 0
0.52 59.4 1 0
0.74 13.75 1 0
0.68 17.18 1 0
0.54 82.47 1 0
0.64 13.56 1 0
0.61 42.4 1 0
0.5 16.35 1 0
0.55 154.16 1 0
0.62 15.5 1 0
0.57 32.41 1 0
0.6 24.76 1 0
0.58 30.62 1 0
0.52 19.86 1 0
0.59 51.85 1 0
0.6 32.59 1 0
0.51 29.87 1 0
0.59 30.79 1 0
0.64 24.65 1 0
0.51 47.15 1 0
0.44 130.65 1 0
0.73 84.75 1 0
0.72 50.29 1 0
0.66 45.75 1 0
0.58 39.75 1 0
0.71 29.87 1 0
0.55 42.35 1 0
0.61 107.92 1 0
0.6 91.67 1 0
0.64 37.95 1 0
0.6 20.61 1 0
0.5 92.23 1 0
0.59 15.58 1 0
0.71 37.57 1 0
0.67 107.91 1 0
0.76 74.63 1 0
0.55 15.58 1 0
0.68 43.89 1 0
0.7 50 1 0
0.67 16.68 1 0
0.76 108.21 1 0
0.68 27.71 1 0
0.68 48.83 1 0
0.81 15.56 1 0
0.6 54.14 1 0
0.67 27.57 1 0
0.64 97.31 1 0
0.65 25.22 1 0
0.47 78.12 1 0
0.59 42.2 1 0
0.65 38.14 1 0
0.75 14.14 1 0
0.64 25.71 1 0
0.77 60.35 1 0
0.51 19.94 1 0
0.7 29.84 1 0
0.68 68.7 1 0
0.64 91.98 1 0
0.7 33.75 1 0
0.57 19.15 1 0
0.54 35.62 1 0
0.49 24.72 1 0
0.53 61.68 1 0
0.75 53.15 1 0
0.59 51.16 1 0
0.62 120.74 1 0
0.53 93.59 1 0
0.6 92.53 1 0
0.7 59.1 1 0
0.76 119.87 1 0
0.65 22.2 1 0
0.69 31.68 1 0
0.6 61.39 1 0
0.84 53.4 1 0
0.52 26.87 1 0
0.57 50.47 1 0
0.56 90.33 1 0
0.85 21.65 1 0
0.81 14.09 1 0
0.78 48.22 1 0
0.63 15.93 1 0
0.66 74.58 1 0
0.61 17.93 1 0
0.68 106.96 1 0
0.55 104.46 1 0
0.64 18.56 1 0
0.53 49.48 1 0
0.71 18.3 1 0
0.8 17.25 1 0
0.63 67.92 1 0
0.55 29.82 1 0
0.77 19.78 1 0
0.81 64.02 1 0
0.61 54.32 1 0
0.69 14.54 1 0
0.62 103.02 1 0
0.57 16.64 1 0
0.66 17.73 1 0
0.68 68.03 1 0
0.61 37.46 1 0
0.62 26.06 1 0
0.51 62.94 1 0
0.63 122.9 1 0
0.64 28.45 1 0
0.67 13.83 1 0
0.63 25.83 1 0
0.61 66.81 1 0
0.57 47 1 0
0.63 16.9 1 0
0.71 16.03 1 0
0.68 47.55 1 0
0.75 87.6 1 0
0.57 52.75 1 0
0.7 54.46 1 0
0.54 29.9 1 0
0.75 53.66 1 0
0.61 10.42 1 0
0.8 14.58 1 0
0.74 57.56 1 0
0.59 85.8 1 0
0.48 106.4 1 0
0.54 101.27 1 0
0.64 15.65 1 0
0.47 64.54 1 0
0.68 47.24 1 0
0.61 105.01 1 0
0.74 12.45 1 0
0.71 48.73 1 0
0.56 76.65 1 0
0.79 19.41 1 0
0.84 18.58 1 0
0.63 26.45 1 0
0.77 28.44 1 0
0.73 13.15 1 0
0.62 60.48 1 0
0.57 70.31 1 0
0.48 48.85 1 0
0.71 26.81 1 0
0.44 30.23 1 0
0.73 22.48 1 0
0.56 58.17 1 0
0.62 96.83 1 0
0.57 85.24 1 0
0.62 86.69 1 0
0.57 45.78 1 0
0.82 13.16 1 0
0.59 26.56 1 0
0.67 16.92 1 0
0.55 80.51 1 0
0.66 64.67 1 0
0.76 14.89 1 0
0.61 75.32 1 0
0.61 36.61 1 0
0.59 32.23 1 0
0.63 68.78 1 0
0.75 62.34 1 0
0.6 73.21 1 0
0.66 54.72 1 0
0.57 33.17 1 0
0.67 68.07 1 0
0.35 44.62 1 0
0.4 67.19 1 0
0.37 67.53 1 0
0.34 97.71 1 0
0.68 35.19 1 0
0.63 47.64 1 0
0.32 26.38 1 0
0.41 40.08 1 0
0.62 38.22 1 0
0.47 87.22 1 0
0.48 34.37 1 0
0.56 43.61 1 0
0.59 43.67 1 0
0.52 66.14 1 0
0.53 27.14 1 0
0.67 33.17 1 0
0.64 55.74 1 0
0.65 55.56 1 0
0.74 41.37 1 0
0.73 30.04 1 0
0.64 39.29 1 0
0.55 44.95 1 0
0.81 15.94 1 0
0.77 17.39 1 0
0.62 45.95 1 0
0.72 22.55 1 0
0.51 56.61 1 0
0.53 16.69 1 0
0.49 44.49 1 0
0.79 10.86 1 0
0.78 59.34 1 0
0.79 13.45 1 0
0.72 55.9 1 0
0.74 24.36 1 0
0.81 20.28 1 0
0.59 73.1 1 0
0.75 79.79 1 0
0.77 96.94 1 0
0.72 61.3 1 0
0.47 40.43 1 0
0.7 18.37 1 0
0.55 148.39 1 0
0.74 133.14 1 0
0.55 155.37 1 0
0.67 20.27 1 0
0.6 111.9 1 0
0.68 16.57 1 0
0.56 57.23 1 0
0.67 95.45 1 0
0.63 65.2 1 0
0.64 100.9 1 0
0.57 108.12 1 0
0.66 22.83 1 0
0.32 96.3 1 0
0.51 38.88 1 0
0.61 39.42 1 0
0.67 58.31 1 0
0.6 88.57 1 0
0.54 43.88 1 0
0.54 90.7 1 0
0.48 31.79 1 0
0.65 10.9 1 0
0.52 70.75 1 0
0.58 49.22 1 0
0.55 39.86 1 0
0.66 48.85 1 0
0.5 11.72 1 0
0.52 48.22 1 0
0.56 110.17 1 0
0.31 16.61 1 0
0.32 52.19 1 0
0.33 36.87 1 0
0.48 47.65 1 0
0.52 46.48 1 0
0.43 54.13 1 0
0.38 39.81 1 0
0.62 19.29 1 0
0.6 23.37 1 0
0.58 18.45 1 0
0.62 48.98 1 0
0.59 33.25 1 0
0.66 30.61 1 0
0.52 96.84 1 0
0.64 30.45 1 0
0.79 46.03 1 0
0.67 46.21 1 0
0.74 13.1 1 0
0.71 13.36 1 0
0.66 36.08 1 0
0.61 58.01 1 0
0.59 15.08 1 0
0.58 23.43 1 0
0.75 66.83 1 0
0.54 57.23 1 0
0.71 126.39 1 0
0.75 16.96 1 0
0.66 84.18 1 0
0.68 53.45 1 0
0.6 27.46 1 0
0.64 94.71 1 0
0.75 69.92 1 0
0.53 20.84 1 0
0.68 106.16 1 0
0.4 39.75 1 0
0.4 19.74 1 0
0.75 15.51 1 0
0.69 14.72 1 0
0.57 47.81 1 0
0.53 70.7 1 0
0.56 70.93 1 0
0.52 37.64 1 0
0.58 37.77 1 0
0.78 12.9 1 0
0.6 31.81 1 0
0.8 12.5 1 0
0.66 63.96 1 0
0.62 120.45 1 0
0.56 46.58 1 0
0.5 39.91 1 0
0.83 29.31 1 0
0.78 59.42 1 0
0.66 117.47 1 0
0.61 115.81 1 0
0.61 116.19 1 0
0.81 13.21 1 0
0.61 100.55 1 0
0.68 59.38 1 0
0.74 129.48 1 0
0.6 44.42 1 0
0.51 19.75 1 0
0.56 31 1 0
0.66 21.91 1 0
0.67 123.61 1 0
0.68 12.19 1 0
0.54 56.48 1 0
0.51 33.77 1 0
0.66 16.4 1 0
0.89 16.81 1 0
0.71 86.28 1 0
0.58 62.64 1 0
0.66 105.17 1 0
0.56 108.73 1 0
0.59 21.28 1 0
0.6 17.32 1 0
0.59 68.46 1 0
0.57 28.02 1 0
0.63 96.51 1 0
0.67 58.41 1 0
0.56 80.6 1 0
0.49 58.47 1 0
0.65 52.6 1 0
0.54 38.21 1 0
0.56 59.93 1 0
0.36 66.18 1 0
0.62 72.5 1 0
0.51 43.08 1 0
0.54 66.24 1 0
0.55 66.28 1 0
0.57 33.4 1 0
0.6 15.97 1 0
0.65 58.83 1 0
0.41 67.81 1 0
0.59 46.1 1 0
0.34 59.42 1 0
0.54 44.19 1 0
0.56 44 1 0
0.61 15.1 1 0
0.48 50.64 1 0
0.63 61.07 1 0
0.66 20.71 1 0
0.65 31.63 1 0
0.77 26.59 1 0
0.58 68.03 1 0
0.78 15.73 1 0
0.61 31.99 1 0
0.76 95.24 1 0
0.54 13.19 1 0
0.51 65.85 1 0
0.72 22.82 1 0
0.57 20.32 1 0
0.51 34.89 1 0
0.55 58.65 1 0
0.79 13.38 1 0
0.54 89.54 1 0
0.7 17.44 1 0
0.56 26.03 1 0
0.75 28.87 1 0
0.64 29.86 1 0
0.63 20.54 1 0
0.43 76.32 1 0
0.62 54.32 1 0
0.63 50.37 1 0
0.54 26.42 1 0
0.63 54.63 1 0
0.62 114.23 1 0
0.64 14.56 1 0
0.61 17.07 1 0
0.68 64.67 1 0
0.51 87.26 1 0
0.6 96.49 1 0
0.63 129.15 1 0
0.76 42.33 1 0
0.62 113.7 1 0
0.59 124.01 1 0
0.7 70 1 0
0.63 38.99 1 0
0.7 23.45 1 0
0.72 54.9 1 0
0.64 54.63 1 0
0.62 27.37 1 0
0.6 102.16 1 0
0.59 65.88 1 0
0.64 57.74 1 0
0.58 54.79 1 0
0.58 37.58 1 0
0.59 14.99 1 0
0.6 14.96 1 0
0.68 118.01 1 0
0.65 29.86 1 0
0.65 37.4 1 0
0.57 56.65 1 0
0.68 48.47 1 0
0.73 57.27 1 0
0.82 12.91 1 0
0.75 82.18 1 0
0.69 62.06 1 0
0.67 117.71 1 0
0.62 64.07 1 0
0.67 59.46 1 0
0.55 16.75 1 0
0.66 43.65 1 0
0.57 25.23 1 0
0.63 117.88 1 0
0.68 16.88 1 0
0.72 15 1 0
0.54 22.54 1 0
0.56 107.44 1 0
0.53 39.78 1 0
0.5 29.41 1 0
0.54 13.08 1 0
0.69 12.06 1 0
0.6 21.25 1 0
0.69 124.92 1 0
0.33 106.71 1 0
0.55 155.14 1 0
0.64 16.05 1 0
0.7 17.43 1 0
0.61 47.97 1 0
0.72 20.2 1 0
0.51 46.18 1 0
0.6 37.1 1 0
0.71 26.42 1 0
0.85 33.16 1 0
0.76 19.37 1 0
0.63 21.07 1 0
0.9 17.39 1 0
0.73 28.97 1 0
0.73 37.05 1 0
0.62 19.19 1 0
0.47 128.11 1 0
0.55 124.51 1 0
0.61 71.89 1 0
0.86 19.65 1 0
0.54 46.95 1 0
0.76 44.45 1 0
0.7 32.64 1 0
0.52 50.53 1 0
0.66 116.43 1 0
0.5 60.85 1 0
0.77 21.24 1 0
0.56 61.81 1 0
0.7 44.05 1 0
0.56 55.66 1 0
0.58 66.56 1 0
0.68 14.48 1 0
0.67 14.07 1 0
0.64 35.19 1 0
0.71 16.17 1 0
0.49 57.03 1 0
0.44 33.57 1 0
0.7 27.41 1 0
0.74 50.96 1 0
0.59 27.55 1 0
0.61 28.28 1 0
0.45 103.38 1 0
0.57 122.29 1 0
0.57 16.07 1 0
0.66 88.37 1 0
0.51 51.87 1 0
0.54 25.14 1 0
0.68 35.16 1 0
0.78 74.34 1 0
0.43 13.68 1 0
0.34 58.61 1 0
0.35 64.11 1 0
0.33 63.3 1 0
0.32 67.79 1 0
0.34 41.46 1 0
0.76 51.76 1 0
0.66 47.42 1 0
0.73 65.94 1 0
0.7 15.04 1 0
0.7 38.11 1 0
0.57 33.33 1 0
0.61 90.4 1 0
0.66 18.27 1 0
0.53 40.42 1 0
0.55 37.65 1 0
0.71 118.46 1 0
0.71 16.09 1 0
0.63 108.37 1 0
0.65 21.54 1 0
0.59 61.72 1 0
0.7 76.07 1 0
0.73 27.6 1 0
0.69 14.14 1 0
0.45 58.58 1 0
0.62 25.53 1 0
0.62 52.37 1 0
0.45 43.99 1 0
0.35 32.07 1 0
0.35 24.99 1 0
0.58 109.02 1 0
0.66 12.96 1 0
0.65 12.35 1 0
0.6 23.82 1 0
0.6 88.78 1 0
0.59 104.58 1 0
0.61 135.44 1 0
0.63 123.55 1 0
0.58 47.69 1 0
0.73 35.9 1 0
0.68 48.33 1 0
0.77 31.75 1 0
0.53 26.38 1 0
0.58 84.61 1 0
0.59 109.24 1 0
0.85 28.03 1 0
0.66 43.68 1 0
0.64 46.72 1 0
0.59 101.17 1 0
0.75 24.01 1 0
0.62 17.48 1 0
0.54 43.79 1 0
0.72 42.42 1 0
0.63 85.2 1 0
0.64 69.66 1 0
0.7 13.53 1 0
0.64 20.2 1 0
0.65 37.62 1 0
0.6 53.43 1 0
0.51 98.27 1 0
0.62 11.36 1 0
0.61 30.23 1 0
0.58 83.75 1 0
0.54 43.8 1 0
0.56 59.69 1 0
0.77 38.06 1 0
0.69 30.53 1 0
0.58 89.32 1 0
0.59 47.96 1 0
0.8 27.61 1 0
0.62 21.26 1 0
0.64 51.45 1 0
0.54 30.43 1 0
0.79 33.47 1 0
0.67 56.56 1 0
0.55 25.52 1 0
0.65 68.97 1 0
0.53 92.84 1 0
0.65 79.07 1 0
0.65 51.66 1 0
0.74 17.57 1 0
0.7 52.85 1 0
0.61 96.94 1 0
0.7 71.77 1 0
0.58 129.73 1 0
0.71 17 1 0
0.82 76.84 1 0
0.54 13.18 1 0
0.84 19.07 1 0
0.87 61.35 1 0
0.76 18.43 1 0
0.76 106.22 1 0
0.55 75.11 1 0
0.53 81.76 1 0
0.6 84.4 1 0
0.59 66.71 1 0
0.65 35.65 1 0
0.71 23.1 1 0
0.69 67.98 1 0
0.65 12.58 1 0
0.66 26.64 1 0
0.62 26.5 1 0
0.7 115.43 1 0
0.73 79.24 1 0
0.55 81.93 1 0
0.37 41.33 1 0
0.64 17.83 1 0
0.68 86.48 1 0
0.75 112.38 1 0
0.6 44.89 1 0
0.73 90.19 1 0
0.71 70.56 1 0
0.72 95.59 1 0
0.6 104.37 1 0
0.73 17.13 1 0
0.56 137.27 1 0
0.63 108.35 1 0
0.63 73.48 1 0
0.72 96.94 1 0
0.66 74.97 1 0
0.76 31.57 1 0
0.65 81.21 1 0
0.64 134.68 1 0
0.72 146.8 1 0
0.57 65.05 1 0
0.73 15.18 1 0
0.62 84.6 1 0
0.59 74.14 1 0
0.7 29.55 1 0
0.72 72.4 1 0
0.56 77.61 1 0
0.53 47.73 1 0
0.83 17.07 1 0
0.69 21.57 1 0
0.57 17.99 1 0
0.6 20.31 1 0
0.54 33.63 1 0
0.56 32.89 1 0
0.67 26.08 1 0
0.71 17.65 1 0
0.72 15.58 1 0
0.53 68.69 1 0
0.63 36.38 1 0
0.63 29.46 1 0
0.56 109.62 1 0
0.54 17.97 1 0
0.54 15.04 1 0
0.6 50.56 1 0
0.51 46.17 1 0
0.46 60.45 1 0
0.55 64.39 1 0
0.59 26.27 1 0
0.5 67.21 1 0
0.45 63.57 1 0
0.49 64.2 1 0
0.42 17.22 1 0
0.38 32.82 1 0
0.46 33 1 0
0.52 47.23 1 0
0.62 19.47 1 0
0.49 9.71 1 0
0.54 38.26 1 0
0.46 13.67 1 0
0.44 43.32 1 0
0.73 13.64 1 0
0.54 73.56 1 0
0.57 8.69 1 0
0.7 53.87 1 0
0.54 31.75 1 0
0.51 62.15 1 0
0.61 76.34 1 0
0.58 15.44 1 0
0.73 9.31 1 0
0.49 96.16 1 0
0.35 45.07 1 0
0.78 13.78 1 0
0.54 128.26 1 0
0.77 125.32 1 0
0.57 80.68 1 0
0.81 102.68 1 0
0.65 16.32 1 0
0.87 91.58 1 0
0.66 54.01 1 0
0.55 27.4 1 0
0.67 20.55 1 0
0.57 26.28 1 0
0.62 27.18 1 0
0.87 12.25 1 0
0.58 115.2 1 0
0.6 80.86 1 0
0.71 91.11 1 0
0.82 53.15 1 0
0.55 81.59 1 0
0.74 101.93 1 0
0.75 62.71 1 0
0.55 47.1 1 0
0.48 11.27 1 0
0.49 86.54 1 0
0.76 14.93 1 0
0.74 15.95 1 0
0.67 69.99 1 0
0.68 24.88 1 0
0.7 15.65 1 0
0.66 100.5 1 0
0.62 114.75 1 0
0.74 17.47 1 0
0.61 59.54 1 0
0.53 98.2 1 0
0.47 60.81 1 0
0.58 65.72 1 0
0.61 40.95 1 0
0.59 77.61 1 0
0.64 68.29 1 0
0.56 78.4 1 0
0.54 19.29 1 0
0.73 13.08 1 0
0.68 27.44 1 0
0.56 78.39 1 0
0.62 70.91 1 0
0.46 13.2 1 0
0.4 41.26 1 0
0.75 34.4 1 0
0.32 76.72 1 0
0.37 21.23 1 0
0.42 47.91 1 0
0.41 28.85 1 0
0.63 91.04 1 0
0.63 45.09 1 0
0.6 11.71 1 0
0.51 60.66 1 0
0.45 41.32 1 0
0.74 58.16 1 0
0.78 12.11 1 0
0.57 110.42 1 0
0.73 51.21 1 0
0.58 79.99 1 0
0.71 31.7 1 0
0.77 17.5 1 0
0.63 69.05 1 0
0.6 38.31 1 0
0.55 46.55 1 0
0.39 33.43 1 0
0.28 54.86 1 0
0.71 14.16 1 0
0.44 34.68 1 0
0.45 44.62 1 0
0.3 52.57 1 0
0.57 119.65 1 0
0.67 19.78 1 0
0.7 26.37 1 0
0.71 125.98 1 0
0.68 55.2 1 0
0.69 29.97 1 0
0.84 19.02 1 0
0.72 97.4 1 0
0.58 60.9 1 0
0.53 64.51 1 0
0.66 38.78 1 0
0.61 16.17 1 0
0.59 45.85 1 0
0.56 55.9 1 0
0.48 132.86 1 0
0.46 107.82 1 0
0.51 110.66 1 0
0.67 25.21 1 0
0.46 107.44 1 0
0.5 125.56 1 0
0.82 13.64 1 0
0.63 56.68 1 0
0.83 12.4 1 0
0.62 21.12 1 0
0.7 102.98 1 0
0.87 13.77 1 0
0.62 123.48 1 0
0.63 89.76 1 0
0.65 18.35 1 0
0.63 83.06 1 0
0.65 55.32 1 0
0.69 80.34 1 0
0.61 17.35 1 0
0.54 12.71 1 0
0.63 47.39 1 0
0.52 53.18 1 0
0.59 34.27 1 0
0.58 31.47 1 0
0.62 37.71 1 0
0.62 22.71 1 0
0.48 34.2 1 0
0.71 16.45 1 0
0.67 60.45 1 0
0.57 48.37 1 0
0.59 77.61 1 0
0.74 12.86 1 0
0.62 19.04 1 0
0.66 70.91 1 0
0.71 79.61 1 0
0.5 30.3 1 0
0.64 22.84 1 0
0.49 53.82 1 0
0.63 17.65 1 0
0.59 60.37 1 0
0.62 51.07 1 0
0.66 24.41 1 0
0.53 21.29 1 0
0.6 42.88 1 0
0.59 14.05 1 0
0.6 64.54 1 0
0.54 35.22 1 0
0.74 97.9 1 0
0.67 53.34 1 0
0.62 38.78 1 0
0.67 85 1 0
0.56 84.72 1 0
0.59 97.91 1 0
0.64 80.69 1 0
0.69 59.61 1 0
0.75 13.47 1 0
0.66 105.69 1 0
0.6 19.72 1 0
0.56 17.11 1 0
0.73 21.24 1 0
0.52 84.37 1 0
0.68 75.94 1 0
0.62 76.58 1 0
0.55 19.81 1 0
0.57 69.55 1 0
0.63 87.42 1 0
0.58 19.07 1 0
0.54 28.51 1 0
0.68 56.27 1 0
0.58 37.31 1 0
0.63 92.31 1 0
0.73 31.71 1 0
0.57 45.46 1 0
0.6 134.67 1 0
0.62 15.97 1 0
0.7 43.11 1 0
0.56 100.64 1 0
0.56 47.56 1 0
0.64 64.36 1 0
0.64 33.8 1 0
0.66 24.63 1 0
0.62 95.11 1 0
0.69 144.99 1 0
0.62 44.23 1 0
0.54 83.58 1 0
0.56 23.82 1 0
0.68 15.29 1 0
0.67 18.21 1 0
0.73 14.92 1 0
0.59 37.41 1 0
0.51 17.86 1 0
0.5 31.75 1 0
0.46 19.73 1 0
0.52 21.77 1 0
0.67 27.87 1 0
0.59 28.35 1 0
0.69 106.49 1 0
0.9 15.87 1 0
0.5 23.45 1 0
0.69 49.6 1 0
0.8 41.95 1 0
0.68 121.48 1 0
0.59 71.64 1 0
0.63 73.16 1 0
0.59 16.79 1 0
0.53 11.03 1 0
0.61 13.58 1 0
0.61 22.96 1 0
0.54 23.45 1 0
0.67 71.45 1 0
0.72 12.35 1 0
0.68 121.52 1 0
0.65 44.91 1 0
0.71 15.36 1 0
0.69 76.15 1 0
0.61 85.04 1 0
0.63 61.78 1 0
0.53 106.19 1 0
0.62 83.98 1 0
0.73 15.17 1 0
0.76 15.06 1 0
0.62 48.89 1 0
0.57 61.89 1 0
0.5 65.25 1 0
0.46 47.18 1 0
0.49 38.88 1 0
0.33 24.55 1 0
0.7 26.37 1 0
0.5 51.8 1 0
0.59 90.58 1 0
0.56 136.73 1 0
0.65 14.83 1 0
0.55 67.36 1 0
0.59 70.65 1 0
0.65 30.57 1 0
0.58 92.34 1 0
0.6 83.29 1 0
0.53 41.5 1 0
0.76 29.09 1 0
0.67 68.1 1 0
0.46 51.25 1 0
0.67 19.86 1 0
0.74 120.95 1 0
0.77 18.83 1 0
0.62 35.47 1 0
0.66 24.61 1 0
0.78 18.84 1 0
0.58 56.52 1 0
0.81 10.87 1 0
0.63 124.97 1 0
0.63 33.16 1 0
0.61 113.63 1 0
0.66 110.55 1 0
0.6 12.91 1 0
0.66 14.74 1 0
0.59 95.34 1 0
0.54 116.91 1 0
0.58 84.05 1 0
0.59 65.39 1 0
0.6 47.22 1 0
0.58 17.26 1 0
0.55 19.14 1 0
0.57 71.24 1 0
0.56 55.87 1 0
0.6 86.9 1 0
0.53 38.18 1 0
0.64 76.9 1 0
0.6 20.75 1 0
0.65 55.14 1 0
0.6 56.07 1 0
0.59 93.03 1 0
0.59 74.32 1 0
0.4 70.24 1 0
0.32 67.25 1 0
0.6 49.25 1 0
0.6 52.43 1 0
0.65 49.17 1 0
0.64 68.25 1 0
0.65 52.03 1 0
0.73 75.5 1 0
0.49 126.76 1 0
0.5 24.36 1 0
0.66 36.79 1 0
0.63 80.02 1 0
0.58 75.77 1 0
0.55 37.36 1 0
0.58 132.36 1 0
0.5 15.17 1 0
0.73 14.14 1 0
0.66 61.52 1 0
0.59 54.56 1 0
0.54 57.81 1 0
0.66 16.43 1 0
0.59 88.32 1 0
0.61 25.48 1 0
0.72 17.03 1 0
0.46 40.92 1 0
0.66 16.05 1 0
0.52 37.94 1 0
0.5 22.3 1 0
0.57 27.43 1 0
0.77 21.7 1 0
0.74 55.2 1 0
0.77 19.54 1 0
0.74 42.48 1 0
0.81 51.86 1 0
0.9 46.12 1 0
0.56 59.38 1 0
0.54 51.1 1 0
0.62 66.05 1 0
0.78 88.59 1 0
0.52 90.78 1 0
0.65 45.65 1 0
0.59 82.2 1 0
0.62 17.68 1 0
0.65 120.96 1 0
0.78 17.48 1 0
0.66 65.68 1 0
0.83 100.89 1 0
0.59 80.42 1 0
0.66 74.67 1 0
0.6 93.97 1 0
0.62 53.73 1 0
0.67 35.84 1 0
0.83 76.53 1 0
0.62 38.84 1 0
0.61 34.99 1 0
0.62 53.3 1 0
0.75 17.27 1 0
0.58 20.12 1 0
0.62 36.43 1 0
0.58 78.57 1 0
0.61 93.47 1 0
0.7 91.37 1 0
0.61 38.4 1 0
0.49 115.17 1 0
0.78 20.43 1 0
0.53 95.12 1 0
0.62 144.41 1 0
0.79 15.66 1 0
0.55 68.91 1 0
0.51 110.5 1 0
0.62 56.17 1 0
0.67 23.24 1 0
0.59 28.07 1 0
0.58 17.56 1 0
0.48 119.49 1 0
0.66 53.82 1 0
0.75 13.76 1 0
0.36 17.39 1 0
0.51 16.4 1 0
0.51 43.02 1 0
0.56 103.74 1 0
0.59 67.23 1 0
0.74 18.37 1 0
0.69 82.24 1 0
0.76 43.96 1 0
0.72 23.82 1 0
0.78 70.57 1 0
0.63 33.21 1 0
0.67 54.52 1 0
0.62 76.41 1 0
0.68 51.48 1 0
0.74 111.24 1 0
0.73 28.14 1 0
0.65 31.3 1 0
0.64 73.45 1 0
0.69 59.59 1 0
0.83 14.69 1 0
0.7 51.55 1 0
0.68 57.99 1 0
0.68 35.51 1 0
0.7 40.52 1 0
0.57 30.06 1 0
0.71 34.8 1 0
0.74 24.5 1 0
0.76 23.08 1 0
0.59 69.45 1 0
0.63 41.23 1 0
0.64 21.9 1 0
0.59 46.53 1 0
0.52 62.79 1 0
0.59 39.75 1 0
0.53 43.34 1 0
0.65 114.29 1 0
0.66 127.24 1 0
0.61 68.23 1 0
0.33 92.3 1 0
0.64 78.73 1 0
0.64 131.29 1 0
0.46 65.45 1 0
0.7 14.54 1 0
0.68 126.4 1 0
0.82 36.94 1 0
0.61 16.08 1 0
0.61 60.89 1 0
0.59 66.45 1 0
0.6 28.77 1 0
0.63 46.53 1 0
0.62 29.95 1 0
0.57 55.04 1 0
0.66 11.82 1 0
0.64 49.95 1 0
0.62 16.71 1 0
0.6 43.7 1 0
0.69 30.65 1 0
0.87 22.07 1 0
0.67 24.23 1 0
0.66 22.99 1 0
0.56 40.42 1 0
0.76 31.53 1 0
0.64 92.59 1 0
0.64 40.31 1 0
0.63 15.94 1 0
0.55 48.51 1 0
0.62 32.24 1 0
0.51 46.19 1 0
0.54 77.7 1 0
0.62 82.33 1 0
0.63 55.17 1 0
0.67 82.77 1 0
0.67 100.1 1 0
0.63 72.57 1 0
0.69 37.83 1 0
0.65 66.22 1 0
0.59 63.52 1 0
0.52 50.49 1 0
0.55 44.4 1 0
0.68 42.72 1 0
0.52 26.44 1 0
0.71 18.45 1 0
0.75 27.68 1 0
0.81 47.01 1 0
0.72 34.27 1 0
0.6 15.82 1 0
0.76 17.19 1 0
0.56 49.91 1 0
0.56 30.79 1 0
0.54 17.83 1 0
0.57 43.29 1 0
0.67 20.44 1 0
0.62 15.04 1 0
0.64 19.26 1 0
0.54 33.63 1 0
0.45 89.92 1 0
0.63 16.63 1 0
0.55 99.04 1 0
0.47 117.45 1 0
0.43 45.31 1 0
0.28 54.41 1 0
0.36 93.29 1 0
0.58 21.31 1 0
0.64 15.93 1 0
0.35 57.02 1 0
0.6 16.23 1 0
0.71 16.65 1 0
0.67 30.87 1 0
0.47 64.27 1 0
0.61 23.36 1 0
0.61 107.82 1 0
0.53 73.15 1 0
0.76 17.05 1 0
0.54 142.76 1 0
0.58 47.2 1 0
0.65 17.88 1 0
0.66 65.8 1 0
0.53 102.27 1 0
0.58 105.23 1 0
0.65 15.81 1 0
0.82 15.65 1 0
0.62 92.55 1 0
0.63 125.09 1 0
0.7 115.87 1 0
0.64 89.46 1 0
0.74 76.27 1 0
0.63 115.49 1 0
0.67 56.88 1 0
0.66 107.83 1 0
0.45 70.92 1 0
0.63 123.26 1 0
0.61 55.89 1 0
0.84 14.91 1 0
0.54 92.47 1 0
0.53 17.08 1 0
0.66 59.43 1 0
0.52 19.01 1 0
0.55 88.84 1 0
0.72 19.48 1 0
0.45 112.63 1 0
0.62 104.29 1 0
0.7 109.04 1 0
0.65 16.24 1 0
0.51 32.06 1 0
0.61 82.3 1 0
0.71 31.4 1 0
0.64 106.43 1 0
0.45 106.58 1 0
0.66 56.77 1 0
0.8 19.65 1 0
0.52 110 1 0
0.77 48.61 1 0
0.71 29.65 1 0
0.69 31.42 1 0
0.75 85 1 0
0.72 15.75 1 0
0.81 25.27 1 0
0.82 16.54 1 0
0.66 34.49 1 0
0.69 107.99 1 0
0.72 46.07 1 0
0.45 47.03 1 0
0.84 14.69 1 0
0.72 117.26 1 0
0.84 14.81 1 0
0.6 42.17 1 0
0.77 32.89 1 0
0.76 18.99 1 0
0.64 18.07 1 0
0.71 87.42 1 0
0.78 16.87 1 0
0.78 39.07 1 0
0.51 72.58 1 0
0.62 18.44 1 0
0.6 21.82 1 0
0.73 16.28 1 0
0.5 13.8 1 0
0.54 52.7 1 0
0.51 14.51 1 0
0.76 48.98 1 0
0.52 44.03 1 0
0.66 17.27 1 0
0.61 43.18 1 0
0.74 33.08 1 0
0.45 86.87 1 0
0.63 56.9 1 0
0.59 68.52 1 0
0.61 49.85 1 0
0.76 23.82 1 0
0.56 35.61 1 0
0.87 25.88 1 0
0.67 32.67 1 0
0.64 13.47 1 0
0.5 53.61 1 0
0.44 14.65 1 0
0.51 18.02 1 0
0.51 13.76 1 0
0.48 36.82 1 0
0.41 86.56 1 0
0.57 21.87 1 0
0.56 61.22 1 0
0.64 59.47 1 0
0.85 71.44 1 0
0.64 115.15 1 0
0.56 74.86 1 0
0.65 69.61 1 0
0.81 13.63 1 0
0.64 67.48 1 0
0.67 112.06 1 0
0.71 81.38 1 0
0.69 72.83 1 0
0.62 65.71 1 0
0.64 84.56 1 0
0.63 87.4 1 0
0.65 72.7 1 0
0.71 64.8 1 0
0.62 11.68 1 0
0.62 34.26 1 0
0.45 69.34 1 0
0.69 20.25 1 0
0.64 46.34 1 0
0.61 30.19 1 0
0.62 15.06 1 0
0.64 66.53 1 0
0.48 14.27 1 0
0.41 51.39 1 0
0.44 59.54 1 0
0.44 78.46 1 0
0.4 10.81 1 0
0.41 67.42 1 0
0.43 65.99 1 0
0.44 75.69 1 0
0.6 46.06 1 0
0.66 19.07 1 0
0.62 59.99 1 0
0.55 57.82 1 0
0.73 14.69 1 0
0.55 31.69 1 0
0.68 47.53 1 0
0.6 16.17 1 0
0.56 19.01 1 0
0.52 59.43 1 0
0.59 37.83 1 0
0.57 76.33 1 0
0.6 18.22 1 0
0.75 68.04 1 0
0.65 13.52 1 0
0.57 57.82 1 0
0.63 51.56 1 0
0.72 63.68 1 0
0.69 41.1 1 0
0.7 72.43 1 0
0.66 71.66 1 0
0.63 15.57 1 0
0.67 62.47 1 0
0.72 14.27 1 0
0.56 33.58 1 0
0.56 98.36 1 0
0.66 17.35 1 0
0.85 19.72 1 0
0.77 103.59 1 0
0.81 36.42 1 0
0.82 15.11 1 0
0.44 38.39 1 0
0.63 29.55 1 0
0.76 41.39 1 0
0.69 19.96 1 0
0.81 14.47 1 0
0.7 119.58 1 0
0.7 24.36 1 0
0.58 29.21 1 0
0.71 99.3 1 0
0.7 30.39 1 0
0.77 40.74 1 0
0.8 33.14 1 0
0.57 83.81 1 0
0.54 87.4 1 0
0.8 58.6 1 0
0.64 71.32 1 0
0.79 32.59 1 0
0.58 20.53 1 0
0.63 10.99 1 0
0.65 70.4 1 0
0.54 101.83 1 0
0.6 42.99 1 0
0.49 12.1 1 0
0.48 60.48 1 0
0.49 34.99 1 0
0.43 14.27 1 0
0.52 61.43 1 0
0.57 17.37 1 0
0.51 69.54 1 0
0.6 32.35 1 0
0.65 59.16 1 0
0.6 59.19 1 0
0.63 69.76 1 0
0.56 13.61 1 0
0.64 28.64 1 0
0.56 37.19 1 0
0.58 116.85 1 0
0.66 46.58 1 0
0.76 84.63 1 0
0.65 36.47 1 0
0.78 14.97 1 0
0.64 20.14 1 0
0.48 55.92 1 0
0.41 37.29 1 0
0.51 87.02 1 0
0.58 16.88 1 0
0.47 19.65 1 0
0.48 84.92 1 0
0.44 25.74 1 0
0.64 17.83 1 0
0.54 55.63 1 0
0.64 18.47 1 0
0.53 103.25 1 0
0.67 112.95 1 0
0.76 15.61 1 0
0.42 67.67 1 0
0.62 18.25 1 0
0.6 36 1 0
0.64 104.88 1 0
0.69 26.52 1 0
0.72 17.1 1 0
0.67 14.23 1 0
0.62 22.58 1 0
0.47 62.61 1 0
0.57 25.87 1 0
0.62 95.62 1 0
0.61 70.75 1 0
0.64 19.21 1 0
0.61 28.07 1 0
0.64 56.1 1 0
0.76 12.43 1 0
0.78 57.27 1 0
0.58 28.42 1 0
0.51 22.34 1 0
0.72 35.34 1 0
0.55 29.43 1 0
0.52 82.65 1 0
0.61 36.63 1 0
0.5 96.53 1 0
0.57 106.8 1 0
0.63 22.45 1 0
0.62 18.34 1 0
0.72 13.42 1 0
0.64 42.59 1 0
0.69 19.14 1 0
0.45 31.25 1 0
0.76 13.52 1 0
0.65 21.33 1 0
0.72 52.72 1 0
0.66 20.1 1 0
0.56 70.3 1 0
0.63 24.56 1 0
0.56 64.19 1 0
0.69 45.92 1 0
0.6 14.51 1 0
0.48 34.32 1 0
0.6 90.3 1 0
0.53 16.58 1 0
0.58 72.04 1 0
0.74 14.98 1 0
0.58 22.24 1 0
0.52 84.12 1 0
0.69 83.61 1 0
0.58 32.96 1 0
0.51 31.88 1 0
0.51 36.83 1 0
0.56 45.09 1 0
0.57 41.39 1 0
0.67 26.17 1 0
0.67 16.26 1 0
0.76 29.42 1 0
0.64 18.89 1 0
0.57 16.66 1 0
0.63 68.68 1 0
0.54 97.84 1 0
0.5 51.94 1 0
0.72 111.41 1 0
0.59 65.07 1 0
0.56 60.69 1 0
0.71 15.32 1 0
0.59 94.61 1 0
0.58 93.21 1 0
0.44 15.48 1 0
0.58 16.18 1 0
0.57 33.44 1 0
0.48 26.27 1 0
0.42 124.67 1 0
0.43 43.41 1 0
0.44 57.56 1 0
0.45 59.71 1 0
0.65 29.03 1 0
0.59 73.7 1 0
0.62 17.92 1 0
0.61 43.63 1 0
0.6 95.76 1 0
0.58 62.76 1 0
0.57 16.26 1 0
0.61 15.99 1 0
0.67 17.14 1 0
0.58 67.51 1 0
0.67 18.46 1 0
0.45 17.37 1 0
0.49 52.38 1 0
0.57 31.77 1 0
0.65 13.62 1 0
0.53 98.87 1 0
0.57 28.78 1 0
0.54 19.57 1 0
0.54 63.4 1 0
0.6 122.35 1 0
0.66 90.59 1 0
0.66 22.96 1 0
0.65 79.27 1 0
0.67 54.29 1 0
0.86 26.65 1 0
0.56 81.9 1 0
0.6 45.21 1 0
0.58 110.12 1 0
0.67 70.94 1 0
0.58 34.71 1 0
0.62 46.92 1 0
0.68 14.51 1 0
0.84 31.29 1 0
0.55 103.23 1 0
0.57 30.4 1 0
0.68 14.06 1 0
0.61 92.03 1 0
0.63 100.05 1 0
0.57 68.1 1 0
0.83 16.3 1 0
0.76 58.43 1 0
0.8 81.62 1 0
0.76 16.11 1 0
0.67 82.66 1 0
0.58 24.93 1 0
0.76 91.11 1 0
0.69 24.95 1 0
0.51 95.79 1 0
0.47 67.96 1 0
0.6 77.58 1 0
0.51 15.95 1 0
0.53 95.59 1 0
0.64 36.39 1 0
0.65 39.61 1 0
0.7 59.01 1 0
0.58 47.72 1 0
0.55 40.34 1 0
0.5 45.05 1 0
0.54 84.96 1 0
0.68 18.75 1 0
0.54 36.11 1 0
0.55 67.46 1 0
0.54 16.03 1 0
0.73 19.16 1 0
0.61 26.23 1 0
0.61 37.24 1 0
0.54 29.03 1 0
0.66 17.74 1 0
0.76 27.37 1 0
0.46 43.63 1 0
0.45 44.7 1 0
0.47 43.48 1 0
0.63 11.11 1 0
0.55 35.07 1 0
0.51 15.6 1 0
0.48 50.38 1 0
0.43 39.14 1 0
0.46 21.07 1 0
0.46 56.97 1 0
0.46 39.15 1 0
0.63 96.94 1 0
0.63 20.15 1 0
0.5 53.4 1 0
0.45 57.52 1 0
0.46 43.65 1 0
0.74 24.96 1 0
0.82 19.29 1 0
0.79 24.28 1 0
0.67 107.16 1 0
0.82 12.4 1 0
0.77 17.73 1 0
0.78 28.47 1 0
0.77 30.55 1 0
0.87 36.14 1 0
0.63 38.97 1 0
0.77 29.54 1 0
0.85 31.6 1 0
0.5 26.68 1 0
0.8 20.48 1 0
0.71 49.39 1 0
0.7 39.23 1 0
0.48 17.86 1 0
0.58 46.36 1 0
0.77 18.09 1 0
0.69 57.94 1 0
0.37 30.58 1 0
0.55 99.75 1 0
0.53 34.49 1 0
0.57 98.31 1 0
0.51 43.41 1 0
0.55 100.26 1 0
0.66 15.53 1 0
0.75 60.63 1 0
0.6 105.35 1 0
0.64 20.25 1 0
0.57 22.38 1 0
0.55 55.17 1 0
0.65 24.2 1 0
0.59 27.9 1 0
0.64 29.85 1 0
0.55 111.62 1 0
0.54 50.68 1 0
0.61 16.5 1 0
0.5 17.41 1 0
0.52 50.8 1 0
0.51 17.97 1 0
0.54 106.14 1 0
0.63 13.8 1 0
0.58 124.97 1 0
0.56 135.81 1 0
0.66 16.76 1 0
0.64 13.62 1 0
0.57 57.58 1 0
0.58 72.22 1 0
0.7 53.36 1 0
0.59 101.32 1 0
0.72 63.61 1 0
0.72 14.09 1 0
0.61 61.05 1 0
0.61 114.65 1 0
0.65 37 1 0
0.72 45.91 1 0
0.54 100.76 1 0
0.88 65.64 1 0
0.66 38.38 1 0
0.5 54.45 1 0
0.64 42.09 1 0
0.79 25.03 1 0
0.59 78.6 1 0
0.58 98.95 1 0
0.67 88.82 1 0
0.64 22.27 1 0
0.68 46.39 1 0
0.83 30.01 1 0
0.8 57.73 1 0
0.59 17.51 1 0
0.54 93.14 1 0
0.62 19.37 1 0
0.55 45.76 1 0
0.56 95.22 1 0
0.59 51.13 1 0
0.61 82.68 1 0
0.6 30.39 1 0
0.54 19.81 1 0
0.62 14.34 1 0
0.59 79.07 1 0
0.53 88.75 1 0
0.62 29.23 1 0
0.6 15.81 1 0
0.7 11.77 1 0
0.59 37.12 1 0
0.55 37.69 1 0
0.72 29.35 1 0
0.51 121.92 1 0
0.71 16.08 1 0
0.58 16.98 1 0
0.5 41.15 1 0
0.67 80.01 1 0
0.59 40.37 1 0
0.5 17.2 1 0
0.73 83.2 1 0
0.62 88.66 1 0
0.74 15.27 1 0
0.63 109.39 1 0
0.62 27.62 1 0
0.52 123.72 1 0
0.58 26.7 1 0
0.58 50.86 1 0
0.6 36.54 1 0
0.58 18.02 1 0
0.7 13.93 1 0
0.6 48.17 1 0
0.47 28.14 1 0
0.68 62.99 1 0
0.59 96.62 1 0
0.77 17.02 1 0
0.71 62.62 1 0
0.69 41.83 1 0
0.79 55.22 1 0
0.61 17.49 1 0
0.66 11.77 1 0
0.6 28.28 1 0
0.72 56.09 1 0
0.77 21.03 1 0
0.63 48.2 1 0
0.63 20.53 1 0
0.56 58.36 1 0
0.49 56.35 1 0
0.59 73.74 1 0
0.58 93.4 1 0
0.52 98.2 1 0
0.56 51.88 1 0
0.56 41.27 1 0
0.56 49.56 1 0
0.54 63.38 1 0
0.53 39.39 1 0
0.56 123.74 1 0
0.52 84.96 1 0
0.74 19.75 1 0
0.72 39.01 1 0
0.77 33.65 1 0
0.81 18.28 1 0
0.66 28.81 1 0
0.77 42.6 1 0
0.72 35.69 1 0
0.69 20.73 1 0
0.46 33.61 1 0
0.75 19.44 1 0
0.54 51.93 1 0
0.64 19.22 1 0
0.72 44.27 1 0
0.62 18.39 1 0
0.62 114.6 1 0
0.68 12.47 1 0
0.64 59.19 1 0
0.62 38.47 1 0
0.67 82.84 1 0
0.62 92.57 1 0
0.72 14 1 0
0.56 102.93 1 0
0.6 73.18 1 0
0.73 12.38 1 0
0.64 109.56 1 0
0.72 43.78 1 0
0.72 29.36 1 0
0.53 57.63 1 0
0.81 17.47 1 0
0.73 36.44 1 0
0.61 45.16 1 0
0.6 44.06 1 0
0.69 13.76 1 0
0.74 18.96 1 0
0.45 74.52 1 0
0.64 32.15 1 0
0.6 15.1 1 0
0.77 30.28 1 0
0.69 23.94 1 0
0.61 61.63 1 0
0.72 39.81 1 0
0.74 32.55 1 0
0.67 42.43 1 0
0.67 42.11 1 0
0.52 93.39 1 0
0.68 61.83 1 0
0.73 27.74 1 0
0.75 13.62 1 0
0.63 56.6 1 0
0.66 88.2 1 0
0.55 66.45 1 0
0.62 36.63 1 0
0.63 63.8 1 0
0.57 55.66 1 0
0.58 115.53 1 0
0.61 33.57 1 0
0.62 136.6 1 0
0.76 17.06 1 0
0.72 75.01 1 0
0.58 32.13 1 0
0.8 117.31 1 0
0.75 69.8 1 0
0.65 58.94 1 0
0.8 15.87 1 0
0.58 117.15 1 0
0.63 106.66 1 0
0.71 14.52 1 0
0.58 38.63 1 0
0.61 67.18 1 0
0.61 104.07 1 0
0.59 119.59 1 0
0.59 43.04 1 0
0.74 37.2 1 0
0.6 20 1 0
0.73 16.9 1 0
0.69 30.63 1 0
0.6 23.58 1 0
0.69 81.87 1 0
0.57 93.82 1 0
0.63 23.63 1 0
0.62 103.45 1 0
0.68 43.81 1 0
0.74 13.91 1 0
0.66 28.88 1 0
0.58 33.66 1 0
0.75 43.94 1 0
0.68 109.24 1 0
0.81 15.85 1 0
0.71 40.96 1 0
0.73 43.82 1 0
0.77 26.74 1 0
0.74 14.81 1 0
0.68 116.46 1 0
0.52 50.73 1 0
0.79 23.6 1 0
0.77 38.85 1 0
0.8 26.59 1 0
0.71 14.23 1 0
0.65 26.38 1 0
0.8 10.17 1 0
0.67 99.08 1 0
0.67 31.79 1 0
0.6 101.13 1 0
0.67 82.33 1 0
0.63 17.22 1 0
0.74 21.04 1 0
0.75 82.31 1 0
0.67 84.8 1 0
0.62 21.94 1 0
0.6 16.95 1 0
0.66 93.49 1 0
0.78 14.09 1 0
0.71 22 1 0
0.67 17.54 1 0
0.65 20.95 1 0
0.59 19.19 1 0
0.5 42.85 1 0
0.64 18.07 1 0
0.51 25.06 1 0
0.5 32.37 1 0
0.63 16.56 1 0
0.4 27.68 1 0
0.68 13.32 1 0
0.49 25.4 1 0
0.48 28.84 1 0
0.62 19.57 1 0
0.64 98.54 1 0
0.59 54.46 1 0
0.61 59.52 1 0
0.43 70.46 1 0
0.58 69.95 1 0
0.75 20.23 1 0
0.66 52.25 1 0
0.65 40.4 1 0
0.62 107.95 1 0
0.76 17.79 1 0
0.68 37.39 1 0
0.67 36.18 1 0
0.6 34.43 1 0
0.61 15.93 1 0
0.63 67.32 1 0
0.67 84.45 1 0
0.65 66.84 1 0
0.65 71.83 1 0
0.64 65 1 0
0.69 29.08 1 0
0.62 79.2 1 0
0.56 16.21 1 0
0.59 18.58 1 0
0.52 38.56 1 0
0.57 31.29 1 0
0.57 82.9 1 0
0.56 63.63 1 0
0.5 18.29 1 0
0.62 15.12 1 0
0.43 22.41 1 0
0.5 14.29 1 0
0.5 29.52 1 0
0.72 30.48 1 0
0.64 47.17 1 0
0.69 105.86 1 0
0.64 26.38 1 0
0.66 102.36 1 0
0.6 40.03 1 0
0.64 19.31 1 0
0.63 111.59 1 0
0.79 15.59 1 0
0.83 22.54 1 0
0.67 33.16 1 0
0.73 14.25 1 0
0.65 113.39 1 0
0.61 27.79 1 0
0.71 92.22 1 0
0.62 48.7 1 0
0.75 97.6 1 0
0.62 116.98 1 0
0.63 117.95 1 0
0.62 60.41 1 0
0.74 99.18 1 0
0.51 22.25 1 0
0.51 115.79 1 0
0.48 52.29 1 0
0.48 12.81 1 0
0.54 66.87 1 0
0.47 76.19 1 0
0.47 22.27 1 0
0.68 35.08 1 0
0.81 14.51 1 0
0.63 19.01 1 0
0.5 44.87 1 0
0.53 14.12 1 0
0.59 17.85 1 0
0.72 27.21 1 0
0.8 29.2 1 0
0.53 46.58 1 0
0.5 92.78 1 0
0.56 14.66 1 0
0.6 25.56 1 0
0.6 29.95 1 0
0.69 69.04 1 0
0.66 59.5 1 0
0.61 79.81 1 0
0.64 37.34 1 0
0.65 51.51 1 0
0.56 45.08 1 0
0.68 14.07 1 0
0.55 38.9 1 0
0.75 62.8 1 0
0.75 13.51 1 0
0.61 72.94 1 0
0.64 72.61 1 0
0.55 97.84 1 0
0.69 58.67 1 0
0.69 61.25 1 0
0.68 100.4 1 0
0.65 40 1 0
0.62 56.67 1 0
0.53 52.3 1 0
0.6 37.12 1 0
0.68 70.89 1 0
0.55 67.64 1 0
0.69 15.52 1 0
0.63 16.2 1 0
0.6 58.45 1 0
0.46 14.11 1 0
0.68 13.25 1 0
0.57 86.28 1 0
0.56 21.91 1 0
0.65 31.55 1 0
0.74 17.73 1 0
0.73 80.41 1 0
0.56 51.3 1 0
0.67 89.45 1 0
0.6 50.9 1 0
0.72 25.88 1 0
0.59 33.83 1 0
0.68 15.85 1 0
0.69 92.13 1 0
0.78 17.25 1 0
0.65 22.45 1 0
0.67 30.05 1 0
0.72 37.93 1 0
0.73 78.4 1 0
0.78 29.48 1 0
0.5 110.06 1 0
0.58 88.32 1 0
0.6 85.57 1 0
0.61 102.67 1 0
0.76 88.59 1 0
0.71 23.69 1 0
0.47 66.37 1 0
0.65 62.23 1 0
0.66 32.9 1 0
0.63 46.66 1 0
0.7 45.95 1 0
0.58 35.07 1 0
0.63 34.04 1 0
0.51 63.38 1 0
0.67 12.66 1 0
0.61 19.36 1 0
0.55 25.05 1 0
0.53 27.62 1 0
0.48 108.83 1 0
0.56 75.64 1 0
0.62 70.95 1 0
0.57 19.74 1 0
0.48 104.33 1 0
0.81 15.36 1 0
0.73 72.11 1 0
0.53 141.66 1 0
0.83 17 1 0
0.64 59.47 1 0
0.73 16.79 1 0
0.48 78.82 1 0
0.51 33.08 1 0
0.78 59.26 1 0
0.49 17.37 1 0
0.56 30.63 1 0
0.65 44.13 1 0
0.64 18.05 1 0
0.6 32.71 1 0
0.73 28.83 1 0
0.65 14.73 1 0
0.65 13.82 1 0
0.6 69.73 1 0
0.74 16.83 1 0
0.61 68.85 1 0
0.6 56.28 1 0
0.65 14.74 1 0
0.63 50.23 1 0
0.63 15.75 1 0
0.72 16.91 1 0
0.64 42.93 1 0
0.6 58.32 1 0
0.73 32.46 1 0
0.62 81.86 1 0
0.6 76.99 1 0
0.59 58.92 1 0
0.72 16.19 1 0
0.68 59.19 1 0
0.78 57.25 1 0
0.73 15.37 1 0
0.71 17.15 1 0
0.64 40.3 1 0
0.63 40.46 1 0
0.5 118.47 1 0
0.67 75.08 1 0
0.73 76.23 1 0
0.64 33.6 1 0
0.84 15.53 1 0
0.78 34.5 1 0
0.79 40.88 1 0
0.61 70.78 1 0
0.58 64.55 1 0
0.65 20.34 1 0
0.7 10.22 1 0
0.67 20.92 1 0
0.64 41.96 1 0
0.62 18.13 1 0
0.61 20.34 1 0
0.61 43.24 1 0
0.5 16 1 0
0.75 13.68 1 0
0.55 20.9 1 0
0.68 90.74 1 0
0.67 33.79 1 0
0.6 36.94 1 0
0.64 29.43 1 0
0.61 52.32 1 0
0.67 17.54 1 0
0.55 41.91 1 0
0.7 42.72 1 0
0.69 41.89 1 0
0.54 21.57 1 0
0.6 60.53 1 0
0.64 14.43 1 0
0.52 96.73 1 0
0.57 18.91 1 0
0.53 120.75 1 0
0.69 38.3 1 0
0.56 38.24 1 0
0.55 80.92 1 0
0.54 38.02 1 0
0.56 27.17 1 0
0.77 12.24 1 0
0.58 87 1 0
0.55 32.97 1 0
0.62 27.91 1 0
0.51 86.28 1 0
0.63 18.9 1 0
0.59 77.86 1 0
0.6 88.62 1 0
0.67 12.45 1 0
0.57 89.03 1 0
0.59 100.25 1 0
0.61 95.61 1 0
0.45 92.78 1 0
0.54 28.85 1 0
0.71 15.55 1 0
0.6 76.67 1 0
0.7 87.79 1 0
0.7 123.55 1 0
0.62 90.82 1 0
0.44 74.77 1 0
0.76 29.83 1 0
0.61 78.84 1 0
0.77 15.55 1 0
0.74 29.62 1 0
0.68 108.27 1 0
0.64 85.52 1 0
0.68 38.93 1 0
0.72 43.21 1 0
0.75 21.31 1 0
0.84 34.77 1 0
0.66 27.26 1 0
0.7 73.93 1 0
0.63 21.56 1 0
0.67 85.77 1 0
0.69 70.25 1 0
0.65 78.19 1 0
0.64 68.06 1 0
0.61 66.77 1 0
0.55 11.65 1 0
0.57 14.59 1 0
0.6 12.44 1 0
0.86 12.29 1 0
0.65 14.47 1 0
0.67 46.02 1 0
0.63 92.84 1 0
0.59 26.19 1 0
0.65 18.53 1 0
0.59 93.4 1 0
0.57 29.09 1 0
0.64 101.14 1 0
0.59 82.12 1 0
0.74 55.6 1 0
0.63 25.87 1 0
0.61 110.51 1 0
0.49 50.48 1 0
0.65 25.67 1 0
0.68 18.29 1 0
0.68 15.9 1 0
0.51 73.71 1 0
0.7 84.31 1 0
0.69 43.71 1 0
0.54 100.34 1 0
0.62 47.52 1 0
0.61 15.36 1 0
0.52 96.83 1 0
0.59 42.27 1 0
0.64 68.42 1 0
0.61 63.79 1 0
0.62 40 1 0
0.58 68.74 1 0
0.7 18.46 1 0
0.61 58.34 1 0
0.63 117.56 1 0
0.74 13.94 1 0
0.61 12.94 1 0
0.66 102.82 1 0
0.64 111.18 1 0
0.73 66.31 1 0
0.61 14.89 1 0
0.67 34.07 1 0
0.78 13.91 1 0
0.64 117.6 1 0
0.73 82.53 1 0
0.6 131.63 1 0
0.69 114.24 1 0
0.46 127.56 1 0
0.67 57.09 1 0
0.83 30.65 1 0
0.54 41.58 1 0
0.82 29.64 1 0
0.54 79.64 1 0
0.83 17.36 1 0
0.73 62.09 1 0
0.84 48.05 1 0
0.6 18.74 1 0
0.66 41.18 1 0
0.57 26.15 1 0
0.76 16.14 1 0
0.72 18.36 1 0
0.61 141.27 1 0
0.74 43.56 1 0
0.54 24.6 1 0
0.59 18.77 1 0
0.6 53.75 1 0
0.54 19.8 1 0
0.59 14.95 1 0
0.57 40.45 1 0
0.66 11.24 1 0
0.68 12.57 1 0
0.59 36.05 1 0
0.72 112.41 1 0
0.54 33.1 1 0
0.51 21.7 1 0
0.7 18.94 1 0
0.62 14.77 1 0
0.74 20.7 1 0
0.36 32.9 1 0
0.56 12.26 1 0
0.33 35.57 1 0
0.35 21.74 1 0
0.45 68.29 1 0
0.33 10.53 1 0
0.37 38.44 1 0
0.83 12.66 1 0
0.56 33.81 1 0
0.7 30.79 1 0
0.69 12.31 1 0
0.61 130.35 1 0
0.58 113.46 1 0
0.66 38.42 1 0
0.64 116.33 1 0
0.65 95.76 1 0
0.62 117.64 1 0
0.63 18.53 1 0
0.79 25.26 1 0
0.59 85.75 1 0
0.63 118.09 1 0
0.6 95.79 1 0
0.56 64.57 1 0
0.6 40.13 1 0
0.62 47.87 1 0
0.67 17.58 1 0
0.59 34.68 1 0
0.63 27.31 1 0
0.63 25.49 1 0
0.47 28.51 1 0
0.61 39.53 1 0
0.65 56.54 1 0
0.63 15.3 1 0
0.58 67 1 0
0.7 21.62 1 0
0.62 42.66 1 0
0.57 46.9 1 0
0.58 63.19 1 0
0.63 17.99 1 0
0.54 57.94 1 0
0.71 53.11 1 0
0.68 12.04 1 0
0.61 68.65 1 0
0.62 13.63 1 0
0.5 40.23 1 0
0.54 11.87 1 0
0.66 22.41 1 0
0.59 49.46 1 0
0.73 21.58 1 0
0.62 43.13 1 0
0.61 47.26 1 0
0.45 29.64 1 0
0.65 32.53 1 0
0.59 25.37 1 0
0.59 47.17 1 0
0.61 67.32 1 0
0.64 19.17 1 0
0.64 82.69 1 0
0.86 12.51 1 0
0.79 41 1 0
0.53 72.12 1 0
0.67 23 1 0
0.55 111.97 1 0
0.74 113.89 1 0
0.59 45.82 1 0
0.54 117.58 1 0
0.65 60.93 1 0
0.7 82.02 1 0
0.78 23.14 1 0
0.81 29.13 1 0
0.83 16.29 1 0
0.74 57.21 1 0
0.84 25.03 1 0
0.45 66.21 1 0
0.39 41.48 1 0
0.4 76.07 1 0
0.68 14.27 1 0
0.48 42.51 1 0
0.36 55.43 1 0
0.64 10.02 1 0
0.45 67.06 1 0
0.74 34.18 1 0
0.67 16.19 1 0
0.88 17.68 1 0
0.63 16.49 1 0
0.67 44.44 1 0
0.53 26.81 1 0
0.86 17.71 1 0
0.88 16.79 1 0
0.76 17.66 1 0
0.71 36.4 1 0
0.61 36.12 1 0
0.61 22.78 1 0
0.37 20.09 1 0
0.41 8.06 1 0
0.38 48.07 1 0
0.37 14.69 1 0
0.38 53.91 1 0
0.39 53.99 1 0
0.38 51.13 1 0
0.62 57.81 1 0
0.62 13.23 1 0
0.55 52.66 1 0
0.67 54.97 1 0
0.53 66.83 1 0
0.76 16.75 1 0
0.52 13.47 1 0
0.52 18.87 1 0
0.54 115.99 1 0
0.49 35.76 1 0
0.53 13.3 1 0
0.52 57.02 1 0
0.59 13.82 1 0
0.5 73.81 1 0
0.52 67.64 1 0
0.51 14.68 1 0
0.49 21.31 1 0
0.48 11.87 1 0
0.49 97.51 1 0
0.35 55.79 1 0
0.63 114.25 1 0
0.68 81.05 1 0
0.67 77 1 0
0.74 44.07 1 0
0.85 33.86 1 0
0.63 104.78 1 0
0.69 60.26 1 0
0.75 19.07 1 0
0.77 43.73 1 0
0.88 15.97 1 0
0.74 70.89 1 0
0.58 69.75 1 0
0.69 54.03 1 0
0.65 74.47 1 0
0.73 27.02 1 0
0.78 42.19 1 0
0.75 17.5 1 0
0.57 73.77 1 0
0.65 62.82 1 0
0.5 53.71 1 0
0.59 15.06 1 0
0.49 61.72 1 0
0.54 16.5 1 0
0.61 66.38 1 0
0.35 22.47 1 0
0.75 22.72 1 0
0.7 102.27 1 0
0.69 18.74 1 0
0.63 34.16 1 0
0.64 74.61 1 0
0.58 89.65 1 0
0.67 77.47 1 0
0.62 21.48 1 0
0.8 41.38 1 0
0.77 17.84 1 0
0.67 29.98 1 0
0.56 79.64 1 0
0.72 27.41 1 0
0.62 101.06 1 0
0.58 13.42 1 0
0.52 61.27 1 0
0.52 16.61 1 0
0.5 32.92 1 0
0.52 58.28 1 0
0.47 68.99 1 0
0.52 81.95 1 0
0.56 25.33 1 0
0.73 49.74 1 0
0.66 39.64 1 0
0.65 30.76 1 0
0.65 26.37 1 0
0.68 109.58 1 0
0.7 41.15 1 0
0.67 16.82 1 0
0.54 54.68 1 0
0.5 144.27 1 0
0.68 17.65 1 0
0.77 22.55 1 0
0.7 13.82 1 0
0.66 34.68 1 0
0.59 28.5 1 0
0.6 46.85 1 0
0.63 31.74 1 0
0.58 32.71 1 0
0.68 51.47 1 0
0.75 72.21 1 0
0.74 8.89 1 0
0.79 17.4 1 0
0.77 70.24 1 0
0.55 63.21 1 0
0.57 104.73 1 0
0.66 80.8 1 0
0.72 64.03 1 0
0.65 24.52 1 0
0.63 13.86 1 0
0.61 108.47 1 0
0.62 29.2 1 0
0.73 77.35 1 0
0.54 43.91 1 0
0.67 90.62 1 0
0.62 46.28 1 0
0.64 20.2 1 0
0.64 19.56 1 0
0.63 73.72 1 0
0.55 76.1 1 0
0.72 18.75 1 0
0.55 58.35 1 0
0.71 10.99 1 0
0.71 25.35 1 0
0.67 79.95 1 0
0.62 29.53 1 0
0.68 14.93 1 0
0.66 33.85 1 0
0.57 91.54 1 0
0.62 75.39 1 0
0.77 49.73 1 0
0.66 46.89 1 0
0.63 18.11 1 0
0.48 101.54 1 0
0.66 77.97 1 0
0.6 95.38 1 0
0.58 75.66 1 0
0.52 83.59 1 0
0.7 37.19 1 0
0.59 47.14 1 0
0.56 43.81 1 0
0.64 33.16 1 0
0.62 39.41 1 0
0.49 38.31 1 0
0.8 12.05 1 0
0.53 53.56 1 0
0.47 56.92 1 0
0.7 24.73 1 0
0.63 39.29 1 0
0.88 61.22 1 0
0.82 21.53 1 0
0.54 100.48 1 0
0.74 57.29 1 0
0.57 51.78 1 0
0.65 12.78 1 0
0.76 20.15 1 0
0.78 19.77 1 0
0.6 67.21 1 0
0.73 62.26 1 0
0.75 30.58 1 0
0.67 23.79 1 0
0.46 29.06 1 0
0.78 59.84 1 0
0.61 31.58 1 0
0.55 22.09 1 0
0.8 61.29 1 0
0.58 62.92 1 0
0.69 41.48 1 0
0.49 36.54 1 0
0.78 70.44 1 0
0.53 29.87 1 0
0.55 19.86 1 0
0.6 80.8 1 0
0.64 27.49 1 0
0.66 67.82 1 0
0.51 61.91 1 0
0.53 35.86 1 0
0.5 64.53 1 0
0.51 65.92 1 0
0.55 17.3 1 0
0.71 21.25 1 0
0.63 69.5 1 0
0.54 29.91 1 0
0.63 13.56 1 0
0.69 13.13 1 0
0.45 69.25 1 0
0.51 100.89 1 0
0.71 26.5 1 0
0.56 19.27 1 0
0.43 60.95 1 0
0.62 43.23 1 0
0.5 55.33 1 0
0.6 40.73 1 0
0.64 15.04 1 0
0.48 78 1 0
0.51 40.52 1 0
0.55 47.58 1 0
0.54 87.48 1 0
0.61 34.7 1 0
0.6 62.24 1 0
0.48 72.33 1 0
0.66 25.26 1 0
0.59 62.07 1 0
0.5 37.23 1 0
0.72 60.78 1 0
0.48 25.96 1 0
0.65 67.47 1 0
0.89 12.19 1 0
0.88 61.64 1 0
0.82 13.61 1 0
0.77 44.17 1 0
0.76 57.97 1 0
0.64 28 1 0
0.82 53.82 1 0
0.68 10.8 1 0
0.85 10.89 1 0
0.76 18.11 1 0
0.57 70.86 1 0
0.57 56.38 1 0
0.63 29.43 1 0
0.76 15.18 1 0
0.83 63.03 1 0
0.51 77.68 1 0
0.64 83.3 1 0
0.56 74.06 1 0
0.76 67.01 1 0
0.8 60.01 1 0
0.59 99.76 1 0
0.65 61.9 1 0
0.7 99.92 1 0
0.73 127.96 1 0
0.69 100.07 1 0
0.62 16.68 1 0
0.73 72.58 1 0
0.63 18.42 1 0
0.74 86.17 1 0
0.53 99.42 1 0
0.68 71.96 1 0
0.55 107.52 1 0
0.55 18.36 1 0
0.47 52.39 1 0
0.46 52.69 1 0
0.45 38.72 1 0
0.43 14.86 1 0
0.51 72.75 1 0
0.5 80.13 1 0
0.44 64.87 1 0
0.44 40.33 1 0
0.57 49.13 1 0
0.58 61.29 1 0
0.55 66.09 1 0
0.55 14.2 1 0
0.57 20.51 1 0
0.59 83.96 1 0
0.56 95.6 1 0
0.57 61.85 1 0
0.62 77.26 1 0
0.56 18.4 1 0
0.43 77.32 1 0
0.59 16.75 1 0
0.44 64.37 1 0
0.41 119.05 1 0
0.56 15.65 1 0
0.4 76.77 1 0
0.49 41.08 1 0
0.41 37.9 1 0
0.4 81.84 1 0
0.69 98.25 1 0
0.61 69.2 1 0
0.67 19 1 0
0.74 92.23 1 0
0.6 59.88 1 0
0.71 17.88 1 0
0.61 102.18 1 0
0.65 28.48 1 0
0.8 9.91 1 0
0.76 21.29 1 0
0.71 21.42 1 0
0.6 102.91 1 0
0.63 81.22 1 0
0.81 88.86 1 0
0.74 89.71 1 0
0.82 13.04 1 0
0.63 18.87 1 0
0.64 23.47 1 0
0.69 84.28 1 0
0.57 61.62 1 0
0.64 46.89 1 0
0.54 59.15 1 0
0.69 83.59 1 0
0.58 64.72 1 0
0.68 28.22 1 0
0.76 13.39 1 0
0.76 89.35 1 0
0.69 11.5 1 0
0.62 99.6 1 0
0.53 70.37 1 0
0.58 31.87 1 0
0.76 72.34 1 0
0.56 28.36 1 0
0.5 46.4 1 0
0.52 25.08 1 0
0.56 36.83 1 0
0.4 43.31 1 0
0.67 26.71 1 0
0.5 44.57 1 0
0.63 16.14 1 0
0.51 39.91 1 0
0.52 33.86 1 0
0.78 17.26 1 0
0.68 119.09 1 0
0.81 17.66 1 0
0.54 29.49 1 0
0.62 56.21 1 0
0.69 40.43 1 0
0.63 135.85 1 0
0.86 20.71 1 0
0.72 16.1 1 0
0.6 112.59 1 0
0.87 17.59 1 0
0.65 88.97 1 0
0.6 20.24 1 0
0.64 52.05 1 0
0.49 36.39 1 0
0.6 24.17 1 0
0.55 60.76 1 0
0.48 76.93 1 0
0.73 44.97 1 0
0.74 17.63 1 0
0.59 32.26 1 0
0.46 28.05 1 0
0.72 57.03 1 0
0.59 18.71 1 0
0.76 19.48 1 0
0.65 57.99 1 0
0.6 28.25 1 0
0.48 49.29 1 0
0.61 35.41 1 0
0.78 14.7 1 0
0.67 44.04 1 0
0.62 37.1 1 0
0.71 16.83 1 0
0.6 46.3 1 0
0.36 97.13 1 0
0.64 19.37 1 0
0.6 27.14 1 0
0.62 16.05 1 0
0.6 56.14 1 0
0.58 22.48 1 0
0.61 22.38 1 0
0.61 33.79 1 0
0.68 57.67 1 0
0.76 12.43 1 0
0.62 24.17 1 0
0.68 35.51 1 0
0.6 68.18 1 0
0.82 13.98 1 0
0.62 81.19 1 0
0.66 93.3 1 0
0.68 67.68 1 0
0.54 83.05 1 0
0.73 73.77 1 0
0.55 121.84 1 0
0.68 74.17 1 0
0.67 58.94 1 0
0.7 19.62 1 0
0.6 33.85 1 0
0.72 82.92 1 0
0.48 60.94 1 0
0.67 14.07 1 0
0.58 70.68 1 0
0.61 68.77 1 0
0.72 17.13 1 0
0.64 61.33 1 0
0.62 24.72 1 0
0.45 40.12 1 0
0.68 11.61 1 0
0.59 71.26 1 0
0.67 54.8 1 0
0.5 70.35 1 0
0.59 64.43 1 0
0.64 38.5 1 0
0.67 63.38 1 0
0.35 93.44 1 0
0.37 32.09 1 0
0.38 39.26 1 0
0.49 26.48 1 0
0.37 89.29 1 0
0.34 72.18 1 0
0.35 15.83 1 0
0.42 62.23 1 0
0.38 59.34 1 0
0.47 20.41 1 0
0.47 34.01 1 0
0.51 15.9 1 0
0.47 76.09 1 0
0.49 22.14 1 0
0.5 80.36 1 0
0.49 113.39 1 0
0.48 96.03 1 0
0.42 24.87 1 0
0.48 17.27 1 0
0.47 25.09 1 0
0.5 96.65 1 0
0.55 16.31 1 0
0.65 17.5 1 0
0.61 40.92 1 0
0.58 18.86 1 0
0.65 21.62 1 0
0.65 29.93 1 0
0.52 25.04 1 0
0.58 22.71 1 0
0.53 41.61 1 0
0.65 38.09 1 0
0.77 45.5 1 0
0.67 96.38 1 0
0.64 20.19 1 0
0.62 73.03 1 0
0.44 53.88 1 0
0.66 17.55 1 0
0.65 105.35 1 0
0.72 39.25 1 0
0.85 13.61 1 0
0.74 12.92 1 0
0.74 22.52 1 0
0.75 24.52 1 0
0.72 29.19 1 0
0.63 95.59 1 0
0.77 11.66 1 0
0.67 77.19 1 0
0.73 50.12 1 0
0.55 68.96 1 0
0.52 17.74 1 0
0.67 30.99 1 0
0.68 14.94 1 0
0.58 28.34 1 0
0.61 52.06 1 0
0.72 17.37 1 0
0.66 14.98 1 0
0.56 68.67 1 0
0.57 40.31 1 0
0.59 42.71 1 0
0.56 16.89 1 0
0.64 98.16 1 0
0.7 49.77 1 0
0.6 32.45 1 0
0.63 124.58 1 0
0.61 25.86 1 0
0.73 89.43 1 0
0.63 40.88 1 0
0.68 34.27 1 0
0.61 129.89 1 0
0.65 131.25 1 0
0.76 57.44 1 0
0.73 117.07 1 0
0.7 49.33 1 0
0.71 69.59 1 0
0.65 103.84 1 0
0.59 25.63 1 0
0.74 51.89 1 0
0.65 83.65 1 0
0.68 61.13 1 0
0.74 84.11 1 0
0.77 95.24 1 0
0.8 16.03 1 0
0.63 43.07 1 0
0.64 81.6 1 0
0.76 59.4 1 0
0.77 109.93 1 0
0.7 108.43 1 0
0.74 58.07 1 0
0.79 42.39 1 0
0.47 88.81 1 0
0.65 83.98 1 0
0.72 46.13 1 0
0.57 103.83 1 0
0.66 94.29 1 0
0.59 16.59 1 0
0.59 40.19 1 0
0.54 96 1 0
0.71 24.01 1 0
0.61 63.35 1 0
0.54 37.77 1 0
0.61 48.7 1 0
0.82 11.89 1 0
0.6 23.63 1 0
0.6 51.46 1 0
0.66 37.37 1 0
0.62 71.09 1 0
0.61 51.88 1 0
0.57 52.55 1 0
0.75 12.17 1 0
0.61 80.51 1 0
0.62 68.96 1 0
0.62 54.29 1 0
0.61 98.54 1 0
0.67 88.71 1 0
0.63 43.7 1 0
0.64 28.12 1 0
0.6 44.88 1 0
0.59 98.46 1 0
0.63 32.45 1 0
0.57 15.78 1 0
0.54 15.97 1 0
0.59 31.74 1 0
0.63 35.52 1 0
0.5 47.72 1 0
0.67 17 1 0
0.54 57.05 1 0
0.48 77.92 1 0
0.53 89.21 1 0
0.45 70.51 1 0
0.6 49.78 1 0
0.52 21.8 1 0
0.54 71.1 1 0
0.51 81.91 1 0
0.69 81.5 1 0
0.47 71.61 1 0
0.53 75.99 1 0
0.6 88.91 1 0
0.67 43.26 1 0
0.62 21.6 1 0
0.73 11.19 1 0
0.73 67.65 1 0
0.65 40.93 1 0
0.7 17.35 1 0
0.7 19.99 1 0
0.69 18.14 1 0
0.63 17.59 1 0
0.64 35.66 1 0
0.69 41.62 1 0
0.69 25.3 1 0
0.68 64.17 1 0
0.72 14.59 1 0
0.57 70.41 1 0
0.62 13.33 1 0
0.62 89.55 1 0
0.66 91.66 1 0
0.66 35.97 1 0
0.81 15.77 1 0
0.63 28.04 1 0
0.86 14.89 1 0
0.79 117.92 1 0
0.78 49.3 1 0
0.77 22.08 1 0
0.73 16.11 1 0
0.67 54.62 1 0
0.71 25.36 1 0
0.71 27.85 1 0
0.68 96 1 0
0.66 133.23 1 0
0.79 14.06 1 0
0.56 35.84 1 0
0.72 114.67 1 0
0.72 55.37 1 0
0.55 13.2 1 0
0.74 43.3 1 0
0.88 16.92 1 0
0.63 20.54 1 0
0.7 42.41 1 0
0.83 36.47 1 0
0.74 14.89 1 0
0.39 46.72 1 0
0.66 127.66 1 0
0.72 122.5 1 0
0.56 95.08 1 0
0.55 22.88 1 0
0.74 19.68 1 0
0.53 114.52 1 0
0.6 103.31 1 0
0.55 14.77 1 0
0.53 17.06 1 0
0.64 116.54 1 0
0.57 33.68 1 0
0.57 14.78 1 0
0.72 20.53 1 0
0.64 29.8 1 0
0.38 94.95 1 0
0.73 40.53 1 0
0.35 75.19 1 0
0.56 21.25 1 0
0.66 13.72 1 0
0.65 53.03 1 0
0.58 82.89 1 0
0.78 36.46 1 0
0.49 35.27 1 0
0.6 16 1 0
0.59 80.97 1 0
0.57 119.4 1 0
0.53 124.39 1 0
0.64 136.52 1 0
0.53 128.17 1 0
0.62 119.64 1 0
0.51 147.08 1 0
0.57 134.2 1 0
0.55 143.23 1 0
0.67 65.66 1 0
0.53 90.55 1 0
0.53 30.18 1 0
0.72 15.01 1 0
0.67 111.76 1 0
0.57 15.45 1 0
0.53 51.57 1 0
0.68 106.85 1 0
0.63 18.76 1 0
0.6 14.33 1 0
0.67 39.56 1 0
0.61 50.24 1 0
0.7 120.35 1 0
0.66 123.69 1 0
0.66 14.37 1 0
0.68 117.82 1 0
0.74 98.26 1 0
0.73 21.75 1 0
0.63 67.61 1 0
0.62 98.78 1 0
0.62 50.86 1 0
0.8 58.29 1 0
0.43 48.57 1 0
0.8 19.88 1 0
0.59 16.58 1 0
0.52 27.43 1 0
0.55 72.33 1 0
0.44 60.08 1 0
0.43 56.94 1 0
0.77 54.83 1 0
0.6 17.88 1 0
0.71 17.41 1 0
0.34 75.71 1 0
0.33 59.7 1 0
0.43 14.68 1 0
0.33 24.08 1 0
0.39 51.66 1 0
0.34 55.52 1 0
0.34 69.04 1 0
0.36 48.74 1 0
0.35 47.95 1 0
0.55 113.31 1 0
0.77 13.33 1 0
0.63 118.68 1 0
0.68 26.05 1 0
0.58 99.22 1 0
0.84 12.3 1 0
0.6 101.18 1 0
0.61 108.64 1 0
0.75 25.91 1 0
0.76 19.05 1 0
0.64 24.98 1 0
0.72 115.85 1 0
0.63 107.42 1 0
0.6 122.36 1 0
0.56 65.53 1 0
0.58 50.93 1 0
0.38 49.79 1 0
0.58 52.06 1 0
0.59 41.65 1 0
0.59 50.79 1 0
0.54 31 1 0
0.46 76 1 0
0.57 48.22 1 0
0.41 38.35 1 0
0.54 80.15 1 0
0.54 55.1 1 0
0.63 24.05 1 0
0.59 13.11 1 0
0.57 42.8 1 0
0.63 20.88 1 0
0.55 47.62 1 0
0.53 54.53 1 0
0.75 24.04 1 0
0.68 15.39 1 0
0.66 37.57 1 0
0.73 38.95 1 0
0.6 27.11 1 0
0.68 22.4 1 0
0.71 14.68 1 0
0.6 29.56 1 0
0.53 27.04 1 0
0.69 16.45 1 0
0.7 21.8 1 0
0.71 17.32 1 0
0.74 17.28 1 0
0.62 113.06 1 0
0.59 134.12 1 0
0.6 58.19 1 0
0.59 25.22 1 0
0.65 14.65 1 0
0.53 75.93 1 0
0.6 67.35 1 0
0.57 20.95 1 0
0.58 129.41 1 0
0.59 30.3 1 0
0.47 77.95 1 0
0.46 76.63 1 0
0.5 25.72 1 0
0.57 90.12 1 0
0.56 34.71 1 0
0.49 94.36 1 0
0.51 100.77 1 0
0.48 104.68 1 0
0.48 79.98 1 0
0.47 28.92 1 0
0.5 100.34 1 0
0.45 31.92 1 0
0.63 16.66 1 0
0.65 89.02 1 0
0.83 11.14 1 0
0.59 71.06 1 0
0.57 24.22 1 0
0.65 58.56 1 0
0.61 47.32 1 0
0.63 57.55 1 0
0.51 117 1 0
0.63 80.62 1 0
0.65 21.7 1 0
0.65 62.79 1 0
0.52 98.47 1 0
0.55 14.91 1 0
0.67 31.77 1 0
0.74 16.89 1 0
0.6 59.03 1 0
0.79 13.27 1 0
0.63 19.22 1 0
0.67 88.96 1 0
0.72 25.54 1 0
0.5 27 1 0
0.62 24.8 1 0
0.64 23.3 1 0
0.63 15.62 1 0
0.36 31.43 1 0
0.61 102.42 1 0
0.59 129.29 1 0
0.66 22.62 1 0
0.61 11.46 1 0
0.48 87.74 1 0
0.57 40.83 1 0
0.46 73.18 1 0
0.49 38.52 1 0
0.46 56.98 1 0
0.51 53.91 1 0
0.53 50.93 1 0
0.53 40.87 1 0
0.55 34.51 1 0
0.49 87.2 1 0
0.59 59.49 1 0
0.6 83.33 1 0
0.66 93.76 1 0
0.62 15.27 1 0
0.55 78.24 1 0
0.68 71.79 1 0
0.55 65.65 1 0
0.52 67.96 1 0
0.67 43.54 1 0
0.65 12.76 1 0
0.65 15.32 1 0
0.65 84.2 1 0
0.8 19.68 1 0
0.54 100.85 1 0
0.82 12.83 1 0
0.56 83.61 1 0
0.55 86.1 1 0
0.61 69.13 1 0
0.34 24.12 1 0
0.66 10.59 1 0
0.44 43.36 1 0
0.53 12.29 1 0
0.32 49.41 1 0
0.35 72.95 1 0
0.32 41.35 1 0
0.49 34.38 1 0
0.4 34.86 1 0
0.54 41.65 1 0
0.66 39.28 1 0
0.57 59.95 1 0
0.59 52.05 1 0
0.59 28.85 1 0
0.66 19.5 1 0
0.55 46.53 1 0
0.69 47.85 1 0
0.82 17.62 1 0
0.7 15.36 1 0
0.63 68.02 1 0
0.53 53.79 1 0
0.54 76.6 1 0
0.72 39.7 1 0
0.6 49.61 1 0
0.7 18.32 1 0
0.56 34.46 1 0
0.53 33.02 1 0
0.6 43.28 1 0
0.61 28.07 1 0
0.58 57.87 1 0
0.65 29.09 1 0
0.68 67.26 1 0
0.31 46.22 1 0
0.63 14.94 1 0
0.45 52.36 1 0
0.63 55.53 1 0
0.63 17.91 1 0
0.61 15 1 0
0.65 73.95 1 0
0.54 15.06 1 0
0.62 70.91 1 0
0.68 28.78 1 0
0.55 28.88 1 0
0.69 22.75 1 0
0.39 76.84 1 0
0.6 38.72 1 0
0.79 9.74 1 0
0.77 55.64 1 0
0.77 15 1 0
0.78 47.61 1 0
0.61 71.56 1 0
0.66 23.55 1 0
0.72 22.31 1 0
0.64 73.17 1 0
0.65 60.12 1 0
0.76 18.81 1 0
0.78 49.96 1 0
0.63 58.02 1 0
0.54 84.65 1 0
0.66 62.84 1 0
0.62 41.55 1 0
0.65 64.99 1 0
0.76 19.82 1 0
0.76 54.46 1 0
0.59 27.38 1 0
0.53 19.3 1 0
0.54 17.51 1 0
0.47 42.55 1 0
0.56 19.59 1 0
0.49 29.59 1 0
0.5 29.69 1 0
0.4 29.29 1 0
0.63 17.57 1 0
0.33 37.68 1 0
0.7 13.34 1 0
0.49 12.24 1 0
0.53 23.82 1 0
0.52 14.18 1 0
0.34 36.02 1 0
0.54 22.66 1 0
0.54 39.33 1 0
0.5 43.39 1 0
0.69 20.5 1 0
0.53 66.08 1 0
0.56 33.1 1 0
0.62 54.39 1 0
0.56 31.45 1 0
0.5 50.07 1 0
0.49 27.58 1 0
0.74 59.35 1 0
0.49 100.25 1 0
0.75 15.71 1 0
0.64 56.71 1 0
0.76 14.49 1 0
0.48 74.8 1 0
0.72 24.07 1 0
0.65 82.98 1 0
0.67 85.48 1 0
0.61 19.12 1 0
0.66 79.02 1 0
0.64 90.05 1 0
0.69 77.46 1 0
0.25 63.31 1 0
0.73 90.07 1 0
0.55 93.34 1 0
0.77 15.46 1 0
0.58 68.16 1 0
0.6 102.93 1 0
0.64 22.54 1 0
0.6 21.91 1 0
0.34 83.45 1 0
0.46 26.88 1 0
0.48 35.21 1 0
0.42 44.91 1 0
0.52 14.85 1 0
0.48 31.58 1 0
0.48 31.05 1 0
0.41 79.22 1 0
0.37 11.36 1 0
0.45 103.22 1 0
0.42 38.32 1 0
0.81 59.33 1 0
0.66 30.9 1 0
0.61 16.9 1 0
0.7 62.16 1 0
0.5 98.54 1 0
0.6 46.05 1 0
0.67 41.68 1 0
0.6 82.83 1 0
0.61 104.59 1 0
0.65 54.12 1 0
0.49 62.02 1 0
0.77 61.89 1 0
0.6 121.06 1 0
0.72 55.31 1 0
0.78 15.19 1 0
0.63 97.23 1 0
0.67 73.71 1 0
0.76 15.65 1 0
0.66 47.41 1 0
0.57 65.18 1 0
0.55 69.96 1 0
0.58 53.04 1 0
0.78 13.4 1 0
0.54 39.15 1 0
0.57 15.23 1 0
0.58 14.09 1 0
0.6 87.35 1 0
0.54 51.74 1 0
0.6 13.46 1 0
0.69 67.31 1 0
0.63 121.27 1 0
0.78 14.42 1 0
0.59 105.5 1 0
0.6 69.65 1 0
0.67 27.7 1 0
0.63 115.5 1 0
0.62 23.66 1 0
0.5 117.73 1 0
0.62 20.61 1 0
0.64 27.31 1 0
0.62 115.85 1 0
0.64 113.73 1 0
0.7 102.51 1 0
0.69 102.58 1 0
0.78 13.72 1 0
0.72 14 1 0
0.64 16.34 1 0
0.66 121.01 1 0
0.52 45.15 1 0
0.61 48.87 1 0
0.51 30.99 1 0
0.46 48.75 1 0
0.58 20.4 1 0
0.58 31.95 1 0
0.49 90.45 1 0
0.48 81.42 1 0
0.76 16.61 1 0
0.72 37.26 1 0
0.58 20.65 1 0
0.7 53.99 1 0
0.77 52.74 1 0
0.71 67.85 1 0
0.69 17 1 0
0.71 20.33 1 0
0.72 14.55 1 0
0.59 27.31 1 0
0.65 76.07 1 0
0.79 12.04 1 0
0.68 78.62 1 0
0.72 10.62 1 0
0.68 25.5 1 0
0.66 30.3 1 0
0.8 12.09 1 0
0.68 93.47 1 0
0.7 84.58 1 0
0.75 28.45 1 0
0.68 84.12 1 0
0.65 98.32 1 0
0.69 55.71 1 0
0.55 28.58 1 0
0.83 16.59 1 0
0.53 39.69 1 0
0.49 14.57 1 0
0.58 38.64 1 0
0.73 40.13 1 0
0.61 25.84 1 0
0.56 70.32 1 0
0.75 59.13 1 0
0.66 22.89 1 0
0.52 55.61 1 0
0.71 43.03 1 0
0.77 14.86 1 0
0.53 29.14 1 0
0.59 76.98 1 0
0.78 20.27 1 0
0.64 68.49 1 0
0.55 35.67 1 0
0.66 40.92 1 0
0.64 32.38 1 0
0.76 49.36 1 0
0.58 28.74 1 0
0.57 38.74 1 0
0.8 54.02 1 0
0.56 31.56 1 0
0.81 68.48 1 0
0.63 72.86 1 0
0.59 21.76 1 0
0.57 76.41 1 0
0.59 75.44 1 0
0.43 44.64 1 0
0.66 59.91 1 0
0.61 70.36 1 0
0.68 14.49 1 0
0.61 30.61 1 0
0.66 11.72 1 0
0.61 61.83 1 0
0.6 18.19 1 0
0.6 24.2 1 0
0.4 32.52 1 0
0.67 14.91 1 0
0.59 74.91 1 0
0.78 19.07 1 0
0.58 68.23 1 0
0.58 35.25 1 0
0.56 69.06 1 0
0.76 15.02 1 0
0.66 18.75 1 0
0.61 117.44 1 0
0.63 81.51 1 0
0.71 14.09 1 0
0.58 29.67 1 0
0.68 15.63 1 0
0.74 19.4 1 0
0.57 16.68 1 0
0.66 58.55 1 0
0.62 61.21 1 0
0.55 23.71 1 0
0.75 42.03 1 0
0.51 124.11 1 0
0.9 86.08 1 0
0.64 74.18 1 0
0.73 127.55 1 0
0.7 57.78 1 0
0.7 53.63 1 0
0.86 14.6 1 0
0.64 49.35 1 0
0.66 78.77 1 0
0.69 122.72 1 0
0.74 93.85 1 0
0.65 78.9 1 0
0.72 85.2 1 0
0.68 101.62 1 0
0.6 71.87 1 0
0.79 77.71 1 0
0.88 18.88 1 0
0.68 87.25 1 0
0.62 27.77 1 0
0.52 41.07 1 0
0.44 23.33 1 0
0.53 43.78 1 0
0.7 28.14 1 0
0.49 24.45 1 0
0.55 41.29 1 0
0.52 16.28 1 0
0.31 34.34 1 0
0.7 16.05 1 0
0.73 22.99 1 0
0.48 31.66 1 0
0.49 62.98 1 0
0.42 70.47 1 0
0.53 56.12 1 0
0.49 91.1 1 0
0.37 19.12 1 0
0.41 31.85 1 0
0.42 68.96 1 0
0.41 78.9 1 0
0.45 15.8 1 0
0.45 100.41 1 0
0.41 109.07 1 0
0.43 39.01 1 0
0.41 43.57 1 0
0.37 69.41 1 0
0.43 40.97 1 0
0.46 68.08 1 0
0.61 13.83 1 0
0.69 27.89 1 0
0.6 100.16 1 0
0.62 15.47 1 0
0.61 49.06 1 0
0.63 15.83 1 0
0.67 51.95 1 0
0.68 45.66 1 0
0.57 35.45 1 0
0.62 66.4 1 0
0.56 67.44 1 0
0.58 43.57 1 0
0.55 91.36 1 0
0.64 21 1 0
0.63 66.83 1 0
0.57 74.57 1 0
0.64 16.87 1 0
0.69 93.17 1 0
0.55 103.15 1 0
0.79 61.71 1 0
0.66 55.82 1 0
0.6 73.1 1 0
0.84 21.62 1 0
0.6 82.86 1 0
0.67 33.92 1 0
0.63 52.63 1 0
0.7 49.04 1 0
0.7 65.59 1 0
0.55 57.24 1 0
0.68 83.07 1 0
0.58 107.92 1 0
0.63 103.32 1 0
0.59 106.6 1 0
0.67 21.55 1 0
0.58 34.71 1 0
0.71 70.43 1 0
0.6 22.13 1 0
0.72 57.04 1 0
0.66 32.81 1 0
0.63 17.53 1 0
0.67 35.13 1 0
0.76 13.87 1 0
0.55 91.18 1 0
0.73 24.38 1 0
0.51 91.47 1 0
0.67 98.26 1 0
0.59 100.96 1 0
0.41 59.71 1 0
0.63 47.13 1 0
0.66 23.42 1 0
0.7 37.6 1 0
0.69 33.83 1 0
0.77 14.15 1 0
0.59 56.65 1 0
0.54 28.97 1 0
0.8 19.52 1 0
0.53 36.41 1 0
0.58 39.14 1 0
0.57 16.37 1 0
0.59 15.15 1 0
0.62 44.92 1 0
0.54 42.95 1 0
0.61 63.43 1 0
0.58 30.16 1 0
0.73 16.44 1 0
0.55 32.62 1 0
0.8 13.91 1 0
0.35 61.86 1 0
0.62 39.51 1 0
0.55 41.17 1 0
0.77 15 1 0
0.64 32.02 1 0
0.62 10.45 1 0
0.44 71.29 1 0
0.32 30.44 1 0
0.59 81.27 1 0
0.72 16.63 1 0
0.6 30.05 1 0
0.6 78.96 1 0
0.66 25.54 1 0
0.7 11.67 1 0
0.73 15.8 1 0
0.71 74.14 1 0
0.59 75.86 1 0
0.74 13.61 1 0
0.71 87.33 1 0
0.63 87 1 0
0.75 60.3 1 0
0.87 15.27 1 0
0.6 152.94 1 0
0.58 129.16 1 0
0.65 55.86 1 0
0.81 17.39 1 0
0.83 90.48 1 0
0.67 99.62 1 0
0.59 113.68 1 0
0.62 77.18 1 0
0.73 26.02 1 0
0.66 125.81 1 0
0.69 89.96 1 0
0.71 34.89 1 0
0.62 39.93 1 0
0.54 24.29 1 0
0.63 18.75 1 0
0.6 22.39 1 0
0.56 17.15 1 0
0.67 25.27 1 0
0.74 12.06 1 0
0.63 91.79 1 0
0.62 121.05 1 0
0.61 85.6 1 0
0.62 105.88 1 0
0.63 23.2 1 0
0.51 82.39 1 0
0.46 82.19 1 0
0.76 16.34 1 0
0.73 11.79 1 0
0.7 25.93 1 0
0.5 34.74 1 0
0.59 15.98 1 0
0.54 13.25 1 0
0.49 85.02 1 0
0.79 29.6 1 0
0.63 24.75 1 0
0.72 52.58 1 0
0.67 20.96 1 0
0.6 29.96 1 0
0.68 46.39 1 0
0.65 16.83 1 0
0.61 13.63 1 0
0.49 44.88 1 0
0.67 39.12 1 0
0.49 24.56 1 0
0.53 23.01 1 0
0.62 37.52 1 0
0.81 14.1 1 0
0.51 34.19 1 0
0.61 24.3 1 0
0.58 34.79 1 0
0.78 29.88 1 0
0.56 15.72 1 0
0.57 19.6 1 0
0.61 46.88 1 0
0.62 33.17 1 0
0.62 29.27 1 0
0.5 31.63 1 0
0.54 63.78 1 0
0.53 45.86 1 0
0.5 71.29 1 0
0.51 36.7 1 0
0.51 57.36 1 0
0.53 68.64 1 0
0.5 19.89 1 0
0.49 14.51 1 0
0.52 106.05 1 0
0.53 20.05 1 0
0.73 17.7 1 0
0.54 13.6 1 0
0.51 28.62 1 0
0.5 108.25 1 0
0.6 16.02 1 0
0.77 9.47 1 0
0.52 22.9 1 0
0.59 21.24 1 0
0.41 66.17 1 0
0.52 18.05 1 0
0.54 75.59 1 0
0.68 15.11 1 0
0.56 95.15 1 0
0.53 56.32 1 0
0.43 40.68 1 0
0.74 17.42 1 0
0.6 90.34 1 0
0.67 13.39 1 0
0.63 17.9 1 0
0.6 26.2 1 0
0.62 24.25 1 0
0.71 13.59 1 0
0.58 92.02 1 0
0.63 18.09 1 0
0.56 114.05 1 0
0.44 42.7 1 0
0.6 19.93 1 0
0.64 13.12 1 0
0.54 62.99 1 0
0.56 32.78 1 0
0.58 36.9 1 0
0.52 35.17 1 0
0.46 15.94 1 0
0.7 19.88 1 0
0.57 88.79 1 0
0.58 23.61 1 0
0.54 38.81 1 0
0.49 26.19 1 0
0.55 34.3 1 0
0.5 21.81 1 0
0.5 55.38 1 0
0.58 15.14 1 0
0.53 60.9 1 0
0.52 74.17 1 0
0.68 13.01 1 0
0.5 18.84 1 0
0.61 27.35 1 0
0.6 83.54 1 0
0.62 92.41 1 0
0.68 54.51 1 0
0.68 13.74 1 0
0.61 99.34 1 0
0.57 91.45 1 0
0.67 66.74 1 0
0.52 17.94 1 0
0.62 94.15 1 0
0.47 56.96 1 0
0.6 45.96 1 0
0.68 97.21 1 0
0.6 76.08 1 0
0.7 105.54 1 0
0.56 50.22 1 0
0.61 16.21 1 0
0.6 46.17 1 0
0.69 67.91 1 0
0.69 67.49 1 0
0.62 16.14 1 0
0.63 106.44 1 0
0.61 54.93 1 0
0.58 51.28 1 0
0.6 87.74 1 0
0.58 79.23 1 0
0.58 100.26 1 0
0.75 14.63 1 0
0.71 77.51 1 0
0.68 84.9 1 0
0.64 17.18 1 0
0.79 66.85 1 0
0.67 73.37 1 0
0.63 46.35 1 0
0.53 14.16 1 0
0.5 91.7 1 0
0.61 14.15 1 0
0.46 16.56 1 0
0.56 16.21 1 0
0.51 14.7 1 0
0.53 90.47 1 0
0.57 82.44 1 0
0.49 34.82 1 0
0.55 23.27 1 0
0.52 87.28 1 0
0.51 21.37 1 0
0.71 31.68 1 0
0.75 19.09 1 0
0.49 122.38 1 0
0.64 13.02 1 0
0.6 36.88 1 0
0.61 57.05 1 0
0.6 65.8 1 0
0.6 67.57 1 0
0.63 14.36 1 0
0.73 51.64 1 0
0.59 72.85 1 0
0.66 14.81 1 0
0.6 35.82 1 0
0.63 42.33 1 0
0.8 18.4 1 0
0.6 32.12 1 0
0.61 69.41 1 0
0.61 18.15 1 0
0.71 74.2 1 0
0.58 21.16 1 0
0.69 17.02 1 0
0.61 31.23 1 0
0.62 28.76 1 0
0.63 75.19 1 0
0.65 69.1 1 0
0.79 14.76 1 0
0.58 52.3 1 0
0.63 106.87 1 0
0.64 47.25 1 0
0.6 17.06 1 0
0.53 20.57 1 0
0.64 14.99 1 0
0.62 80.86 1 0
0.59 72.55 1 0
0.53 89.43 1 0
0.44 91.73 1 0
0.49 87.33 1 0
0.45 98.47 1 0
0.47 43.84 1 0
0.54 14.75 1 0
0.45 28.89 1 0
0.42 78.95 1 0
0.44 91.3 1 0
0.42 15.7 1 0
0.62 22.92 1 0
0.58 73.4 1 0
0.6 14.28 1 0
0.59 11.48 1 0
0.45 66.89 1 0
0.51 22.69 1 0
0.48 13.6 1 0
0.43 61.91 1 0
0.47 60.22 1 0
0.48 56.03 1 0
0.5 72.85 1 0
0.44 54.54 1 0
0.69 121.35 1 0
0.68 62.08 1 0
0.71 42.22 1 0
0.72 22.26 1 0
0.64 16.73 1 0
0.61 103.65 1 0
0.69 47.21 1 0
0.84 11.33 1 0
0.6 62.16 1 0
0.6 38.6 1 0
0.85 21.14 1 0
0.75 42.34 1 0
0.59 116.59 1 0
0.61 65.71 1 0
0.81 120.06 1 0
0.61 17.09 1 0
0.6 42.46 1 0
0.63 15.18 1 0
0.65 55.55 1 0
0.54 23.31 1 0
0.56 40.72 1 0
0.54 73.83 1 0
0.63 47.68 1 0
0.61 14.26 1 0
0.67 41.47 1 0
0.54 15.09 1 0
0.53 24.9 1 0
0.6 59.99 1 0
0.73 14.89 1 0
0.55 15.37 1 0
0.53 30.57 1 0
0.58 46.13 1 0
0.62 77.67 1 0
0.71 61.41 1 0
0.73 33.05 1 0
0.67 48.6 1 0
0.54 36.21 1 0
0.76 25.59 1 0
0.65 44.11 1 0
0.58 117.46 1 0
0.65 94.64 1 0
0.6 37.46 1 0
0.56 47.57 1 0
0.68 82.48 1 0
0.75 15.75 1 0
0.65 33.39 1 0
0.64 68.65 1 0
0.72 96.29 1 0
0.63 87.63 1 0
0.71 81.19 1 0
0.67 56.16 1 0
0.66 17.92 1 0
0.66 71.42 1 0
0.61 86.28 1 0
0.6 48.82 1 0
0.68 102.41 1 0
0.72 23.89 1 0
0.68 10.81 1 0
0.63 27.24 1 0
0.68 19.41 1 0
0.58 14.77 1 0
0.52 55.79 1 0
0.57 57.22 1 0
0.57 37.09 1 0
0.57 12.27 1 0
0.54 24.9 1 0
0.59 78.07 1 0
0.63 37.37 1 0
0.55 65.91 1 0
0.62 78.66 1 0
0.68 8.92 1 0
0.55 60.7 1 0
0.64 24.99 1 0
0.7 30.24 1 0
0.63 14.07 1 0
0.68 104.31 1 0
0.62 63.6 1 0
0.66 12.43 1 0
0.65 96.77 1 0
0.6 28.35 1 0
0.63 91.69 1 0
0.65 15.57 1 0
0.76 33.12 1 0
0.65 51.69 1 0
0.63 94.52 1 0
0.62 25.56 1 0
0.68 112.58 1 0
0.76 21.29 1 0
0.49 51.87 1 0
0.73 118.03 1 0
0.7 30.86 1 0
0.67 34 1 0
0.44 66.98 1 0
0.69 38.47 1 0
0.72 135.17 1 0
0.88 12.37 1 0
0.89 12.22 1 0
0.76 16.83 1 0
0.73 99.49 1 0
0.75 17.87 1 0
0.49 47.24 1 0
0.66 111.96 1 0
0.77 24.79 1 0
0.73 41.71 1 0
0.84 26.05 1 0
0.79 18.63 1 0
0.83 25.48 1 0
0.72 25.94 1 0
0.84 17.48 1 0
0.69 45.85 1 0
0.79 21.67 1 0
0.6 14.42 1 0
0.55 79.56 1 0
0.67 56.73 1 0
0.6 77.66 1 0
0.66 17.22 1 0
0.59 65.53 1 0
0.58 35.28 1 0
0.67 32.26 1 0
0.58 89.12 1 0
0.59 88.88 1 0
0.77 14.47 1 0
0.78 18.52 1 0
0.62 51.46 1 0
0.6 68.71 1 0
0.61 45 1 0
0.58 73.59 1 0
0.73 93.47 1 0
0.66 22.61 1 0
0.63 12.41 1 0
0.57 65.55 1 0
0.74 12.96 1 0
0.68 12.03 1 0
0.54 39.1 1 0
0.75 14.9 1 0
0.52 27.71 1 0
0.61 49.7 1 0
0.52 65.75 1 0
0.54 28.49 1 0
0.58 24.22 1 0
0.42 59.79 1 0
0.4 66.87 1 0
0.42 13.52 1 0
0.39 54.01 1 0
0.44 47.24 1 0
0.46 63.49 1 0
0.45 57.36 1 0
0.45 37.41 1 0
0.44 38.77 1 0
0.4 55 1 0
0.51 56.02 1 0
0.49 12.57 1 0
0.7 24.48 1 0
0.66 48.3 1 0
0.6 34.34 1 0
0.63 13.8 1 0
0.67 51.71 1 0
0.64 31.34 1 0
0.65 36.57 1 0
0.65 62.31 1 0
0.6 14.97 1 0
0.7 25.93 1 0
0.61 54.76 1 0
0.63 26.67 1 0
0.71 76.75 1 0
0.67 92.11 1 0
0.65 69.5 1 0
0.83 16.42 1 0
0.72 19.44 1 0
0.66 28.51 1 0
0.76 60.32 1 0
0.83 14.16 1 0
0.64 35.51 1 0
0.69 13.87 1 0
0.69 88.2 1 0
0.72 18.44 1 0
0.54 52.6 1 0
0.61 31.76 1 0
0.62 56.07 1 0
0.61 68.12 1 0
0.66 80.82 1 0
0.62 41.56 1 0
0.52 81.14 1 0
0.78 14.72 1 0
0.62 36.76 1 0
0.54 27.49 1 0
0.7 15.83 1 0
0.56 85.87 1 0
0.7 23.88 1 0
0.61 27.98 1 0
0.5 81.13 1 0
0.7 19.9 1 0
0.73 21 1 0
0.78 16.41 1 0
0.63 22.38 1 0
0.54 55.19 1 0
0.72 17.12 1 0
0.58 34.85 1 0
0.53 53.63 1 0
0.7 14.33 1 0
0.59 57.03 1 0
0.7 12.29 1 0
0.68 74.22 1 0
0.82 93.19 1 0
0.6 11.49 1 0
0.6 70.11 1 0
0.72 47.05 1 0
0.77 13.44 1 0
0.6 55.92 1 0
0.68 56.09 1 0
0.61 84.74 1 0
0.68 92.08 1 0
0.78 83.6 1 0
0.71 107.27 1 0
0.75 84.63 1 0
0.53 21.77 1 0
0.85 72.78 1 0
0.76 73.31 1 0
0.56 64.18 1 0
0.67 56.15 1 0
0.58 33.96 1 0
0.56 15.42 1 0
0.63 100.64 1 0
0.56 26.11 1 0
0.57 82.65 1 0
0.68 71.34 1 0
0.45 15.74 1 0
0.58 79.51 1 0
0.61 96.8 1 0
0.58 61.42 1 0
0.56 85.84 1 0
0.55 23.09 1 0
0.6 44.56 1 0
0.51 49.77 1 0
0.42 59.58 1 0
0.8 34.92 1 0
0.75 12.96 1 0
0.52 34.69 1 0
0.59 16.21 1 0
0.41 43.37 1 0
0.48 53.58 1 0
0.51 49.08 1 0
0.71 14.81 1 0
0.62 25.34 1 0
0.71 21.84 1 0
0.44 54.52 1 0
0.78 15.66 1 0
0.65 12.74 1 0
0.39 39.55 1 0
0.5 52.13 1 0
0.42 43.87 1 0
0.38 38.61 1 0
0.41 15.38 1 0
0.46 59.44 1 0
0.41 60.32 1 0
0.49 28.85 1 0
0.43 36.82 1 0
0.41 49.94 1 0
0.43 85.35 1 0
0.49 45.65 1 0
0.68 14.8 1 0
0.63 94.65 1 0
0.67 21.65 1 0
0.31 61.1 1 0
0.57 51.38 1 0
0.41 43.97 1 0
0.57 33.4 1 0
0.6 93.02 1 0
0.66 27.2 1 0
0.58 34.38 1 0
0.54 63.36 1 0
0.54 45.25 1 0
0.54 105.73 1 0
0.42 75.26 1 0
0.62 19.72 1 0
0.66 35.73 1 0
0.58 85.64 1 0
0.59 47.51 1 0
0.55 12.23 1 0
0.66 99.52 1 0
0.66 92.55 1 0
0.72 23.04 1 0
0.6 31.87 1 0
0.61 130.25 1 0
0.78 14.34 1 0
0.59 13.54 1 0
0.5 134.56 1 0
0.79 16.45 1 0
0.65 29.88 1 0
0.56 122.98 1 0
0.73 83.99 1 0
0.58 25.24 1 0
0.77 13.82 1 0
0.55 38.68 1 0
0.75 15.66 1 0
0.63 27.39 1 0
0.68 92.62 1 0
0.67 104.36 1 0
0.69 31.11 1 0
0.7 21.52 1 0
0.6 29.68 1 0
0.69 19.1 1 0
0.69 19.41 1 0
0.59 24.78 1 0
0.54 116.66 1 0
0.68 14 1 0
0.33 50.05 1 0
0.73 14.38 1 0
0.67 21.27 1 0
0.68 98.21 1 0
0.61 25.23 1 0
0.68 119.98 1 0
0.64 120.27 1 0
0.65 12.33 1 0
0.56 90.27 1 0
0.36 45.73 1 0
0.68 29.56 1 0
0.56 85.45 1 0
0.61 36.35 1 0
0.57 105.99 1 0
0.81 12.81 1 0
0.61 36.35 1 0
0.6 117.84 1 0
0.67 21.75 1 0
0.65 48.86 1 0
0.71 24.93 1 0
0.67 40.66 1 0
0.63 121.27 1 0
0.64 94.15 1 0
0.7 12.73 1 0
0.5 25.39 1 0
0.58 107.95 1 0
0.56 113.82 1 0
0.72 83.42 1 0
0.6 18.53 1 0
0.6 71.41 1 0
0.56 13.46 1 0
0.6 100.06 1 0
0.79 23.34 1 0
0.75 16 1 0
0.7 95.32 1 0
0.56 18.27 1 0
0.66 40.41 1 0
0.61 38.92 1 0
0.55 125.12 1 0
0.54 13.37 1 0
0.6 21.47 1 0
0.38 46.76 1 0
0.59 41.07 1 0
0.35 58.65 1 0
0.58 30.64 1 0
0.6 26.5 1 0
0.71 11.56 1 0
0.56 11.46 1 0
0.66 19.23 1 0
0.64 21.95 1 0
0.6 25.94 1 0
0.7 43.49 1 0
0.76 74.28 1 0
0.68 96.16 1 0
0.66 38.63 1 0
0.75 108.7 1 0
0.52 102.7 1 0
0.85 29.1 1 0
0.71 21.83 1 0
0.8 79.04 1 0
0.9 92.15 1 0
0.79 57.78 1 0
0.8 81.43 1 0
0.72 32.05 1 0
0.78 65.04 1 0
0.72 18.2 1 0
0.67 37.82 1 0
0.75 102.68 1 0
0.75 32.52 1 0
0.74 50.56 1 0
0.86 26.42 1 0
0.79 52.46 1 0
0.81 93.31 1 0
0.78 17.23 1 0
0.85 79.29 1 0
0.77 43.14 1 0
0.81 70.02 1 0
0.74 42.41 1 0
0.52 80.44 1 0
0.74 31.27 1 0
0.64 61.39 1 0
0.58 63.67 1 0
0.78 48.06 1 0
0.48 54.68 1 0
0.9 10.79 1 0
0.8 57.66 1 0
0.87 30.24 1 0
0.88 69.65 1 0
0.68 20.66 1 0
0.79 29.47 1 0
0.58 67.11 1 0
0.57 49.21 1 0
0.86 38.32 1 0
0.81 81.07 1 0
0.75 14.73 1 0
0.76 87.37 1 0
0.7 35.66 1 0
0.8 14.4 1 0
0.83 18.35 1 0
0.85 17.39 1 0
0.72 64.08 1 0
0.8 79.96 1 0
0.88 91.52 1 0
0.46 30.9 1 0
0.63 32 1 0
0.52 78.29 1 0
0.69 68.77 1 0
0.9 19.79 1 0
0.73 56.52 1 0
0.7 21.95 1 0
0.69 14.19 1 0
0.86 18.26 1 0
0.68 63.73 1 0
0.58 24.9 1 0
0.56 45.82 1 0
0.61 48.66 1 0
0.78 18.06 1 0
0.72 51.8 1 0
0.79 110.87 1 0
0.6 78.83 1 0
0.74 106.89 1 0
0.64 44.55 1 0
0.52 89.4 1 0
0.92 18.12 1 0
0.84 28.57 1 0
0.89 22.94 1 0
0.9 17.76 1 0
0.87 18.42 1 0
0.65 34.36 1 0
0.66 38.04 1 0
0.9 24.05 1 0
0.83 35.37 1 0
0.88 30.06 1 0
0.81 42.93 1 0
0.86 21.14 1 0
0.6 24.18 1 0
0.59 57.5 1 0
0.69 25.79 1 0
0.62 17.18 1 0
0.68 13.56 1 0
0.53 49.1 1 0
0.87 34.57 1 0
0.74 61.09 1 0
0.8 55.5 1 0
0.7 55.17 1 0
0.68 36.54 1 0
0.77 24.08 1 0
0.71 33.08 1 0
0.75 46.34 1 0
0.93 13.89 1 0
0.83 41.02 1 0
0.73 34.43 1 0
0.63 44.06 1 0
0.66 34.81 1 0
0.67 40.71 1 0
0.76 41.55 1 0
0.44 14.23 1 0
0.43 30.79 1 0
0.61 24.65 1 0
0.76 27.17 1 0
0.82 35.77 1 0
0.83 84.75 1 0
0.86 19.42 1 0
0.9 36.28 1 0
0.9 45.75 1 0
0.76 74.25 1 0
0.75 43.51 1 0
0.86 92.23 1 0
0.88 15.58 1 0
0.83 80.07 1 0
0.62 63.57 1 0
0.79 107.91 1 0
0.89 84.93 1 0
0.88 75.06 1 0
0.86 80.18 1 0
0.83 36.58 1 0
0.82 31.12 1 0
0.8 51.26 1 0
0.75 91.61 1 0
0.89 16.68 1 0
0.82 62.89 1 0
0.78 33.12 1 0
0.83 24.22 1 0
0.81 16.21 1 0
0.66 28.63 1 0
0.56 35.34 1 0
0.72 96.9 1 0
0.7 100.92 1 0
0.91 15.56 1 0
0.88 18.77 1 0
0.87 25.53 1 0
0.83 27.57 1 0
0.86 97.31 1 0
0.8 50.19 1 0
0.85 14.14 1 0
0.69 60.35 1 0
0.52 19.94 1 0
0.46 19.62 1 0
0.83 33.75 1 0
0.79 19.15 1 0
0.66 21.72 1 0
0.81 27.69 1 0
0.84 32.64 1 0
0.63 54.04 1 0
0.76 23.18 1 0
0.85 43.84 1 0
0.74 97.38 1 0
0.82 28.76 1 0
0.86 44.74 1 0
0.85 27.29 1 0
0.83 56.48 1 0
0.83 49.92 1 0
0.74 44.77 1 0
0.74 45.15 1 0
0.75 39.67 1 0
0.77 26.81 1 0
0.81 21.65 1 0
0.93 14.09 1 0
0.75 15.93 1 0
0.71 120.77 1 0
0.54 53.54 1 0
0.8 48.9 1 0
0.81 64.72 1 0
0.85 20.04 1 0
0.79 121.31 1 0
0.86 23.92 1 0
0.78 18.3 1 0
0.69 82.5 1 0
0.59 64.02 1 0
0.76 14.54 1 0
0.76 16.64 1 0
0.77 44.35 1 0
0.8 97.97 1 0
0.78 93.78 1 0
0.52 89.66 1 0
0.87 53.68 1 0
0.86 43.89 1 0
0.92 13.83 1 0
0.78 35.46 1 0
0.84 31.14 1 0
0.86 31.34 1 0
0.84 56.98 1 0
0.86 16.9 1 0
0.75 54.09 1 0
0.81 16.03 1 0
0.78 57.15 1 0
0.78 47.55 1 0
0.8 66.73 1 0
0.85 30.16 1 0
0.93 13.24 1 0
0.88 54.46 1 0
0.73 53.66 1 0
0.56 10.42 1 0
0.55 28.5 1 0
0.47 35.59 1 0
0.62 14.58 1 0
0.84 15.65 1 0
0.83 16.05 1 0
0.87 47.24 1 0
0.88 57.5 1 0
0.71 17.35 1 0
0.7 87.21 1 0
0.78 25.53 1 0
0.73 95.44 1 0
0.76 12.45 1 0
0.54 83.7 1 0
0.83 42.32 1 0
0.84 19.41 1 0
0.81 38.39 1 0
0.92 18.58 1 0
0.78 19.62 1 0
0.88 26.45 1 0
0.91 28.44 1 0
0.69 31.65 1 0
0.93 96.22 1 0
0.94 13.15 1 0
0.82 20.05 1 0
0.8 30.46 1 0
0.81 53.87 1 0
0.76 105.76 1 0
0.82 26.81 1 0
0.85 96.83 1 0
0.82 13.16 1 0
0.85 16.92 1 0
0.82 26.36 1 0
0.79 95.58 1 0
0.95 14.89 1 0
0.86 80.07 1 0
0.86 30 1 0
0.77 102.2 1 0
0.73 83.9 1 0
0.83 48.74 1 0
0.93 20.86 1 0
0.66 29.72 1 0
0.78 14.5 1 0
0.64 37.01 1 0
0.86 89.31 1 0
0.91 76.96 1 0
0.81 78.32 1 0
0.82 100.61 1 0
0.82 33.2 1 0
0.66 43.17 1 0
0.64 15.73 1 0
0.7 26.38 1 0
0.51 20.95 1 0
0.59 34.37 1 0
0.5 18.14 1 0
0.7 24.06 1 0
0.57 41.37 1 0
0.46 55.58 1 0
0.71 21.03 1 0
0.82 48.09 1 0
0.8 28.47 1 0
0.84 107.42 1 0
0.8 18.54 1 0
0.81 17.39 1 0
0.56 45.95 1 0
0.45 59.34 1 0
0.6 13.45 1 0
0.75 20.28 1 0
0.82 19.86 1 0
0.73 66.92 1 0
0.57 143.37 1 0
0.78 79.79 1 0
0.52 59.25 1 0
0.76 55.29 1 0
0.68 56.42 1 0
0.69 45.37 1 0
0.7 65.11 1 0
0.6 45.97 1 0
0.65 28.56 1 0
0.58 38.54 1 0
0.67 69.69 1 0
0.61 18.37 1 0
0.8 49.68 1 0
0.86 20.27 1 0
0.82 34.94 1 0
0.76 116.51 1 0
0.71 16.57 1 0
0.81 36.52 1 0
0.72 87.26 1 0
0.57 83.87 1 0
0.92 60.47 1 0
0.87 22.48 1 0
0.54 93.29 1 0
0.9 40.21 1 0
0.81 28.08 1 0
0.82 62.12 1 0
0.91 18.73 1 0
0.84 55.06 1 0
0.55 62.45 1 0
0.87 28.31 1 0
0.9 16.23 1 0
0.86 43 1 0
0.82 39.03 1 0
0.84 23.42 1 0
0.9 20.23 1 0
0.87 21.53 1 0
0.86 24.76 1 0
0.85 31.79 1 0
0.75 51.07 1 0
0.55 86.81 1 0
0.77 22.95 1 0
0.56 35.44 1 0
0.81 48.85 1 0
0.72 11.72 1 0
0.76 20.5 1 0
0.54 78.73 1 0
0.65 47.95 1 0
0.77 16.61 1 0
0.58 76.24 1 0
0.6 90.79 1 0
0.63 61.06 1 0
0.65 19.02 1 0
0.58 89.3 1 0
0.6 76.91 1 0
0.6 82.35 1 0
0.58 62.18 1 0
0.43 14.34 1 0
0.66 40.1 1 0
0.73 12.69 1 0
0.65 47.2 1 0
0.68 40.95 1 0
0.72 48.08 1 0
0.65 28.52 1 0
0.84 19.29 1 0
0.86 23.37 1 0
0.9 39.73 1 0
0.92 18.45 1 0
0.86 48.98 1 0
0.86 49.68 1 0
0.85 57.99 1 0
0.87 18.19 1 0
0.84 55.68 1 0
0.76 30.45 1 0
0.84 57.81 1 0
0.89 20 1 0
0.86 54.92 1 0
0.86 46.03 1 0
0.87 13.1 1 0
0.68 88.25 1 0
0.81 13.36 1 0
0.85 97.95 1 0
0.7 101.84 1 0
0.78 15.08 1 0
0.78 23.43 1 0
0.8 66.83 1 0
0.81 43.06 1 0
0.76 59.49 1 0
0.54 101.34 1 0
0.71 74.71 1 0
0.76 23.12 1 0
0.76 56.86 1 0
0.74 16.96 1 0
0.77 53.45 1 0
0.77 24.51 1 0
0.76 105.32 1 0
0.59 19.74 1 0
0.53 48.71 1 0
0.81 62.19 1 0
0.78 71.99 1 0
0.78 76.06 1 0
0.86 12.9 1 0
0.78 40.15 1 0
0.85 100.44 1 0
0.88 23.42 1 0
0.57 75.3 1 0
0.9 12.5 1 0
0.74 101.92 1 0
0.73 26.07 1 0
0.86 37.98 1 0
0.77 38.24 1 0
0.81 37.2 1 0
0.89 29.31 1 0
0.84 59.42 1 0
0.79 21.41 1 0
0.8 104.69 1 0
0.78 33.88 1 0
0.81 127.78 1 0
0.79 116.14 1 0
0.81 124.59 1 0
0.77 38.22 1 0
0.82 13.21 1 0
0.78 28.41 1 0
0.74 64.16 1 0
0.82 59.21 1 0
0.55 77.12 1 0
0.64 33.83 1 0
0.76 19.75 1 0
0.71 31 1 0
0.81 66.11 1 0
0.81 15.39 1 0
0.56 67.02 1 0
0.71 54.94 1 0
0.72 15.49 1 0
0.71 28.38 1 0
0.82 37.39 1 0
0.86 20.76 1 0
0.82 22.26 1 0
0.85 16.4 1 0
0.85 31.2 1 0
0.73 40.43 1 0
0.79 80.74 1 0
0.87 16.81 1 0
0.81 27.09 1 0
0.86 33.86 1 0
0.74 32.01 1 0
0.83 32.49 1 0
0.84 15.86 1 0
0.86 65.13 1 0
0.89 55.98 1 0
0.71 36.52 1 0
0.71 17.32 1 0
0.87 13.91 1 0
0.79 42.76 1 0
0.87 13.18 1 0
0.82 28.49 1 0
0.82 40.12 1 0
0.82 28.78 1 0
0.85 29.1 1 0
0.81 52.6 1 0
0.59 72.55 1 0
0.6 38.21 1 0
0.65 41.74 1 0
0.62 13.01 1 0
0.5 79.02 1 0
0.48 23.4 1 0
0.56 23.2 1 0
0.49 59.63 1 0
0.59 15.97 1 0
0.74 11.16 1 0
0.92 58.83 1 0
0.77 37.94 1 0
0.83 46.1 1 0
0.81 15.87 1 0
0.82 15.1 1 0
0.93 61.07 1 0
0.85 20.71 1 0
0.85 63.98 1 0
0.83 31.63 1 0
0.7 82.36 1 0
0.83 26.59 1 0
0.76 95.24 1 0
0.67 13.19 1 0
0.82 22.86 1 0
0.75 69.69 1 0
0.84 81.93 1 0
0.74 83.05 1 0
0.81 13.38 1 0
0.87 21.85 1 0
0.9 17.44 1 0
0.85 55.2 1 0
0.93 26.03 1 0
0.87 28.87 1 0
0.82 95.88 1 0
0.82 116.07 1 0
0.81 68.93 1 0
0.8 49.59 1 0
0.82 64.67 1 0
0.85 22.35 1 0
0.78 26.2 1 0
0.8 31.73 1 0
0.8 70 1 0
0.79 100.57 1 0
0.87 23.45 1 0
0.7 27.37 1 0
0.83 14.45 1 0
0.77 71.18 1 0
0.79 25.66 1 0
0.76 122.95 1 0
0.74 68.52 1 0
0.77 32.99 1 0
0.84 17.07 1 0
0.88 56.46 1 0
0.83 24.95 1 0
0.84 12.91 1 0
0.9 62.06 1 0
0.85 55.39 1 0
0.84 16.75 1 0
0.83 19.27 1 0
0.79 46.21 1 0
0.81 18.32 1 0
0.74 31.37 1 0
0.83 43.65 1 0
0.77 21 1 0
0.81 93.88 1 0
0.91 15 1 0
0.71 125.16 1 0
0.83 110.5 1 0
0.78 64.61 1 0
0.84 15.29 1 0
0.78 111.1 1 0
0.87 12.17 1 0
0.82 21.31 1 0
0.8 33.35 1 0
0.85 68.58 1 0
0.85 46.58 1 0
0.49 79.57 1 0
0.52 65.91 1 0
0.5 61.37 1 0
0.6 12.06 1 0
0.49 45.02 1 0
0.79 76.6 1 0
0.68 45.88 1 0
0.81 21.25 1 0
0.79 26.19 1 0
0.86 82.83 1 0
0.64 64.41 1 0
0.76 16.05 1 0
0.75 17.43 1 0
0.79 28.31 1 0
0.79 63.33 1 0
0.88 37.1 1 0
0.91 33.16 1 0
0.84 19.37 1 0
0.88 21.12 1 0
0.84 65.81 1 0
0.84 21.07 1 0
0.94 17.39 1 0
0.81 37.05 1 0
0.84 19.19 1 0
0.91 16.33 1 0
0.65 80.84 1 0
0.78 34.45 1 0
0.69 71.89 1 0
0.85 19.65 1 0
0.7 52.26 1 0
0.69 16.63 1 0
0.74 44.45 1 0
0.79 17.73 1 0
0.8 32.64 1 0
0.91 21.24 1 0
0.77 57.83 1 0
0.78 50.64 1 0
0.79 83.06 1 0
0.73 61.81 1 0
0.62 44.05 1 0
0.69 14.48 1 0
0.88 14.07 1 0
0.72 27.41 1 0
0.83 50.96 1 0
0.69 27.55 1 0
0.78 60.01 1 0
0.67 18.6 1 0
0.79 25.14 1 0
0.69 74.34 1 0
0.81 13.68 1 0
0.61 11.9 1 0
0.68 15.06 1 0
0.53 12.3 1 0
0.48 13.59 1 0
0.88 51.76 1 0
0.91 47.42 1 0
0.92 65.94 1 0
0.84 15.04 1 0
0.92 36.78 1 0
0.92 38.11 1 0
0.85 33.33 1 0
0.84 21.59 1 0
0.81 18.27 1 0
0.78 60.83 1 0
0.86 49.73 1 0
0.86 54.44 1 0
0.82 13.82 1 0
0.78 43.25 1 0
0.74 22.78 1 0
0.78 62.05 1 0
0.86 59.85 1 0
0.83 46.06 1 0
0.87 32.06 1 0
0.86 14.14 1 0
0.8 50.18 1 0
0.81 101.86 1 0
0.83 82.29 1 0
0.8 26.03 1 0
0.81 57.52 1 0
0.44 45.99 1 0
0.45 49.68 1 0
0.52 20.44 1 0
0.47 24.99 1 0
0.68 33.53 1 0
0.81 12.96 1 0
0.67 23.78 1 0
0.68 29.75 1 0
0.68 42.83 1 0
0.68 48.5 1 0
0.91 19.43 1 0
0.81 33.22 1 0
0.9 25.58 1 0
0.87 18.08 1 0
0.88 18.33 1 0
0.88 32.08 1 0
0.97 31.75 1 0
0.88 29.75 1 0
0.69 26.38 1 0
0.9 28.03 1 0
0.72 53.96 1 0
0.65 62.62 1 0
0.66 41.49 1 0
0.65 15.73 1 0
0.84 39.09 1 0
0.77 86.37 1 0
0.85 24.01 1 0
0.82 74.64 1 0
0.85 57.32 1 0
0.77 27.72 1 0
0.77 19.11 1 0
0.77 85.2 1 0
0.78 13.53 1 0
0.82 20.2 1 0
0.81 95.21 1 0
0.79 24.42 1 0
0.82 99.93 1 0
0.92 14.86 1 0
0.78 108.23 1 0
0.92 11.36 1 0
0.92 13.98 1 0
0.83 86.92 1 0
0.88 14.55 1 0
0.84 34.61 1 0
0.86 42.79 1 0
0.84 114.02 1 0
0.82 69.09 1 0
0.9 38.06 1 0
0.86 30.53 1 0
0.82 40.34 1 0
0.87 40.29 1 0
0.87 43.57 1 0
0.93 27.61 1 0
0.87 21.26 1 0
0.83 27.62 1 0
0.84 51.45 1 0
0.84 42.81 1 0
0.88 35.78 1 0
0.91 33.47 1 0
0.88 21.48 1 0
0.84 25.52 1 0
0.8 53.51 1 0
0.8 43.19 1 0
0.84 21.03 1 0
0.85 17.57 1 0
0.78 43.84 1 0
0.67 53.31 1 0
0.87 17 1 0
0.75 76.84 1 0
0.84 19.07 1 0
0.69 61.35 1 0
0.76 38.77 1 0
0.77 23.13 1 0
0.76 44.02 1 0
0.84 26.64 1 0
0.82 26.5 1 0
0.78 53.74 1 0
0.78 115.43 1 0
0.89 16.12 1 0
0.76 114.72 1 0
0.73 36.58 1 0
0.79 105.76 1 0
0.82 24.51 1 0
0.78 106.46 1 0
0.77 127.52 1 0
0.79 61.27 1 0
0.73 17.13 1 0
0.78 17.07 1 0
0.79 113.3 1 0
0.77 96.94 1 0
0.78 74.97 1 0
0.86 15.18 1 0
0.8 84.18 1 0
0.73 86.5 1 0
0.88 18.27 1 0
0.87 20.41 1 0
0.78 29.55 1 0
0.8 90.47 1 0
0.88 72.4 1 0
0.87 17.07 1 0
0.72 48.81 1 0
0.82 20.31 1 0
0.77 33.63 1 0
0.66 43.02 1 0
0.45 59.66 1 0
0.73 17.65 1 0
0.7 29.15 1 0
0.76 15.58 1 0
0.74 68.69 1 0
0.71 105.24 1 0
0.65 18.56 1 0
0.53 72.31 1 0
0.61 64.32 1 0
0.79 77.68 1 0
0.75 15.04 1 0
0.72 89.23 1 0
0.68 42.49 1 0
0.74 31.14 1 0
0.74 64.39 1 0
0.76 70.17 1 0
0.48 48.13 1 0
0.62 37.26 1 0
0.67 17.22 1 0
0.6 77.57 1 0
0.62 19.47 1 0
0.71 53.37 1 0
0.72 87.71 1 0
0.71 29.93 1 0
0.79 50.14 1 0
0.73 75.56 1 0
0.69 43.32 1 0
0.6 73.56 1 0
0.84 8.69 1 0
0.79 53.87 1 0
0.69 37.28 1 0
0.8 62.15 1 0
0.68 80 1 0
0.86 14.84 1 0
0.78 80.98 1 0
0.71 32.05 1 0
0.79 15.44 1 0
0.71 87.26 1 0
0.8 9.31 1 0
0.51 20.65 1 0
0.72 19.8 1 0
0.78 13.78 1 0
0.59 34.62 1 0
0.73 81.46 1 0
0.71 16.32 1 0
0.72 63.23 1 0
0.72 81.81 1 0
0.83 27.4 1 0
0.89 20.55 1 0
0.86 22.4 1 0
0.87 58.33 1 0
0.9 12.25 1 0
0.55 57.52 1 0
0.54 95.77 1 0
0.79 43.33 1 0
0.77 13.92 1 0
0.54 80.29 1 0
0.9 16.49 1 0
0.84 45.07 1 0
0.95 53.15 1 0
0.84 65.14 1 0
0.67 62.71 1 0
0.72 24.56 1 0
0.53 11.27 1 0
0.71 54.38 1 0
0.7 14.93 1 0
0.6 15.95 1 0
0.54 24.88 1 0
0.67 68.82 1 0
0.66 97.27 1 0
0.73 29.45 1 0
0.86 100.5 1 0
0.83 17.47 1 0
0.7 104.45 1 0
0.76 33.22 1 0
0.86 19.63 1 0
0.81 20.24 1 0
0.74 101.69 1 0
0.81 110.76 1 0
0.81 23.44 1 0
0.84 13.08 1 0
0.84 27.44 1 0
0.81 58.51 1 0
0.62 68.96 1 0
0.61 81.75 1 0
0.62 24.66 1 0
0.62 76.34 1 0
0.6 65.57 1 0
0.61 70.15 1 0
0.62 45.8 1 0
0.58 19.32 1 0
0.58 62.76 1 0
0.46 58.16 1 0
0.76 12.11 1 0
0.61 74.84 1 0
0.63 17.5 1 0
0.55 19.02 1 0
0.69 56.42 1 0
0.68 25.44 1 0
0.66 31.02 1 0
0.52 18.2 1 0
0.66 44.58 1 0
0.68 50.82 1 0
0.68 23.75 1 0
0.67 25.89 1 0
0.66 70.66 1 0
0.75 19.78 1 0
0.68 50.33 1 0
0.65 29.97 1 0
0.73 19.02 1 0
0.65 44.92 1 0
0.71 39.58 1 0
0.8 50.24 1 0
0.85 47.63 1 0
0.9 19.76 1 0
0.91 16.17 1 0
0.85 40.88 1 0
0.79 45.85 1 0
0.89 43.83 1 0
0.87 26.2 1 0
0.63 28.96 1 0
0.52 76.7 1 0
0.85 14.35 1 0
0.65 25.21 1 0
0.67 19.8 1 0
0.69 36.33 1 0
0.77 13.64 1 0
0.83 106.66 1 0
0.79 92.54 1 0
0.75 12.4 1 0
0.9 21.12 1 0
0.72 80.01 1 0
0.7 13.77 1 0
0.82 111.7 1 0
0.81 39.87 1 0
0.79 62.62 1 0
0.94 55.32 1 0
0.84 46.14 1 0
0.86 65.65 1 0
0.78 93.62 1 0
0.88 47.39 1 0
0.87 37.68 1 0
0.64 65.72 1 0
0.4 110.92 1 0
0.73 37.71 1 0
0.53 101.41 1 0
0.74 22.71 1 0
0.84 16.45 1 0
0.64 60.45 1 0
0.87 77.61 1 0
0.79 12.86 1 0
0.74 45.44 1 0
0.5 19.04 1 0
0.85 70.91 1 0
0.72 93.1 1 0
0.78 79.31 1 0
0.74 49.99 1 0
0.59 59.77 1 0
0.83 79.61 1 0
0.64 62.41 1 0
0.52 47.45 1 0
0.62 30.64 1 0
0.65 40.71 1 0
0.74 22.84 1 0
0.73 17.65 1 0
0.69 30.45 1 0
0.63 39.28 1 0
0.7 82.4 1 0
0.82 35.46 1 0
0.9 26.15 1 0
0.87 30.25 1 0
0.86 24.41 1 0
0.88 53.7 1 0
0.82 42.88 1 0
0.86 15.21 1 0
0.91 14.05 1 0
0.88 31.34 1 0
0.89 23.34 1 0
0.87 37.46 1 0
0.83 67.9 1 0
0.88 97.9 1 0
0.78 25.63 1 0
0.92 85 1 0
0.84 84.72 1 0
0.9 108.07 1 0
0.9 13.47 1 0
0.82 96.63 1 0
0.81 19.72 1 0
0.91 94.3 1 0
0.81 17.11 1 0
0.87 21.24 1 0
0.73 75.94 1 0
0.68 42.68 1 0
0.76 76.58 1 0
0.74 34.74 1 0
0.85 19.81 1 0
0.79 87.42 1 0
0.75 19.07 1 0
0.73 20.75 1 0
0.72 83.02 1 0
0.8 31.71 1 0
0.73 137.06 1 0
0.71 81.58 1 0
0.6 19.03 1 0
0.6 75.28 1 0
0.6 37.53 1 0
0.59 16.82 1 0
0.61 24.63 1 0
0.83 15.29 1 0
0.85 18.21 1 0
0.75 47.01 1 0
0.73 31.76 1 0
0.72 39.96 1 0
0.47 43.09 1 0
0.84 37.41 1 0
0.83 17.86 1 0
0.49 51.65 1 0
0.6 31.75 1 0
0.5 21.77 1 0
0.81 27.87 1 0
0.82 28.76 1 0
0.82 21.75 1 0
0.72 69.98 1 0
0.87 15.87 1 0
0.82 30.12 1 0
0.75 34.77 1 0
0.86 49.6 1 0
0.89 41.95 1 0
0.85 18.57 1 0
0.86 70.96 1 0
0.6 66.04 1 0
0.7 29.67 1 0
0.43 34.87 1 0
0.62 11.03 1 0
0.64 87.62 1 0
0.66 13.58 1 0
0.7 22.96 1 0
0.67 41.31 1 0
0.76 12.35 1 0
0.82 50.87 1 0
0.82 15.36 1 0
0.85 67.97 1 0
0.83 62.3 1 0
0.82 78.06 1 0
0.78 84.66 1 0
0.85 71.68 1 0
0.83 15.17 1 0
0.82 59.19 1 0
0.86 21.83 1 0
0.89 15.06 1 0
0.8 49.99 1 0
0.83 58.65 1 0
0.83 87.97 1 0
0.84 61.89 1 0
0.73 98.76 1 0
0.59 44.09 1 0
0.58 24.66 1 0
0.56 44.81 1 0
0.57 59.49 1 0
0.69 33.02 1 0
0.5 26.37 1 0
0.72 35.21 1 0
0.79 90.58 1 0
0.79 40.72 1 0
0.77 14.83 1 0
0.73 76.45 1 0
0.71 78.71 1 0
0.74 24.53 1 0
0.84 30.57 1 0
0.68 92.34 1 0
0.79 41.5 1 0
0.78 24.56 1 0
0.81 48.32 1 0
0.91 18.83 1 0
0.83 35.47 1 0
0.83 62.15 1 0
0.84 24.61 1 0
0.81 18.84 1 0
0.91 10.87 1 0
0.75 95.02 1 0
0.79 18.25 1 0
0.8 33.16 1 0
0.62 47.78 1 0
0.74 41.65 1 0
0.92 110.55 1 0
0.74 82.19 1 0
0.78 12.91 1 0
0.75 14.74 1 0
0.79 95.34 1 0
0.82 96.31 1 0
0.89 65.39 1 0
0.81 106.45 1 0
0.82 54.69 1 0
0.83 63.83 1 0
0.83 83.83 1 0
0.86 19.14 1 0
0.77 69.76 1 0
0.79 88.72 1 0
0.8 12.65 1 0
0.83 59.83 1 0
0.64 65.15 1 0
0.63 99.73 1 0
0.87 52.03 1 0
0.84 24.36 1 0
0.9 27.27 1 0
0.77 67.71 1 0
0.89 61.14 1 0
0.84 66.67 1 0
0.85 65.44 1 0
0.85 36.79 1 0
0.86 20.16 1 0
0.77 99.43 1 0
0.83 47.4 1 0
0.85 14.14 1 0
0.78 61.52 1 0
0.8 32.42 1 0
0.75 50.24 1 0
0.6 62.48 1 0
0.63 17.37 1 0
0.65 16.05 1 0
0.49 21.7 1 0
0.76 55.2 1 0
0.6 35.17 1 0
0.62 51.86 1 0
0.62 63.97 1 0
0.85 46.12 1 0
0.67 17.55 1 0
0.66 71.07 1 0
0.83 78.86 1 0
0.86 51.61 1 0
0.87 17.48 1 0
0.86 75.08 1 0
0.81 76.53 1 0
0.81 40.05 1 0
0.82 54.6 1 0
0.85 76.06 1 0
0.82 17.27 1 0
0.88 20.12 1 0
0.66 107.64 1 0
0.86 38.67 1 0
0.85 38.03 1 0
0.85 93.47 1 0
0.75 18.96 1 0
0.84 76.49 1 0
0.83 107.21 1 0
0.79 31.58 1 0
0.8 20.43 1 0
0.79 36.14 1 0
0.74 19.6 1 0
0.81 73.05 1 0
0.66 79.15 1 0
0.7 17.56 1 0
0.6 27.91 1 0
0.74 58.32 1 0
0.65 25 1 0
0.74 13.76 1 0
0.64 55.1 1 0
0.7 17.39 1 0
0.86 16.4 1 0
0.66 48 1 0
0.7 23.45 1 0
0.86 18.37 1 0
0.8 15.33 1 0
0.76 40.26 1 0
0.74 54.52 1 0
0.76 117.94 1 0
0.82 30.72 1 0
0.69 92.59 1 0
0.86 31.69 1 0
0.82 104.43 1 0
0.76 63.34 1 0
0.76 28.14 1 0
0.86 43.35 1 0
0.9 36.65 1 0
0.86 42.76 1 0
0.83 56.88 1 0
0.72 26.29 1 0
0.85 35.51 1 0
0.82 40.52 1 0
0.89 30.06 1 0
0.84 23.71 1 0
0.87 24.5 1 0
0.9 23.08 1 0
0.81 58.95 1 0
0.91 21.9 1 0
0.84 41.59 1 0
0.93 26.44 1 0
0.81 57.67 1 0
0.74 70.78 1 0
0.91 26.73 1 0
0.88 14.36 1 0
0.93 15.48 1 0
0.89 30.62 1 0
0.79 114.29 1 0
0.75 77.85 1 0
0.69 56.94 1 0
0.71 44.46 1 0
0.79 24.22 1 0
0.75 96.46 1 0
0.71 103.2 1 0
0.77 124.16 1 0
0.76 36.02 1 0
0.77 61.87 1 0
0.82 14.54 1 0
0.78 40 1 0
0.74 118.18 1 0
0.79 118.64 1 0
0.64 58.98 1 0
0.76 36.94 1 0
0.75 19.31 1 0
0.64 18.72 1 0
0.72 64.84 1 0
0.49 12.97 1 0
0.7 11.82 1 0
0.68 29.67 1 0
0.64 49.95 1 0
0.83 48.3 1 0
0.86 49.58 1 0
0.89 22.07 1 0
0.84 37.55 1 0
0.81 57 1 0
0.86 24.23 1 0
0.83 45.23 1 0
0.53 93.61 1 0
0.85 40.42 1 0
0.83 71.85 1 0
0.87 23.08 1 0
0.79 37.57 1 0
0.72 94.41 1 0
0.75 15.94 1 0
0.73 48.51 1 0
0.65 36.53 1 0
0.7 17.09 1 0
0.74 79.6 1 0
0.67 36.39 1 0
0.62 22.84 1 0
0.73 37.83 1 0
0.68 23.88 1 0
0.8 26.4 1 0
0.79 50.49 1 0
0.86 28.24 1 0
0.79 44.4 1 0
0.86 42.72 1 0
0.78 18.45 1 0
0.85 27.68 1 0
0.69 47.01 1 0
0.7 34.27 1 0
0.75 15.82 1 0
0.73 17.19 1 0
0.8 49.91 1 0
0.62 64.36 1 0
0.53 53.8 1 0
0.54 41.73 1 0
0.53 65.13 1 0
0.38 54.37 1 0
0.54 74.14 1 0
0.53 27.52 1 0
0.6 19.26 1 0
0.57 33.63 1 0
0.73 104.72 1 0
0.81 90.1 1 0
0.81 99.04 1 0
0.74 109.33 1 0
0.73 16.59 1 0
0.68 45.25 1 0
0.9 21.31 1 0
0.92 15.95 1 0
0.9 15.93 1 0
0.93 16.65 1 0
0.67 59.48 1 0
0.88 23.36 1 0
0.73 14.82 1 0
0.79 25.4 1 0
0.88 73.15 1 0
0.87 17.05 1 0
0.91 47.2 1 0
0.69 17.88 1 0
0.46 91.6 1 0
0.81 65.8 1 0
0.71 72.53 1 0
0.75 33.51 1 0
0.73 105.04 1 0
0.71 116.45 1 0
0.72 18.12 1 0
0.86 15.81 1 0
0.76 15.65 1 0
0.73 111.58 1 0
0.85 107.83 1 0
0.76 20.58 1 0
0.76 64.47 1 0
0.77 123.26 1 0
0.92 14.91 1 0
0.75 18.06 1 0
0.78 59.43 1 0
0.84 61 1 0
0.76 28.15 1 0
0.86 19.01 1 0
0.89 92.04 1 0
0.74 43.5 1 0
0.49 27.95 1 0
0.79 85.75 1 0
0.87 106 1 0
0.78 93.25 1 0
0.74 94.27 1 0
0.86 17.7 1 0
0.74 100.91 1 0
0.75 64.02 1 0
0.52 97.34 1 0
0.93 19.65 1 0
0.89 48.61 1 0
0.8 33.65 1 0
0.72 86.17 1 0
0.56 102.19 1 0
0.86 30.92 1 0
0.81 70.66 1 0
0.63 73.93 1 0
0.85 15.75 1 0
0.89 25.27 1 0
0.83 16.54 1 0
0.76 34.49 1 0
0.78 43.24 1 0
0.92 14.81 1 0
0.84 22.06 1 0
0.79 54.3 1 0
0.86 32.89 1 0
0.84 18.99 1 0
0.82 18.07 1 0
0.88 16.87 1 0
0.79 39.07 1 0
0.73 25.8 1 0
0.86 31.1 1 0
0.83 100.19 1 0
0.68 76.87 1 0
0.73 26.51 1 0
0.7 67.48 1 0
0.71 119.81 1 0
0.8 114.42 1 0
0.83 16.28 1 0
0.89 45.55 1 0
0.83 102.99 1 0
0.73 119.83 1 0
0.91 14.51 1 0
0.83 48.98 1 0
0.81 44.03 1 0
0.89 17.27 1 0
0.83 61.74 1 0
0.85 42.91 1 0
0.9 33.08 1 0
0.89 32.3 1 0
0.84 34.44 1 0
0.8 69.09 1 0
0.83 21.11 1 0
0.87 23.82 1 0
0.82 35.61 1 0
0.96 25.88 1 0
0.79 46.2 1 0
0.85 13.47 1 0
0.63 17.84 1 0
0.75 18.02 1 0
0.72 13.76 1 0
0.75 40.73 1 0
0.5 28.61 1 0
0.7 48 1 0
0.73 16.54 1 0
0.71 29.36 1 0
0.71 56.27 1 0
0.75 24.95 1 0
0.84 63.78 1 0
0.82 25.67 1 0
0.86 71.08 1 0
0.82 79.68 1 0
0.81 66.05 1 0
0.9 13.63 1 0
0.84 15.54 1 0
0.76 75.88 1 0
0.82 11.68 1 0
0.7 80.01 1 0
0.84 30.19 1 0
0.71 36.66 1 0
0.72 85.81 1 0
0.83 15.06 1 0
0.78 87.03 1 0
0.49 14.27 1 0
0.48 8.65 1 0
0.43 61.6 1 0
0.48 21.81 1 0
0.71 29.82 1 0
0.45 19.6 1 0
0.44 26.51 1 0
0.9 14.69 1 0
0.79 67.08 1 0
0.88 16.17 1 0
0.54 82.52 1 0
0.73 59.58 1 0
0.83 19.01 1 0
0.86 59.43 1 0
0.84 37.83 1 0
0.41 48.09 1 0
0.56 31.86 1 0
0.78 68.66 1 0
0.84 66.6 1 0
0.73 59.57 1 0
0.69 84.47 1 0
0.76 14.52 1 0
0.71 23.61 1 0
0.73 24.69 1 0
0.78 62.47 1 0
0.84 14.27 1 0
0.81 50 1 0
0.75 31.69 1 0
0.84 17.35 1 0
0.82 19.72 1 0
0.83 15.11 1 0
0.74 29.55 1 0
0.82 32.37 1 0
0.82 43.59 1 0
0.92 14.47 1 0
0.82 36.02 1 0
0.64 29.21 1 0
0.86 16.69 1 0
0.86 18.98 1 0
0.88 14.07 1 0
0.86 53.47 1 0
0.87 58.6 1 0
0.84 22.4 1 0
0.93 10.99 1 0
0.82 70.4 1 0
0.84 42.99 1 0
0.68 71.76 1 0
0.75 95.21 1 0
0.68 26.23 1 0
0.71 67.35 1 0
0.74 92.01 1 0
0.74 91.37 1 0
0.8 26.16 1 0
0.74 108.54 1 0
0.78 31.74 1 0
0.56 78.86 1 0
0.76 108.23 1 0
0.9 17.37 1 0
0.78 44.5 1 0
0.81 16.85 1 0
0.73 37.8 1 0
0.74 83.34 1 0
0.77 13.61 1 0
0.74 106.12 1 0
0.76 18.12 1 0
0.79 16.92 1 0
0.82 14.97 1 0
0.74 82.92 1 0
0.7 20.14 1 0
0.55 31.14 1 0
0.46 76.27 1 0
0.59 43.31 1 0
0.57 51.48 1 0
0.58 21.87 1 0
0.56 55.23 1 0
0.58 26.88 1 0
0.85 17.83 1 0
0.78 70.26 1 0
0.81 54.76 1 0
0.79 20.21 1 0
0.76 24.35 1 0
0.79 44.15 1 0
0.79 18.47 1 0
0.75 67.78 1 0
0.79 67.13 1 0
0.83 44.64 1 0
0.83 30.63 1 0
0.91 15.61 1 0
0.64 36 1 0
0.89 17.1 1 0
0.74 53.36 1 0
0.67 31.14 1 0
0.51 22.58 1 0
0.81 63.46 1 0
0.61 27.58 1 0
0.48 53.91 1 0
0.65 26.14 1 0
0.64 12.43 1 0
0.63 28.42 1 0
0.8 22.34 1 0
0.79 35.34 1 0
0.48 57.13 1 0
0.72 29.43 1 0
0.67 44.74 1 0
0.83 36.63 1 0
0.77 23.93 1 0
0.82 28.53 1 0
0.83 50.15 1 0
0.84 29.71 1 0
0.75 37.53 1 0
0.75 71.05 1 0
0.81 13.52 1 0
0.71 52.72 1 0
0.63 53.17 1 0
0.77 80.49 1 0
0.6 68.92 1 0
0.74 99.73 1 0
0.75 77.47 1 0
0.91 90.3 1 0
0.9 16.58 1 0
0.82 72.04 1 0
0.77 39.55 1 0
0.76 56.14 1 0
0.86 18.01 1 0
0.81 22.24 1 0
0.78 91.54 1 0
0.81 84.12 1 0
0.84 83.61 1 0
0.73 67.37 1 0
0.77 72.6 1 0
0.9 29.78 1 0
0.88 39.49 1 0
0.87 41.39 1 0
0.85 26.17 1 0
0.79 16.26 1 0
0.61 127.67 1 0
0.81 88.69 1 0
0.88 29.42 1 0
0.86 18.89 1 0
0.79 16.66 1 0
0.91 111.41 1 0
0.89 102.34 1 0
0.78 125.58 1 0
0.82 21.41 1 0
0.8 106.74 1 0
0.79 46.47 1 0
0.92 12.71 1 0
0.87 15.48 1 0
0.83 29.31 1 0
0.87 21.06 1 0
0.81 56.37 1 0
0.89 31.89 1 0
0.8 25.19 1 0
0.8 72.13 1 0
0.87 16.18 1 0
0.9 19.76 1 0
0.85 51.98 1 0
0.8 33.44 1 0
0.83 42.29 1 0
0.82 56.67 1 0
0.74 89.59 1 0
0.69 73.7 1 0
0.71 17.92 1 0
0.78 28.04 1 0
0.72 62.76 1 0
0.69 83.31 1 0
0.73 93.5 1 0
0.83 21.01 1 0
0.64 82.44 1 0
0.72 51.53 1 0
0.78 17.37 1 0
0.81 61.3 1 0
0.7 92.34 1 0
0.75 54.49 1 0
0.74 30.1 1 0
0.76 13.2 1 0
0.77 66.78 1 0
0.78 14.25 1 0
0.76 31.76 1 0
0.74 29.72 1 0
0.72 65.24 1 0
0.82 76.58 1 0
0.89 22.96 1 0
0.88 26.65 1 0
0.84 38.52 1 0
0.75 18.88 1 0
0.84 48.45 1 0
0.87 38.23 1 0
0.9 46.92 1 0
0.84 14.51 1 0
0.91 31.29 1 0
0.82 30.4 1 0
0.88 14.06 1 0
0.84 23.89 1 0
0.83 16.3 1 0
0.74 77.79 1 0
0.83 81.62 1 0
0.84 16.11 1 0
0.88 82.66 1 0
0.84 26.1 1 0
0.57 65.62 1 0
0.75 86.94 1 0
0.81 24.93 1 0
0.8 91.11 1 0
0.77 24.95 1 0
0.59 33.22 1 0
0.77 26.73 1 0
0.56 45.4 1 0
0.55 33.87 1 0
0.52 67.97 1 0
0.43 56.92 1 0
0.65 39.61 1 0
0.66 49.15 1 0
0.59 20.42 1 0
0.72 12.5 1 0
0.58 56.42 1 0
0.84 37.22 1 0
0.93 36.11 1 0
0.86 49.23 1 0
0.9 16.03 1 0
0.92 19.16 1 0
0.84 32.39 1 0
0.87 26.23 1 0
0.82 32.68 1 0
0.85 82.46 1 0
0.91 17.74 1 0
0.87 43.83 1 0
0.93 27.37 1 0
0.86 43.63 1 0
0.65 43.48 1 0
0.6 11.11 1 0
0.46 21.35 1 0
0.59 35.07 1 0
0.53 53.77 1 0
0.72 15.6 1 0
0.52 23.74 1 0
0.47 15.1 1 0
0.47 61.86 1 0
0.5 37.4 1 0
0.79 54.31 1 0
0.78 63.32 1 0
0.75 43.65 1 0
0.9 24.96 1 0
0.78 73.24 1 0
0.81 40.61 1 0
0.8 73.12 1 0
0.87 19.29 1 0
0.89 20.98 1 0
0.94 12.4 1 0
0.87 17.73 1 0
0.85 28.47 1 0
0.94 36.14 1 0
0.78 38.97 1 0
0.82 63.36 1 0
0.89 14.05 1 0
0.85 48.49 1 0
0.88 29.54 1 0
0.87 27.66 1 0
0.92 31.6 1 0
0.79 65.48 1 0
0.95 20.07 1 0
0.91 20.48 1 0
0.95 37.97 1 0
0.85 40.43 1 0
0.89 49.39 1 0
0.84 39.23 1 0
0.67 46.36 1 0
0.69 28.61 1 0
0.78 17.66 1 0
0.63 46.33 1 0
0.74 18.09 1 0
0.8 57.94 1 0
0.74 20.51 1 0
0.67 34.49 1 0
0.7 43.41 1 0
0.67 60.63 1 0
0.78 16.36 1 0
0.83 42.1 1 0
0.88 20.25 1 0
0.84 24.2 1 0
0.84 27.9 1 0
0.82 95.94 1 0
0.85 97.56 1 0
0.83 29.85 1 0
0.74 76.44 1 0
0.65 38.52 1 0
0.58 60.91 1 0
0.87 55.91 1 0
0.82 17.97 1 0
0.69 57.79 1 0
0.76 13.8 1 0
0.81 43.76 1 0
0.63 92.27 1 0
0.7 36.22 1 0
0.65 64.63 1 0
0.75 21.57 1 0
0.83 41.78 1 0
0.75 16.76 1 0
0.72 61.81 1 0
0.79 13.62 1 0
0.39 20.26 1 0
0.7 20.02 1 0
0.7 87.82 1 0
0.71 59.75 1 0
0.73 75.87 1 0
0.79 63.61 1 0
0.7 14.09 1 0
0.73 72.84 1 0
0.65 61.05 1 0
0.72 60.48 1 0
0.82 56.95 1 0
0.9 45.91 1 0
0.96 65.64 1 0
0.77 98.83 1 0
0.77 30.99 1 0
0.88 38.38 1 0
0.92 16.33 1 0
0.85 42.09 1 0
0.85 78.6 1 0
0.76 69.04 1 0
0.87 62.11 1 0
0.82 51.49 1 0
0.86 27.69 1 0
0.86 22.27 1 0
0.86 46.39 1 0
0.91 30.01 1 0
0.91 57.73 1 0
0.79 38.02 1 0
0.85 45.76 1 0
0.78 15.08 1 0
0.88 87.35 1 0
0.84 84.11 1 0
0.82 104.73 1 0
0.85 30.39 1 0
0.89 52.19 1 0
0.87 14.34 1 0
0.65 51.62 1 0
0.84 91.53 1 0
0.85 38.05 1 0
0.88 17.48 1 0
0.87 33.87 1 0
0.87 15.81 1 0
0.9 11.77 1 0
0.88 49.58 1 0
0.89 42.62 1 0
0.82 62.59 1 0
0.84 70.39 1 0
0.85 25.1 1 0
0.87 46.36 1 0
0.83 43.03 1 0
0.82 82.43 1 0
0.81 16.98 1 0
0.75 80.01 1 0
0.86 17.2 1 0
0.79 85.71 1 0
0.77 88.66 1 0
0.77 51.86 1 0
0.72 70.89 1 0
0.63 16.67 1 0
0.79 54.03 1 0
0.84 106.9 1 0
0.91 16.37 1 0
0.81 16.89 1 0
0.84 110.07 1 0
0.72 37.17 1 0
0.88 27.39 1 0
0.88 15.87 1 0
0.9 19.94 1 0
0.84 57.28 1 0
0.79 48.47 1 0
0.82 21.47 1 0
0.8 58.58 1 0
0.79 95.4 1 0
0.49 46.38 1 0
0.49 13.93 1 0
0.43 62.62 1 0
0.41 61.19 1 0
0.79 55.22 1 0
0.47 56.09 1 0
0.4 72.03 1 0
0.51 21.03 1 0
0.41 48.2 1 0
0.55 18.04 1 0
0.69 93.4 1 0
0.62 95.42 1 0
0.62 68.26 1 0
0.65 51.88 1 0
0.62 87.66 1 0
0.65 81.25 1 0
0.82 39.01 1 0
0.84 33.65 1 0
0.81 27.88 1 0
0.84 18.28 1 0
0.84 42.6 1 0
0.86 35.69 1 0
0.84 30.05 1 0
0.84 19.44 1 0
0.83 44.18 1 0
0.84 51.93 1 0
0.85 41.84 1 0
0.84 44.27 1 0
0.86 18.39 1 0
0.8 27.19 1 0
0.74 26.18 1 0
0.75 105.96 1 0
0.83 14 1 0
0.75 102.93 1 0
0.89 12.38 1 0
0.76 113.05 1 0
0.83 109.56 1 0
0.79 43.78 1 0
0.72 106.92 1 0
0.78 57.63 1 0
0.75 90.78 1 0
0.82 17.47 1 0
0.76 36.44 1 0
0.53 45.16 1 0
0.77 13.76 1 0
0.77 18.96 1 0
0.81 36.76 1 0
0.76 67.08 1 0
0.76 32.55 1 0
0.77 42.11 1 0
0.82 30.75 1 0
0.87 20.3 1 0
0.74 111.06 1 0
0.86 13.62 1 0
0.88 16.32 1 0
0.79 53.53 1 0
0.85 72.99 1 0
0.83 36.63 1 0
0.83 45.63 1 0
0.87 54.76 1 0
0.86 80.83 1 0
0.8 14.5 1 0
0.85 42.7 1 0
0.84 114.44 1 0
0.84 104.69 1 0
0.73 113.97 1 0
0.78 127.18 1 0
0.84 25.49 1 0
0.84 52.17 1 0
0.84 80.39 1 0
0.9 13.54 1 0
0.75 37.2 1 0
0.91 20 1 0
0.84 16.9 1 0
0.72 111.93 1 0
0.84 66.96 1 0
0.84 30.63 1 0
0.77 96.91 1 0
0.82 23.58 1 0
0.91 81.87 1 0
0.76 95.31 1 0
0.9 23.63 1 0
0.89 40.05 1 0
0.9 16.18 1 0
0.81 64.56 1 0
0.81 53.8 1 0
0.81 58.37 1 0
0.91 15.85 1 0
0.82 54.87 1 0
0.91 43.82 1 0
0.87 17.36 1 0
0.79 58.19 1 0
0.81 14.81 1 0
0.83 67.02 1 0
0.81 84.27 1 0
0.51 71.63 1 0
0.68 10.17 1 0
0.68 76.13 1 0
0.81 96.3 1 0
0.72 50.6 1 0
0.74 16.95 1 0
0.72 51.85 1 0
0.9 14.09 1 0
0.79 80.35 1 0
0.8 22 1 0
0.7 33.24 1 0
0.83 20.95 1 0
0.7 51.01 1 0
0.69 27.14 1 0
0.79 35.01 1 0
0.69 41.23 1 0
0.55 47.78 1 0
0.57 25.06 1 0
0.55 16.56 1 0
0.87 13.32 1 0
0.8 25.4 1 0
0.68 37.11 1 0
0.75 13.59 1 0
0.69 35.08 1 0
0.75 98.54 1 0
0.85 65.55 1 0
0.89 72.61 1 0
0.93 59.52 1 0
0.89 69.95 1 0
0.89 17.74 1 0
0.96 20.23 1 0
0.85 22.55 1 0
0.94 17.79 1 0
0.85 36.18 1 0
0.84 84.45 1 0
0.82 91.74 1 0
0.83 79.2 1 0
0.75 16.21 1 0
0.71 35.82 1 0
0.77 31.29 1 0
0.74 19.12 1 0
0.79 15.12 1 0
0.78 45.14 1 0
0.9 22.41 1 0
0.91 14.29 1 0
0.74 20.89 1 0
0.76 21.74 1 0
0.92 105.86 1 0
0.77 26.38 1 0
0.83 94.46 1 0
0.8 19.31 1 0
0.84 111.59 1 0
0.8 84.2 1 0
0.83 15.59 1 0
0.8 100.26 1 0
0.85 103.88 1 0
0.84 14.25 1 0
0.81 97.6 1 0
0.8 78.81 1 0
0.54 70.64 1 0
0.58 22.25 1 0
0.6 10.16 1 0
0.55 62.47 1 0
0.52 13.21 1 0
0.8 13.98 1 0
0.56 90.68 1 0
0.58 36.31 1 0
0.6 60.42 1 0
0.68 35.08 1 0
0.75 32.17 1 0
0.67 65.73 1 0
0.6 14.51 1 0
0.71 28.63 1 0
0.82 19.01 1 0
0.69 44.87 1 0
0.53 14.12 1 0
0.49 17.85 1 0
0.69 27.21 1 0
0.67 17.84 1 0
0.85 29.2 1 0
0.67 25.83 1 0
0.68 14.9 1 0
0.73 41.16 1 0
0.73 29.95 1 0
0.81 59.54 1 0
0.86 53.58 1 0
0.88 31.76 1 0
0.9 31.22 1 0
0.88 51.51 1 0
0.73 51.21 1 0
0.9 14.07 1 0
0.88 32.73 1 0
0.86 35.95 1 0
0.93 15.33 1 0
0.89 27.53 1 0
0.94 13.51 1 0
0.9 28.6 1 0
0.65 77.19 1 0
0.79 45.38 1 0
0.88 37.12 1 0
0.88 20.03 1 0
0.72 14.11 1 0
0.84 49.76 1 0
0.86 42.36 1 0
0.83 27.55 1 0
0.84 47.28 1 0
0.84 13.25 1 0
0.67 17.73 1 0
0.72 50.38 1 0
0.7 15.85 1 0
0.74 92.13 1 0
0.71 78.4 1 0
0.71 20.14 1 0
0.76 88.59 1 0
0.51 62.23 1 0
0.59 46.8 1 0
0.51 68.27 1 0
0.48 35.44 1 0
0.69 45.95 1 0
0.55 37.65 1 0
0.51 50.23 1 0
0.54 73.78 1 0
0.59 51.53 1 0
0.89 75.73 1 0
0.83 12.66 1 0
0.84 27.32 1 0
0.87 19.36 1 0
0.88 17.2 1 0
0.9 25.05 1 0
0.83 60.05 1 0
0.89 75.64 1 0
0.84 70.95 1 0
0.89 19.74 1 0
0.9 37.76 1 0
0.8 86.3 1 0
0.84 73.43 1 0
0.85 62.24 1 0
0.85 34.07 1 0
0.87 45.39 1 0
0.83 95.61 1 0
0.86 87.55 1 0
0.84 29.99 1 0
0.8 47.69 1 0
0.83 43.11 1 0
0.91 15.36 1 0
0.83 72.11 1 0
0.96 17 1 0
0.72 59.47 1 0
0.84 16.79 1 0
0.66 45.12 1 0
0.69 113.17 1 0
0.79 33.08 1 0
0.88 59.26 1 0
0.87 23.41 1 0
0.85 18.97 1 0
0.93 39.54 1 0
0.91 44.13 1 0
0.82 54.43 1 0
0.93 18.05 1 0
0.84 74.85 1 0
0.91 32.71 1 0
0.92 28.83 1 0
0.82 24.37 1 0
0.79 15.28 1 0
0.78 16.83 1 0
0.84 59.93 1 0
0.83 14.74 1 0
0.83 73.86 1 0
0.72 82.14 1 0
0.84 16.91 1 0
0.82 101.63 1 0
0.8 42.93 1 0
0.77 32.46 1 0
0.8 73.7 1 0
0.87 16.19 1 0
0.84 57.25 1 0
0.75 31.01 1 0
0.85 17.15 1 0
0.49 77.44 1 0
0.82 55.12 1 0
0.81 76.23 1 0
0.92 20.82 1 0
0.9 15.53 1 0
0.92 34.5 1 0
0.89 40.88 1 0
0.77 94 1 0
0.69 83.81 1 0
0.78 10.22 1 0
0.73 17.91 1 0
0.84 14.59 1 0
0.78 69.49 1 0
0.71 77.91 1 0
0.86 15.01 1 0
0.76 37.86 1 0
0.71 16 1 0
0.69 85.02 1 0
0.79 69.83 1 0
0.88 13.68 1 0
0.79 20.9 1 0
0.73 98.65 1 0
0.83 29.43 1 0
0.81 12.55 1 0
0.78 23.44 1 0
0.79 99.18 1 0
0.81 107.37 1 0
0.81 17.54 1 0
0.83 109.42 1 0
0.81 70.64 1 0
0.81 41.91 1 0
0.79 21.57 1 0
0.83 112.59 1 0
0.74 102.09 1 0
0.81 14.43 1 0
0.67 63.16 1 0
0.79 47.47 1 0
0.67 82.17 1 0
0.74 53.19 1 0
0.57 55.54 1 0
0.76 67.41 1 0
0.65 22.09 1 0
0.81 16.28 1 0
0.75 77.86 1 0
0.79 88.62 1 0
0.78 92.34 1 0
0.75 19.34 1 0
0.82 18.29 1 0
0.72 67.25 1 0
0.73 82.48 1 0
0.75 25.93 1 0
0.63 55.85 1 0
0.79 95.61 1 0
0.6 75.02 1 0
0.79 112.79 1 0
0.65 60.71 1 0
0.79 15.55 1 0
0.82 76.67 1 0
0.76 14.14 1 0
0.84 84.66 1 0
0.78 18.94 1 0
0.85 29.83 1 0
0.74 56.62 1 0
0.73 92.89 1 0
0.82 15.55 1 0
0.67 33.5 1 0
0.76 38.93 1 0
0.78 43.21 1 0
0.78 34.77 1 0
0.78 18.15 1 0
0.75 64.7 1 0
0.76 96.47 1 0
0.76 66.77 1 0
0.75 68.33 1 0
0.79 102.26 1 0
0.76 113.73 1 0
0.75 102.06 1 0
0.75 23.04 1 0
0.8 12.44 1 0
0.82 107.93 1 0
0.74 12.29 1 0
0.71 86.01 1 0
0.76 92.84 1 0
0.73 100.23 1 0
0.64 82.97 1 0
0.84 93.4 1 0
0.49 70.35 1 0
0.71 73.71 1 0
0.73 28.11 1 0
0.76 101.14 1 0
0.69 82.12 1 0
0.78 18.29 1 0
0.79 17.48 1 0
0.83 34.69 1 0
0.76 16.34 1 0
0.86 59.77 1 0
0.92 15.9 1 0
0.82 50.06 1 0
0.86 26.42 1 0
0.89 93.36 1 0
0.83 65.3 1 0
0.82 26.61 1 0
0.8 26.23 1 0
0.81 36.33 1 0
0.84 93.25 1 0
0.83 15.36 1 0
0.82 66.02 1 0
0.84 18.46 1 0
0.78 12.94 1 0
0.74 55.5 1 0
0.87 118.2 1 0
0.73 21.69 1 0
0.75 110.82 1 0
0.75 14.89 1 0
0.74 13.91 1 0
0.71 21.93 1 0
0.71 109.34 1 0
0.8 104.81 1 0
0.85 15.96 1 0
0.88 23.49 1 0
0.85 57.09 1 0
0.88 30.65 1 0
0.94 29.64 1 0
0.77 17.36 1 0
0.76 48.05 1 0
0.72 64.88 1 0
0.72 41.18 1 0
0.77 81.39 1 0
0.82 16.14 1 0
0.92 18.36 1 0
0.7 80.63 1 0
0.73 69.75 1 0
0.92 43.56 1 0
0.87 64.96 1 0
0.88 29.9 1 0
0.87 58.79 1 0
0.95 53.75 1 0
0.85 40.57 1 0
0.85 38.64 1 0
0.9 14.56 1 0
0.85 59.86 1 0
0.87 52.86 1 0
0.82 14.95 1 0
0.92 40.45 1 0
0.83 63.28 1 0
0.91 11.24 1 0
0.84 39.41 1 0
0.87 38.32 1 0
0.92 47.31 1 0
0.87 75.99 1 0
0.9 31.61 1 0
0.92 12.57 1 0
0.77 118.22 1 0
0.64 23.76 1 0
0.76 112.53 1 0
0.77 24.04 1 0
0.78 109.46 1 0
0.79 18.94 1 0
0.79 65.26 1 0
0.82 14.77 1 0
0.71 32.85 1 0
0.7 39.89 1 0
0.78 97.17 1 0
0.81 13.61 1 0
0.85 17.35 1 0
0.7 101.83 1 0
0.9 113.58 1 0
0.48 82.44 1 0
0.64 53.52 1 0
0.66 36.04 1 0
0.49 87.84 1 0
0.69 39.29 1 0
0.52 94.21 1 0
0.51 78.42 1 0
0.75 12.26 1 0
0.7 38.44 1 0
0.47 63.5 1 0
0.8 12.66 1 0
0.83 109.33 1 0
0.71 114.04 1 0
0.69 119.06 1 0
0.72 27.09 1 0
0.75 30.79 1 0
0.9 12.31 1 0
0.77 88.28 1 0
0.7 103.67 1 0
0.74 94.96 1 0
0.8 117.64 1 0
0.81 31.13 1 0
0.71 87.89 1 0
0.72 74.02 1 0
0.81 18.53 1 0
0.86 25.26 1 0
0.74 115.8 1 0
0.91 14.84 1 0
0.7 31.29 1 0
0.79 90.55 1 0
0.8 37.78 1 0
0.77 23.19 1 0
0.77 118.09 1 0
0.68 111.71 1 0
0.83 24.26 1 0
0.84 104.5 1 0
0.74 83.4 1 0
0.8 62.73 1 0
0.72 66.07 1 0
0.63 47.87 1 0
0.76 17.58 1 0
0.77 22.06 1 0
0.73 76.7 1 0
0.69 21.05 1 0
0.69 34.68 1 0
0.72 78.65 1 0
0.76 35.03 1 0
0.67 42.87 1 0
0.68 42.66 1 0
0.57 50.04 1 0
0.61 57.94 1 0
0.7 52.16 1 0
0.48 41.54 1 0
0.54 11.77 1 0
0.6 13.63 1 0
0.49 30.18 1 0
0.63 11.87 1 0
0.58 22.41 1 0
0.95 21.58 1 0
0.73 10.48 1 0
0.52 20.77 1 0
0.47 22.27 1 0
0.75 12.68 1 0
0.67 33.17 1 0
0.45 43.65 1 0
0.48 43.87 1 0
0.74 136.56 1 0
0.95 12.51 1 0
0.86 41 1 0
0.78 53.96 1 0
0.85 27.91 1 0
0.92 23 1 0
0.5 73.05 1 0
0.84 82.02 1 0
0.85 42.53 1 0
0.84 23.14 1 0
0.93 29.13 1 0
0.91 16.29 1 0
0.9 57.21 1 0
0.94 25.03 1 0
0.64 26.89 1 0
0.62 16.34 1 0
0.63 23.91 1 0
0.66 56.99 1 0
0.62 42.51 1 0
0.7 15.69 1 0
0.73 10.02 1 0
0.7 39.86 1 0
0.63 14.9 1 0
0.83 34.18 1 0
0.9 16.19 1 0
0.84 31.06 1 0
0.86 30.1 1 0
0.94 17.68 1 0
0.87 16.49 1 0
0.84 26.81 1 0
0.83 24.67 1 0
0.91 17.71 1 0
0.81 23.22 1 0
0.95 16.79 1 0
0.94 17.66 1 0
0.82 36.4 1 0
0.8 36.12 1 0
0.54 79.71 1 0
0.53 97.78 1 0
0.55 91.2 1 0
0.6 8.06 1 0
0.6 82.25 1 0
0.66 95.72 1 0
0.6 71.03 1 0
0.77 23.75 1 0
0.9 57.81 1 0
0.87 13.23 1 0
0.76 27.54 1 0
0.77 60.03 1 0
0.81 36.13 1 0
0.79 26.01 1 0
0.84 66.83 1 0
0.89 16.75 1 0
0.79 43.77 1 0
0.83 29.13 1 0
0.67 31.05 1 0
0.77 67.97 1 0
0.81 20.54 1 0
0.83 54.76 1 0
0.8 45.78 1 0
0.78 79.66 1 0
0.78 62.71 1 0
0.73 72.34 1 0
0.74 18.06 1 0
0.73 64.34 1 0
0.88 67.64 1 0
0.85 14.68 1 0
0.67 49.03 1 0
0.72 68.88 1 0
0.74 97.51 1 0
0.78 17.59 1 0
0.76 95.54 1 0
0.74 144.34 1 0
0.85 29.03 1 0
0.85 33.86 1 0
0.83 71.16 1 0
0.83 44.53 1 0
0.86 59.41 1 0
0.85 39.18 1 0
0.76 33.17 1 0
0.84 20.51 1 0
0.84 65.34 1 0
0.83 19.07 1 0
0.88 58.5 1 0
0.89 43.73 1 0
0.92 15.97 1 0
0.89 70.89 1 0
0.92 42.19 1 0
0.92 17.5 1 0
0.79 88.21 1 0
0.73 96.5 1 0
0.84 15.75 1 0
0.77 62.82 1 0
0.8 71.16 1 0
0.48 54.44 1 0
0.69 96.16 1 0
0.76 16.5 1 0
0.73 63.59 1 0
0.78 17.44 1 0
0.69 29.05 1 0
0.73 69.69 1 0
0.84 30.79 1 0
0.86 45.81 1 0
0.57 53.07 1 0
0.89 18.74 1 0
0.77 50.73 1 0
0.84 34.16 1 0
0.76 66.8 1 0
0.81 57.82 1 0
0.86 14.96 1 0
0.87 17.84 1 0
0.81 29.98 1 0
0.8 52.88 1 0
0.88 27.41 1 0
0.78 56.96 1 0
0.86 28.76 1 0
0.85 13.42 1 0
0.77 16.61 1 0
0.81 16.33 1 0
0.78 32.92 1 0
0.81 13.39 1 0
0.82 26.99 1 0
0.78 49.17 1 0
0.86 30.49 1 0
0.84 46.44 1 0
0.87 39.64 1 0
0.88 23.03 1 0
0.9 32.08 1 0
0.75 54.52 1 0
0.82 16.29 1 0
0.84 51.26 1 0
0.83 43.24 1 0
0.89 26.37 1 0
0.86 42.13 1 0
0.9 16.82 1 0
0.83 57.56 1 0
0.76 17.65 1 0
0.85 17.55 1 0
0.86 42.8 1 0
0.82 22.55 1 0
0.87 13.82 1 0
0.87 33.65 1 0
0.83 41.96 1 0
0.82 34.5 1 0
0.85 26.44 1 0
0.86 47.44 1 0
0.62 19.88 1 0
0.78 31.74 1 0
0.77 89.3 1 0
0.77 92.84 1 0
0.71 61.81 1 0
0.72 72.21 1 0
0.87 8.89 1 0
0.81 51.73 1 0
0.81 64.98 1 0
0.73 13.86 1 0
0.68 94.94 1 0
0.77 63.57 1 0
0.82 77.35 1 0
0.78 20.38 1 0
0.67 59.01 1 0
0.8 20.87 1 0
0.7 56.25 1 0
0.82 18.75 1 0
0.79 14.93 1 0
0.89 22.51 1 0
0.79 49.73 1 0
0.82 36.3 1 0
0.84 12.96 1 0
0.82 38.85 1 0
0.79 63.75 1 0
0.84 21.5 1 0
0.87 28.16 1 0
0.82 48.91 1 0
0.83 20.96 1 0
0.63 12.05 1 0
0.57 72.12 1 0
0.77 61.22 1 0
0.66 21.53 1 0
0.56 12.78 1 0
0.6 20.15 1 0
0.52 13.34 1 0
0.62 62.26 1 0
0.56 73.3 1 0
0.54 96.2 1 0
0.54 13.69 1 0
0.58 41.48 1 0
0.7 29.87 1 0
0.77 80.8 1 0
0.82 14.57 1 0
0.7 51.42 1 0
0.76 67.82 1 0
0.68 20.01 1 0
0.72 56.85 1 0
0.75 61.91 1 0
0.65 85.75 1 0
0.67 28.87 1 0
0.7 17.3 1 0
0.72 69.5 1 0
0.59 52.77 1 0
0.81 13.56 1 0
0.7 68.87 1 0
0.68 48.34 1 0
0.62 22.88 1 0
0.66 49.66 1 0
0.9 13.13 1 0
0.89 35.68 1 0
0.9 26.5 1 0
0.9 19.27 1 0
0.84 36.23 1 0
0.88 19.7 1 0
0.87 19.94 1 0
0.67 40.73 1 0
0.88 44.9 1 0
0.83 60.63 1 0
0.91 15.04 1 0
0.85 24.29 1 0
0.74 68.57 1 0
0.87 34.7 1 0
0.94 25.26 1 0
0.68 60.78 1 0
0.6 15.87 1 0
0.5 31.1 1 0
0.77 12.19 1 0
0.59 61.64 1 0
0.73 13.61 1 0
0.61 28 1 0
0.58 53.82 1 0
0.55 10.89 1 0
0.54 60.52 1 0
0.43 18.11 1 0
0.54 19.47 1 0
0.51 56.38 1 0
0.46 29.43 1 0
0.84 18.78 1 0
0.74 120.52 1 0
0.69 46.68 1 0
0.76 103.13 1 0
0.69 92.85 1 0
0.75 114.49 1 0
0.59 110.31 1 0
0.8 60.01 1 0
0.68 99.92 1 0
0.78 100.07 1 0
0.75 59.1 1 0
0.76 54.23 1 0
0.72 82.9 1 0
0.72 52.69 1 0
0.45 27.27 1 0
0.73 81 1 0
0.74 67.78 1 0
0.72 73.53 1 0
0.75 80.81 1 0
0.76 9.24 1 0
0.72 80.71 1 0
0.74 86.65 1 0
0.71 66.09 1 0
0.87 15.04 1 0
0.78 20.51 1 0
0.74 37.97 1 0
0.77 13.23 1 0
0.77 21.71 1 0
0.84 18.4 1 0
0.62 59.07 1 0
0.7 16.77 1 0
0.59 40.26 1 0
0.59 42.01 1 0
0.6 53.06 1 0
0.63 29.79 1 0
0.62 15.65 1 0
0.62 66.73 1 0
0.62 11.79 1 0
0.75 89.47 1 0
0.8 98.25 1 0
0.83 88.34 1 0
0.79 92.23 1 0
0.83 111.71 1 0
0.72 84.48 1 0
0.85 17.88 1 0
0.86 102.18 1 0
0.76 28.48 1 0
0.85 9.91 1 0
0.8 97.88 1 0
0.81 21.42 1 0
0.75 79.23 1 0
0.87 88.86 1 0
0.84 84.28 1 0
0.81 42.58 1 0
0.85 48.07 1 0
0.74 59.15 1 0
0.84 83.59 1 0
0.93 16.29 1 0
0.87 54.64 1 0
0.86 74.42 1 0
0.85 49.69 1 0
0.88 28.22 1 0
0.83 13.39 1 0
0.94 11.5 1 0
0.84 69.15 1 0
0.84 31.87 1 0
0.89 16.59 1 0
0.82 85.79 1 0
0.85 89.4 1 0
0.83 25.67 1 0
0.82 20.24 1 0
0.77 46.4 1 0
0.91 17.38 1 0
0.86 40.96 1 0
0.88 45.04 1 0
0.82 19.85 1 0
0.82 35.4 1 0
0.73 48.4 1 0
0.77 36.58 1 0
0.78 58.47 1 0
0.77 52.06 1 0
0.73 89.19 1 0
0.9 16.14 1 0
0.82 32.56 1 0
0.7 66.83 1 0
0.83 27.6 1 0
0.86 19.46 1 0
0.57 95.53 1 0
0.72 68.92 1 0
0.83 33.86 1 0
0.85 48.78 1 0
0.77 41.39 1 0
0.88 17.26 1 0
0.83 39.18 1 0
0.76 42.25 1 0
0.84 64.45 1 0
0.84 29.75 1 0
0.87 20.71 1 0
0.93 16.1 1 0
0.84 15.6 1 0
0.86 33.36 1 0
0.83 17.59 1 0
0.74 68.03 1 0
0.5 53.48 1 0
0.79 60.76 1 0
0.78 35.54 1 0
0.8 17.63 1 0
0.8 70.6 1 0
0.84 15.93 1 0
0.9 57.03 1 0
0.77 16.25 1 0
0.8 19.48 1 0
0.84 34.79 1 0
0.68 78.18 1 0
0.67 59.55 1 0
0.87 19.76 1 0
0.95 14.7 1 0
0.87 44.04 1 0
0.8 37.1 1 0
0.86 30.41 1 0
0.75 55.52 1 0
0.69 55.97 1 0
0.93 16.05 1 0
0.87 45.25 1 0
0.9 22.48 1 0
0.86 24.49 1 0
0.89 33.79 1 0
0.76 16.8 1 0
0.81 12.43 1 0
0.76 59.87 1 0
0.67 82.86 1 0
0.78 93.09 1 0
0.78 24.17 1 0
0.7 103.4 1 0
0.7 79.78 1 0
0.84 13.98 1 0
0.71 32.17 1 0
0.76 19.12 1 0
0.73 19.62 1 0
0.81 19.02 1 0
0.75 73.33 1 0
0.76 66.34 1 0
0.84 14.07 1 0
0.83 70.68 1 0
0.64 54.08 1 0
0.69 15.57 1 0
0.72 17.39 1 0
0.66 14.89 1 0
0.56 48.32 1 0
0.71 79.74 1 0
0.76 17.13 1 0
0.74 80.82 1 0
0.49 24.72 1 0
0.59 40.12 1 0
0.77 18.51 1 0
0.76 11.61 1 0
0.76 71.26 1 0
0.72 54.8 1 0
0.68 23.64 1 0
0.76 64.75 1 0
0.72 55.24 1 0
0.75 15.1 1 0
0.72 77.2 1 0
0.43 83.82 1 0
0.47 57.49 1 0
0.76 32.09 1 0
0.44 95.39 1 0
0.48 44.05 1 0
0.46 100.77 1 0
0.43 89.32 1 0
0.61 26.48 1 0
0.62 38.25 1 0
0.7 15.83 1 0
0.79 29.93 1 0
0.82 40.77 1 0
0.83 20.41 1 0
0.79 34.01 1 0
0.75 34.82 1 0
0.72 31.13 1 0
0.72 22.14 1 0
0.76 20.99 1 0
0.72 32.24 1 0
0.72 59.83 1 0
0.73 24.87 1 0
0.75 17.27 1 0
0.76 25.09 1 0
0.72 19.31 1 0
0.7 29.9 1 0
0.73 48.07 1 0
0.78 32.07 1 0
0.79 42.48 1 0
0.91 17.5 1 0
0.85 21.4 1 0
0.86 18.86 1 0
0.94 21.62 1 0
0.71 73.53 1 0
0.81 29.93 1 0
0.79 25.04 1 0
0.78 29.55 1 0
0.83 50.98 1 0
0.78 38.09 1 0
0.81 49.12 1 0
0.82 41.48 1 0
0.87 13.12 1 0
0.85 43.62 1 0
0.82 39.25 1 0
0.92 13.61 1 0
0.86 48.21 1 0
0.9 12.92 1 0
0.88 22.52 1 0
0.89 24.52 1 0
0.79 29.19 1 0
0.82 33.36 1 0
0.83 29.61 1 0
0.82 53.68 1 0
0.87 31.65 1 0
0.75 25.2 1 0
0.89 11.66 1 0
0.83 50.12 1 0
0.81 103.05 1 0
0.83 51.92 1 0
0.83 28.34 1 0
0.92 17.37 1 0
0.83 53.58 1 0
0.82 60.84 1 0
0.83 68.04 1 0
0.82 45.84 1 0
0.78 16.92 1 0
0.53 108.03 1 0
0.87 15.2 1 0
0.82 49.77 1 0
0.74 54.41 1 0
0.57 142.31 1 0
0.85 15.15 1 0
0.77 19.71 1 0
0.84 109.28 1 0
0.75 89.43 1 0
0.88 40.88 1 0
0.82 34.27 1 0
0.84 79.46 1 0
0.85 57.44 1 0
0.78 115.84 1 0
0.84 49.33 1 0
0.84 84.43 1 0
0.83 51.89 1 0
0.78 105.27 1 0
0.78 31.25 1 0
0.8 95.24 1 0
0.77 16.03 1 0
0.79 59.4 1 0
0.79 15.63 1 0
0.75 16.57 1 0
0.86 42.39 1 0
0.83 94.29 1 0
0.76 123.25 1 0
0.85 16.59 1 0
0.73 21.77 1 0
0.75 48.7 1 0
0.74 119.31 1 0
0.8 126.82 1 0
0.79 39.39 1 0
0.91 25.02 1 0
0.83 112.69 1 0
0.78 71.51 1 0
0.9 11.89 1 0
0.81 126.68 1 0
0.76 60.02 1 0
0.86 23.63 1 0
0.83 37.37 1 0
0.73 51.88 1 0
0.81 122.96 1 0
0.83 80.51 1 0
0.86 54.29 1 0
0.92 35.07 1 0
0.87 20.18 1 0
0.86 88.71 1 0
0.87 44.88 1 0
0.89 43.61 1 0
0.78 103.8 1 0
0.84 42.83 1 0
0.87 18.62 1 0
0.92 52.69 1 0
0.83 94.92 1 0
0.83 27.38 1 0
0.86 89.96 1 0
0.92 32.45 1 0
0.75 44.17 1 0
0.8 15.78 1 0
0.88 26.78 1 0
0.9 42.4 1 0
0.78 31.74 1 0
0.89 52.25 1 0
0.49 68.72 1 0
0.81 18.55 1 0
0.79 49.78 1 0
0.82 71.87 1 0
0.86 36.95 1 0
0.78 81.91 1 0
0.86 81.5 1 0
0.75 42.78 1 0
0.87 13.56 1 0
0.62 75.99 1 0
0.86 85.98 1 0
0.76 35.25 1 0
0.85 69.86 1 0
0.62 41.27 1 0
0.62 11.19 1 0
0.85 67.65 1 0
0.46 50.31 1 0
0.61 50.32 1 0
0.63 88.77 1 0
0.57 57.83 1 0
0.63 70.13 1 0
0.63 37.72 1 0
0.85 14.59 1 0
0.56 52.22 1 0
0.59 68.8 1 0
0.48 15.28 1 0
0.57 65.39 1 0
0.61 47.02 1 0
0.75 28.01 1 0
0.78 28.04 1 0
0.78 23.3 1 0
0.83 14.89 1 0
0.77 22.08 1 0
0.8 16.11 1 0
0.79 27.85 1 0
0.9 16.92 1 0
0.79 20.54 1 0
0.78 39.29 1 0
0.73 103.61 1 0
0.85 19.68 1 0
0.87 117.78 1 0
0.72 28.13 1 0
0.81 106.71 1 0
0.79 118.59 1 0
0.75 122.78 1 0
0.82 40.61 1 0
0.82 33.68 1 0
0.82 88.38 1 0
0.81 46.47 1 0
0.71 56.33 1 0
0.81 33.8 1 0
0.79 40.53 1 0
0.84 26.22 1 0
0.81 36.46 1 0
0.86 35.27 1 0
0.87 16 1 0
0.82 33.33 1 0
0.83 19.68 1 0
0.82 17.72 1 0
0.71 79.62 1 0
0.7 22.98 1 0
0.84 17.58 1 0
0.68 26.02 1 0
0.78 67.87 1 0
0.57 31.12 1 0
0.7 27.89 1 0
0.66 57.23 1 0
0.67 22.61 1 0
0.68 51.54 1 0
0.74 24.12 1 0
0.81 65.66 1 0
0.83 17.51 1 0
0.79 43.04 1 0
0.85 72.89 1 0
0.83 15.45 1 0
0.84 97.62 1 0
0.86 89.57 1 0
0.84 120.74 1 0
0.86 66.27 1 0
0.86 60.28 1 0
0.86 25.65 1 0
0.79 108.05 1 0
0.83 107.31 1 0
0.91 17.4 1 0
0.84 120.35 1 0
0.87 14.37 1 0
0.88 84.57 1 0
0.84 18.14 1 0
0.73 120.04 1 0
0.9 58.29 1 0
0.75 38.96 1 0
0.86 16.58 1 0
0.75 72.28 1 0
0.83 72.33 1 0
0.95 54.83 1 0
0.77 17.88 1 0
0.78 17.41 1 0
0.78 13.75 1 0
0.68 24.08 1 0
0.67 24 1 0
0.87 51.66 1 0
0.83 58.7 1 0
0.51 42.49 1 0
0.67 87.92 1 0
0.71 26.97 1 0
0.69 50.66 1 0
0.69 28.5 1 0
0.93 13.33 1 0
0.76 118.68 1 0
0.82 29.91 1 0
0.75 120.89 1 0
0.83 25.04 1 0
0.73 99.02 1 0
0.81 99.22 1 0
0.92 12.3 1 0
0.78 128.02 1 0
0.82 101.18 1 0
0.86 26.23 1 0
0.67 101.62 1 0
0.81 108.64 1 0
0.75 25.91 1 0
0.87 19.05 1 0
0.86 115.85 1 0
0.83 107.42 1 0
0.81 123.33 1 0
0.9 20.53 1 0
0.85 52.2 1 0
0.9 34.61 1 0
0.91 41.65 1 0
0.88 29.23 1 0
0.87 39.05 1 0
0.75 81.38 1 0
0.89 23.56 1 0
0.86 35.85 1 0
0.91 14.7 1 0
0.9 27.2 1 0
0.79 49.81 1 0
0.84 71.26 1 0
0.91 18.82 1 0
0.84 35.02 1 0
0.91 13.11 1 0
0.91 27.09 1 0
0.9 30.89 1 0
0.68 47.37 1 0
0.71 20.88 1 0
0.91 15.39 1 0
0.59 97.93 1 0
0.7 47.17 1 0
0.81 44.2 1 0
0.76 37.57 1 0
0.76 38.95 1 0
0.89 22.4 1 0
0.76 60.73 1 0
0.71 14.68 1 0
0.71 78.09 1 0
0.53 96.47 1 0
0.7 66.96 1 0
0.76 24.22 1 0
0.72 42.56 1 0
0.74 111.65 1 0
0.72 16.45 1 0
0.79 110.03 1 0
0.72 17.32 1 0
0.71 125.96 1 0
0.77 17.28 1 0
0.73 117.95 1 0
0.75 20.95 1 0
0.72 73.25 1 0
0.55 45.8 1 0
0.66 96.9 1 0
0.52 25.72 1 0
0.65 90.12 1 0
0.74 32.19 1 0
0.68 94.36 1 0
0.65 100.77 1 0
0.68 59.56 1 0
0.59 54.45 1 0
0.78 28.92 1 0
0.65 10.38 1 0
0.7 31.92 1 0
0.66 13.64 1 0
0.81 89.02 1 0
0.87 11.14 1 0
0.8 51.73 1 0
0.81 59.15 1 0
0.81 50.06 1 0
0.81 17.28 1 0
0.86 88.84 1 0
0.82 35.57 1 0
0.84 99.34 1 0
0.81 65.46 1 0
0.81 58.25 1 0
0.79 104.91 1 0
0.78 21.7 1 0
0.81 55.69 1 0
0.78 11.94 1 0
0.86 56.2 1 0
0.83 38.54 1 0
0.75 38.7 1 0
0.8 14.91 1 0
0.77 31.77 1 0
0.94 16.89 1 0
0.92 13.27 1 0
0.89 19.22 1 0
0.75 78.36 1 0
0.72 33.92 1 0
0.7 15.13 1 0
0.7 27 1 0
0.86 23.3 1 0
0.78 15.62 1 0
0.74 83.04 1 0
0.75 94.94 1 0
0.75 60.34 1 0
0.84 22.62 1 0
0.79 13.9 1 0
0.57 11.46 1 0
0.74 35.3 1 0
0.79 68.26 1 0
0.78 15.47 1 0
0.78 58.24 1 0
0.79 77.14 1 0
0.62 34.51 1 0
0.82 21.25 1 0
0.75 55.64 1 0
0.72 53.71 1 0
0.77 77.17 1 0
0.88 15.27 1 0
0.85 29.1 1 0
0.84 68.01 1 0
0.87 71.79 1 0
0.83 12.76 1 0
0.91 15.32 1 0
0.93 19.68 1 0
0.88 12.83 1 0
0.85 30.37 1 0
0.85 101.26 1 0
0.84 29.44 1 0
0.55 66.53 1 0
0.55 47 1 0
0.77 10.59 1 0
0.57 44.86 1 0
0.7 12.29 1 0
0.66 26.13 1 0
0.56 34.58 1 0
0.57 34.38 1 0
0.72 18.62 1 0
0.64 41.65 1 0
0.57 69.27 1 0
0.79 78.08 1 0
0.84 26.67 1 0
0.81 60.61 1 0
0.82 59.95 1 0
0.88 19.5 1 0
0.93 55.21 1 0
0.86 40.32 1 0
0.81 36.96 1 0
0.86 21.88 1 0
0.88 17.62 1 0
0.81 51.4 1 0
0.85 64.39 1 0
0.88 68.02 1 0
0.84 53.99 1 0
0.86 38.19 1 0
0.87 39.7 1 0
0.85 49.61 1 0
0.84 49.81 1 0
0.9 13.11 1 0
0.83 83.74 1 0
0.77 18.32 1 0
0.77 72.03 1 0
0.94 11.44 1 0
0.89 28.07 1 0
0.84 23.87 1 0
0.94 27.63 1 0
0.85 57.87 1 0
0.91 22.77 1 0
0.83 15.56 1 0
0.92 14.94 1 0
0.92 28.54 1 0
0.93 17.91 1 0
0.93 15 1 0
0.88 34.8 1 0
0.79 53.82 1 0
0.9 31.99 1 0
0.91 28.88 1 0
0.83 36.12 1 0
0.9 27.8 1 0
0.91 22.75 1 0
0.92 38.72 1 0
0.85 79.24 1 0
0.91 11.52 1 0
0.75 9.74 1 0
0.45 57.71 1 0
0.5 54.15 1 0
0.64 55.64 1 0
0.83 47.61 1 0
0.45 60.12 1 0
0.44 18.81 1 0
0.41 15.33 1 0
0.6 62.84 1 0
0.41 19.82 1 0
0.7 54.46 1 0
0.48 11.35 1 0
0.75 19.3 1 0
0.66 17.51 1 0
0.51 52.79 1 0
0.74 30.94 1 0
0.79 19.59 1 0
0.79 29.59 1 0
0.59 35.96 1 0
0.68 29.69 1 0
0.7 17.57 1 0
0.67 25.28 1 0
0.76 23.02 1 0
0.82 33.56 1 0
0.92 13.34 1 0
0.85 18.29 1 0
0.83 31.24 1 0
0.71 25.87 1 0
0.88 12.24 1 0
0.72 21.26 1 0
0.81 25.25 1 0
0.87 23.81 1 0
0.83 54.39 1 0
0.69 16.47 1 0
0.81 63.5 1 0
0.79 31.45 1 0
0.88 67.43 1 0
0.83 27.58 1 0
0.79 14.15 1 0
0.77 27.07 1 0
0.82 14.59 1 0
0.83 59.35 1 0
0.71 39.64 1 0
0.85 71.9 1 0
0.81 20.87 1 0
0.83 15.71 1 0
0.73 38.2 1 0
0.85 14.49 1 0
0.82 72.18 1 0
0.8 62.22 1 0
0.84 20.18 1 0
0.78 85.48 1 0
0.76 19.12 1 0
0.81 11.87 1 0
0.88 90.05 1 0
0.7 77.46 1 0
0.78 14.76 1 0
0.75 74.68 1 0
0.75 102.47 1 0
0.8 105.05 1 0
0.81 15.46 1 0
0.78 52.2 1 0
0.72 45.34 1 0
0.66 35.14 1 0
0.83 26.88 1 0
0.84 17.2 1 0
0.73 39.2 1 0
0.9 14.85 1 0
0.68 40.67 1 0
0.71 31.58 1 0
0.69 31.05 1 0
0.53 11.36 1 0
0.69 39.41 1 0
0.8 20.85 1 0
0.83 15.73 1 0
0.79 104.93 1 0
0.79 18.5 1 0
0.58 137.88 1 0
0.85 46.25 1 0
0.88 20.59 1 0
0.81 25.52 1 0
0.8 95.85 1 0
0.75 29.68 1 0
0.83 14.27 1 0
0.86 108.13 1 0
0.86 16.9 1 0
0.8 59.16 1 0
0.9 46.05 1 0
0.87 82.83 1 0
0.8 104.59 1 0
0.75 62.02 1 0
0.85 61.89 1 0
0.77 113.45 1 0
0.76 78.37 1 0
0.85 55.31 1 0
0.91 15.19 1 0
0.78 97.23 1 0
0.66 107.69 1 0
0.84 73.29 1 0
0.77 73.71 1 0
0.77 15.65 1 0
0.8 92.01 1 0
0.63 60.08 1 0
0.78 13.4 1 0
0.75 25.54 1 0
0.76 19.9 1 0
0.71 80.22 1 0
0.72 35.98 1 0
0.75 28.58 1 0
0.7 38.56 1 0
0.76 67.31 1 0
0.8 90.76 1 0
0.87 112.03 1 0
0.82 14.42 1 0
0.78 82.65 1 0
0.77 125.37 1 0
0.78 27.7 1 0
0.87 115.5 1 0
0.79 23.66 1 0
0.78 111.58 1 0
0.82 27.31 1 0
0.78 115.85 1 0
0.8 89.22 1 0
0.89 13.72 1 0
0.79 14 1 0
0.77 16.34 1 0
0.87 121.01 1 0
0.8 16.65 1 0
0.81 46.05 1 0
0.86 20.4 1 0
0.89 31.95 1 0
0.84 23.11 1 0
0.82 36.64 1 0
0.82 24.95 1 0
0.82 53.9 1 0
0.9 16.61 1 0
0.92 37.26 1 0
0.8 20.65 1 0
0.86 53.99 1 0
0.79 23.88 1 0
0.84 37.61 1 0
0.86 52.74 1 0
0.68 17 1 0
0.79 20.33 1 0
0.77 96.1 1 0
0.76 105.52 1 0
0.81 12.04 1 0
0.7 10.62 1 0
0.78 29.12 1 0
0.82 36.32 1 0
0.72 12.09 1 0
0.76 84.58 1 0
0.79 46.69 1 0
0.85 84.12 1 0
0.78 28.58 1 0
0.82 72.01 1 0
0.88 14.57 1 0
0.87 40.13 1 0
0.91 14.44 1 0
0.81 25.84 1 0
0.85 63.26 1 0
0.93 59.13 1 0
0.9 14.86 1 0
0.85 29.32 1 0
0.84 32.6 1 0
0.85 68.49 1 0
0.58 36.82 1 0
0.86 65.23 1 0
0.85 40.92 1 0
0.8 38.74 1 0
0.78 78.19 1 0
0.73 60.36 1 0
0.67 82.6 1 0
0.75 21.48 1 0
0.95 54.02 1 0
0.82 31.56 1 0
0.84 56.77 1 0
0.83 68.48 1 0
0.71 44.69 1 0
0.82 21.76 1 0
0.79 12.53 1 0
0.82 29.27 1 0
0.83 59.91 1 0
0.81 14.49 1 0
0.75 45.9 1 0
0.72 30.62 1 0
0.77 22.69 1 0
0.74 11.72 1 0
0.75 30.96 1 0
0.7 46.41 1 0
0.77 20.96 1 0
0.73 80.34 1 0
0.73 39.48 1 0
0.59 56.98 1 0
0.86 25.96 1 0
0.93 19.07 1 0
0.86 30.74 1 0
0.89 26.7 1 0
0.84 30 1 0
0.88 21.51 1 0
0.92 15.02 1 0
0.83 29.15 1 0
0.93 14.09 1 0
0.9 15.63 1 0
0.94 19.4 1 0
0.86 27 1 0
0.83 65.7 1 0
0.84 16.68 1 0
0.87 20.49 1 0
0.77 92.03 1 0
0.79 11.82 1 0
0.79 17.59 1 0
0.55 47.05 1 0
0.81 85.22 1 0
0.8 66.63 1 0
0.79 92.59 1 0
0.84 14.59 1 0
0.84 14.6 1 0
0.77 90.46 1 0
0.8 82.55 1 0
0.83 32.05 1 0
0.81 18.88 1 0
0.8 57.66 1 0
0.81 86.26 1 0
0.71 44.26 1 0
0.74 39.69 1 0
0.66 28.22 1 0
0.76 28.14 1 0
0.64 18.46 1 0
0.71 24.45 1 0
0.74 19.47 1 0
0.52 12.91 1 0
0.48 16.28 1 0
0.65 34.34 1 0
0.65 22.99 1 0
0.68 37.39 1 0
0.55 19.12 1 0
0.64 59.14 1 0
0.5 70.18 1 0
0.5 85.62 1 0
0.48 78.9 1 0
0.47 68.02 1 0
0.51 85.32 1 0
0.7 43.57 1 0
0.48 24.75 1 0
0.51 61.43 1 0
0.45 69.89 1 0
0.85 13.83 1 0
0.85 15.93 1 0
0.78 83.17 1 0
0.85 19.3 1 0
0.87 67.44 1 0
0.83 65.7 1 0
0.87 18.94 1 0
0.83 25.23 1 0
0.86 49.89 1 0
0.86 37.09 1 0
0.88 21 1 0
0.92 16.87 1 0
0.88 39.39 1 0
0.92 56.85 1 0
0.82 16.65 1 0
0.8 21.62 1 0
0.76 80.4 1 0
0.82 52.63 1 0
0.83 65.59 1 0
0.79 103.32 1 0
0.8 19.87 1 0
0.86 20 1 0
0.82 21.55 1 0
0.93 70.43 1 0
0.74 90.78 1 0
0.6 17.53 1 0
0.79 51.75 1 0
0.79 24.38 1 0
0.79 67.87 1 0
0.75 66.77 1 0
0.85 47.62 1 0
0.8 46.42 1 0
0.91 18.62 1 0
0.86 44.59 1 0
0.89 23.42 1 0
0.87 30.13 1 0
0.92 37.6 1 0
0.84 50.68 1 0
0.9 33.83 1 0
0.88 14.15 1 0
0.87 21.42 1 0
0.89 19.52 1 0
0.89 31.71 1 0
0.86 25.79 1 0
0.94 16.37 1 0
0.81 64.73 1 0
0.84 58.01 1 0
0.95 15.15 1 0
0.86 28.4 1 0
0.84 44.92 1 0
0.8 53.38 1 0
0.62 68.87 1 0
0.84 56.13 1 0
0.86 45.86 1 0
0.93 16.44 1 0
0.9 32.62 1 0
0.81 67.2 1 0
0.8 59.93 1 0
0.87 29.76 1 0
0.71 31.66 1 0
0.92 13.91 1 0
0.94 39.51 1 0
0.92 14.2 1 0
0.86 49.14 1 0
0.94 15 1 0
0.59 34.97 1 0
0.6 80.09 1 0
0.67 81.27 1 0
0.62 70.73 1 0
0.58 73.46 1 0
0.8 11.67 1 0
0.59 25.58 1 0
0.66 13.78 1 0
0.62 74.14 1 0
0.8 13.61 1 0
0.75 87.33 1 0
0.66 15.27 1 0
0.81 17.39 1 0
0.72 79.82 1 0
0.71 99.62 1 0
0.65 77.18 1 0
0.68 89.65 1 0
0.67 18.13 1 0
0.75 17.83 1 0
0.75 31.57 1 0
0.9 116.55 1 0
0.79 109.16 1 0
0.72 96.38 1 0
0.85 19.81 1 0
0.79 18.75 1 0
0.88 17.15 1 0
0.82 26.33 1 0
0.76 107.99 1 0
0.86 121.05 1 0
0.79 17.04 1 0
0.81 23.2 1 0
0.85 82.39 1 0
0.78 20 1 0
0.73 91.2 1 0
0.79 16.34 1 0
0.87 11.79 1 0
0.86 90.95 1 0
0.66 26.61 1 0
0.76 96.19 1 0
0.73 26.33 1 0
0.79 15.98 1 0
0.56 35.68 1 0
0.73 13.25 1 0
0.57 76.01 1 0
0.55 41.99 1 0
0.73 105.86 1 0
0.69 73.7 1 0
0.71 36.4 1 0
0.75 25.41 1 0
0.87 29.6 1 0
0.67 60.44 1 0
0.63 45.52 1 0
0.76 13.63 1 0
0.82 44.88 1 0
0.68 50.4 1 0
0.9 14.1 1 0
0.63 20.12 1 0
0.73 34.19 1 0
0.84 21.53 1 0
0.57 25.24 1 0
0.65 40.72 1 0
0.74 22.94 1 0
0.8 15.72 1 0
0.74 23.62 1 0
0.7 40.79 1 0
0.64 12.81 1 0
0.77 68.33 1 0
0.7 77.98 1 0
0.66 57.36 1 0
0.67 68.64 1 0
0.67 57.48 1 0
0.66 19.89 1 0
0.68 68.84 1 0
0.66 18.62 1 0
0.65 56.27 1 0
0.89 13.6 1 0
0.72 101.47 1 0
0.86 87.56 1 0
0.74 90.51 1 0
0.76 16.02 1 0
0.86 9.47 1 0
0.54 52.8 1 0
0.45 64.76 1 0
0.7 77.4 1 0
0.7 95.69 1 0
0.73 97.6 1 0
0.72 18.13 1 0
0.79 80.35 1 0
0.71 84.78 1 0
0.75 14.84 1 0
0.86 77.64 1 0
0.7 75.59 1 0
0.82 15.11 1 0
0.79 52.54 1 0
0.89 42.18 1 0
0.8 15.14 1 0
0.94 17.7 1 0
0.83 36.77 1 0
0.82 58.79 1 0
0.85 28.92 1 0
0.88 30.67 1 0
0.88 17.42 1 0
0.9 18.3 1 0
0.83 13.39 1 0
0.84 17.9 1 0
0.83 24.25 1 0
0.78 44.42 1 0
0.86 49.42 1 0
0.84 36.93 1 0
0.77 70.32 1 0
0.87 18.09 1 0
0.85 21.14 1 0
0.84 25.89 1 0
0.84 52.11 1 0
0.81 50.25 1 0
0.81 48.21 1 0
0.85 19.93 1 0
0.89 15.98 1 0
0.85 45.88 1 0
0.83 39.44 1 0
0.89 13.12 1 0
0.82 54.58 1 0
0.83 52.15 1 0
0.84 27.5 1 0
0.79 62.28 1 0
0.87 15.94 1 0
0.92 19.88 1 0
0.86 23.61 1 0
0.82 20.96 1 0
0.79 28.56 1 0
0.81 116.15 1 0
0.76 15.18 1 0
0.75 117.16 1 0
0.78 132.78 1 0
0.78 130.32 1 0
0.83 37.93 1 0
0.79 117.69 1 0
0.76 113.15 1 0
0.78 15.14 1 0
0.75 131.74 1 0
0.84 18.23 1 0
0.75 50.21 1 0
0.84 13.01 1 0
0.79 101.06 1 0
0.79 19.69 1 0
0.8 29.6 1 0
0.89 92.41 1 0
0.76 109.5 1 0
0.72 80.49 1 0
0.86 54.51 1 0
0.82 23.68 1 0
0.88 13.74 1 0
0.85 96.87 1 0
0.77 20.48 1 0
0.75 93.2 1 0
0.8 66.74 1 0
0.84 72.89 1 0
0.86 94.15 1 0
0.92 45.96 1 0
0.89 97.21 1 0
0.84 82.83 1 0
0.82 94.47 1 0
0.74 90.04 1 0
0.78 16.21 1 0
0.66 65.71 1 0
0.86 52.31 1 0
0.85 86.85 1 0
0.86 75.57 1 0
0.88 46.17 1 0
0.89 40.48 1 0
0.83 64.99 1 0
0.88 65.38 1 0
0.76 17.22 1 0
0.78 26 1 0
0.89 82.75 1 0
0.89 14.63 1 0
0.79 74.62 1 0
0.86 37.12 1 0
0.86 68.64 1 0
0.82 66.85 1 0
0.81 73.37 1 0
0.86 24.36 1 0
0.88 73.95 1 0
0.86 60.53 1 0
0.83 56.96 1 0
0.8 97.65 1 0
0.77 14.16 1 0
0.81 14.15 1 0
0.74 98.32 1 0
0.79 16.07 1 0
0.75 109.22 1 0
0.82 68.01 1 0
0.8 76.26 1 0
0.69 51.99 1 0
0.77 16.21 1 0
0.67 36.37 1 0
0.69 95.14 1 0
0.81 107.63 1 0
0.78 75.33 1 0
0.79 91.81 1 0
0.71 98.26 1 0
0.76 137.36 1 0
0.75 55.85 1 0
0.86 42.82 1 0
0.85 64.09 1 0
0.87 16.23 1 0
0.87 33.13 1 0
0.84 36.88 1 0
0.83 37.14 1 0
0.75 40.61 1 0
0.86 72.65 1 0
0.84 76.7 1 0
0.87 41.58 1 0
0.87 25.98 1 0
0.8 103.05 1 0
0.9 68.7 1 0
0.93 14.7 1 0
0.85 86.48 1 0
0.77 51.63 1 0
0.87 14.81 1 0
0.7 55.66 1 0
0.82 80.4 1 0
0.84 23.26 1 0
0.85 80.45 1 0
0.89 68.56 1 0
0.87 46.85 1 0
0.87 24.08 1 0
0.89 55.9 1 0
0.86 32.12 1 0
0.84 20.65 1 0
0.83 74.2 1 0
0.86 62.76 1 0
0.92 21.16 1 0
0.84 19.68 1 0
0.91 17.02 1 0
0.86 37.7 1 0
0.82 69.1 1 0
0.89 28.61 1 0
0.86 30.29 1 0
0.91 13.45 1 0
0.86 54.95 1 0
0.84 20.57 1 0
0.92 14.99 1 0
0.83 80.86 1 0
0.89 33.74 1 0
0.89 38.97 1 0
0.66 87.99 1 0
0.67 12.43 1 0
0.75 69.56 1 0
0.43 53.79 1 0
0.71 56.25 1 0
0.64 80.67 1 0
0.66 43.52 1 0
0.71 15.7 1 0
0.68 15.45 1 0
0.63 80.57 1 0
0.47 43.61 1 0
0.45 41.83 1 0
0.47 67.2 1 0
0.63 14.28 1 0
0.75 11.48 1 0
0.59 15.16 1 0
0.46 44.01 1 0
0.61 13.6 1 0
0.48 27.79 1 0
0.45 26.26 1 0
0.52 16.94 1 0
0.5 37.85 1 0
0.82 57.81 1 0
0.82 17.09 1 0
0.84 66.44 1 0
0.84 62.97 1 0
0.84 98.72 1 0
0.81 103.65 1 0
0.91 11.33 1 0
0.64 50.4 1 0
0.85 21.14 1 0
0.82 65.99 1 0
0.8 46.1 1 0
0.52 93.01 1 0
0.79 109.38 1 0
0.83 29.64 1 0
0.85 120.06 1 0
0.8 26.35 1 0
0.82 65.38 1 0
0.78 13.65 1 0
0.84 15.18 1 0
0.73 23.31 1 0
0.66 47.68 1 0
0.82 14.26 1 0
0.69 15.09 1 0
0.67 39.8 1 0
0.73 32.34 1 0
0.7 14.89 1 0
0.77 30.57 1 0
0.72 46.13 1 0
0.66 77.67 1 0
0.72 61.41 1 0
0.68 33.05 1 0
0.57 43.27 1 0
0.73 34.59 1 0
0.57 88.27 1 0
0.79 25.59 1 0
0.8 44.11 1 0
0.73 95.74 1 0
0.73 17.93 1 0
0.73 18.67 1 0
0.81 63.55 1 0
0.73 37.46 1 0
0.77 76.23 1 0
0.56 136.01 1 0
0.77 82.48 1 0
0.75 15.75 1 0
0.76 87.36 1 0
0.7 68.65 1 0
0.8 96.29 1 0
0.8 100.08 1 0
0.81 85.4 1 0
0.82 103.83 1 0
0.82 14.51 1 0
0.76 27.12 1 0
0.82 110.79 1 0
0.73 78.13 1 0
0.81 85.35 1 0
0.74 48.82 1 0
0.83 102.41 1 0
0.46 88.81 1 0
0.47 61.43 1 0
0.55 24.48 1 0
0.48 24.91 1 0
0.59 23.53 1 0
0.52 12.27 1 0
0.58 78.07 1 0
0.46 47.85 1 0
0.62 68.07 1 0
0.48 32.02 1 0
0.83 60.7 1 0
0.82 47.82 1 0
0.79 33.5 1 0
0.8 68.34 1 0
0.87 14.07 1 0
0.9 63.6 1 0
0.8 12.43 1 0
0.61 56.41 1 0
0.81 28.45 1 0
0.81 14.47 1 0
0.8 97.03 1 0
0.63 97.57 1 0
0.84 51.69 1 0
0.8 39.78 1 0
0.86 60.91 1 0
0.81 25.56 1 0
0.84 61.18 1 0
0.86 27.97 1 0
0.89 21.29 1 0
0.73 63.77 1 0
0.82 38.47 1 0
0.88 12.37 1 0
0.82 59.45 1 0
0.88 41 1 0
0.88 12.22 1 0
0.88 16.83 1 0
0.82 24.79 1 0
0.87 26.05 1 0
0.83 18.63 1 0
0.84 18.67 1 0
0.78 25.48 1 0
0.84 25.94 1 0
0.83 17.48 1 0
0.89 32.17 1 0
0.76 28.06 1 0
0.82 45.85 1 0
0.77 21.67 1 0
0.84 64.44 1 0
0.82 55.63 1 0
0.83 82.49 1 0
0.9 50.3 1 0
0.76 86.44 1 0
0.82 63.71 1 0
0.79 102.87 1 0
0.81 35.28 1 0
0.84 93.09 1 0
0.75 18.08 1 0
0.86 60.26 1 0
0.86 18.52 1 0
0.81 25.75 1 0
0.91 45 1 0
0.8 44.72 1 0
0.88 91.26 1 0
0.93 12.35 1 0
0.88 93.47 1 0
0.71 18.97 1 0
0.52 77.62 1 0
0.67 57.26 1 0
0.7 22.61 1 0
0.71 69.75 1 0
0.74 81.72 1 0
0.85 12.41 1 0
0.71 57.14 1 0
0.73 98.97 1 0
0.58 12.96 1 0
0.65 57.67 1 0
0.83 54.84 1 0
0.85 71.3 1 0
0.71 12.03 1 0
0.78 14.9 1 0
0.73 132.1 1 0
0.69 80.3 1 0
0.74 89.31 1 0
0.42 36.47 1 0
0.46 56.12 1 0
0.5 32.5 1 0
0.48 48.94 1 0
0.47 38.08 1 0
0.75 13.52 1 0
0.63 18 1 0
0.44 54.04 1 0
0.63 29.36 1 0
0.49 11.79 1 0
0.79 26.76 1 0
0.56 20.53 1 0
0.48 49.27 1 0
0.76 50.26 1 0
0.78 35.62 1 0
0.76 22.49 1 0
0.42 76.46 1 0
0.79 12.57 1 0
0.81 13.8 1 0
0.75 33.21 1 0
0.75 54.36 1 0
0.77 15.46 1 0
0.77 18.51 1 0
0.74 54.76 1 0
0.76 26.67 1 0
0.77 12.2 1 0
0.81 40.18 1 0
0.81 92.11 1 0
0.79 33.1 1 0
0.81 69.06 1 0
0.77 97.67 1 0
0.77 82.26 1 0
0.91 14.16 1 0
0.77 109.53 1 0
0.79 16.79 1 0
0.8 27.98 1 0
0.86 80.82 1 0
0.94 14.72 1 0
0.9 30.51 1 0
0.87 59.85 1 0
0.93 27.93 1 0
0.83 57.5 1 0
0.79 61.98 1 0
0.97 15.83 1 0
0.83 65.38 1 0
0.84 68.61 1 0
0.84 61.77 1 0
0.93 27.44 1 0
0.91 23.88 1 0
0.84 19.9 1 0
0.8 70.7 1 0
0.87 21 1 0
0.86 66.67 1 0
0.89 51.1 1 0
0.93 16.41 1 0
0.91 15.37 1 0
0.92 22.38 1 0
0.72 63.18 1 0
0.74 78.82 1 0
0.86 63.73 1 0
0.91 29.71 1 0
0.76 67.8 1 0
0.9 17.12 1 0
0.89 34.85 1 0
0.84 44.96 1 0
0.85 37.54 1 0
0.9 12.29 1 0
0.87 54.89 1 0
0.87 18.76 1 0
0.85 29.58 1 0
0.84 62.86 1 0
0.91 13.44 1 0
0.87 56.09 1 0
0.84 31.74 1 0
0.81 68.64 1 0
0.85 17.08 1 0
0.84 22.22 1 0
0.85 43.67 1 0
0.84 21.77 1 0
0.87 32.32 1 0
0.86 24.54 1 0
0.88 19.39 1 0
0.8 76.14 1 0
0.87 66.47 1 0
0.71 22.86 1 0
0.66 14.07 1 0
0.7 30.81 1 0
0.64 15.56 1 0
0.71 17.5 1 0
0.7 40.36 1 0
0.71 96.77 1 0
0.75 71.34 1 0
0.79 14.61 1 0
0.69 85.84 1 0
0.75 13.54 1 0
0.71 25.39 1 0
0.8 44.56 1 0
0.86 49.77 1 0
0.8 25.21 1 0
0.88 34.92 1 0
0.81 33.75 1 0
0.86 12.96 1 0
0.46 16.21 1 0
0.63 37.53 1 0
0.9 49.08 1 0
0.83 14.81 1 0
0.83 25.34 1 0
0.87 15.66 1 0
0.7 50.2 1 0
0.84 49.94 1 0
0.72 12.74 1 0
0.62 59.88 1 0
0.49 29.99 1 0
0.55 31.23 1 0
0.51 56.76 1 0
0.51 54.68 1 0
0.54 66.38 1 0
0.49 18.66 1 0
0.56 57.1 1 0
0.51 64.5 1 0
0.58 17.86 1 0
0.64 45.65 1 0
0.91 16.17 1 0
0.81 33.2 1 0
0.93 14.8 1 0
0.85 23.26 1 0
0.88 21.65 1 0
0.92 17.49 1 0
0.92 31.48 1 0
0.82 47.82 1 0
0.84 31.08 1 0
0.94 19.77 1 0
0.85 40.09 1 0
0.62 13.7 1 0
0.82 42.49 1 0
0.93 27.38 1 0
0.82 27.2 1 0
0.66 32.85 1 0
0.81 44.42 1 0
0.82 35.23 1 0
0.76 29.46 1 0
0.75 47.51 1 0
0.77 20.48 1 0
0.76 57.59 1 0
0.86 14.34 1 0
0.75 88.27 1 0
0.79 17.99 1 0
0.87 13.54 1 0
0.71 22.97 1 0
0.7 77.99 1 0
0.76 55.16 1 0
0.76 41.87 1 0
0.78 76.92 1 0
0.61 28.08 1 0
0.75 44.8 1 0
0.77 33.77 1 0
0.66 73.85 1 0
0.76 77.46 1 0
0.86 13.82 1 0
0.8 38.68 1 0
0.79 112.71 1 0
0.81 99.83 1 0
0.75 15.66 1 0
0.78 28.53 1 0
0.83 104.36 1 0
0.81 31.11 1 0
0.79 119.16 1 0
0.76 19.41 1 0
0.79 24.78 1 0
0.81 122.16 1 0
0.8 37.62 1 0
0.81 14.38 1 0
0.79 98.21 1 0
0.79 70.2 1 0
0.61 25.23 1 0
0.8 120.91 1 0
0.83 120.27 1 0
0.85 12.33 1 0
0.75 20.97 1 0
0.8 80.43 1 0
0.75 36.35 1 0
0.6 105.99 1 0
0.77 113.81 1 0
0.76 128.19 1 0
0.77 50.76 1 0
0.85 12.81 1 0
0.78 78.78 1 0
0.77 21.75 1 0
0.75 48.86 1 0
0.76 35 1 0
0.86 12.73 1 0
0.75 65.98 1 0
0.76 123.94 1 0
0.85 81.26 1 0
0.79 18.46 1 0
0.83 88.6 1 0
0.83 18.53 1 0
0.87 27.78 1 0
0.83 83.7 1 0
0.91 17.09 1 0
0.89 23.34 1 0
0.85 83.36 1 0
0.85 45.94 1 0
0.9 106.92 1 0
0.87 76.25 1 0
0.85 16 1 0
0.88 95.32 1 0
0.89 18.27 1 0
0.9 24.56 1 0
0.87 33.01 1 0
0.81 38.92 1 0
0.85 95.79 1 0
0.87 15.73 1 0
0.84 33.06 1 0
0.89 13.37 1 0
0.88 26 1 0
0.86 20.4 1 0
0.9 40.28 1 0
0.92 41.13 1 0
0.85 33.43 1 0
0.84 25.46 1 0
0.88 17.89 1 0
0.87 26.5 1 0
0.88 21.87 1 0
0.85 20.21 1 0
0.87 35.59 1 0
0.85 11.56 1 0
0.87 11.46 1 0
0.88 41.23 1 0
0.9 19.23 1 0
0.82 53.45 1 0
0.87 59.44 1 0
0.91 32.16 1 0
0.91 21.95 1 0
0.9 25.94 1 0
0.87 53 1 0
0.64 43.49 0 0
0.76 49.19 0 0
0.62 100.15 0 0
0.75 109.13 0 0
0.42 49.75 0 0
0.74 46.65 0 0
0.55 45.06 0 0
0.61 37.96 0 0
0.65 79.08 0 0
0.51 27.03 0 0
0.5 58.28 0 0
0.55 57.4 0 0
0.49 56.72 0 0
0.67 23.94 0 0
0.75 29.1 0 0
0.56 118.61 0 0
0.6 92.15 0 0
0.41 92.31 0 0
0.66 68.09 0 0
0.46 65.57 0 0
0.52 45.23 0 0
0.53 25.15 0 0
0.62 30 0 0
0.62 32.52 0 0
0.62 38.54 0 0
0.48 56.49 0 0
0.52 48.96 0 0
0.54 113.17 0 0
0.74 34.81 0 0
0.48 39.74 0 0
0.43 17.23 0 0
0.41 100.86 0 0
0.49 120.45 0 0
0.46 59.74 0 0
0.61 63.67 0 0
0.4 33.92 0 0
0.35 75.81 0 0
0.49 10.79 0 0
0.74 27.13 0 0
0.71 69.65 0 0
0.6 72.76 0 0
0.65 45.98 0 0
0.51 29.47 0 0
0.51 39.05 0 0
0.61 29.3 0 0
0.56 77.08 0 0
0.71 18.94 0 0
0.66 74.19 0 0
0.65 91.82 0 0
0.59 80.76 0 0
0.55 36.08 0 0
0.55 14.4 0 0
0.59 18.35 0 0
0.82 73.12 0 0
0.61 115.91 0 0
0.72 114.55 0 0
0.49 55.64 0 0
0.4 31.82 0 0
0.48 43.04 0 0
0.53 48.9 0 0
0.66 22.05 0 0
0.5 68.77 0 0
0.57 37.92 0 0
0.46 65.22 0 0
0.4 42.06 0 0
0.44 21.95 0 0
0.82 19.34 0 0
0.46 95.19 0 0
0.62 14.19 0 0
0.67 72.33 0 0
0.52 36.69 0 0
0.43 46.42 0 0
0.55 145.84 0 0
0.53 48.02 0 0
0.54 138.15 0 0
0.67 110.87 0 0
0.53 32.8 0 0
0.71 17.59 0 0
0.91 18.12 0 0
0.69 28.57 0 0
0.63 32.13 0 0
0.84 17.76 0 0
0.5 18.42 0 0
0.44 57.76 0 0
0.42 34.36 0 0
0.37 104.99 0 0
0.76 34.81 0 0
0.95 24.05 0 0
0.55 30.06 0 0
0.71 21.14 0 0
0.65 89.77 0 0
0.7 75.16 0 0
0.71 49.61 0 0
0.76 95.89 0 0
0.74 13.75 0 0
0.56 24.18 0 0
0.49 115.52 0 0
0.67 28.48 0 0
0.67 46.92 0 0
0.55 154.16 0 0
0.67 72.19 0 0
0.53 28.88 0 0
0.59 15.5 0 0
0.62 97.84 0 0
0.47 56.5 0 0
0.52 78.13 0 0
0.64 30.62 0 0
0.71 13.89 0 0
0.49 76.08 0 0
0.44 54.33 0 0
0.48 42.25 0 0
0.62 24.65 0 0
0.47 144.12 0 0
0.61 84.75 0 0
0.56 50.29 0 0
0.55 63.91 0 0
0.67 36.28 0 0
0.78 45.75 0 0
0.61 110.36 0 0
0.6 50.06 0 0
0.53 15.8 0 0
0.67 13.83 0 0
0.82 20.61 0 0
0.9 15.58 0 0
0.82 82.67 0 0
0.72 77.14 0 0
0.72 107.91 0 0
0.52 84.45 0 0
0.73 84.93 0 0
0.64 15.58 0 0
0.68 91.61 0 0
0.78 16.68 0 0
0.64 16.21 0 0
0.42 35.34 0 0
0.53 100.92 0 0
0.74 15.56 0 0
0.62 54.14 0 0
0.67 28.77 0 0
0.66 27.57 0 0
0.63 47.19 0 0
0.6 120.2 0 0
0.65 103.46 0 0
0.65 119.47 0 0
0.59 14.14 0 0
0.69 60.35 0 0
0.58 15.78 0 0
0.4 19.94 0 0
0.53 86.69 0 0
0.71 33.75 0 0
0.75 19.15 0 0
0.57 24 0 0
0.55 81.51 0 0
0.66 38.3 0 0
0.45 66.32 0 0
0.54 23.18 0 0
0.69 81.1 0 0
0.71 92.53 0 0
0.74 19.84 0 0
0.76 132.3 0 0
0.65 104.56 0 0
0.85 59.1 0 0
0.71 54.88 0 0
0.74 82.82 0 0
0.66 22.2 0 0
0.52 56.38 0 0
0.34 47.51 0 0
0.57 14.09 0 0
0.48 48.22 0 0
0.61 15.93 0 0
0.54 74.58 0 0
0.79 120.77 0 0
0.7 18.56 0 0
0.48 79.6 0 0
0.59 125.89 0 0
0.63 123.51 0 0
0.61 18.3 0 0
0.43 21.53 0 0
0.68 17.25 0 0
0.42 62.93 0 0
0.63 64.02 0 0
0.67 41.7 0 0
0.59 73.7 0 0
0.61 79.58 0 0
0.49 127.03 0 0
0.62 127.3 0 0
0.72 29.95 0 0
0.66 99.2 0 0
0.54 97.97 0 0
0.63 94.18 0 0
0.52 80.65 0 0
0.69 81.17 0 0
0.74 122.9 0 0
0.48 131.17 0 0
0.56 32.82 0 0
0.58 46.02 0 0
0.69 13.83 0 0
0.53 35.46 0 0
0.57 74.63 0 0
0.56 16.9 0 0
0.54 16.03 0 0
0.55 90.12 0 0
0.65 41.22 0 0
0.58 90.68 0 0
0.61 54.46 0 0
0.54 53.66 0 0
0.64 14.58 0 0
0.57 57.56 0 0
0.51 71.65 0 0
0.65 23.67 0 0
0.64 16.05 0 0
0.59 47.24 0 0
0.67 89.7 0 0
0.65 12.45 0 0
0.61 69.55 0 0
0.74 42.32 0 0
0.54 19.41 0 0
0.92 18.58 0 0
0.81 26.45 0 0
0.56 28.44 0 0
0.5 68.74 0 0
0.62 28.28 0 0
0.64 96.22 0 0
0.65 66.3 0 0
0.46 82.49 0 0
0.79 13.15 0 0
0.59 81.16 0 0
0.7 45.83 0 0
0.5 52.35 0 0
0.89 26.81 0 0
0.4 46.72 0 0
0.45 97.44 0 0
0.45 90.47 0 0
0.47 84.59 0 0
0.5 44.36 0 0
0.52 39.31 0 0
0.53 86.69 0 0
0.89 13.16 0 0
0.52 26.56 0 0
0.51 66.67 0 0
0.77 49.64 0 0
0.9 14.89 0 0
0.83 61.89 0 0
0.79 71.86 0 0
0.87 30 0 0
0.71 53.1 0 0
0.75 81.39 0 0
0.55 102.2 0 0
0.47 79.87 0 0
0.68 41.63 0 0
0.39 48.27 0 0
0.46 56.13 0 0
0.53 68.07 0 0
0.37 108.19 0 0
0.41 14.5 0 0
0.4 103.3 0 0
0.42 87 0 0
0.5 63 0 0
0.54 76.96 0 0
0.39 67.54 0 0
0.35 75.29 0 0
0.34 116.73 0 0
0.45 34.37 0 0
0.42 43.61 0 0
0.47 24.06 0 0
0.61 65.83 0 0
0.57 30.04 0 0
0.54 35.87 0 0
0.84 15.94 0 0
0.74 14.27 0 0
0.68 109.28 0 0
0.67 17.39 0 0
0.71 33.36 0 0
0.5 45.95 0 0
0.57 22.55 0 0
0.48 10.86 0 0
0.6 59.34 0 0
0.59 13.45 0 0
0.57 24.36 0 0
0.6 20.28 0 0
0.56 127.98 0 0
0.61 19.86 0 0
0.52 150.19 0 0
0.51 94.1 0 0
0.53 25.08 0 0
0.48 27.85 0 0
0.51 63.98 0 0
0.69 36.14 0 0
0.62 49.68 0 0
0.36 61.5 0 0
0.65 23.2 0 0
0.58 67.49 0 0
0.64 20.27 0 0
0.71 111.9 0 0
0.6 76.05 0 0
0.47 16.57 0 0
0.61 95.45 0 0
0.69 65.2 0 0
0.53 44.39 0 0
0.71 100.9 0 0
0.75 63.17 0 0
0.71 108.12 0 0
0.76 22.83 0 0
0.79 92.16 0 0
0.52 49.06 0 0
0.63 18.73 0 0
0.55 16.23 0 0
0.67 26.49 0 0
0.65 71.92 0 0
0.72 77.28 0 0
0.78 21.53 0 0
0.71 88.57 0 0
0.51 144.1 0 0
0.74 90.7 0 0
0.59 71.23 0 0
0.64 18.06 0 0
0.65 31.79 0 0
0.59 88.12 0 0
0.55 49.59 0 0
0.62 10.9 0 0
0.59 33.49 0 0
0.55 125.88 0 0
0.53 101.19 0 0
0.5 22.95 0 0
0.41 61.5 0 0
0.51 48.85 0 0
0.39 47.95 0 0
0.55 61.06 0 0
0.38 19.02 0 0
0.4 23.42 0 0
0.4 65.45 0 0
0.48 35.73 0 0
0.46 12.69 0 0
0.39 40.95 0 0
0.41 28.52 0 0
0.59 19.29 0 0
0.66 23.37 0 0
0.82 18.45 0 0
0.65 94.98 0 0
0.67 18.19 0 0
0.8 30.61 0 0
0.69 39.82 0 0
0.65 98.01 0 0
0.72 46.03 0 0
0.8 13.1 0 0
0.54 95.07 0 0
0.57 107.01 0 0
0.72 13.36 0 0
0.51 72.28 0 0
0.49 26.1 0 0
0.56 15.08 0 0
0.5 23.43 0 0
0.47 85.75 0 0
0.75 59.11 0 0
0.75 66.83 0 0
0.71 43.06 0 0
0.61 59.49 0 0
0.56 16.96 0 0
0.75 84.18 0 0
0.56 31.91 0 0
0.62 106.16 0 0
0.39 34.94 0 0
0.32 21.67 0 0
0.29 16.4 0 0
0.55 14.72 0 0
0.62 51.03 0 0
0.56 62.19 0 0
0.9 12.9 0 0
0.82 23.42 0 0
0.78 92.99 0 0
0.72 31.81 0 0
0.74 84.23 0 0
0.91 12.5 0 0
0.73 112.18 0 0
0.65 101.92 0 0
0.88 37.98 0 0
0.47 117.35 0 0
0.44 154.02 0 0
0.5 97.77 0 0
0.5 17.95 0 0
0.47 96.21 0 0
0.56 121.37 0 0
0.6 117.47 0 0
0.72 38.06 0 0
0.64 101.58 0 0
0.71 124.59 0 0
0.59 58.97 0 0
0.8 13.21 0 0
0.59 104.69 0 0
0.56 41.15 0 0
0.59 28.5 0 0
0.51 33.83 0 0
0.6 35.74 0 0
0.49 19.75 0 0
0.61 15.39 0 0
0.5 49.32 0 0
0.56 24.18 0 0
0.79 12.19 0 0
0.6 56.48 0 0
0.8 22.26 0 0
0.72 33.77 0 0
0.66 26.77 0 0
0.68 16.4 0 0
0.57 45.66 0 0
0.55 16.81 0 0
0.48 36.52 0 0
0.49 92.52 0 0
0.65 13.18 0 0
0.57 80.6 0 0
0.51 97.58 0 0
0.52 74.15 0 0
0.44 76.96 0 0
0.5 91.55 0 0
0.53 38.21 0 0
0.58 26.02 0 0
0.72 72.5 0 0
0.42 71.75 0 0
0.52 24.52 0 0
0.35 51.4 0 0
0.54 41.04 0 0
0.43 42.32 0 0
0.45 52.81 0 0
0.61 33.82 0 0
0.6 11.16 0 0
0.45 64.3 0 0
0.62 58.83 0 0
0.48 72.01 0 0
0.45 79.58 0 0
0.45 83.32 0 0
0.41 44.19 0 0
0.7 57.19 0 0
0.88 15.1 0 0
0.76 44.95 0 0
0.77 61.07 0 0
0.62 89.13 0 0
0.72 26.92 0 0
0.63 85.39 0 0
0.64 99.85 0 0
0.71 26.59 0 0
0.6 76.33 0 0
0.52 28.94 0 0
0.44 15.73 0 0
0.62 31.99 0 0
0.6 97.73 0 0
0.59 13.19 0 0
0.53 22.82 0 0
0.55 45.91 0 0
0.46 56.2 0 0
0.57 57.38 0 0
0.58 69.69 0 0
0.74 13.38 0 0
0.6 17.44 0 0
0.54 28.58 0 0
0.42 42.31 0 0
0.6 26.03 0 0
0.58 28.87 0 0
0.51 42.31 0 0
0.67 125.94 0 0
0.47 36.62 0 0
0.46 31.5 0 0
0.36 89.13 0 0
0.73 48.67 0 0
0.69 116.07 0 0
0.56 68.93 0 0
0.64 110.94 0 0
0.61 87.26 0 0
0.59 77.04 0 0
0.69 123.51 0 0
0.61 84.32 0 0
0.61 87.27 0 0
0.55 70 0 0
0.68 137.4 0 0
0.67 100.57 0 0
0.58 23.45 0 0
0.47 58.97 0 0
0.53 56.54 0 0
0.7 93.1 0 0
0.66 112.33 0 0
0.75 54.9 0 0
0.62 27.37 0 0
0.61 14.05 0 0
0.62 77.52 0 0
0.62 116.59 0 0
0.65 67.72 0 0
0.58 94.9 0 0
0.76 14.45 0 0
0.55 25.09 0 0
0.54 96.48 0 0
0.54 52.45 0 0
0.57 14.96 0 0
0.46 74.69 0 0
0.52 24.95 0 0
0.71 16.75 0 0
0.61 43.65 0 0
0.6 88.43 0 0
0.66 98.89 0 0
0.76 15 0 0
0.51 91.63 0 0
0.71 46.05 0 0
0.57 64.03 0 0
0.74 15.29 0 0
0.75 69.32 0 0
0.81 64.37 0 0
0.6 36.11 0 0
0.76 29.15 0 0
0.71 89.11 0 0
0.53 56.1 0 0
0.78 12.17 0 0
0.74 21.31 0 0
0.78 33.35 0 0
0.46 31.9 0 0
0.59 12.06 0 0
0.42 45.53 0 0
0.52 151.33 0 0
0.65 82.83 0 0
0.72 17.92 0 0
0.62 64.41 0 0
0.57 16.05 0 0
0.55 17.43 0 0
0.79 20.2 0 0
0.46 144.07 0 0
0.66 22.66 0 0
0.56 45.22 0 0
0.57 32 0 0
0.82 37.1 0 0
0.9 33.16 0 0
0.79 19.37 0 0
0.69 14.89 0 0
0.76 21.07 0 0
0.9 17.39 0 0
0.8 28.97 0 0
0.69 37.05 0 0
0.75 19.19 0 0
0.46 129.5 0 0
0.74 19.65 0 0
0.46 91.15 0 0
0.72 52.26 0 0
0.45 16.63 0 0
0.42 44.45 0 0
0.75 32.64 0 0
0.74 91.4 0 0
0.65 15.91 0 0
0.54 113.33 0 0
0.59 57.33 0 0
0.65 60.87 0 0
0.55 36.2 0 0
0.7 30.19 0 0
0.67 42.46 0 0
0.52 92.06 0 0
0.57 21.24 0 0
0.5 47.72 0 0
0.57 44.05 0 0
0.72 14.48 0 0
0.72 14.07 0 0
0.45 23.2 0 0
0.5 57.03 0 0
0.52 27.41 0 0
0.77 50.96 0 0
0.7 60.01 0 0
0.43 44.06 0 0
0.5 88.37 0 0
0.62 25.14 0 0
0.58 80.6 0 0
0.59 74.34 0 0
0.84 13.68 0 0
0.51 61.48 0 0
0.57 68.12 0 0
0.45 42.13 0 0
0.53 75.66 0 0
0.57 68.78 0 0
0.62 59.6 0 0
0.54 51.76 0 0
0.63 63.03 0 0
0.56 17.39 0 0
0.65 65.94 0 0
0.72 36.78 0 0
0.61 65.6 0 0
0.64 38.11 0 0
0.62 38.98 0 0
0.64 33.33 0 0
0.73 18.27 0 0
0.54 31.92 0 0
0.6 22.78 0 0
0.66 37.95 0 0
0.74 27.25 0 0
0.62 118.46 0 0
0.65 108.37 0 0
0.62 27.6 0 0
0.53 14.14 0 0
0.62 20.56 0 0
0.72 82.29 0 0
0.47 21.24 0 0
0.43 59.11 0 0
0.44 46.26 0 0
0.45 46.44 0 0
0.36 31.95 0 0
0.45 23.37 0 0
0.52 124.35 0 0
0.44 12.96 0 0
0.47 120.11 0 0
0.68 23.78 0 0
0.71 12.35 0 0
0.49 32.8 0 0
0.54 75.16 0 0
0.62 59.38 0 0
0.58 25.58 0 0
0.43 35.9 0 0
0.43 18.33 0 0
0.43 32.08 0 0
0.83 31.75 0 0
0.46 63.1 0 0
0.41 66.91 0 0
0.47 32.92 0 0
0.66 28.03 0 0
0.52 40.79 0 0
0.48 16.52 0 0
0.47 15.73 0 0
0.48 100.21 0 0
0.64 35.2 0 0
0.64 24.01 0 0
0.76 10.99 0 0
0.62 89.07 0 0
0.6 74.67 0 0
0.6 19.11 0 0
0.64 107.2 0 0
0.66 13.53 0 0
0.7 20.2 0 0
0.58 95.21 0 0
0.62 87.16 0 0
0.61 93.66 0 0
0.47 55.85 0 0
0.73 14.86 0 0
0.58 68.32 0 0
0.68 112.33 0 0
0.61 11.36 0 0
0.5 41.51 0 0
0.69 13.98 0 0
0.59 63.96 0 0
0.71 34.61 0 0
0.5 38.06 0 0
0.48 30.53 0 0
0.52 43.57 0 0
0.49 27.61 0 0
0.47 21.26 0 0
0.49 51.45 0 0
0.52 33.47 0 0
0.59 21.48 0 0
0.43 59.63 0 0
0.68 25.52 0 0
0.44 66.51 0 0
0.63 21.03 0 0
0.45 60.1 0 0
0.72 17.57 0 0
0.4 47.45 0 0
0.42 31.92 0 0
0.51 150.42 0 0
0.52 17 0 0
0.48 76.84 0 0
0.57 13.18 0 0
0.75 19.07 0 0
0.59 61.35 0 0
0.65 70.25 0 0
0.73 33.92 0 0
0.73 106.73 0 0
0.72 33.54 0 0
0.71 35.65 0 0
0.64 23.1 0 0
0.8 12.58 0 0
0.6 113.94 0 0
0.63 26.64 0 0
0.54 26.5 0 0
0.65 105.83 0 0
0.67 106.38 0 0
0.66 26.16 0 0
0.63 87.09 0 0
0.65 115.43 0 0
0.35 41.33 0 0
0.66 17.83 0 0
0.67 84.72 0 0
0.77 70.56 0 0
0.6 106.46 0 0
0.7 61.27 0 0
0.64 95.28 0 0
0.62 17.13 0 0
0.71 108.35 0 0
0.75 59.79 0 0
0.69 73.48 0 0
0.72 89.96 0 0
0.72 47.09 0 0
0.71 81.21 0 0
0.72 50.86 0 0
0.71 15.18 0 0
0.57 84.6 0 0
0.65 84.18 0 0
0.58 64.27 0 0
0.54 63.53 0 0
0.47 109.92 0 0
0.61 29.55 0 0
0.63 74.87 0 0
0.58 49.64 0 0
0.69 17.07 0 0
0.6 100.93 0 0
0.44 28.2 0 0
0.45 58.55 0 0
0.73 17.65 0 0
0.61 114.14 0 0
0.68 50.33 0 0
0.55 48.87 0 0
0.74 15.58 0 0
0.56 68.69 0 0
0.76 36.38 0 0
0.54 96.24 0 0
0.78 65.17 0 0
0.79 29.46 0 0
0.68 99.9 0 0
0.83 62.22 0 0
0.48 22.91 0 0
0.78 109.62 0 0
0.56 15.04 0 0
0.49 98.03 0 0
0.46 84.03 0 0
0.48 96.66 0 0
0.47 97.54 0 0
0.42 64.2 0 0
0.37 48.13 0 0
0.46 37.26 0 0
0.4 17.22 0 0
0.46 77.57 0 0
0.51 32.82 0 0
0.49 63.87 0 0
0.61 33.28 0 0
0.6 19.47 0 0
0.47 9.71 0 0
0.57 13.67 0 0
0.6 13.64 0 0
0.64 8.69 0 0
0.56 53.87 0 0
0.66 14.84 0 0
0.59 80.98 0 0
0.52 65.35 0 0
0.6 15.44 0 0
0.49 87.26 0 0
0.62 64.48 0 0
0.75 114.09 0 0
0.71 9.31 0 0
0.71 58.42 0 0
0.6 38.24 0 0
0.54 20.65 0 0
0.69 13.78 0 0
0.48 123.47 0 0
0.74 81.81 0 0
0.56 94.68 0 0
0.57 86.04 0 0
0.54 55.46 0 0
0.5 31.52 0 0
0.83 80.86 0 0
0.88 13.92 0 0
0.57 89.76 0 0
0.72 62.8 0 0
0.81 91.11 0 0
0.79 16.49 0 0
0.57 125.34 0 0
0.7 70.46 0 0
0.88 68.81 0 0
0.48 52.08 0 0
0.89 53.15 0 0
0.64 76.41 0 0
0.78 101.93 0 0
0.44 66.98 0 0
0.76 77.38 0 0
0.44 14.93 0 0
0.71 68.82 0 0
0.73 15.65 0 0
0.58 72.87 0 0
0.54 100.5 0 0
0.58 17.47 0 0
0.55 99.09 0 0
0.5 20.24 0 0
0.7 23.44 0 0
0.44 47.62 0 0
0.57 114.77 0 0
0.57 103.24 0 0
0.73 13.08 0 0
0.39 76.84 0 0
0.47 34.4 0 0
0.36 15.83 0 0
0.5 21.23 0 0
0.37 24.82 0 0
0.64 19.32 0 0
0.7 16.24 0 0
0.48 25.52 0 0
0.49 58.16 0 0
0.68 12.11 0 0
0.63 38.71 0 0
0.45 82.05 0 0
0.46 36.07 0 0
0.44 92.58 0 0
0.45 64.57 0 0
0.83 19.78 0 0
0.58 28.83 0 0
0.84 19.02 0 0
0.58 31.72 0 0
0.47 97.34 0 0
0.51 35.13 0 0
0.5 26.74 0 0
0.69 50.24 0 0
0.67 33.29 0 0
0.54 19.76 0 0
0.73 64.51 0 0
0.59 21.74 0 0
0.73 38.78 0 0
0.79 16.17 0 0
0.55 63.58 0 0
0.78 40.88 0 0
0.65 39 0 0
0.77 45.85 0 0
0.73 47.48 0 0
0.73 82.88 0 0
0.76 55.9 0 0
0.41 43.07 0 0
0.46 25.21 0 0
0.44 28.5 0 0
0.41 19.8 0 0
0.63 94.29 0 0
0.73 106.83 0 0
0.81 13.64 0 0
0.6 39.53 0 0
0.59 32.87 0 0
0.67 105.19 0 0
0.61 67.51 0 0
0.63 87.05 0 0
0.5 71.81 0 0
0.53 12.4 0 0
0.62 21.12 0 0
0.69 138.17 0 0
0.74 13.77 0 0
0.64 91.13 0 0
0.66 111.7 0 0
0.88 55.32 0 0
0.64 82.74 0 0
0.62 65.65 0 0
0.67 50.72 0 0
0.68 47.39 0 0
0.61 65.68 0 0
0.65 18.75 0 0
0.56 33.38 0 0
0.6 34.27 0 0
0.65 31.47 0 0
0.61 37.71 0 0
0.58 22.71 0 0
0.61 16.45 0 0
0.65 60.45 0 0
0.64 77.61 0 0
0.56 12.86 0 0
0.61 66.62 0 0
0.55 51.74 0 0
0.64 116.21 0 0
0.75 56.34 0 0
0.63 70.91 0 0
0.69 57.47 0 0
0.56 70.87 0 0
0.61 86.17 0 0
0.64 116.6 0 0
0.89 79.61 0 0
0.58 121.57 0 0
0.47 47.45 0 0
0.55 14.07 0 0
0.42 13.21 0 0
0.54 23.98 0 0
0.45 57.12 0 0
0.44 53.82 0 0
0.58 23.96 0 0
0.41 14.01 0 0
0.58 24.63 0 0
0.5 30.25 0 0
0.63 24.41 0 0
0.63 21.29 0 0
0.64 42.88 0 0
0.78 14.05 0 0
0.59 20.14 0 0
0.61 35.22 0 0
0.48 127.11 0 0
0.69 61.99 0 0
0.71 67.85 0 0
0.55 97.9 0 0
0.59 66.61 0 0
0.68 38.78 0 0
0.48 85 0 0
0.77 13.47 0 0
0.68 105.69 0 0
0.7 19.72 0 0
0.64 70.59 0 0
0.63 28.5 0 0
0.68 94.3 0 0
0.58 78.29 0 0
0.72 17.11 0 0
0.56 61.44 0 0
0.67 41.29 0 0
0.71 24.12 0 0
0.67 87.88 0 0
0.88 21.24 0 0
0.63 125.5 0 0
0.64 92.46 0 0
0.38 63.39 0 0
0.72 75.94 0 0
0.69 76.58 0 0
0.67 87.42 0 0
0.56 19.07 0 0
0.56 47.5 0 0
0.41 73.03 0 0
0.54 56.27 0 0
0.54 37.31 0 0
0.55 92.31 0 0
0.67 31.71 0 0
0.55 81.58 0 0
0.5 141.31 0 0
0.85 15.97 0 0
0.8 16.82 0 0
0.44 134.72 0 0
0.77 24.63 0 0
0.63 44.23 0 0
0.53 45.95 0 0
0.45 23.82 0 0
0.47 150.96 0 0
0.85 15.29 0 0
0.67 18.21 0 0
0.52 47.01 0 0
0.54 49.41 0 0
0.7 37.41 0 0
0.47 23.7 0 0
0.45 35.22 0 0
0.53 15.84 0 0
0.65 28.35 0 0
0.48 21.75 0 0
0.7 15.87 0 0
0.49 73.31 0 0
0.45 30.12 0 0
0.59 23.45 0 0
0.49 41.95 0 0
0.5 31.05 0 0
0.51 18.57 0 0
0.46 76.33 0 0
0.56 70.96 0 0
0.47 130.7 0 0
0.54 37.22 0 0
0.6 73.16 0 0
0.57 16.79 0 0
0.34 62.18 0 0
0.5 102.3 0 0
0.72 11.03 0 0
0.49 75.7 0 0
0.53 68.72 0 0
0.44 59.07 0 0
0.79 12.35 0 0
0.66 15.36 0 0
0.76 121.41 0 0
0.76 15.86 0 0
0.73 44.96 0 0
0.59 83.19 0 0
0.68 20.16 0 0
0.67 126.58 0 0
0.65 76.15 0 0
0.67 113.82 0 0
0.67 55.57 0 0
0.75 66.4 0 0
0.54 51.5 0 0
0.79 15.17 0 0
0.89 15.06 0 0
0.45 62.24 0 0
0.77 61.89 0 0
0.43 60.4 0 0
0.43 33.02 0 0
0.47 74.44 0 0
0.51 26.37 0 0
0.45 75.91 0 0
0.43 70.83 0 0
0.53 90.58 0 0
0.62 41.1 0 0
0.44 40.72 0 0
0.37 64.79 0 0
0.57 76.45 0 0
0.5 74.77 0 0
0.64 24.53 0 0
0.58 42.77 0 0
0.45 30.57 0 0
0.7 92.34 0 0
0.56 48.64 0 0
0.64 41.5 0 0
0.6 32.05 0 0
0.65 19.86 0 0
0.59 120.95 0 0
0.58 35.47 0 0
0.62 112.43 0 0
0.77 18.84 0 0
0.74 10.87 0 0
0.64 78.45 0 0
0.54 39.15 0 0
0.67 33.16 0 0
0.68 110.55 0 0
0.57 50.44 0 0
0.79 14.74 0 0
0.67 127.35 0 0
0.61 47.89 0 0
0.51 39.55 0 0
0.45 126.91 0 0
0.66 33.15 0 0
0.67 17.26 0 0
0.67 28.79 0 0
0.65 117.29 0 0
0.61 71.24 0 0
0.62 55.87 0 0
0.71 102.58 0 0
0.43 78.91 0 0
0.63 114.94 0 0
0.6 61.01 0 0
0.62 99.6 0 0
0.67 52.03 0 0
0.64 111.36 0 0
0.63 72.12 0 0
0.65 75.29 0 0
0.52 20.16 0 0
0.51 89.8 0 0
0.69 96.62 0 0
0.59 23.67 0 0
0.58 75.77 0 0
0.55 25.43 0 0
0.68 61.52 0 0
0.53 76.16 0 0
0.65 138.24 0 0
0.6 25.48 0 0
0.82 17.03 0 0
0.42 40.92 0 0
0.57 62.48 0 0
0.57 38.62 0 0
0.55 21.7 0 0
0.66 55.2 0 0
0.57 19.54 0 0
0.52 16.17 0 0
0.52 42.48 0 0
0.71 51.86 0 0
0.5 10.2 0 0
0.68 46.12 0 0
0.52 17.55 0 0
0.59 45.36 0 0
0.59 71.07 0 0
0.49 124.13 0 0
0.62 61.09 0 0
0.6 51.15 0 0
0.61 72.6 0 0
0.58 75.08 0 0
0.63 134.07 0 0
0.81 18.74 0 0
0.67 76.53 0 0
0.59 60.55 0 0
0.76 17.27 0 0
0.72 20.12 0 0
0.52 36.43 0 0
0.61 88.62 0 0
0.7 93.47 0 0
0.65 91.37 0 0
0.63 79.71 0 0
0.69 79.39 0 0
0.71 111.07 0 0
0.75 63.44 0 0
0.7 20.43 0 0
0.85 15.66 0 0
0.81 56.17 0 0
0.84 23.24 0 0
0.72 81.88 0 0
0.47 89.66 0 0
0.56 17.56 0 0
0.5 58.32 0 0
0.43 39.01 0 0
0.43 13.76 0 0
0.46 55.1 0 0
0.65 16.4 0 0
0.47 60.94 0 0
0.62 18.37 0 0
0.54 104.03 0 0
0.57 62.35 0 0
0.63 104.43 0 0
0.63 93.31 0 0
0.49 138.35 0 0
0.65 95.73 0 0
0.63 14.69 0 0
0.65 35.51 0 0
0.65 24.5 0 0
0.62 97.6 0 0
0.58 70.7 0 0
0.56 41.54 0 0
0.43 37.91 0 0
0.62 26.44 0 0
0.67 68.17 0 0
0.59 26.73 0 0
0.56 15.48 0 0
0.55 114.29 0 0
0.58 100.4 0 0
0.62 83.09 0 0
0.59 17.23 0 0
0.64 14.54 0 0
0.53 118.18 0 0
0.56 118.64 0 0
0.52 58.98 0 0
0.53 16.08 0 0
0.44 32.01 0 0
0.51 12.97 0 0
0.45 69.19 0 0
0.46 34.88 0 0
0.49 55.04 0 0
0.46 36.88 0 0
0.5 43.7 0 0
0.43 29.35 0 0
0.46 22.07 0 0
0.42 27.85 0 0
0.47 22.99 0 0
0.59 31.53 0 0
0.49 23.08 0 0
0.48 37.57 0 0
0.41 21.7 0 0
0.62 16.68 0 0
0.51 64.11 0 0
0.46 94.41 0 0
0.45 69.93 0 0
0.46 41.74 0 0
0.46 14.29 0 0
0.55 66.8 0 0
0.29 71.99 0 0
0.45 72.57 0 0
0.41 69.4 0 0
0.44 64.52 0 0
0.42 41.47 0 0
0.53 42.72 0 0
0.57 78.56 0 0
0.5 47.01 0 0
0.53 15.82 0 0
0.57 77.43 0 0
0.49 38.74 0 0
0.63 17.19 0 0
0.69 49.91 0 0
0.65 33.02 0 0
0.49 30.79 0 0
0.55 43.29 0 0
0.43 15.04 0 0
0.52 27.52 0 0
0.45 42.76 0 0
0.54 19.26 0 0
0.57 33.63 0 0
0.71 104.72 0 0
0.5 77.99 0 0
0.51 90.1 0 0
0.46 86.09 0 0
0.49 99.04 0 0
0.49 25.74 0 0
0.54 88.57 0 0
0.51 61.38 0 0
0.48 29.25 0 0
0.54 106.21 0 0
0.57 115.64 0 0
0.72 21.31 0 0
0.59 39.07 0 0
0.71 15.95 0 0
0.71 15.93 0 0
0.64 16.23 0 0
0.71 16.65 0 0
0.57 30.87 0 0
0.6 73.15 0 0
0.45 112.81 0 0
0.71 17.05 0 0
0.64 47.2 0 0
0.54 17.88 0 0
0.55 65.8 0 0
0.39 108.4 0 0
0.56 83.15 0 0
0.45 29.86 0 0
0.72 33.51 0 0
0.72 105.04 0 0
0.62 70.7 0 0
0.57 18.12 0 0
0.51 91.52 0 0
0.72 114.79 0 0
0.51 134.76 0 0
0.68 15.65 0 0
0.61 92.55 0 0
0.52 115.49 0 0
0.59 20.19 0 0
0.83 14.91 0 0
0.59 59.43 0 0
0.52 93.04 0 0
0.63 19.01 0 0
0.6 59.24 0 0
0.71 28.85 0 0
0.66 65.83 0 0
0.66 48.67 0 0
0.65 56.37 0 0
0.73 106 0 0
0.47 74.75 0 0
0.47 101.64 0 0
0.69 17.7 0 0
0.65 71.19 0 0
0.66 44.85 0 0
0.5 109.89 0 0
0.51 101.87 0 0
0.5 19.65 0 0
0.66 67.99 0 0
0.62 21.11 0 0
0.64 81.86 0 0
0.62 59.52 0 0
0.71 15.75 0 0
0.6 56.64 0 0
0.78 16.54 0 0
0.65 108.41 0 0
0.66 34.49 0 0
0.54 83.92 0 0
0.66 46.07 0 0
0.64 26.8 0 0
0.81 14.69 0 0
0.7 14.81 0 0
0.6 103.04 0 0
0.62 18.99 0 0
0.78 18.07 0 0
0.59 16.87 0 0
0.6 31.1 0 0
0.54 99.67 0 0
0.63 100.19 0 0
0.57 52.02 0 0
0.54 80.96 0 0
0.59 117.73 0 0
0.53 102.99 0 0
0.69 14.51 0 0
0.52 118.94 0 0
0.55 51.87 0 0
0.56 48.98 0 0
0.5 33.08 0 0
0.5 67.02 0 0
0.47 34.44 0 0
0.47 92.77 0 0
0.52 23.82 0 0
0.43 35.61 0 0
0.82 25.88 0 0
0.49 81.05 0 0
0.5 13.47 0 0
0.52 14.65 0 0
0.39 16.54 0 0
0.4 29.36 0 0
0.4 56.27 0 0
0.41 129 0 0
0.67 117.78 0 0
0.54 21.87 0 0
0.42 14 0 0
0.54 109.49 0 0
0.58 59.47 0 0
0.62 71.44 0 0
0.53 115.15 0 0
0.49 13.63 0 0
0.51 67.48 0 0
0.55 81.38 0 0
0.58 15.54 0 0
0.79 64.8 0 0
0.67 11.68 0 0
0.53 20.25 0 0
0.47 26.58 0 0
0.47 61.55 0 0
0.4 48.3 0 0
0.49 30.19 0 0
0.57 24.02 0 0
0.53 15.06 0 0
0.53 59.82 0 0
0.38 71.6 0 0
0.42 54.63 0 0
0.35 68.21 0 0
0.69 19.07 0 0
0.82 59.99 0 0
0.68 57.82 0 0
0.51 58.06 0 0
0.59 32.84 0 0
0.78 47.53 0 0
0.63 16.17 0 0
0.62 29.95 0 0
0.7 46.11 0 0
0.6 68.04 0 0
0.64 71.41 0 0
0.69 13.52 0 0
0.65 51.56 0 0
0.6 63.68 0 0
0.64 14.06 0 0
0.62 66.98 0 0
0.73 82.98 0 0
0.5 107 0 0
0.47 55.46 0 0
0.54 76.23 0 0
0.47 67.84 0 0
0.52 62.47 0 0
0.63 79.19 0 0
0.84 14.27 0 0
0.42 50 0 0
0.6 19.72 0 0
0.66 36.42 0 0
0.72 15.11 0 0
0.4 42.03 0 0
0.64 41.39 0 0
0.63 19.96 0 0
0.8 14.47 0 0
0.63 39.04 0 0
0.63 33.14 0 0
0.66 35.22 0 0
0.61 14.07 0 0
0.62 36.14 0 0
0.75 53.47 0 0
0.7 58.6 0 0
0.63 53.6 0 0
0.67 32.59 0 0
0.69 20.53 0 0
0.71 10.99 0 0
0.63 70.4 0 0
0.73 42.99 0 0
0.47 45.33 0 0
0.57 12.1 0 0
0.44 44.79 0 0
0.43 65.65 0 0
0.44 51.65 0 0
0.47 14.27 0 0
0.46 62.13 0 0
0.45 22.06 0 0
0.47 96.7 0 0
0.62 18.3 0 0
0.69 28.5 0 0
0.66 59.99 0 0
0.59 19.94 0 0
0.67 108.23 0 0
0.83 17.37 0 0
0.7 57.42 0 0
0.65 16.85 0 0
0.62 40.14 0 0
0.71 58.18 0 0
0.61 13.18 0 0
0.47 92.36 0 0
0.53 57.18 0 0
0.61 40.34 0 0
0.62 111.12 0 0
0.76 46.58 0 0
0.61 48.43 0 0
0.58 16.92 0 0
0.64 102.8 0 0
0.62 74.61 0 0
0.69 36.47 0 0
0.52 32.66 0 0
0.65 77.69 0 0
0.66 14.97 0 0
0.46 20.14 0 0
0.4 76.27 0 0
0.53 30.43 0 0
0.36 37.29 0 0
0.51 61.99 0 0
0.49 16.25 0 0
0.45 73.49 0 0
0.39 21.87 0 0
0.52 86.29 0 0
0.52 14.06 0 0
0.52 87.02 0 0
0.5 16.88 0 0
0.66 41.75 0 0
0.8 17.83 0 0
0.76 92.4 0 0
0.77 28.99 0 0
0.54 55.38 0 0
0.55 63.99 0 0
0.51 84.27 0 0
0.64 24.35 0 0
0.65 109.91 0 0
0.76 50.02 0 0
0.64 18.47 0 0
0.68 47.56 0 0
0.83 37.85 0 0
0.6 123.53 0 0
0.61 20.51 0 0
0.65 82.1 0 0
0.68 28.34 0 0
0.79 15.61 0 0
0.79 39.78 0 0
0.63 81.97 0 0
0.77 89.43 0 0
0.63 50.52 0 0
0.45 54.37 0 0
0.72 26.52 0 0
0.81 17.1 0 0
0.5 52.24 0 0
0.54 14.23 0 0
0.43 16.69 0 0
0.47 22.58 0 0
0.43 25.87 0 0
0.45 42.08 0 0
0.46 40.91 0 0
0.6 19.16 0 0
0.53 54.52 0 0
0.68 12.43 0 0
0.55 57.27 0 0
0.67 22.34 0 0
0.76 35.34 0 0
0.36 113.33 0 0
0.57 44.74 0 0
0.69 36.63 0 0
0.5 34.55 0 0
0.5 28.53 0 0
0.59 105.52 0 0
0.63 43.26 0 0
0.58 100.44 0 0
0.54 56.92 0 0
0.59 18.04 0 0
0.61 13.42 0 0
0.48 36.21 0 0
0.53 21.33 0 0
0.58 52.72 0 0
0.58 24.56 0 0
0.47 45.92 0 0
0.46 77.47 0 0
0.6 90.3 0 0
0.58 105.84 0 0
0.68 59.81 0 0
0.56 124.72 0 0
0.73 66.93 0 0
0.86 72.04 0 0
0.42 82.86 0 0
0.71 83.16 0 0
0.59 18.01 0 0
0.77 14.98 0 0
0.64 22.24 0 0
0.87 83.61 0 0
0.67 87.23 0 0
0.58 102.54 0 0
0.69 67.37 0 0
0.54 39.49 0 0
0.67 45.09 0 0
0.55 41.39 0 0
0.59 26.17 0 0
0.57 16.26 0 0
0.67 55.85 0 0
0.69 29.42 0 0
0.75 18.89 0 0
0.67 115.73 0 0
0.59 50.2 0 0
0.62 16.66 0 0
0.71 111.41 0 0
0.73 102.34 0 0
0.53 98.7 0 0
0.58 38.37 0 0
0.65 68.58 0 0
0.61 47.42 0 0
0.69 124.55 0 0
0.67 12.71 0 0
0.71 15.48 0 0
0.75 21.06 0 0
0.6 25.19 0 0
0.73 16.18 0 0
0.71 33.44 0 0
0.68 26.27 0 0
0.66 50.48 0 0
0.61 43.41 0 0
0.59 74.7 0 0
0.56 54.18 0 0
0.54 17.92 0 0
0.5 71.42 0 0
0.59 17.14 0 0
0.51 29.49 0 0
0.51 123.49 0 0
0.56 67.51 0 0
0.53 23.19 0 0
0.52 54.71 0 0
0.46 69.43 0 0
0.51 61.3 0 0
0.56 13.62 0 0
0.43 13.2 0 0
0.42 66.78 0 0
0.54 72.47 0 0
0.51 23.87 0 0
0.4 65.19 0 0
0.66 80.1 0 0
0.72 48.45 0 0
0.71 16.56 0 0
0.74 57.21 0 0
0.74 34.71 0 0
0.84 46.92 0 0
0.85 31.29 0 0
0.58 30.4 0 0
0.54 14.06 0 0
0.41 36.58 0 0
0.54 100.05 0 0
0.77 16.3 0 0
0.6 81.62 0 0
0.57 16.11 0 0
0.54 74.32 0 0
0.58 82.66 0 0
0.61 26.1 0 0
0.45 52.74 0 0
0.48 38.04 0 0
0.55 85.17 0 0
0.65 62.66 0 0
0.67 95.79 0 0
0.68 88.88 0 0
0.56 95.59 0 0
0.66 77.85 0 0
0.62 64.38 0 0
0.51 66.59 0 0
0.76 55.69 0 0
0.67 56.42 0 0
0.64 84.96 0 0
0.67 23.86 0 0
0.61 36.11 0 0
0.63 16.03 0 0
0.66 19.16 0 0
0.68 32.39 0 0
0.62 37.24 0 0
0.64 20.1 0 0
0.74 29.03 0 0
0.64 17.74 0 0
0.59 43.83 0 0
0.57 43.63 0 0
0.5 43.48 0 0
0.39 11.11 0 0
0.44 35.07 0 0
0.39 15.6 0 0
0.4 46.01 0 0
0.35 39.14 0 0
0.46 37.4 0 0
0.69 37.45 0 0
0.71 96.94 0 0
0.62 20.15 0 0
0.53 71.31 0 0
0.58 50.05 0 0
0.67 107.95 0 0
0.8 20.56 0 0
0.53 43.86 0 0
0.7 31.83 0 0
0.81 19.29 0 0
0.63 24.28 0 0
0.75 20.98 0 0
0.67 12.4 0 0
0.71 17.73 0 0
0.63 28.47 0 0
0.65 30.55 0 0
0.72 38.06 0 0
0.8 36.14 0 0
0.68 38.97 0 0
0.72 29.07 0 0
0.78 29.54 0 0
0.69 47.66 0 0
0.73 31.6 0 0
0.68 34.3 0 0
0.42 20.07 0 0
0.85 20.48 0 0
0.54 49.39 0 0
0.4 73.14 0 0
0.47 39.23 0 0
0.67 45.43 0 0
0.66 46.36 0 0
0.57 20.18 0 0
0.54 15.07 0 0
0.55 18.09 0 0
0.58 57.94 0 0
0.53 43.7 0 0
0.53 122.55 0 0
0.6 43.41 0 0
0.57 15.53 0 0
0.72 16.36 0 0
0.53 130 0 0
0.58 105.35 0 0
0.81 20.25 0 0
0.44 49.67 0 0
0.42 60.32 0 0
0.56 133.72 0 0
0.65 22.38 0 0
0.63 95.94 0 0
0.66 119.84 0 0
0.66 22.61 0 0
0.63 111.62 0 0
0.6 50.68 0 0
0.66 16.5 0 0
0.5 55.91 0 0
0.55 50.8 0 0
0.64 105.98 0 0
0.74 106.14 0 0
0.54 13.8 0 0
0.46 138.85 0 0
0.63 121.09 0 0
0.66 89.79 0 0
0.66 113.77 0 0
0.65 16.76 0 0
0.69 34.04 0 0
0.78 18.97 0 0
0.73 56.31 0 0
0.6 27.99 0 0
0.76 48.2 0 0
0.72 116.21 0 0
0.72 20.02 0 0
0.73 87.82 0 0
0.7 105.07 0 0
0.69 43.23 0 0
0.46 63.61 0 0
0.71 14.09 0 0
0.47 61.05 0 0
0.68 60.48 0 0
0.71 107.59 0 0
0.72 65.64 0 0
0.74 106.45 0 0
0.85 16.33 0 0
0.57 99.96 0 0
0.63 69.04 0 0
0.75 62.11 0 0
0.8 27.69 0 0
0.7 88.82 0 0
0.83 22.27 0 0
0.64 105.85 0 0
0.62 33.75 0 0
0.6 77.08 0 0
0.76 93.64 0 0
0.67 98.71 0 0
0.73 38.02 0 0
0.56 81.53 0 0
0.71 111.19 0 0
0.64 119.44 0 0
0.6 29.33 0 0
0.73 84.11 0 0
0.69 85.81 0 0
0.73 95.95 0 0
0.65 94.47 0 0
0.68 72.89 0 0
0.7 14.34 0 0
0.69 79.07 0 0
0.72 96.81 0 0
0.68 34.13 0 0
0.72 84.81 0 0
0.59 21.48 0 0
0.62 49.39 0 0
0.81 68.3 0 0
0.74 51.62 0 0
0.57 77.35 0 0
0.57 38.05 0 0
0.48 47.71 0 0
0.79 17.48 0 0
0.64 33.87 0 0
0.71 11.77 0 0
0.68 50.71 0 0
0.77 38.92 0 0
0.67 13.59 0 0
0.61 29.35 0 0
0.61 35.93 0 0
0.62 25.1 0 0
0.55 28.18 0 0
0.62 29.81 0 0
0.64 16.08 0 0
0.51 16.98 0 0
0.47 65.55 0 0
0.66 110.11 0 0
0.59 80.01 0 0
0.6 81.14 0 0
0.62 83.2 0 0
0.57 109.39 0 0
0.64 71.69 0 0
0.58 72.34 0 0
0.6 123.72 0 0
0.77 28.17 0 0
0.58 78.1 0 0
0.83 16.37 0 0
0.77 81.66 0 0
0.71 45.69 0 0
0.87 16.89 0 0
0.7 110.07 0 0
0.81 27.39 0 0
0.66 37.93 0 0
0.87 15.87 0 0
0.78 19.94 0 0
0.73 67.03 0 0
0.78 45.22 0 0
0.77 91.12 0 0
0.68 49.88 0 0
0.7 21.47 0 0
0.74 13.93 0 0
0.46 84.58 0 0
0.52 13.08 0 0
0.49 38.8 0 0
0.49 66.24 0 0
0.36 74.86 0 0
0.54 70.99 0 0
0.54 51.88 0 0
0.44 58.23 0 0
0.45 64.39 0 0
0.31 52.81 0 0
0.43 64.79 0 0
0.47 49.56 0 0
0.48 42.53 0 0
0.45 82.92 0 0
0.45 39.39 0 0
0.56 31.44 0 0
0.78 39.01 0 0
0.8 33.65 0 0
0.6 92.08 0 0
0.68 18.28 0 0
0.73 28.81 0 0
0.76 42.6 0 0
0.74 35.69 0 0
0.65 20.73 0 0
0.83 19.44 0 0
0.47 65.63 0 0
0.59 89.39 0 0
0.4 63.53 0 0
0.73 44.27 0 0
0.73 18.39 0 0
0.68 114.6 0 0
0.8 12.47 0 0
0.64 95.55 0 0
0.63 85.26 0 0
0.82 82.84 0 0
0.53 14 0 0
0.61 102.93 0 0
0.66 73.18 0 0
0.83 12.38 0 0
0.76 109.56 0 0
0.46 48.15 0 0
0.65 77.57 0 0
0.79 17.47 0 0
0.75 36.44 0 0
0.72 45.16 0 0
0.76 13.76 0 0
0.82 18.96 0 0
0.55 36.76 0 0
0.67 30.05 0 0
0.79 30.28 0 0
0.69 32.55 0 0
0.65 42.43 0 0
0.67 42.11 0 0
0.69 20.3 0 0
0.71 13.62 0 0
0.55 88.2 0 0
0.72 26.43 0 0
0.7 84.07 0 0
0.62 32.61 0 0
0.77 79.08 0 0
0.66 49.74 0 0
0.66 36.63 0 0
0.62 72.25 0 0
0.7 45.63 0 0
0.59 38.91 0 0
0.73 117.31 0 0
0.67 94.52 0 0
0.45 124.16 0 0
0.8 15.87 0 0
0.61 44.45 0 0
0.65 46.84 0 0
0.6 39.9 0 0
0.69 14.52 0 0
0.66 38.63 0 0
0.68 104.07 0 0
0.63 13.54 0 0
0.64 112.14 0 0
0.52 134.71 0 0
0.65 20 0 0
0.7 16.9 0 0
0.44 120.47 0 0
0.68 94.2 0 0
0.48 119.38 0 0
0.56 117.01 0 0
0.63 66.96 0 0
0.7 81.87 0 0
0.58 33.03 0 0
0.65 23.63 0 0
0.7 103.45 0 0
0.52 78.22 0 0
0.58 16.18 0 0
0.62 43.81 0 0
0.56 86.53 0 0
0.75 15.85 0 0
0.51 86.97 0 0
0.55 155.46 0 0
0.66 31.57 0 0
0.62 14.81 0 0
0.56 34.17 0 0
0.44 50.73 0 0
0.64 38.85 0 0
0.63 14.23 0 0
0.65 50.66 0 0
0.51 39.01 0 0
0.55 71.63 0 0
0.73 10.17 0 0
0.7 41.16 0 0
0.54 15.98 0 0
0.68 42.82 0 0
0.66 76.13 0 0
0.55 50.74 0 0
0.54 19.08 0 0
0.62 82.33 0 0
0.7 47.02 0 0
0.77 96.3 0 0
0.63 21.04 0 0
0.66 92.13 0 0
0.72 82.31 0 0
0.49 93.3 0 0
0.72 84.8 0 0
0.72 16.95 0 0
0.7 61.58 0 0
0.59 94.88 0 0
0.68 39.68 0 0
0.77 14.09 0 0
0.72 22 0 0
0.5 30.56 0 0
0.56 27.51 0 0
0.53 20.75 0 0
0.55 27.78 0 0
0.4 43.54 0 0
0.62 18.07 0 0
0.51 28.68 0 0
0.49 29.12 0 0
0.56 19.57 0 0
0.66 108.79 0 0
0.67 72.61 0 0
0.83 20.23 0 0
0.68 17.79 0 0
0.67 18.47 0 0
0.67 71.01 0 0
0.81 15.93 0 0
0.64 39.07 0 0
0.61 32.22 0 0
0.67 29.08 0 0
0.71 79.2 0 0
0.6 16.21 0 0
0.38 100.33 0 0
0.62 31.29 0 0
0.44 29.42 0 0
0.61 15.12 0 0
0.53 37.27 0 0
0.51 22.41 0 0
0.61 14.29 0 0
0.57 105.86 0 0
0.75 26.38 0 0
0.62 96.78 0 0
0.62 19.31 0 0
0.68 111.59 0 0
0.73 15.59 0 0
0.59 100.26 0 0
0.58 22.54 0 0
0.63 103.88 0 0
0.77 14.25 0 0
0.53 113.39 0 0
0.51 10.16 0 0
0.39 40.81 0 0
0.4 13.21 0 0
0.49 13.98 0 0
0.43 36.31 0 0
0.39 73.51 0 0
0.59 35.08 0 0
0.64 65.73 0 0
0.55 14.51 0 0
0.65 19.01 0 0
0.56 29.2 0 0
0.55 56.33 0 0
0.42 14.9 0 0
0.47 75.46 0 0
0.57 41.16 0 0
0.52 14.66 0 0
0.58 29.95 0 0
0.71 23.87 0 0
0.76 18.91 0 0
0.59 14.07 0 0
0.72 35.44 0 0
0.63 52.91 0 0
0.6 50.34 0 0
0.66 68.2 0 0
0.78 15.33 0 0
0.69 57.05 0 0
0.76 13.51 0 0
0.73 58.67 0 0
0.68 49.94 0 0
0.66 37.12 0 0
0.7 15.52 0 0
0.68 20.03 0 0
0.64 14.11 0 0
0.59 42.36 0 0
0.67 92.17 0 0
0.54 27.55 0 0
0.5 88.16 0 0
0.66 47.28 0 0
0.67 12.01 0 0
0.5 64.86 0 0
0.64 65.55 0 0
0.66 25.22 0 0
0.51 78.37 0 0
0.6 17.73 0 0
0.6 80.41 0 0
0.66 100.19 0 0
0.58 77.85 0 0
0.58 70.62 0 0
0.64 20.01 0 0
0.72 15.85 0 0
0.61 92.13 0 0
0.64 17.25 0 0
0.59 79.28 0 0
0.65 30.05 0 0
0.63 78.4 0 0
0.49 29.48 0 0
0.65 85.57 0 0
0.67 88.59 0 0
0.49 96.84 0 0
0.45 55.66 0 0
0.45 62.23 0 0
0.44 46.8 0 0
0.5 46.66 0 0
0.46 45.95 0 0
0.43 57.09 0 0
0.49 73.9 0 0
0.71 52.85 0 0
0.64 53.88 0 0
0.64 19.36 0 0
0.32 104.1 0 0
0.58 117.31 0 0
0.68 25.05 0 0
0.6 99.88 0 0
0.59 72.15 0 0
0.62 37.76 0 0
0.57 34.07 0 0
0.64 26.2 0 0
0.68 87.55 0 0
0.71 15.36 0 0
0.45 72.11 0 0
0.7 17 0 0
0.55 16.79 0 0
0.39 103.47 0 0
0.53 33.08 0 0
0.63 59.26 0 0
0.6 23.41 0 0
0.6 14.67 0 0
0.69 39.54 0 0
0.61 44.13 0 0
0.66 18.05 0 0
0.53 16.54 0 0
0.58 56.09 0 0
0.66 32.71 0 0
0.73 28.83 0 0
0.83 14.73 0 0
0.62 13.82 0 0
0.57 38.74 0 0
0.47 85.55 0 0
0.46 50.23 0 0
0.48 82.14 0 0
0.55 16.91 0 0
0.48 119.6 0 0
0.54 70.09 0 0
0.58 16.19 0 0
0.75 59.19 0 0
0.62 94.78 0 0
0.73 15.37 0 0
0.68 17.15 0 0
0.61 57.08 0 0
0.62 40.3 0 0
0.72 75.08 0 0
0.81 15.53 0 0
0.7 34.5 0 0
0.66 93.41 0 0
0.54 83.04 0 0
0.62 60.81 0 0
0.66 10.22 0 0
0.55 88.55 0 0
0.56 116.55 0 0
0.52 69.49 0 0
0.59 77.91 0 0
0.58 19.43 0 0
0.56 21.74 0 0
0.56 71.88 0 0
0.55 98.8 0 0
0.5 69.83 0 0
0.71 13.68 0 0
0.54 89.23 0 0
0.53 71.29 0 0
0.54 113.29 0 0
0.55 58.95 0 0
0.38 90.96 0 0
0.61 17.54 0 0
0.57 41.91 0 0
0.55 55.13 0 0
0.57 112.27 0 0
0.62 102.09 0 0
0.45 63.16 0 0
0.46 26.02 0 0
0.44 71.54 0 0
0.43 52.69 0 0
0.43 12.24 0 0
0.45 48.76 0 0
0.5 62.76 0 0
0.47 16.73 0 0
0.57 19.34 0 0
0.62 12.45 0 0
0.54 18.29 0 0
0.56 67.25 0 0
0.5 45.27 0 0
0.52 15.55 0 0
0.45 83.29 0 0
0.56 84.66 0 0
0.57 87.79 0 0
0.68 35.87 0 0
0.51 123.55 0 0
0.51 52.16 0 0
0.68 29.64 0 0
0.6 27.31 0 0
0.52 31.41 0 0
0.56 15.55 0 0
0.75 18.82 0 0
0.68 33.5 0 0
0.61 15.28 0 0
0.52 47.97 0 0
0.6 54.78 0 0
0.57 18.15 0 0
0.59 70.25 0 0
0.55 69.03 0 0
0.64 64.7 0 0
0.58 70.11 0 0
0.63 96.47 0 0
0.65 66.77 0 0
0.71 76.83 0 0
0.49 43.28 0 0
0.51 61.91 0 0
0.6 12.44 0 0
0.55 39.4 0 0
0.57 97.08 0 0
0.65 12.29 0 0
0.7 14.47 0 0
0.49 26.19 0 0
0.58 18.53 0 0
0.62 82.97 0 0
0.62 93.4 0 0
0.49 82.12 0 0
0.59 55.6 0 0
0.51 100.13 0 0
0.43 79.78 0 0
0.59 18.29 0 0
0.59 65.5 0 0
0.52 30.9 0 0
0.48 55.21 0 0
0.54 24.2 0 0
0.51 95.98 0 0
0.45 93.97 0 0
0.51 96.83 0 0
0.61 68.42 0 0
0.52 106.16 0 0
0.53 34.36 0 0
0.5 13.94 0 0
0.59 12.94 0 0
0.55 118.2 0 0
0.44 23.09 0 0
0.44 33.83 0 0
0.56 14.89 0 0
0.43 117.6 0 0
0.47 107.33 0 0
0.5 92.57 0 0
0.46 23.49 0 0
0.52 57.09 0 0
0.48 106.94 0 0
0.55 30.65 0 0
0.64 29.64 0 0
0.55 89.74 0 0
0.68 16.14 0 0
0.82 18.36 0 0
0.39 26.89 0 0
0.51 37.16 0 0
0.64 43.56 0 0
0.51 102.73 0 0
0.71 18.77 0 0
0.77 53.75 0 0
0.61 45.7 0 0
0.58 14.95 0 0
0.59 63.28 0 0
0.83 11.24 0 0
0.72 39.41 0 0
0.7 64.32 0 0
0.65 38.32 0 0
0.71 88.22 0 0
0.66 31.61 0 0
0.59 12.57 0 0
0.62 67.66 0 0
0.69 37.8 0 0
0.7 120.01 0 0
0.71 56.5 0 0
0.67 88.71 0 0
0.76 39.39 0 0
0.52 33.98 0 0
0.67 48.05 0 0
0.77 109.46 0 0
0.51 128.91 0 0
0.72 56.48 0 0
0.7 55.4 0 0
0.65 41.39 0 0
0.66 33.94 0 0
0.67 69.08 0 0
0.59 30.75 0 0
0.84 14.77 0 0
0.7 72.67 0 0
0.71 17.35 0 0
0.73 55.69 0 0
0.68 54.28 0 0
0.64 79.17 0 0
0.63 113.58 0 0
0.73 50.83 0 0
0.4 39.29 0 0
0.42 12.26 0 0
0.42 92.53 0 0
0.44 68.29 0 0
0.44 10.53 0 0
0.41 62.1 0 0
0.45 38.44 0 0
0.41 30.69 0 0
0.6 115.36 0 0
0.77 12.66 0 0
0.56 56.93 0 0
0.71 80.77 0 0
0.5 96.1 0 0
0.61 12.31 0 0
0.57 130.35 0 0
0.62 38.42 0 0
0.6 117.64 0 0
0.73 25.26 0 0
0.54 14.84 0 0
0.38 79.26 0 0
0.61 99.27 0 0
0.59 118.09 0 0
0.48 45.8 0 0
0.5 17.58 0 0
0.52 22.06 0 0
0.51 21.05 0 0
0.45 81.54 0 0
0.5 106.69 0 0
0.48 35.03 0 0
0.51 15.3 0 0
0.48 67 0 0
0.41 62.83 0 0
0.47 21 0 0
0.51 17.99 0 0
0.56 58.05 0 0
0.47 12.04 0 0
0.52 63.67 0 0
0.41 13.63 0 0
0.45 40.23 0 0
0.46 11.87 0 0
0.56 81.82 0 0
0.61 56.1 0 0
0.53 49.46 0 0
0.82 21.58 0 0
0.5 10.48 0 0
0.53 51.79 0 0
0.55 58.31 0 0
0.37 12.68 0 0
0.4 33.17 0 0
0.55 36.69 0 0
0.61 41.05 0 0
0.71 19.17 0 0
0.76 12.51 0 0
0.64 65.88 0 0
0.72 75.71 0 0
0.73 27.91 0 0
0.77 23 0 0
0.45 81.1 0 0
0.66 17.07 0 0
0.57 60.37 0 0
0.67 60.93 0 0
0.66 29.13 0 0
0.59 16.29 0 0
0.59 19.77 0 0
0.76 25.03 0 0
0.59 53.18 0 0
0.44 76.05 0 0
0.42 16.34 0 0
0.39 41.48 0 0
0.45 75.41 0 0
0.45 14.27 0 0
0.35 15.69 0 0
0.39 13.02 0 0
0.37 51.09 0 0
0.47 10.02 0 0
0.41 37.35 0 0
0.79 34.18 0 0
0.92 16.19 0 0
0.67 30.1 0 0
0.79 17.68 0 0
0.92 16.49 0 0
0.73 44.44 0 0
0.63 26.81 0 0
0.69 51.6 0 0
0.85 17.71 0 0
0.55 16.79 0 0
0.62 68.63 0 0
0.57 86.47 0 0
0.73 50.29 0 0
0.38 65.79 0 0
0.77 36.4 0 0
0.81 36.12 0 0
0.76 22.78 0 0
0.54 42.24 0 0
0.49 20.09 0 0
0.53 24.21 0 0
0.56 14.01 0 0
0.55 8.06 0 0
0.46 77.39 0 0
0.52 14.69 0 0
0.45 40.47 0 0
0.7 15.44 0 0
0.74 17 0 0
0.43 33.97 0 0
0.59 57.81 0 0
0.53 133.28 0 0
0.6 39.56 0 0
0.46 16.75 0 0
0.44 133.74 0 0
0.52 109.24 0 0
0.45 13.47 0 0
0.52 35.37 0 0
0.46 67.97 0 0
0.45 112.75 0 0
0.53 66.27 0 0
0.53 62.71 0 0
0.56 81.16 0 0
0.46 83.49 0 0
0.51 90.36 0 0
0.54 93.01 0 0
0.39 57.02 0 0
0.73 13.82 0 0
0.53 62.71 0 0
0.55 92.03 0 0
0.67 62.45 0 0
0.67 71.16 0 0
0.67 20.51 0 0
0.8 65.34 0 0
0.68 19.07 0 0
0.8 58.5 0 0
0.59 73.24 0 0
0.73 15.97 0 0
0.68 24.74 0 0
0.74 69.75 0 0
0.64 27.02 0 0
0.59 17.16 0 0
0.61 14.2 0 0
0.49 15.75 0 0
0.5 70.66 0 0
0.7 62.82 0 0
0.74 71.16 0 0
0.47 46.04 0 0
0.74 15.06 0 0
0.49 64.07 0 0
0.53 25.97 0 0
0.49 66.38 0 0
0.55 17.44 0 0
0.51 86.94 0 0
0.51 17.59 0 0
0.6 80.3 0 0
0.51 32.97 0 0
0.56 85.93 0 0
0.62 30.79 0 0
0.76 18.74 0 0
0.56 68.75 0 0
0.61 84.96 0 0
0.55 91.86 0 0
0.54 34.16 0 0
0.49 21.48 0 0
0.58 14.96 0 0
0.66 17.84 0 0
0.55 95.32 0 0
0.55 103.61 0 0
0.59 96.02 0 0
0.59 59.66 0 0
0.71 27.41 0 0
0.67 14.83 0 0
0.59 108.7 0 0
0.66 99.64 0 0
0.65 13.42 0 0
0.7 17.44 0 0
0.6 16.33 0 0
0.63 13.39 0 0
0.63 25.33 0 0
0.72 36.55 0 0
0.6 100.39 0 0
0.53 58.44 0 0
0.63 79.7 0 0
0.65 23.03 0 0
0.6 51.26 0 0
0.69 60.15 0 0
0.66 57.56 0 0
0.6 69.24 0 0
0.63 17.55 0 0
0.67 33.31 0 0
0.75 63.12 0 0
0.48 82.24 0 0
0.39 32.71 0 0
0.46 40.47 0 0
0.48 78.94 0 0
0.56 72.21 0 0
0.62 8.89 0 0
0.71 51.73 0 0
0.63 63.21 0 0
0.58 50.94 0 0
0.5 64.03 0 0
0.73 77.35 0 0
0.69 43.91 0 0
0.51 82.9 0 0
0.64 79.45 0 0
0.52 73.72 0 0
0.63 18.75 0 0
0.47 10.99 0 0
0.59 25.35 0 0
0.38 38.08 0 0
0.6 79.95 0 0
0.42 29.53 0 0
0.54 33.85 0 0
0.45 74.23 0 0
0.62 22.51 0 0
0.54 49.73 0 0
0.55 67.09 0 0
0.5 12.96 0 0
0.57 18.11 0 0
0.48 28.54 0 0
0.46 77.97 0 0
0.51 74.69 0 0
0.45 82.57 0 0
0.69 12.05 0 0
0.6 67.28 0 0
0.45 53.56 0 0
0.66 61.22 0 0
0.63 21.53 0 0
0.5 19.77 0 0
0.55 13.34 0 0
0.55 74.1 0 0
0.54 22.24 0 0
0.54 29.87 0 0
0.57 80.8 0 0
0.73 14.57 0 0
0.51 104.74 0 0
0.41 20.01 0 0
0.5 108.3 0 0
0.64 61.91 0 0
0.46 110.13 0 0
0.52 129 0 0
0.49 52.6 0 0
0.54 21.25 0 0
0.74 69.5 0 0
0.62 74.62 0 0
0.54 48.02 0 0
0.64 49.66 0 0
0.64 13.13 0 0
0.56 39.09 0 0
0.55 26.5 0 0
0.58 36.16 0 0
0.58 71.99 0 0
0.55 33.85 0 0
0.58 41.12 0 0
0.65 21.96 0 0
0.5 64.77 0 0
0.66 60.63 0 0
0.49 72.33 0 0
0.5 25.26 0 0
0.71 60.78 0 0
0.65 15.87 0 0
0.42 31.1 0 0
0.79 12.19 0 0
0.77 61.64 0 0
0.69 13.61 0 0
0.57 44.17 0 0
0.7 57.97 0 0
0.64 84.52 0 0
0.68 70.56 0 0
0.52 53.82 0 0
0.69 10.8 0 0
0.71 10.89 0 0
0.63 17.06 0 0
0.68 19.47 0 0
0.64 63.03 0 0
0.53 107.72 0 0
0.8 67.01 0 0
0.69 120.39 0 0
0.73 60.01 0 0
0.6 16.2 0 0
0.72 138.5 0 0
0.75 59.1 0 0
0.68 92.15 0 0
0.7 72.58 0 0
0.55 57.11 0 0
0.6 86.17 0 0
0.74 54.23 0 0
0.37 52.69 0 0
0.44 29.12 0 0
0.34 55.92 0 0
0.39 28.06 0 0
0.52 9.24 0 0
0.4 39.36 0 0
0.4 14.86 0 0
0.4 22.71 0 0
0.41 42.67 0 0
0.55 49.13 0 0
0.64 15.04 0 0
0.56 14.2 0 0
0.58 84.45 0 0
0.89 20.51 0 0
0.7 38.84 0 0
0.55 78.04 0 0
0.6 97.45 0 0
0.75 52.91 0 0
0.76 52.23 0 0
0.78 21.71 0 0
0.57 50.75 0 0
0.62 18.4 0 0
0.64 30.58 0 0
0.49 59.07 0 0
0.48 16.75 0 0
0.49 69.99 0 0
0.51 50.55 0 0
0.49 53.06 0 0
0.51 29.79 0 0
0.43 15.65 0 0
0.49 29.34 0 0
0.48 32.84 0 0
0.44 37.9 0 0
0.49 68.44 0 0
0.58 34.05 0 0
0.52 89.47 0 0
0.6 67.74 0 0
0.64 98.25 0 0
0.77 19 0 0
0.61 92.23 0 0
0.62 17.88 0 0
0.68 102.18 0 0
0.66 28.48 0 0
0.71 9.91 0 0
0.64 97.88 0 0
0.54 77.12 0 0
0.66 21.42 0 0
0.63 102.91 0 0
0.59 34.6 0 0
0.68 88.86 0 0
0.55 75.01 0 0
0.73 13.04 0 0
0.64 23.47 0 0
0.53 92.56 0 0
0.63 84.28 0 0
0.62 46.89 0 0
0.53 54.64 0 0
0.58 37.47 0 0
0.69 89.35 0 0
0.59 38.95 0 0
0.63 11.5 0 0
0.52 17.75 0 0
0.53 64.88 0 0
0.47 17.38 0 0
0.33 42.44 0 0
0.47 68.98 0 0
0.51 19.85 0 0
0.48 58.31 0 0
0.52 52.06 0 0
0.58 16.14 0 0
0.51 32.56 0 0
0.53 128.63 0 0
0.6 19.46 0 0
0.6 17.26 0 0
0.42 17.66 0 0
0.52 29.49 0 0
0.63 19.96 0 0
0.44 72.94 0 0
0.43 68.18 0 0
0.56 20.71 0 0
0.8 16.1 0 0
0.44 58.48 0 0
0.44 17.59 0 0
0.68 46.75 0 0
0.75 24.17 0 0
0.64 35.54 0 0
0.42 76.93 0 0
0.67 65.4 0 0
0.52 31.62 0 0
0.66 24.14 0 0
0.7 57.03 0 0
0.73 73.36 0 0
0.7 19.48 0 0
0.59 34.79 0 0
0.49 14.7 0 0
0.47 61.46 0 0
0.62 44.04 0 0
0.59 48.56 0 0
0.57 37.1 0 0
0.6 27.58 0 0
0.53 27.14 0 0
0.62 16.05 0 0
0.62 22.48 0 0
0.64 33.98 0 0
0.63 24.49 0 0
0.62 16.8 0 0
0.49 12.43 0 0
0.4 51.41 0 0
0.58 13.98 0 0
0.46 72.52 0 0
0.45 127.06 0 0
0.5 121.84 0 0
0.44 58.94 0 0
0.53 19.62 0 0
0.43 70.15 0 0
0.53 15.57 0 0
0.57 17.39 0 0
0.53 34.08 0 0
0.62 37.9 0 0
0.52 72.46 0 0
0.35 39.82 0 0
0.52 28.54 0 0
0.53 58.8 0 0
0.51 56.06 0 0
0.47 11.61 0 0
0.52 34.25 0 0
0.62 43.75 0 0
0.52 55.25 0 0
0.44 55.24 0 0
0.73 11.38 0 0
0.46 100.66 0 0
0.6 32.09 0 0
0.72 32.73 0 0
0.41 107.67 0 0
0.39 36.19 0 0
0.51 14.95 0 0
0.73 11.84 0 0
0.44 12.87 0 0
0.41 38.25 0 0
0.51 26.03 0 0
0.52 20.41 0 0
0.46 60.03 0 0
0.43 20.99 0 0
0.55 33.56 0 0
0.47 44.59 0 0
0.44 17.27 0 0
0.53 112.4 0 0
0.47 130.71 0 0
0.4 29.9 0 0
0.56 36.77 0 0
0.45 16.31 0 0
0.66 18.87 0 0
0.74 32.07 0 0
0.84 17.5 0 0
0.81 21.4 0 0
0.64 18.86 0 0
0.93 21.62 0 0
0.62 29.93 0 0
0.77 29.55 0 0
0.65 22.71 0 0
0.7 44.31 0 0
0.66 33.83 0 0
0.63 23.79 0 0
0.67 28.31 0 0
0.64 104.94 0 0
0.66 20.19 0 0
0.71 17.55 0 0
0.8 105.35 0 0
0.69 13.61 0 0
0.72 98.54 0 0
0.72 35.88 0 0
0.76 12.92 0 0
0.65 94.8 0 0
0.7 22.52 0 0
0.7 24.52 0 0
0.68 49.99 0 0
0.7 96.89 0 0
0.78 31.65 0 0
0.69 25.2 0 0
0.48 29.66 0 0
0.65 30.99 0 0
0.47 103.49 0 0
0.69 14.94 0 0
0.85 17.37 0 0
0.56 47.55 0 0
0.73 14.98 0 0
0.6 68.04 0 0
0.58 26.98 0 0
0.59 40.31 0 0
0.58 42.71 0 0
0.55 16.89 0 0
0.71 99.46 0 0
0.62 100.95 0 0
0.77 15.15 0 0
0.69 112.12 0 0
0.81 19.71 0 0
0.74 25.86 0 0
0.66 124.32 0 0
0.44 57.16 0 0
0.69 86.75 0 0
0.79 89.43 0 0
0.71 98.71 0 0
0.75 91.46 0 0
0.66 114.63 0 0
0.53 117.07 0 0
0.74 108.26 0 0
0.69 69.59 0 0
0.62 103.84 0 0
0.51 129.58 0 0
0.59 113.92 0 0
0.66 51.89 0 0
0.66 117.31 0 0
0.65 105.27 0 0
0.71 16.03 0 0
0.71 81.6 0 0
0.67 98.8 0 0
0.44 130.11 0 0
0.64 109.93 0 0
0.69 122.63 0 0
0.63 131.93 0 0
0.53 124.72 0 0
0.69 58.07 0 0
0.6 42.39 0 0
0.54 83.98 0 0
0.69 94.29 0 0
0.69 16.59 0 0
0.54 56.53 0 0
0.51 100.48 0 0
0.57 46.49 0 0
0.51 48.7 0 0
0.61 112.69 0 0
0.51 56.64 0 0
0.75 11.89 0 0
0.7 126.68 0 0
0.54 120.09 0 0
0.49 70.81 0 0
0.51 42.5 0 0
0.55 51.88 0 0
0.73 102.24 0 0
0.6 69.18 0 0
0.64 12.17 0 0
0.72 80.51 0 0
0.66 98.54 0 0
0.72 88.71 0 0
0.59 113.44 0 0
0.6 26.99 0 0
0.65 89.96 0 0
0.71 32.45 0 0
0.62 114.23 0 0
0.84 15.78 0 0
0.65 97.13 0 0
0.69 17.04 0 0
0.45 25.79 0 0
0.59 15.97 0 0
0.6 63.08 0 0
0.57 35.52 0 0
0.67 17 0 0
0.68 68.72 0 0
0.59 28.69 0 0
0.62 23.29 0 0
0.8 77.92 0 0
0.42 66.84 0 0
0.64 72.47 0 0
0.72 21.8 0 0
0.7 36.95 0 0
0.76 85.28 0 0
0.67 81.5 0 0
0.58 95.24 0 0
0.69 71.61 0 0
0.88 19.76 0 0
0.63 115.7 0 0
0.71 85.98 0 0
0.69 69.86 0 0
0.59 11.19 0 0
0.6 67.65 0 0
0.61 56.47 0 0
0.59 32.98 0 0
0.6 18.14 0 0
0.59 17.59 0 0
0.57 41.62 0 0
0.59 76.46 0 0
0.61 15.77 0 0
0.58 51.95 0 0
0.61 65.39 0 0
0.53 82.7 0 0
0.53 23.3 0 0
0.63 14.89 0 0
0.53 117.92 0 0
0.52 16.11 0 0
0.55 25.36 0 0
0.59 14.06 0 0
0.45 26.77 0 0
0.68 13.2 0 0
0.51 20.54 0 0
0.47 120.23 0 0
0.57 91.22 0 0
0.55 110.46 0 0
0.67 122.5 0 0
0.77 19.68 0 0
0.6 29.68 0 0
0.58 117.78 0 0
0.58 106.71 0 0
0.51 59.31 0 0
0.58 93.79 0 0
0.56 118.59 0 0
0.55 14.77 0 0
0.56 49.65 0 0
0.58 33.68 0 0
0.59 47.24 0 0
0.64 14.38 0 0
0.72 14.78 0 0
0.73 20.53 0 0
0.61 40.53 0 0
0.5 54.92 0 0
0.65 13.72 0 0
0.71 53.03 0 0
0.77 36.46 0 0
0.65 35.27 0 0
0.66 47.77 0 0
0.55 33.33 0 0
0.52 90.77 0 0
0.67 17.72 0 0
0.57 79.62 0 0
0.59 17.58 0 0
0.35 51.65 0 0
0.45 17.99 0 0
0.6 26.02 0 0
0.57 67.87 0 0
0.69 88.48 0 0
0.7 143.57 0 0
0.68 107.32 0 0
0.45 27.89 0 0
0.67 22.61 0 0
0.72 20.83 0 0
0.72 41.64 0 0
0.51 16.6 0 0
0.54 102.75 0 0
0.63 51.54 0 0
0.69 65.66 0 0
0.49 49.05 0 0
0.67 90.55 0 0
0.48 30.18 0 0
0.57 17.51 0 0
0.65 15.01 0 0
0.72 120.84 0 0
0.66 100.02 0 0
0.54 52.39 0 0
0.75 18.76 0 0
0.77 120.74 0 0
0.58 55.23 0 0
0.7 39.56 0 0
0.75 107.31 0 0
0.69 50.24 0 0
0.71 120.35 0 0
0.64 14.37 0 0
0.67 106.34 0 0
0.61 73.7 0 0
0.7 105.95 0 0
0.64 74.58 0 0
0.66 46.32 0 0
0.66 58.29 0 0
0.65 19.88 0 0
0.54 43.55 0 0
0.71 54.83 0 0
0.59 17.88 0 0
0.51 80.9 0 0
0.45 133.36 0 0
0.6 34.65 0 0
0.52 76.9 0 0
0.51 13.75 0 0
0.57 52.62 0 0
0.5 24.08 0 0
0.58 51.66 0 0
0.44 28.65 0 0
0.56 55.52 0 0
0.5 25.11 0 0
0.46 57.21 0 0
0.56 58.22 0 0
0.58 21.66 0 0
0.82 13.33 0 0
0.54 118.68 0 0
0.54 114.91 0 0
0.68 12.3 0 0
0.59 128.02 0 0
0.7 25.91 0 0
0.42 100.82 0 0
0.6 59.09 0 0
0.62 13.49 0 0
0.6 52.2 0 0
0.7 41.65 0 0
0.68 14.7 0 0
0.7 27.2 0 0
0.48 66.83 0 0
0.59 18.82 0 0
0.62 57.62 0 0
0.68 35.02 0 0
0.59 39.51 0 0
0.64 13.11 0 0
0.59 20.88 0 0
0.4 48.18 0 0
0.57 54.53 0 0
0.56 24.04 0 0
0.61 15.39 0 0
0.55 37.57 0 0
0.61 38.95 0 0
0.83 22.4 0 0
0.66 60.73 0 0
0.61 43.78 0 0
0.69 14.68 0 0
0.48 47.11 0 0
0.39 33.3 0 0
0.5 78.72 0 0
0.5 32.71 0 0
0.52 24.22 0 0
0.57 42.56 0 0
0.53 74.22 0 0
0.53 111.65 0 0
0.35 71.28 0 0
0.5 72.46 0 0
0.53 60.52 0 0
0.57 62.25 0 0
0.5 133.05 0 0
0.62 14.65 0 0
0.55 120.6 0 0
0.52 70.45 0 0
0.47 87.09 0 0
0.57 30.3 0 0
0.59 38.47 0 0
0.43 19.94 0 0
0.74 25.72 0 0
0.52 48.87 0 0
0.55 32.7 0 0
0.43 59.56 0 0
0.44 16.22 0 0
0.45 83.73 0 0
0.41 28.92 0 0
0.44 10.38 0 0
0.52 42.4 0 0
0.47 21.61 0 0
0.43 58.33 0 0
0.38 31.92 0 0
0.49 13.64 0 0
0.56 76.4 0 0
0.5 11.14 0 0
0.56 24.22 0 0
0.54 58.56 0 0
0.69 57.55 0 0
0.63 123.54 0 0
0.55 21.7 0 0
0.71 11.94 0 0
0.61 104.53 0 0
0.62 105.4 0 0
0.67 31.7 0 0
0.7 84.54 0 0
0.57 47.03 0 0
0.61 57.7 0 0
0.76 16.89 0 0
0.66 59.03 0 0
0.66 13.27 0 0
0.61 56.91 0 0
0.61 49.52 0 0
0.59 71.36 0 0
0.69 40.17 0 0
0.61 27.9 0 0
0.63 79.89 0 0
0.65 23.3 0 0
0.77 15.62 0 0
0.67 51.05 0 0
0.47 118.21 0 0
0.61 92.13 0 0
0.59 22.62 0 0
0.54 54.89 0 0
0.6 11.46 0 0
0.59 24.35 0 0
0.43 83.19 0 0
0.41 66.36 0 0
0.59 19.91 0 0
0.6 31.01 0 0
0.7 77.14 0 0
0.59 89.27 0 0
0.6 20.63 0 0
0.66 77.17 0 0
0.61 97.3 0 0
0.56 93.76 0 0
0.56 129.21 0 0
0.63 27.71 0 0
0.71 15.65 0 0
0.43 122.75 0 0
0.53 100.81 0 0
0.65 15.32 0 0
0.6 84.2 0 0
0.68 19.68 0 0
0.6 81.7 0 0
0.62 12.83 0 0
0.63 35.5 0 0
0.57 86.1 0 0
0.48 47.09 0 0
0.6 10.59 0 0
0.38 40.94 0 0
0.34 12.29 0 0
0.46 34.58 0 0
0.38 26.5 0 0
0.32 49.7 0 0
0.37 50.19 0 0
0.31 34.86 0 0
0.34 35.98 0 0
0.61 41.65 0 0
0.61 72.75 0 0
0.63 78.08 0 0
0.75 39.28 0 0
0.79 54.68 0 0
0.65 26.67 0 0
0.61 51.18 0 0
0.87 59.95 0 0
0.7 19.5 0 0
0.72 78.54 0 0
0.33 96.68 0 0
0.8 47.85 0 0
0.76 17.62 0 0
0.81 76.6 0 0
0.57 97.89 0 0
0.67 63.75 0 0
0.55 87.91 0 0
0.67 49.61 0 0
0.85 38.52 0 0
0.63 109.92 0 0
0.73 54.1 0 0
0.63 18.32 0 0
0.73 64.31 0 0
0.7 72.03 0 0
0.83 49.24 0 0
0.58 33.02 0 0
0.6 65.2 0 0
0.57 70.24 0 0
0.7 11.44 0 0
0.6 41.93 0 0
0.67 27.63 0 0
0.57 22.77 0 0
0.55 15.56 0 0
0.65 14.94 0 0
0.67 17.91 0 0
0.69 15 0 0
0.58 42.74 0 0
0.58 28.54 0 0
0.69 28.88 0 0
0.61 22.75 0 0
0.69 11.52 0 0
0.66 9.74 0 0
0.51 57.71 0 0
0.59 55.64 0 0
0.67 15 0 0
0.7 47.61 0 0
0.51 30.52 0 0
0.58 18.81 0 0
0.51 49.96 0 0
0.58 54.54 0 0
0.52 66.28 0 0
0.49 24.74 0 0
0.6 19.82 0 0
0.67 54.46 0 0
0.65 19.3 0 0
0.53 67.22 0 0
0.56 98.99 0 0
0.64 19.59 0 0
0.47 37.68 0 0
0.51 25.28 0 0
0.6 23.02 0 0
0.58 46.08 0 0
0.58 13.34 0 0
0.62 18.29 0 0
0.55 105.22 0 0
0.76 12.24 0 0
0.65 23.82 0 0
0.51 25.94 0 0
0.52 12.44 0 0
0.6 102.06 0 0
0.75 39.33 0 0
0.64 90.96 0 0
0.73 20.5 0 0
0.71 23.81 0 0
0.66 54.39 0 0
0.5 88.94 0 0
0.43 72.8 0 0
0.71 63.5 0 0
0.53 74.99 0 0
0.75 14.15 0 0
0.68 27.07 0 0
0.62 14.59 0 0
0.39 52.2 0 0
0.73 59.35 0 0
0.83 71.9 0 0
0.66 85.46 0 0
0.63 56.71 0 0
0.88 14.49 0 0
0.75 72.18 0 0
0.71 20.18 0 0
0.77 69.51 0 0
0.63 19.38 0 0
0.59 31.24 0 0
0.49 29.64 0 0
0.6 95.3 0 0
0.65 11.87 0 0
0.65 90.05 0 0
0.6 25 0 0
0.45 63.31 0 0
0.71 14.76 0 0
0.65 30.12 0 0
0.66 15.46 0 0
0.43 110.94 0 0
0.55 45.68 0 0
0.58 73.42 0 0
0.64 59.87 0 0
0.47 15.79 0 0
0.45 13.89 0 0
0.58 42.63 0 0
0.8 14.85 0 0
0.55 31.05 0 0
0.51 56.99 0 0
0.52 55.67 0 0
0.64 11.36 0 0
0.47 25.82 0 0
0.66 133.54 0 0
0.55 46.8 0 0
0.59 88.27 0 0
0.57 132.39 0 0
0.68 46.25 0 0
0.7 102.87 0 0
0.69 113.64 0 0
0.79 14.27 0 0
0.76 16.9 0 0
0.62 123.79 0 0
0.65 76.69 0 0
0.55 94.49 0 0
0.68 134.12 0 0
0.48 46.05 0 0
0.71 124.16 0 0
0.67 129.06 0 0
0.75 88.72 0 0
0.66 93.33 0 0
0.59 114.88 0 0
0.77 111.81 0 0
0.78 15.19 0 0
0.69 97.23 0 0
0.72 73.71 0 0
0.55 65.18 0 0
0.47 52.74 0 0
0.57 91.4 0 0
0.63 78.03 0 0
0.72 13.4 0 0
0.54 70.14 0 0
0.56 18.91 0 0
0.57 25.54 0 0
0.63 15.23 0 0
0.54 19.58 0 0
0.47 81.26 0 0
0.59 109.78 0 0
0.54 112.03 0 0
0.74 14.42 0 0
0.58 33.48 0 0
0.59 27.7 0 0
0.75 115.5 0 0
0.78 23.66 0 0
0.49 113.48 0 0
0.5 69.59 0 0
0.68 27.31 0 0
0.68 115.85 0 0
0.65 21.98 0 0
0.72 13.72 0 0
0.66 14 0 0
0.6 123.04 0 0
0.63 16.34 0 0
0.59 121.01 0 0
0.74 16.65 0 0
0.88 46.05 0 0
0.57 110.74 0 0
0.7 48.87 0 0
0.43 66.58 0 0
0.68 21.26 0 0
0.87 31.95 0 0
0.65 30.26 0 0
0.68 15.46 0 0
0.79 35.78 0 0
0.38 59.22 0 0
0.83 16.61 0 0
0.67 19.42 0 0
0.4 56.53 0 0
0.84 37.26 0 0
0.78 20.65 0 0
0.49 28.95 0 0
0.83 37.36 0 0
0.7 53.99 0 0
0.55 58.6 0 0
0.57 83.72 0 0
0.78 52.74 0 0
0.65 100.31 0 0
0.65 17 0 0
0.58 96.1 0 0
0.58 31.91 0 0
0.53 14.55 0 0
0.66 76.07 0 0
0.78 12.04 0 0
0.66 78.62 0 0
0.61 10.62 0 0
0.63 87.22 0 0
0.7 12.09 0 0
0.67 84.58 0 0
0.49 68.94 0 0
0.65 99.29 0 0
0.6 84.12 0 0
0.64 28.58 0 0
0.73 15.78 0 0
0.77 72.01 0 0
0.51 77.92 0 0
0.64 88.67 0 0
0.81 14.57 0 0
0.68 103.86 0 0
0.69 110.96 0 0
0.36 79.94 0 0
0.83 59.13 0 0
0.58 14.86 0 0
0.66 90.75 0 0
0.74 29.14 0 0
0.81 40.92 0 0
0.74 65.64 0 0
0.82 54.02 0 0
0.48 68.83 0 0
0.5 68.48 0 0
0.61 36.79 0 0
0.49 45.02 0 0
0.5 26.06 0 0
0.51 21.76 0 0
0.64 12.53 0 0
0.55 59.91 0 0
0.56 20.87 0 0
0.42 78.92 0 0
0.6 70.36 0 0
0.62 14.49 0 0
0.49 61.53 0 0
0.51 57.67 0 0
0.74 11.72 0 0
0.55 24.54 0 0
0.5 30.86 0 0
0.52 24.2 0 0
0.68 14.91 0 0
0.67 19.07 0 0
0.55 26.7 0 0
0.6 30 0 0
0.54 26.47 0 0
0.69 15.02 0 0
0.56 18.75 0 0
0.83 14.09 0 0
0.65 29.67 0 0
0.61 15.63 0 0
0.66 30.68 0 0
0.75 19.4 0 0
0.68 16.68 0 0
0.66 11.82 0 0
0.66 86.08 0 0
0.55 89.37 0 0
0.59 92.04 0 0
0.55 14.59 0 0
0.68 14.6 0 0
0.55 78.9 0 0
0.59 32.05 0 0
0.61 77.71 0 0
0.63 18.88 0 0
0.61 24.14 0 0
0.55 102.35 0 0
0.66 87.25 0 0
0.43 58.36 0 0
0.43 28.22 0 0
0.44 23.33 0 0
0.46 50.3 0 0
0.42 28.14 0 0
0.44 58.55 0 0
0.69 24.45 0 0
0.52 12.91 0 0
0.5 16.28 0 0
0.67 16.05 0 0
0.43 43.7 0 0
0.42 22.99 0 0
0.41 62.98 0 0
0.39 37.39 0 0
0.43 19.12 0 0
0.4 86.38 0 0
0.49 55.51 0 0
0.39 57 0 0
0.51 39.01 0 0
0.5 52.43 0 0
0.38 26.07 0 0
0.4 69.41 0 0
0.38 73.8 0 0
0.47 61.43 0 0
0.63 27.89 0 0
0.6 55.5 0 0
0.75 49.06 0 0
0.7 56.24 0 0
0.67 51.95 0 0
0.7 77.74 0 0
0.65 19.3 0 0
0.69 67.44 0 0
0.7 25.23 0 0
0.69 49.89 0 0
0.72 54.94 0 0
0.75 101.81 0 0
0.57 21 0 0
0.82 16.87 0 0
0.65 71.38 0 0
0.7 56.85 0 0
0.44 124.15 0 0
0.65 52.98 0 0
0.71 42.1 0 0
0.76 77.2 0 0
0.56 107.98 0 0
0.76 103.15 0 0
0.61 92.45 0 0
0.76 15.7 0 0
0.75 55.82 0 0
0.73 73.1 0 0
0.71 33.92 0 0
0.74 80.4 0 0
0.81 49.04 0 0
0.85 65.59 0 0
0.73 83.07 0 0
0.78 56.59 0 0
0.81 20 0 0
0.81 109.21 0 0
0.84 21.55 0 0
0.87 70.43 0 0
0.7 22.13 0 0
0.65 98.24 0 0
0.83 70.24 0 0
0.7 56.37 0 0
0.85 32.81 0 0
0.72 17.53 0 0
0.69 91.34 0 0
0.71 88.77 0 0
0.79 77.28 0 0
0.77 51.75 0 0
0.56 104.42 0 0
0.7 71.15 0 0
0.75 13.87 0 0
0.59 60.37 0 0
0.51 83.34 0 0
0.77 60.1 0 0
0.77 24.38 0 0
0.73 108.61 0 0
0.71 115.86 0 0
0.62 100.96 0 0
0.62 18.62 0 0
0.43 53.25 0 0
0.63 23.77 0 0
0.73 37.6 0 0
0.68 33.83 0 0
0.57 14.15 0 0
0.62 82.86 0 0
0.68 28.97 0 0
0.6 40.61 0 0
0.63 64.05 0 0
0.52 39.14 0 0
0.67 16.37 0 0
0.62 67.2 0 0
0.68 15.15 0 0
0.63 44.92 0 0
0.58 30.16 0 0
0.67 37.48 0 0
0.6 32.62 0 0
0.75 13.91 0 0
0.64 15 0 0
0.69 32.02 0 0
0.64 39.05 0 0
0.66 10.45 0 0
0.67 71.32 0 0
0.59 26.72 0 0
0.58 67.95 0 0
0.66 12.43 0 0
0.62 81.27 0 0
0.56 68.34 0 0
0.71 26.59 0 0
0.66 40.87 0 0
0.79 11.67 0 0
0.45 63.21 0 0
0.58 13.72 0 0
0.6 15.8 0 0
0.61 25.58 0 0
0.55 85.03 0 0
0.67 13.78 0 0
0.75 74.14 0 0
0.83 13.61 0 0
0.61 127.65 0 0
0.63 24.45 0 0
0.66 146.56 0 0
0.69 87.33 0 0
0.72 15.27 0 0
0.61 66.02 0 0
0.49 152.94 0 0
0.48 129.16 0 0
0.79 99.62 0 0
0.74 113.68 0 0
0.57 119.71 0 0
0.57 82.37 0 0
0.59 97 0 0
0.59 122.61 0 0
0.68 116.55 0 0
0.61 18.75 0 0
0.65 54.09 0 0
0.6 57.26 0 0
0.67 17.15 0 0
0.58 119.16 0 0
0.58 89.82 0 0
0.56 66.1 0 0
0.41 84.04 0 0
0.59 29.93 0 0
0.69 121.05 0 0
0.59 105.88 0 0
0.6 23.2 0 0
0.45 20 0 0
0.5 75.33 0 0
0.45 36.78 0 0
0.61 30.66 0 0
0.58 26.33 0 0
0.63 15.98 0 0
0.52 68.39 0 0
0.52 35.68 0 0
0.41 73.7 0 0
0.57 25.41 0 0
0.55 29.6 0 0
0.55 52.58 0 0
0.62 106.41 0 0
0.61 14.1 0 0
0.42 38.33 0 0
0.51 34.19 0 0
0.39 22.12 0 0
0.56 16.89 0 0
0.61 29.88 0 0
0.73 15.72 0 0
0.5 32.86 0 0
0.52 19.6 0 0
0.58 42.53 0 0
0.54 95.39 0 0
0.6 23.62 0 0
0.62 43.98 0 0
0.63 19.22 0 0
0.52 13.08 0 0
0.48 63.78 0 0
0.39 39.99 0 0
0.45 59.24 0 0
0.47 45.86 0 0
0.48 47.25 0 0
0.44 73.04 0 0
0.51 14.51 0 0
0.43 30.7 0 0
0.47 56.84 0 0
0.41 70.91 0 0
0.51 17.7 0 0
0.5 51.99 0 0
0.67 16.02 0 0
0.48 26.08 0 0
0.69 9.47 0 0
0.6 66.38 0 0
0.46 30.39 0 0
0.53 80.35 0 0
0.49 126.45 0 0
0.67 14.84 0 0
0.57 21.24 0 0
0.47 88.08 0 0
0.68 77.64 0 0
0.5 56.93 0 0
0.5 75.59 0 0
0.64 110.33 0 0
0.65 50.43 0 0
0.44 42.18 0 0
0.48 36.39 0 0
0.65 115.23 0 0
0.65 17.42 0 0
0.64 110.13 0 0
0.64 13.39 0 0
0.63 98.4 0 0
0.61 43.19 0 0
0.51 49.42 0 0
0.56 21.14 0 0
0.6 29.78 0 0
0.5 25.89 0 0
0.58 120.15 0 0
0.67 109.11 0 0
0.67 109.37 0 0
0.76 18.56 0 0
0.64 19.93 0 0
0.67 15.98 0 0
0.58 25.38 0 0
0.56 87.92 0 0
0.74 14.54 0 0
0.55 36.9 0 0
0.7 27.5 0 0
0.74 15.12 0 0
0.69 74.13 0 0
0.61 79.12 0 0
0.73 15.94 0 0
0.57 54.19 0 0
0.78 17.73 0 0
0.69 32.88 0 0
0.65 67.67 0 0
0.6 32.44 0 0
0.6 20.96 0 0
0.62 38.81 0 0
0.6 86.56 0 0
0.58 74.3 0 0
0.57 132.78 0 0
0.59 61.51 0 0
0.56 58.28 0 0
0.63 15.14 0 0
0.6 131.74 0 0
0.66 18.23 0 0
0.58 121.92 0 0
0.55 72.81 0 0
0.66 13.01 0 0
0.56 18.84 0 0
0.64 129.11 0 0
0.64 69.96 0 0
0.76 19.69 0 0
0.64 27.35 0 0
0.47 29.6 0 0
0.67 25.55 0 0
0.72 86.18 0 0
0.69 89.86 0 0
0.57 84.69 0 0
0.77 38.33 0 0
0.63 13.74 0 0
0.55 27.05 0 0
0.51 99.19 0 0
0.77 57.71 0 0
0.69 20.48 0 0
0.67 28.69 0 0
0.73 66.74 0 0
0.6 80.09 0 0
0.7 72.89 0 0
0.73 94.15 0 0
0.69 86.26 0 0
0.61 32.83 0 0
0.87 97.21 0 0
0.5 44.72 0 0
0.67 82.83 0 0
0.72 105.54 0 0
0.47 65.38 0 0
0.55 111.04 0 0
0.7 12.58 0 0
0.52 35.53 0 0
0.57 80.18 0 0
0.76 52.31 0 0
0.78 86.85 0 0
0.79 75.57 0 0
0.73 46.17 0 0
0.6 28.09 0 0
0.69 13.59 0 0
0.72 17.22 0 0
0.61 54.93 0 0
0.61 49.37 0 0
0.49 51.28 0 0
0.6 16.54 0 0
0.46 96.81 0 0
0.66 58.52 0 0
0.66 77.51 0 0
0.64 37.12 0 0
0.68 88.41 0 0
0.59 59.52 0 0
0.68 13.42 0 0
0.74 17.18 0 0
0.67 66.85 0 0
0.6 49.65 0 0
0.73 56.3 0 0
0.7 73.37 0 0
0.73 29.26 0 0
0.73 14.16 0 0
0.52 91.7 0 0
0.58 132.36 0 0
0.61 69.19 0 0
0.65 127.66 0 0
0.58 135.59 0 0
0.65 68.01 0 0
0.61 80.09 0 0
0.6 73.61 0 0
0.79 14.7 0 0
0.64 94.73 0 0
0.76 90.47 0 0
0.47 84.99 0 0
0.57 67.63 0 0
0.71 60.13 0 0
0.62 87.28 0 0
0.6 71.78 0 0
0.73 36.88 0 0
0.81 57.05 0 0
0.76 79.98 0 0
0.79 65.8 0 0
0.52 25.98 0 0
0.77 90.64 0 0
0.8 103.67 0 0
0.69 52.31 0 0
0.78 51.64 0 0
0.71 14.7 0 0
0.73 72.85 0 0
0.52 51.63 0 0
0.61 14.81 0 0
0.65 54.89 0 0
0.75 77.98 0 0
0.6 46.85 0 0
0.82 79.52 0 0
0.62 18.4 0 0
0.69 32.12 0 0
0.81 91.14 0 0
0.57 18.15 0 0
0.64 74.2 0 0
0.5 63.96 0 0
0.6 89.66 0 0
0.63 96.76 0 0
0.63 17.02 0 0
0.76 14.76 0 0
0.68 28.61 0 0
0.64 28.58 0 0
0.64 92.03 0 0
0.59 22.29 0 0
0.63 54.95 0 0
0.77 14.99 0 0
0.61 110.41 0 0
0.63 95.47 0 0
0.66 42.58 0 0
0.34 54.62 0 0
0.36 80.67 0 0
0.37 57.87 0 0
0.45 78.95 0 0
0.36 71.93 0 0
0.4 34.32 0 0
0.35 15.7 0 0
0.41 80.57 0 0
0.41 43.61 0 0
0.54 16.57 0 0
0.45 54.29 0 0
0.47 49.69 0 0
0.44 41.83 0 0
0.65 14.28 0 0
0.69 11.48 0 0
0.58 13.6 0 0
0.48 65.68 0 0
0.4 27.79 0 0
0.47 61.91 0 0
0.52 59.04 0 0
0.5 65.22 0 0
0.46 66.98 0 0
0.55 72.85 0 0
0.54 78.07 0 0
0.56 56.49 0 0
0.35 55.65 0 0
0.61 23.2 0 0
0.54 18.53 0 0
0.52 76.3 0 0
0.64 121.94 0 0
0.48 104.84 0 0
0.77 17.09 0 0
0.67 98.72 0 0
0.69 26.31 0 0
0.6 127.43 0 0
0.62 16.73 0 0
0.59 103.98 0 0
0.76 103.65 0 0
0.73 21.24 0 0
0.57 31.12 0 0
0.71 107.9 0 0
0.76 11.33 0 0
0.67 40.95 0 0
0.64 107.32 0 0
0.52 77.85 0 0
0.72 21.14 0 0
0.56 112.59 0 0
0.75 30.36 0 0
0.6 116.59 0 0
0.68 43.94 0 0
0.63 113.71 0 0
0.42 33.1 0 0
0.68 46.1 0 0
0.58 55.27 0 0
0.66 109.38 0 0
0.63 29.64 0 0
0.56 99.29 0 0
0.76 120.06 0 0
0.56 17.09 0 0
0.62 26.35 0 0
0.65 65.38 0 0
0.61 15.18 0 0
0.55 40.72 0 0
0.67 40.13 0 0
0.61 14.26 0 0
0.61 41.47 0 0
0.54 15.09 0 0
0.59 130.16 0 0
0.73 65.8 0 0
0.55 103.57 0 0
0.56 14.89 0 0
0.56 30.57 0 0
0.58 46.13 0 0
0.81 77.67 0 0
0.8 61.41 0 0
0.6 27.63 0 0
0.56 61.27 0 0
0.72 24.92 0 0
0.5 36.21 0 0
0.62 55.91 0 0
0.52 69.3 0 0
0.6 25.59 0 0
0.65 81.87 0 0
0.69 48.95 0 0
0.73 84.39 0 0
0.71 18.67 0 0
0.7 83.03 0 0
0.69 100.13 0 0
0.61 15.75 0 0
0.52 50.76 0 0
0.73 109.86 0 0
0.71 69.14 0 0
0.64 68.65 0 0
0.79 96.29 0 0
0.77 81.19 0 0
0.68 111.01 0 0
0.8 56.16 0 0
0.49 87.09 0 0
0.7 85.4 0 0
0.67 14.51 0 0
0.7 110.79 0 0
0.77 89.01 0 0
0.6 48.82 0 0
0.75 66.35 0 0
0.67 10.81 0 0
0.57 13.77 0 0
0.6 19.41 0 0
0.53 82.75 0 0
0.55 23.53 0 0
0.6 78.07 0 0
0.46 37.37 0 0
0.52 78.66 0 0
0.63 8.92 0 0
0.64 68.07 0 0
0.49 115.85 0 0
0.51 33.5 0 0
0.47 61.68 0 0
0.46 63.6 0 0
0.65 12.43 0 0
0.46 47.07 0 0
0.49 45.13 0 0
0.68 14.47 0 0
0.49 121.13 0 0
0.49 60.91 0 0
0.56 25.56 0 0
0.5 37.43 0 0
0.72 60.36 0 0
0.79 21.29 0 0
0.72 96.52 0 0
0.51 137.03 0 0
0.5 91.3 0 0
0.46 129.06 0 0
0.41 57.21 0 0
0.39 59.22 0 0
0.61 96.41 0 0
0.51 155.96 0 0
0.69 12.37 0 0
0.58 155.58 0 0
0.67 34.81 0 0
0.48 17.87 0 0
0.68 94.98 0 0
0.45 120.86 0 0
0.68 41.71 0 0
0.63 72.9 0 0
0.67 18.67 0 0
0.66 25.48 0 0
0.51 25.94 0 0
0.56 17.48 0 0
0.51 70.62 0 0
0.49 52.73 0 0
0.58 46.62 0 0
0.68 140.59 0 0
0.49 50.87 0 0
0.5 65.74 0 0
0.5 56.73 0 0
0.47 46.32 0 0
0.48 63.71 0 0
0.58 90.6 0 0
0.43 32.26 0 0
0.75 89.12 0 0
0.47 61.01 0 0
0.42 60.26 0 0
0.57 18.52 0 0
0.56 99.79 0 0
0.56 122.16 0 0
0.56 119.45 0 0
0.81 12.41 0 0
0.61 72.99 0 0
0.68 12.96 0 0
0.58 136.77 0 0
0.58 23.36 0 0
0.58 81.05 0 0
0.5 43.35 0 0
0.64 70.78 0 0
0.69 71.3 0 0
0.85 12.03 0 0
0.57 14.9 0 0
0.46 53.23 0 0
0.47 46.15 0 0
0.45 80.3 0 0
0.58 95.06 0 0
0.58 56.12 0 0
0.4 66.06 0 0
0.4 77.26 0 0
0.44 32.9 0 0
0.54 13.52 0 0
0.47 33.43 0 0
0.51 29.36 0 0
0.38 11.79 0 0
0.45 52.32 0 0
0.62 26.76 0 0
0.5 59.2 0 0
0.53 37.55 0 0
0.53 44.41 0 0
0.42 26.14 0 0
0.52 37.17 0 0
0.58 24.48 0 0
0.46 46.57 0 0
0.4 40.9 0 0
0.45 34.34 0 0
0.49 54.14 0 0
0.44 51.71 0 0
0.58 14 0 0
0.47 141.24 0 0
0.44 90.34 0 0
0.48 67.33 0 0
0.6 28.89 0 0
0.56 101.05 0 0
0.67 65.73 0 0
0.71 92.11 0 0
0.74 69.5 0 0
0.78 19.44 0 0
0.73 92.8 0 0
0.81 28.51 0 0
0.7 60.32 0 0
0.76 97.67 0 0
0.74 129.29 0 0
0.86 14.16 0 0
0.73 35.51 0 0
0.66 45.27 0 0
0.67 88.2 0 0
0.58 112.62 0 0
0.73 70.41 0 0
0.71 120.81 0 0
0.7 110.63 0 0
0.72 37.83 0 0
0.58 62.01 0 0
0.75 79.93 0 0
0.54 52.6 0 0
0.55 20.48 0 0
0.61 45.91 0 0
0.64 68.12 0 0
0.87 80.82 0 0
0.83 41.56 0 0
0.59 18.11 0 0
0.42 47.96 0 0
0.56 27.93 0 0
0.55 36.76 0 0
0.65 15.83 0 0
0.71 23.88 0 0
0.62 27.98 0 0
0.65 19.9 0 0
0.57 21 0 0
0.68 16.41 0 0
0.7 17.12 0 0
0.59 44.96 0 0
0.84 14.33 0 0
0.62 12.29 0 0
0.76 92.26 0 0
0.71 54.89 0 0
0.74 93.19 0 0
0.71 21.69 0 0
0.78 11.49 0 0
0.71 27.93 0 0
0.56 106.27 0 0
0.74 28.06 0 0
0.67 13.44 0 0
0.63 56.09 0 0
0.62 124.91 0 0
0.66 51.95 0 0
0.7 22.22 0 0
0.69 21.77 0 0
0.72 43.1 0 0
0.52 125.8 0 0
0.7 60.93 0 0
0.7 27.21 0 0
0.65 56.15 0 0
0.57 74.19 0 0
0.58 83.22 0 0
0.7 33.96 0 0
0.69 14.07 0 0
0.44 40.56 0 0
0.53 15.56 0 0
0.6 17.5 0 0
0.55 89.83 0 0
0.58 26.11 0 0
0.42 36.98 0 0
0.57 71.34 0 0
0.58 65.57 0 0
0.54 96.8 0 0
0.61 14.61 0 0
0.55 55.93 0 0
0.51 50.23 0 0
0.61 71.37 0 0
0.57 44.56 0 0
0.51 52.8 0 0
0.48 53.79 0 0
0.63 34.92 0 0
0.52 12.96 0 0
0.52 34.69 0 0
0.48 43.37 0 0
0.62 49.08 0 0
0.69 25.34 0 0
0.63 15.66 0 0
0.58 28.69 0 0
0.56 49.94 0 0
0.55 37.11 0 0
0.61 17.09 0 0
0.56 62.24 0 0
0.6 51.86 0 0
0.53 40.15 0 0
0.59 13.5 0 0
0.56 46.35 0 0
0.45 36.04 0 0
0.55 48.41 0 0
0.6 33.92 0 0
0.56 49.91 0 0
0.56 28.73 0 0
0.59 45.65 0 0
0.86 14.8 0 0
0.76 21.65 0 0
0.51 91.79 0 0
0.53 39.02 0 0
0.63 31.48 0 0
0.45 61.1 0 0
0.45 27.61 0 0
0.66 19.77 0 0
0.64 23.59 0 0
0.38 43.97 0 0
0.56 33.4 0 0
0.5 100.59 0 0
0.52 102.17 0 0
0.66 27.2 0 0
0.42 34.38 0 0
0.43 32.85 0 0
0.48 54.96 0 0
0.49 109.36 0 0
0.6 19.72 0 0
0.7 89.91 0 0
0.52 65.98 0 0
0.58 28.52 0 0
0.73 124.99 0 0
0.73 85.64 0 0
0.72 47.51 0 0
0.77 96.5 0 0
0.66 57.22 0 0
0.76 95.16 0 0
0.79 99.52 0 0
0.51 30.7 0 0
0.78 124.92 0 0
0.57 57.18 0 0
0.54 14.34 0 0
0.48 70.02 0 0
0.7 48.93 0 0
0.6 87.02 0 0
0.58 36.59 0 0
0.72 13.54 0 0
0.68 134.56 0 0
0.69 77.99 0 0
0.67 16.45 0 0
0.74 101.46 0 0
0.61 60.26 0 0
0.73 83.99 0 0
0.7 18.77 0 0
0.57 134.07 0 0
0.8 47.64 0 0
0.73 77.44 0 0
0.7 13.82 0 0
0.6 38.68 0 0
0.54 43.56 0 0
0.76 15.66 0 0
0.61 24.29 0 0
0.7 104.36 0 0
0.63 21.52 0 0
0.66 74.13 0 0
0.65 29.68 0 0
0.57 19.41 0 0
0.59 104.12 0 0
0.71 14 0 0
0.75 14.38 0 0
0.76 98.21 0 0
0.69 25.23 0 0
0.68 119.98 0 0
0.61 102.25 0 0
0.56 92.52 0 0
0.53 12.33 0 0
0.58 29.56 0 0
0.73 58.79 0 0
0.61 50.76 0 0
0.83 12.81 0 0
0.51 112.72 0 0
0.69 24.93 0 0
0.58 69.19 0 0
0.61 93.79 0 0
0.6 75.77 0 0
0.64 12.73 0 0
0.55 25.39 0 0
0.62 113.82 0 0
0.54 101.9 0 0
0.63 88.6 0 0
0.46 127.46 0 0
0.77 18.53 0 0
0.63 111.64 0 0
0.6 83.04 0 0
0.59 121.25 0 0
0.61 13.46 0 0
0.61 25.42 0 0
0.69 23.34 0 0
0.67 106.92 0 0
0.84 16 0 0
0.74 95.32 0 0
0.71 18.27 0 0
0.44 98.87 0 0
0.62 34.9 0 0
0.83 13.37 0 0
0.69 26 0 0
0.66 17.79 0 0
0.69 40.28 0 0
0.67 33.43 0 0
0.72 11.4 0 0
0.59 31.07 0 0
0.61 26.5 0 0
0.61 21.87 0 0
0.61 28.72 0 0
0.82 11.56 0 0
0.63 11.46 0 0
0.54 38.76 0 0
0.73 21.95 0 0
0.6 25.94 0 0
0.6 24.1 0 0
0.75 107 1 0
0.74 27.83 1 0
0.61 63.06 1 0
0.46 122.73 1 0
0.46 72.01 1 0
0.52 103.58 1 0
0.71 46.58 1 0
0.73 23.94 1 0
0.51 87.97 1 0
0.46 68.35 1 0
0.51 75.25 1 0
0.88 92.15 1 0
0.85 57.78 1 0
0.84 18.2 1 0
0.69 85.56 1 0
0.51 76.08 1 0
0.78 45.31 1 0
0.87 102.68 1 0
0.89 32.52 1 0
0.7 100.19 1 0
0.56 36 1 0
0.71 53.19 1 0
0.75 127.46 1 0
0.82 52.78 1 0
0.51 40.73 1 0
0.8 93.31 1 0
0.84 17.23 1 0
0.74 48.86 1 0
0.82 79.69 1 0
0.84 18.3 1 0
0.85 102.63 1 0
0.55 100.86 1 0
0.8 120.45 1 0
0.48 31.27 1 0
0.7 63.67 1 0
0.42 93.75 1 0
0.65 51.95 1 0
0.71 10.79 1 0
0.85 27.13 1 0
0.75 30.24 1 0
0.75 50.2 1 0
0.69 49.99 1 0
0.77 14.4 1 0
0.81 19.35 1 0
0.77 52.83 1 0
0.49 76.53 1 0
0.53 55.64 1 0
0.59 28.94 1 0
0.43 81.42 1 0
0.76 113.44 1 0
0.74 12.92 1 0
0.89 19.79 1 0
0.53 19.34 1 0
0.46 50.54 1 0
0.61 85.35 1 0
0.52 18.26 1 0
0.77 71.37 1 0
0.83 27.16 1 0
0.56 18.06 1 0
0.82 110.87 1 0
0.8 17.59 1 0
0.78 18.12 1 0
0.49 84.95 1 0
0.44 104.04 1 0
0.81 17.76 1 0
0.84 32.82 1 0
0.86 40.14 1 0
0.85 89.75 1 0
0.46 103.77 1 0
0.61 31.13 1 0
0.8 65.16 1 0
0.93 24.05 1 0
0.77 41.76 1 0
0.83 30.06 1 0
0.63 21.14 1 0
0.77 31.83 1 0
0.8 75.16 1 0
0.67 132.27 1 0
0.68 52.24 1 0
0.69 126.45 1 0
0.66 59.4 1 0
0.55 13.75 1 0
0.68 74.94 1 0
0.6 94.15 1 0
0.6 17.18 1 0
0.61 80.49 1 0
0.61 91.01 1 0
0.75 128.24 1 0
0.81 50.47 1 0
0.64 32.23 1 0
0.63 31.63 1 0
0.6 15.5 1 0
0.52 60.01 1 0
0.77 76.13 1 0
0.78 13.89 1 0
0.5 68.76 1 0
0.48 24.72 1 0
0.59 44.06 1 0
0.55 14.23 1 0
0.64 85.12 1 0
0.6 69.88 1 0
0.61 24.65 1 0
0.72 50.29 1 0
0.8 46.77 1 0
0.82 19.42 1 0
0.86 45.75 1 0
0.86 57.37 1 0
0.46 15.8 1 0
0.82 107.92 1 0
0.76 37.95 1 0
0.77 20.61 1 0
0.77 58.33 1 0
0.82 15.58 1 0
0.75 72.35 1 0
0.7 15.88 1 0
0.63 16.79 1 0
0.77 37.57 1 0
0.88 107.91 1 0
0.76 114.31 1 0
0.85 25.1 1 0
0.86 84.93 1 0
0.82 32.82 1 0
0.86 75.06 1 0
0.89 36.58 1 0
0.76 50.12 1 0
0.82 16.68 1 0
0.7 86.4 1 0
0.73 16.21 1 0
0.59 83.11 1 0
0.41 35.34 1 0
0.87 15.56 1 0
0.86 66.48 1 0
0.85 54.14 1 0
0.77 28.77 1 0
0.79 47.19 1 0
0.9 97.31 1 0
0.84 50.19 1 0
0.84 14.14 1 0
0.8 60.35 1 0
0.71 15.78 1 0
0.81 31.36 1 0
0.7 33.75 1 0
0.58 24.72 1 0
0.74 112.26 1 0
0.61 110.26 1 0
0.71 111.06 1 0
0.75 80.9 1 0
0.75 27.69 1 0
0.79 45.84 1 0
0.82 32.64 1 0
0.76 93.88 1 0
0.88 75.9 1 0
0.85 82.83 1 0
0.8 19.84 1 0
0.61 78.39 1 0
0.88 54.81 1 0
0.88 52.56 1 0
0.59 34.54 1 0
0.61 27.46 1 0
0.61 40.8 1 0
0.78 14.09 1 0
0.78 15.93 1 0
0.78 17.93 1 0
0.78 45.08 1 0
0.77 73.77 1 0
0.87 38.95 1 0
0.87 43.84 1 0
0.9 112.3 1 0
0.8 18.56 1 0
0.89 111.77 1 0
0.67 63.22 1 0
0.84 125.89 1 0
0.87 23.92 1 0
0.79 18.3 1 0
0.73 17.25 1 0
0.7 67.92 1 0
0.44 48.28 1 0
0.81 19.78 1 0
0.8 64.02 1 0
0.86 14.54 1 0
0.89 41.7 1 0
0.76 121.03 1 0
0.8 29.95 1 0
0.88 17.73 1 0
0.79 97.97 1 0
0.69 26.06 1 0
0.77 101.88 1 0
0.65 122.9 1 0
0.58 131.17 1 0
0.87 28.45 1 0
0.84 66.96 1 0
0.86 32.82 1 0
0.91 13.83 1 0
0.86 78.74 1 0
0.86 72.52 1 0
0.86 73.78 1 0
0.86 48.63 1 0
0.86 67.66 1 0
0.85 74.63 1 0
0.78 16.9 1 0
0.69 76.92 1 0
0.75 16.03 1 0
0.52 54.7 1 0
0.64 47.54 1 0
0.47 28.44 1 0
0.63 51.23 1 0
0.85 13.24 1 0
0.72 63.94 1 0
0.67 90.68 1 0
0.62 53.66 1 0
0.61 10.42 1 0
0.49 28.5 1 0
0.59 35.59 1 0
0.85 58.72 1 0
0.87 55.74 1 0
0.88 23.67 1 0
0.88 47.24 1 0
0.62 68.36 1 0
0.92 41.3 1 0
0.9 57.5 1 0
0.74 17.35 1 0
0.7 16.9 1 0
0.75 45.57 1 0
0.74 95.44 1 0
0.81 12.45 1 0
0.72 84.04 1 0
0.73 105.21 1 0
0.56 42.32 1 0
0.56 23.78 1 0
0.72 18.58 1 0
0.74 26.45 1 0
0.53 28.44 1 0
0.77 40.18 1 0
0.77 33.79 1 0
0.76 87.92 1 0
0.6 97.83 1 0
0.92 96.22 1 0
0.85 66.3 1 0
0.93 13.15 1 0
0.9 20.05 1 0
0.88 112.98 1 0
0.68 106.07 1 0
0.69 26.81 1 0
0.67 75.9 1 0
0.58 9.75 1 0
0.65 30.23 1 0
0.68 69.67 1 0
0.69 99.46 1 0
0.71 22.84 1 0
0.62 139.23 1 0
0.58 80.38 1 0
0.65 16.92 1 0
0.64 123.06 1 0
0.75 126.64 1 0
0.85 20.93 1 0
0.76 95.58 1 0
0.89 14.89 1 0
0.8 80.07 1 0
0.8 71.86 1 0
0.84 32.23 1 0
0.84 81.39 1 0
0.72 59.48 1 0
0.7 94.51 1 0
0.81 27.8 1 0
0.83 36.88 1 0
0.85 20.86 1 0
0.67 50.93 1 0
0.54 101.38 1 0
0.54 72.2 1 0
0.55 37.54 1 0
0.82 89.31 1 0
0.83 23.68 1 0
0.84 76.96 1 0
0.59 51.18 1 0
0.61 47.41 1 0
0.64 40.08 1 0
0.49 20.95 1 0
0.46 81.82 1 0
0.68 24.06 1 0
0.86 99.1 1 0
0.87 100.1 1 0
0.82 55.05 1 0
0.78 103.05 1 0
0.88 17.39 1 0
0.88 45.05 1 0
0.52 22.55 1 0
0.54 55.45 1 0
0.65 10.86 1 0
0.54 59.34 1 0
0.62 13.45 1 0
0.55 55.9 1 0
0.88 19.86 1 0
0.83 66.62 1 0
0.84 42.7 1 0
0.85 22.74 1 0
0.71 62.13 1 0
0.55 45.97 1 0
0.65 161 1 0
0.53 27.49 1 0
0.71 50.53 1 0
0.82 93.43 1 0
0.85 112.09 1 0
0.87 20.27 1 0
0.87 83.57 1 0
0.87 111.33 1 0
0.84 36.52 1 0
0.76 89.11 1 0
0.83 63.17 1 0
0.85 81.58 1 0
0.85 60.47 1 0
0.85 64.77 1 0
0.79 35.19 1 0
0.61 39.97 1 0
0.87 18.73 1 0
0.81 16.23 1 0
0.81 43 1 0
0.59 20.23 1 0
0.77 26.49 1 0
0.73 71.92 1 0
0.72 88.57 1 0
0.74 18.06 1 0
0.71 76.57 1 0
0.53 48.85 1 0
0.64 119.16 1 0
0.57 16.61 1 0
0.54 76.24 1 0
0.53 89.3 1 0
0.56 82.35 1 0
0.62 14.34 1 0
0.61 20.48 1 0
0.53 24.77 1 0
0.61 12.69 1 0
0.52 28.87 1 0
0.45 54.13 1 0
0.84 18.45 1 0
0.4 91.98 1 0
0.53 56.64 1 0
0.68 90.33 1 0
0.71 20 1 0
0.68 117.94 1 0
0.69 13.1 1 0
0.74 108 1 0
0.57 63.62 1 0
0.77 41.86 1 0
0.9 97.95 1 0
0.83 36.08 1 0
0.8 104.26 1 0
0.78 58.01 1 0
0.67 101.84 1 0
0.72 15.08 1 0
0.73 59.99 1 0
0.69 23.43 1 0
0.8 106.21 1 0
0.81 110.28 1 0
0.83 84.56 1 0
0.85 31.9 1 0
0.83 59.49 1 0
0.77 16.96 1 0
0.71 131.44 1 0
0.84 53.45 1 0
0.81 65.44 1 0
0.78 39.61 1 0
0.58 16.44 1 0
0.52 34.94 1 0
0.59 16.4 1 0
0.71 15.51 1 0
0.48 16.55 1 0
0.54 26.06 1 0
0.48 51.03 1 0
0.71 62.19 1 0
0.87 12.9 1 0
0.86 31.81 1 0
0.86 12.5 1 0
0.82 101.92 1 0
0.59 82.38 1 0
0.5 122.79 1 0
0.79 29.31 1 0
0.61 59.42 1 0
0.6 75.32 1 0
0.79 55.24 1 0
0.91 21.41 1 0
0.87 117.47 1 0
0.8 53.3 1 0
0.83 38.06 1 0
0.9 127.78 1 0
0.81 29.91 1 0
0.89 124.59 1 0
0.68 56.59 1 0
0.66 50.19 1 0
0.68 72.74 1 0
0.69 132.73 1 0
0.46 64.16 1 0
0.76 28.5 1 0
0.86 39.14 1 0
0.51 97.28 1 0
0.76 19.75 1 0
0.63 15.49 1 0
0.76 74.34 1 0
0.63 28.38 1 0
0.71 123.73 1 0
0.89 22.26 1 0
0.8 33.77 1 0
0.9 16.4 1 0
0.64 16.81 1 0
0.71 50.98 1 0
0.75 15.86 1 0
0.71 76.39 1 0
0.65 128.95 1 0
0.81 109.68 1 0
0.7 14.94 1 0
0.82 117.27 1 0
0.46 78.05 1 0
0.81 90.5 1 0
0.81 68.46 1 0
0.71 28.02 1 0
0.81 78.12 1 0
0.53 83.73 1 0
0.82 13.91 1 0
0.5 80.6 1 0
0.66 64.34 1 0
0.54 59.93 1 0
0.66 32.82 1 0
0.69 125.9 1 0
0.68 79.83 1 0
0.7 115.7 1 0
0.67 13.01 1 0
0.77 65.44 1 0
0.74 44.72 1 0
0.69 15.97 1 0
0.74 59.13 1 0
0.62 11.16 1 0
0.76 78.86 1 0
0.59 46.1 1 0
0.8 58.83 1 0
0.79 92.93 1 0
0.76 59.05 1 0
0.46 54.23 1 0
0.62 33.98 1 0
0.6 43.74 1 0
0.9 44 1 0
0.72 57.19 1 0
0.88 15.1 1 0
0.82 61.07 1 0
0.83 20.71 1 0
0.87 63.98 1 0
0.88 54.27 1 0
0.86 26.92 1 0
0.47 73.76 1 0
0.64 82.36 1 0
0.75 96.57 1 0
0.56 79.46 1 0
0.65 83.75 1 0
0.73 15.73 1 0
0.77 74.57 1 0
0.73 96.25 1 0
0.67 68.46 1 0
0.65 22.86 1 0
0.67 13.38 1 0
0.88 51.57 1 0
0.88 17.44 1 0
0.91 16.17 1 0
0.86 50.69 1 0
0.91 28.87 1 0
0.84 20.54 1 0
0.86 27.83 1 0
0.87 107.48 1 0
0.85 26.42 1 0
0.85 17.22 1 0
0.69 124.74 1 0
0.76 119.68 1 0
0.88 122.52 1 0
0.83 116.07 1 0
0.66 101.01 1 0
0.63 89.14 1 0
0.87 29.68 1 0
0.74 75.05 1 0
0.65 103.44 1 0
0.61 87.26 1 0
0.56 129.15 1 0
0.56 53.08 1 0
0.56 81.68 1 0
0.84 23.45 1 0
0.8 19.36 1 0
0.77 26.46 1 0
0.67 42.07 1 0
0.78 54.9 1 0
0.83 54.63 1 0
0.89 14.05 1 0
0.71 79.66 1 0
0.8 102.16 1 0
0.72 52.59 1 0
0.86 115.38 1 0
0.77 43.21 1 0
0.79 14.45 1 0
0.81 51.99 1 0
0.79 123.06 1 0
0.78 101.78 1 0
0.69 23.87 1 0
0.75 48.47 1 0
0.73 12.91 1 0
0.84 82.18 1 0
0.93 19.27 1 0
0.78 120.6 1 0
0.87 99.1 1 0
0.88 91.31 1 0
0.87 96.2 1 0
0.8 68.14 1 0
0.7 121.08 1 0
0.81 21 1 0
0.95 93.88 1 0
0.84 87.78 1 0
0.81 15 1 0
0.8 82.15 1 0
0.82 110.5 1 0
0.83 15.29 1 0
0.83 29.15 1 0
0.79 44.21 1 0
0.78 111.1 1 0
0.78 77.82 1 0
0.67 43.14 1 0
0.83 33.35 1 0
0.77 68.58 1 0
0.79 108.2 1 0
0.59 12.06 1 0
0.7 17.92 1 0
0.61 31.6 1 0
0.72 124.92 1 0
0.71 17.43 1 0
0.79 58.71 1 0
0.84 20.2 1 0
0.86 45.22 1 0
0.9 46.18 1 0
0.92 37.1 1 0
0.77 33.16 1 0
0.6 21.12 1 0
0.49 106.32 1 0
0.8 21.07 1 0
0.96 17.39 1 0
0.8 19.19 1 0
0.56 80.84 1 0
0.73 19.65 1 0
0.58 52.26 1 0
0.58 16.63 1 0
0.62 54.03 1 0
0.62 80.66 1 0
0.63 60.85 1 0
0.81 21.24 1 0
0.62 83.06 1 0
0.6 61.81 1 0
0.49 40.25 1 0
0.72 14.07 1 0
0.67 27.41 1 0
0.72 50.96 1 0
0.7 28.28 1 0
0.65 60.01 1 0
0.68 64.76 1 0
0.74 96.88 1 0
0.86 25.14 1 0
0.42 46.87 1 0
0.7 113.57 1 0
0.78 80.6 1 0
0.72 117.79 1 0
0.66 74.34 1 0
0.59 48.19 1 0
0.56 79.39 1 0
0.6 67.61 1 0
0.57 47.68 1 0
0.56 52.1 1 0
0.56 64.11 1 0
0.57 55.14 1 0
0.59 74.09 1 0
0.73 51.76 1 0
0.85 57.27 1 0
0.78 44.54 1 0
0.82 17.39 1 0
0.84 65.94 1 0
0.95 15.04 1 0
0.88 36.78 1 0
0.9 40.32 1 0
0.9 28.12 1 0
0.85 57.46 1 0
0.94 38.11 1 0
0.83 41.36 1 0
0.9 77.75 1 0
0.87 34.99 1 0
0.84 18.27 1 0
0.48 103.07 1 0
0.63 39.76 1 0
0.76 58.68 1 0
0.82 43.25 1 0
0.7 121.63 1 0
0.8 32.62 1 0
0.65 22.78 1 0
0.77 62.05 1 0
0.71 16.09 1 0
0.8 44.46 1 0
0.81 66.42 1 0
0.64 21.54 1 0
0.85 32.37 1 0
0.81 61.27 1 0
0.87 14.14 1 0
0.86 101.86 1 0
0.87 20.56 1 0
0.82 82.29 1 0
0.52 69.41 1 0
0.51 62.67 1 0
0.55 24.13 1 0
0.53 24.99 1 0
0.65 51.32 1 0
0.57 29.75 1 0
0.58 46.32 1 0
0.53 23.82 1 0
0.66 42.83 1 0
0.83 65.71 1 0
0.51 80.73 1 0
0.82 25.58 1 0
0.83 18.33 1 0
0.93 31.75 1 0
0.8 70.88 1 0
0.68 102.34 1 0
0.84 60.88 1 0
0.68 28.03 1 0
0.61 40.79 1 0
0.5 46.72 1 0
0.45 15.73 1 0
0.46 100.21 1 0
0.77 45.73 1 0
0.71 134.78 1 0
0.85 10.99 1 0
0.86 17.48 1 0
0.88 65.51 1 0
0.84 43.53 1 0
0.69 99.07 1 0
0.87 57.32 1 0
0.88 28.18 1 0
0.75 107.2 1 0
0.83 20.2 1 0
0.87 30.43 1 0
0.91 44.15 1 0
0.91 98.05 1 0
0.88 14.86 1 0
0.85 68.32 1 0
0.83 69.23 1 0
0.84 112.33 1 0
0.94 11.36 1 0
0.89 103.03 1 0
0.92 13.98 1 0
0.84 63.96 1 0
0.85 99.89 1 0
0.85 86.92 1 0
0.88 14.55 1 0
0.9 34.61 1 0
0.91 114.02 1 0
0.88 65.06 1 0
0.88 19.51 1 0
0.74 93.59 1 0
0.82 30.53 1 0
0.78 40.34 1 0
0.81 44.31 1 0
0.46 109.66 1 0
0.84 21.26 1 0
0.79 51.45 1 0
0.69 101.88 1 0
0.85 35.78 1 0
0.87 21.48 1 0
0.61 56.56 1 0
0.49 25.52 1 0
0.55 21.03 1 0
0.56 105.03 1 0
0.56 17 1 0
0.62 76.84 1 0
0.64 47.14 1 0
0.76 13.18 1 0
0.43 56.9 1 0
0.78 19.07 1 0
0.61 102.06 1 0
0.63 112.64 1 0
0.61 61.35 1 0
0.74 18.43 1 0
0.47 99.46 1 0
0.61 35.69 1 0
0.49 75.33 1 0
0.65 67.56 1 0
0.52 41.31 1 0
0.77 26.64 1 0
0.68 53.74 1 0
0.75 35.47 1 0
0.8 115.43 1 0
0.84 108.07 1 0
0.78 74.48 1 0
0.67 17.83 1 0
0.75 42.16 1 0
0.71 77.08 1 0
0.74 86.48 1 0
0.8 111.42 1 0
0.82 70.56 1 0
0.81 127.52 1 0
0.86 61.27 1 0
0.76 125.93 1 0
0.74 17.07 1 0
0.75 51.92 1 0
0.74 95.93 1 0
0.85 15.18 1 0
0.84 99.39 1 0
0.87 84.6 1 0
0.67 91.66 1 0
0.85 20.41 1 0
0.79 29.55 1 0
0.84 72.4 1 0
0.85 102.85 1 0
0.83 59.53 1 0
0.7 17.07 1 0
0.53 21.57 1 0
0.7 20.31 1 0
0.56 66.8 1 0
0.76 17.65 1 0
0.54 80.32 1 0
0.74 15.58 1 0
0.65 36.38 1 0
0.62 24.22 1 0
0.64 29.46 1 0
0.75 84.68 1 0
0.72 84.46 1 0
0.8 15.04 1 0
0.49 16.89 1 0
0.69 22.93 1 0
0.62 84.84 1 0
0.79 22.55 1 0
0.74 64.39 1 0
0.77 66.65 1 0
0.74 44.41 1 0
0.69 70.17 1 0
0.67 26.27 1 0
0.5 18.71 1 0
0.56 88.64 1 0
0.42 37.26 1 0
0.66 79.54 1 0
0.62 9.95 1 0
0.58 41.79 1 0
0.55 32.82 1 0
0.67 84.94 1 0
0.68 76.53 1 0
0.66 60.07 1 0
0.59 9.71 1 0
0.67 62.17 1 0
0.67 8.69 1 0
0.48 37.28 1 0
0.68 31.75 1 0
0.56 57.51 1 0
0.83 14.84 1 0
0.72 80.98 1 0
0.42 52.57 1 0
0.76 65.35 1 0
0.79 15.44 1 0
0.71 23.05 1 0
0.86 9.31 1 0
0.6 87.73 1 0
0.79 13.78 1 0
0.6 119.5 1 0
0.65 96.14 1 0
0.62 128.26 1 0
0.66 91.58 1 0
0.6 128.16 1 0
0.56 54.01 1 0
0.84 41.17 1 0
0.88 20.55 1 0
0.9 55.46 1 0
0.87 83.62 1 0
0.92 58.33 1 0
0.86 18.97 1 0
0.86 62.16 1 0
0.87 12.25 1 0
0.84 97.42 1 0
0.78 99.25 1 0
0.87 13.92 1 0
0.84 58.97 1 0
0.84 38.54 1 0
0.88 42.56 1 0
0.91 16.49 1 0
0.9 14.78 1 0
0.88 53.15 1 0
0.86 24.1 1 0
0.71 24.56 1 0
0.53 86.54 1 0
0.8 39.32 1 0
0.82 15.95 1 0
0.77 69.99 1 0
0.62 56.17 1 0
0.63 67.57 1 0
0.76 41.01 1 0
0.65 71.01 1 0
0.79 29.45 1 0
0.9 100.5 1 0
0.94 17.47 1 0
0.79 61 1 0
0.85 103.34 1 0
0.85 92.92 1 0
0.75 113.04 1 0
0.7 30.27 1 0
0.69 40.95 1 0
0.87 105.54 1 0
0.86 19.63 1 0
0.87 24.55 1 0
0.74 51.49 1 0
0.89 101.13 1 0
0.73 68.29 1 0
0.83 78.4 1 0
0.9 19.29 1 0
0.89 30.99 1 0
0.94 13.08 1 0
0.88 28.64 1 0
0.87 78.39 1 0
0.9 70.91 1 0
0.7 34.4 1 0
0.59 54.37 1 0
0.68 55.71 1 0
0.62 63.77 1 0
0.49 20.21 1 0
0.7 68.54 1 0
0.72 58.16 1 0
0.53 56.56 1 0
0.54 22.83 1 0
0.63 59.03 1 0
0.62 33.43 1 0
0.5 37.39 1 0
0.42 67.59 1 0
0.46 14.16 1 0
0.56 18.2 1 0
0.36 44.58 1 0
0.5 25.89 1 0
0.61 19.78 1 0
0.62 70.31 1 0
0.7 28.83 1 0
0.59 55.2 1 0
0.7 51.74 1 0
0.61 25.84 1 0
0.79 50.24 1 0
0.75 64.51 1 0
0.83 38.78 1 0
0.75 16.17 1 0
0.81 45.85 1 0
0.76 47.48 1 0
0.79 26.2 1 0
0.64 55.9 1 0
0.62 23.51 1 0
0.63 14.05 1 0
0.52 14.35 1 0
0.59 114.52 1 0
0.62 25.21 1 0
0.58 107.44 1 0
0.57 36.33 1 0
0.55 121.45 1 0
0.39 29.35 1 0
0.78 13.64 1 0
0.75 106.66 1 0
0.72 85.47 1 0
0.77 56.68 1 0
0.75 12.4 1 0
0.8 21.12 1 0
0.76 13.77 1 0
0.8 39.87 1 0
0.67 25.55 1 0
0.91 55.32 1 0
0.84 35.08 1 0
0.65 30.85 1 0
0.85 65.65 1 0
0.66 105.4 1 0
0.84 47.39 1 0
0.79 18.75 1 0
0.68 33.38 1 0
0.63 31.47 1 0
0.79 37.71 1 0
0.8 22.71 1 0
0.73 70.25 1 0
0.67 39.73 1 0
0.81 16.45 1 0
0.84 60.45 1 0
0.68 77.61 1 0
0.72 12.86 1 0
0.66 77.56 1 0
0.68 70.91 1 0
0.57 40.87 1 0
0.79 79.61 1 0
0.49 13.21 1 0
0.45 20.12 1 0
0.45 57.18 1 0
0.52 41.72 1 0
0.47 14.01 1 0
0.45 30.45 1 0
0.46 44.27 1 0
0.83 26.15 1 0
0.84 30.25 1 0
0.82 72.83 1 0
0.84 66.38 1 0
0.76 58.5 1 0
0.86 14.05 1 0
0.69 44.85 1 0
0.83 64.54 1 0
0.84 76.51 1 0
0.79 61.99 1 0
0.6 42.46 1 0
0.81 39.91 1 0
0.87 97.9 1 0
0.82 36.18 1 0
0.83 38.78 1 0
0.87 85 1 0
0.86 42.71 1 0
0.87 108.07 1 0
0.87 13.47 1 0
0.89 105.69 1 0
0.94 19.72 1 0
0.9 94.3 1 0
0.64 65.94 1 0
0.89 17.11 1 0
0.87 94.96 1 0
0.86 21.24 1 0
0.86 63.26 1 0
0.85 92.46 1 0
0.86 75.94 1 0
0.86 76.58 1 0
0.66 65.65 1 0
0.7 19.07 1 0
0.71 45.8 1 0
0.46 47.5 1 0
0.73 87.33 1 0
0.7 56.27 1 0
0.6 42.64 1 0
0.71 85.03 1 0
0.78 37.31 1 0
0.56 81.32 1 0
0.72 31.71 1 0
0.73 32.78 1 0
0.64 61.78 1 0
0.56 15.97 1 0
0.68 68.18 1 0
0.86 16.82 1 0
0.7 126.68 1 0
0.67 58.64 1 0
0.47 58.63 1 0
0.72 48.68 1 0
0.74 136.47 1 0
0.71 126.38 1 0
0.44 54.19 1 0
0.76 15.29 1 0
0.7 18.21 1 0
0.68 102.27 1 0
0.71 47.01 1 0
0.76 37.41 1 0
0.54 41.22 1 0
0.69 72.07 1 0
0.58 31.75 1 0
0.37 21.77 1 0
0.75 41.86 1 0
0.84 28.35 1 0
0.77 21.75 1 0
0.71 121.28 1 0
0.9 15.87 1 0
0.67 79.77 1 0
0.87 23.45 1 0
0.85 49.6 1 0
0.78 41.95 1 0
0.85 31.05 1 0
0.58 18.57 1 0
0.81 85.83 1 0
0.71 121.55 1 0
0.68 70.96 1 0
0.54 73.16 1 0
0.61 16.79 1 0
0.76 64.22 1 0
0.64 11.03 1 0
0.77 13.58 1 0
0.64 22.96 1 0
0.87 121.54 1 0
0.81 12.35 1 0
0.88 15.36 1 0
0.82 121.41 1 0
0.83 15.86 1 0
0.55 76.15 1 0
0.79 36.09 1 0
0.74 107.55 1 0
0.85 54.57 1 0
0.83 78.06 1 0
0.84 71.68 1 0
0.79 29.89 1 0
0.84 21.83 1 0
0.89 15.06 1 0
0.84 58.65 1 0
0.83 43.02 1 0
0.73 87.97 1 0
0.54 75.8 1 0
0.83 61.89 1 0
0.3 24.38 1 0
0.31 36.22 1 0
0.33 38 1 0
0.34 22.55 1 0
0.4 26.37 1 0
0.64 97 1 0
0.67 14.83 1 0
0.71 30.57 1 0
0.73 92.34 1 0
0.8 41.5 1 0
0.74 62.44 1 0
0.7 27.73 1 0
0.67 77.8 1 0
0.67 68.44 1 0
0.55 35.47 1 0
0.68 18.84 1 0
0.67 103.09 1 0
0.68 18.25 1 0
0.77 110.55 1 0
0.59 12.91 1 0
0.76 88.1 1 0
0.74 14.74 1 0
0.77 20.65 1 0
0.88 20.02 1 0
0.86 26.35 1 0
0.72 54.69 1 0
0.87 63.83 1 0
0.86 17.26 1 0
0.91 83.83 1 0
0.74 19.97 1 0
0.88 19.14 1 0
0.83 56.07 1 0
0.82 74.32 1 0
0.78 78.39 1 0
0.7 68.2 1 0
0.65 17.1 1 0
0.55 146.76 1 0
0.68 27.27 1 0
0.79 67.71 1 0
0.91 20.16 1 0
0.72 77.97 1 0
0.66 79.34 1 0
0.74 47.4 1 0
0.6 23.67 1 0
0.59 75.77 1 0
0.6 15.17 1 0
0.72 61.52 1 0
0.55 57.13 1 0
0.58 21.7 1 0
0.54 19.54 1 0
0.6 51.86 1 0
0.66 46.12 1 0
0.72 90.78 1 0
0.69 30.38 1 0
0.7 17.48 1 0
0.73 100.89 1 0
0.71 33.33 1 0
0.67 23.28 1 0
0.78 16.36 1 0
0.69 75.08 1 0
0.73 76.53 1 0
0.72 98.09 1 0
0.76 40.05 1 0
0.86 17.27 1 0
0.9 20.12 1 0
0.88 38.67 1 0
0.89 93.47 1 0
0.83 93.14 1 0
0.6 107.82 1 0
0.76 54.91 1 0
0.68 61.01 1 0
0.71 87.21 1 0
0.76 65.32 1 0
0.57 120.09 1 0
0.82 20.43 1 0
0.74 65.23 1 0
0.83 15.66 1 0
0.75 96.65 1 0
0.76 62.07 1 0
0.78 23.24 1 0
0.74 73.05 1 0
0.73 81.88 1 0
0.73 17.56 1 0
0.76 110.35 1 0
0.76 13.76 1 0
0.74 64.72 1 0
0.65 16.4 1 0
0.63 67.23 1 0
0.74 103.36 1 0
0.89 18.37 1 0
0.62 51.32 1 0
0.53 88.37 1 0
0.89 104.03 1 0
0.79 15.33 1 0
0.82 40.26 1 0
0.84 30.72 1 0
0.85 20.39 1 0
0.83 31.69 1 0
0.9 104.43 1 0
0.29 66.43 1 0
0.76 14.69 1 0
0.66 23.71 1 0
0.71 104.03 1 0
0.62 27.55 1 0
0.9 21.9 1 0
0.86 26.44 1 0
0.87 26.73 1 0
0.85 14.36 1 0
0.95 15.48 1 0
0.87 35.07 1 0
0.71 75.53 1 0
0.85 114.29 1 0
0.9 23.56 1 0
0.87 116.9 1 0
0.86 106.1 1 0
0.86 128.67 1 0
0.89 17.23 1 0
0.89 114.71 1 0
0.9 14.54 1 0
0.84 25.72 1 0
0.83 118.64 1 0
0.66 16.08 1 0
0.66 97.81 1 0
0.63 74.48 1 0
0.59 66.65 1 0
0.6 76.17 1 0
0.49 36.88 1 0
0.76 22.07 1 0
0.66 36 1 0
0.8 22.99 1 0
0.65 30.82 1 0
0.74 31.53 1 0
0.77 23.08 1 0
0.52 37.57 1 0
0.57 84.61 1 0
0.71 67.55 1 0
0.77 21.7 1 0
0.64 90.87 1 0
0.71 46.19 1 0
0.59 14.29 1 0
0.64 116 1 0
0.43 36.53 1 0
0.7 17.09 1 0
0.71 79.6 1 0
0.73 119.56 1 0
0.7 88.24 1 0
0.71 37.83 1 0
0.62 66.22 1 0
0.77 59.35 1 0
0.61 70.7 1 0
0.59 124.8 1 0
0.6 126.66 1 0
0.61 125.89 1 0
0.59 117.12 1 0
0.6 88.45 1 0
0.66 125.23 1 0
0.63 53.8 1 0
0.7 138.87 1 0
0.79 43.29 1 0
0.67 65.12 1 0
0.45 62.35 1 0
0.71 19.26 1 0
0.7 33.63 1 0
0.62 68.73 1 0
0.84 19.83 1 0
0.78 90.97 1 0
0.83 59.79 1 0
0.31 72.42 1 0
0.83 45.31 1 0
0.77 16.59 1 0
0.91 21.31 1 0
0.86 32.78 1 0
0.74 35.19 1 0
0.87 15.93 1 0
0.65 123.07 1 0
0.88 16.23 1 0
0.93 16.65 1 0
0.86 30.87 1 0
0.89 23.36 1 0
0.62 114.71 1 0
0.55 99.45 1 0
0.65 102.77 1 0
0.55 73.15 1 0
0.81 17.05 1 0
0.82 47.2 1 0
0.65 59.07 1 0
0.62 17.88 1 0
0.48 107.04 1 0
0.74 65.8 1 0
0.63 82.58 1 0
0.65 115.33 1 0
0.56 105.23 1 0
0.72 18.12 1 0
0.65 114.79 1 0
0.71 82.36 1 0
0.78 15.81 1 0
0.86 15.65 1 0
0.75 76.27 1 0
0.74 107.83 1 0
0.68 20.19 1 0
0.7 20.58 1 0
0.7 64.47 1 0
0.62 90.74 1 0
0.82 14.91 1 0
0.63 18.06 1 0
0.7 101.52 1 0
0.81 59.43 1 0
0.71 19.01 1 0
0.72 41.64 1 0
0.73 39.14 1 0
0.83 28.85 1 0
0.77 92.04 1 0
0.77 40.76 1 0
0.8 19.14 1 0
0.86 22.44 1 0
0.82 106 1 0
0.59 45.96 1 0
0.77 56.58 1 0
0.55 127.92 1 0
0.73 109.89 1 0
0.87 36 1 0
0.64 104.15 1 0
0.89 19.65 1 0
0.84 21.05 1 0
0.74 30.92 1 0
0.8 29.65 1 0
0.85 17.13 1 0
0.67 148.52 1 0
0.69 56.64 1 0
0.52 16.54 1 0
0.67 43.24 1 0
0.57 44.79 1 0
0.66 111.11 1 0
0.67 34.56 1 0
0.71 120.8 1 0
0.8 14.69 1 0
0.67 38.16 1 0
0.77 14.81 1 0
0.75 54.3 1 0
0.86 25.8 1 0
0.89 31.1 1 0
0.88 57.14 1 0
0.88 99.02 1 0
0.95 100.19 1 0
0.76 109.79 1 0
0.86 23.28 1 0
0.76 18.37 1 0
0.9 18.44 1 0
0.91 99.91 1 0
0.86 57.53 1 0
0.89 21.82 1 0
0.81 106.32 1 0
0.78 26.51 1 0
0.83 67.48 1 0
0.91 16.28 1 0
0.92 13.8 1 0
0.84 45.55 1 0
0.91 102.99 1 0
0.72 119.83 1 0
0.81 23.75 1 0
0.94 14.51 1 0
0.87 117.07 1 0
0.8 118.94 1 0
0.73 61 1 0
0.93 17.27 1 0
0.73 26.89 1 0
0.88 61.74 1 0
0.87 32.3 1 0
0.63 78.02 1 0
0.89 56.9 1 0
0.87 15.75 1 0
0.81 21.11 1 0
0.88 49.85 1 0
0.87 40.49 1 0
0.87 25.88 1 0
0.62 115.65 1 0
0.5 17.84 1 0
0.61 105.14 1 0
0.69 13.76 1 0
0.69 110.67 1 0
0.62 116.76 1 0
0.54 24.39 1 0
0.47 83.96 1 0
0.74 59.47 1 0
0.59 25.67 1 0
0.73 71.44 1 0
0.75 13.63 1 0
0.62 54.03 1 0
0.77 15.54 1 0
0.71 64.8 1 0
0.76 29.9 1 0
0.77 34.26 1 0
0.65 73.15 1 0
0.7 72.41 1 0
0.64 46.34 1 0
0.58 61.55 1 0
0.79 24.28 1 0
0.67 42.37 1 0
0.69 15.06 1 0
0.48 58.51 1 0
0.51 74.47 1 0
0.48 32.77 1 0
0.49 76.09 1 0
0.56 73.89 1 0
0.52 58.75 1 0
0.75 39.27 1 0
0.86 23.42 1 0
0.89 14.69 1 0
0.63 60.53 1 0
0.59 24.72 1 0
0.77 59.43 1 0
0.85 37.83 1 0
0.85 72.77 1 0
0.67 62.06 1 0
0.77 13.52 1 0
0.67 24.57 1 0
0.7 14.06 1 0
0.64 69.47 1 0
0.38 50.82 1 0
0.62 84.08 1 0
0.67 49.85 1 0
0.71 36.75 1 0
0.67 40.61 1 0
0.76 14.27 1 0
0.66 44.69 1 0
0.74 19.72 1 0
0.75 15.11 1 0
0.69 30.4 1 0
0.75 14.47 1 0
0.65 59.23 1 0
0.66 45.39 1 0
0.85 43.97 1 0
0.76 16.69 1 0
0.87 18.98 1 0
0.91 14.07 1 0
0.85 53.47 1 0
0.89 58.6 1 0
0.87 20.53 1 0
0.9 10.99 1 0
0.87 70.4 1 0
0.74 120.24 1 0
0.73 34.99 1 0
0.71 48.32 1 0
0.69 34.21 1 0
0.7 30.69 1 0
0.72 25.68 1 0
0.8 30.57 1 0
0.72 18.3 1 0
0.77 91.37 1 0
0.5 71.94 1 0
0.8 31.74 1 0
0.68 101.5 1 0
0.77 19.94 1 0
0.87 17.37 1 0
0.77 44.5 1 0
0.79 110.26 1 0
0.7 62.51 1 0
0.57 71.54 1 0
0.42 61.44 1 0
0.84 13.18 1 0
0.71 13.61 1 0
0.6 131.9 1 0
0.66 92.36 1 0
0.46 40.34 1 0
0.66 84.63 1 0
0.63 106.92 1 0
0.71 16.92 1 0
0.59 32.66 1 0
0.6 14.97 1 0
0.74 98.4 1 0
0.7 60.03 1 0
0.63 29.63 1 0
0.7 16.25 1 0
0.71 66.25 1 0
0.36 14.06 1 0
0.58 52.78 1 0
0.7 55.23 1 0
0.56 61.15 1 0
0.77 42 1 0
0.69 55.75 1 0
0.71 41.75 1 0
0.54 20.21 1 0
0.62 46.49 1 0
0.67 24.35 1 0
0.71 44.15 1 0
0.74 18.47 1 0
0.61 25.34 1 0
0.5 61.62 1 0
0.78 15.61 1 0
0.58 24.7 1 0
0.74 17.1 1 0
0.69 53.36 1 0
0.64 22.58 1 0
0.67 63.46 1 0
0.61 64.17 1 0
0.63 53.91 1 0
0.53 31.24 1 0
0.62 34.25 1 0
0.62 70.78 1 0
0.68 12.43 1 0
0.69 57.27 1 0
0.75 22.34 1 0
0.71 35.34 1 0
0.71 66.62 1 0
0.73 117.49 1 0
0.73 36.63 1 0
0.72 23.93 1 0
0.71 84.64 1 0
0.63 22.45 1 0
0.71 88.31 1 0
0.56 30.5 1 0
0.69 28.53 1 0
0.76 31.88 1 0
0.62 29.71 1 0
0.69 87.28 1 0
0.71 72.91 1 0
0.58 13.42 1 0
0.56 42.59 1 0
0.44 31.25 1 0
0.7 52.72 1 0
0.7 93.7 1 0
0.61 64.19 1 0
0.71 14.51 1 0
0.9 90.3 1 0
0.86 59.81 1 0
0.86 33.96 1 0
0.9 16.58 1 0
0.86 35 1 0
0.79 72.04 1 0
0.92 18.01 1 0
0.91 22.24 1 0
0.89 91.54 1 0
0.93 83.61 1 0
0.87 97.18 1 0
0.88 66.98 1 0
0.81 15.69 1 0
0.67 130.37 1 0
0.85 39.49 1 0
0.85 77.4 1 0
0.85 27.3 1 0
0.87 16.26 1 0
0.84 44.91 1 0
0.62 117.34 1 0
0.85 16.66 1 0
0.89 111.41 1 0
0.87 21.41 1 0
0.79 35.79 1 0
0.85 103.36 1 0
0.71 58.26 1 0
0.64 46.47 1 0
0.55 12.71 1 0
0.65 15.48 1 0
0.68 21.06 1 0
0.66 95.57 1 0
0.71 16.18 1 0
0.52 19.76 1 0
0.7 92.46 1 0
0.64 31.2 1 0
0.72 28.22 1 0
0.7 51.37 1 0
0.42 59.44 1 0
0.6 82.23 1 0
0.66 62.76 1 0
0.72 71.29 1 0
0.38 60.27 1 0
0.68 17.14 1 0
0.71 123.49 1 0
0.7 21.01 1 0
0.63 18.08 1 0
0.71 17.37 1 0
0.68 61.3 1 0
0.59 23.39 1 0
0.64 13.62 1 0
0.62 13.2 1 0
0.35 41.47 1 0
0.62 21.85 1 0
0.6 91.17 1 0
0.6 108.55 1 0
0.74 31 1 0
0.64 110 1 0
0.81 22.96 1 0
0.71 38.23 1 0
0.74 46.88 1 0
0.79 34.71 1 0
0.76 14.51 1 0
0.83 31.29 1 0
0.71 14.87 1 0
0.71 30.4 1 0
0.69 78.27 1 0
0.79 14.06 1 0
0.73 100.05 1 0
0.7 16.3 1 0
0.71 81.62 1 0
0.71 82.66 1 0
0.8 49.35 1 0
0.79 15.95 1 0
0.93 26.67 1 0
0.46 62.04 1 0
0.83 49.15 1 0
0.86 64.38 1 0
0.9 20.42 1 0
0.86 12.5 1 0
0.84 56.42 1 0
0.8 18.75 1 0
0.84 24.63 1 0
0.78 16.03 1 0
0.78 19.16 1 0
0.77 75.55 1 0
0.84 43.27 1 0
0.79 27.37 1 0
0.76 35.18 1 0
0.54 41.43 1 0
0.52 39.38 1 0
0.58 11.11 1 0
0.53 38.16 1 0
0.55 39.14 1 0
0.53 47.29 1 0
0.6 29.48 1 0
0.73 20.56 1 0
0.57 29.72 1 0
0.54 33.21 1 0
0.56 119.14 1 0
0.79 17.73 1 0
0.73 28.04 1 0
0.92 36.14 1 0
0.71 20.44 1 0
0.82 14.05 1 0
0.84 29.07 1 0
0.7 29.54 1 0
0.92 31.6 1 0
0.84 65.48 1 0
0.86 20.07 1 0
0.69 20.48 1 0
0.61 49.72 1 0
0.67 46.63 1 0
0.84 39.23 1 0
0.7 17.86 1 0
0.7 68.99 1 0
0.78 46.36 1 0
0.71 28.93 1 0
0.75 15.07 1 0
0.62 27.03 1 0
0.7 87.38 1 0
0.73 57.94 1 0
0.58 23.13 1 0
0.68 86.52 1 0
0.36 25.13 1 0
0.77 15.53 1 0
0.69 60.63 1 0
0.72 18.6 1 0
0.73 112.02 1 0
0.88 16.36 1 0
0.72 42.1 1 0
0.83 20.25 1 0
0.87 79.13 1 0
0.89 103.51 1 0
0.86 83.77 1 0
0.85 82.71 1 0
0.93 27.9 1 0
0.87 95.94 1 0
0.89 29.85 1 0
0.65 121.82 1 0
0.67 16.5 1 0
0.67 123.29 1 0
0.68 17.97 1 0
0.54 42.13 1 0
0.65 114.74 1 0
0.72 21.57 1 0
0.65 134.03 1 0
0.86 16.76 1 0
0.73 51.71 1 0
0.79 70.2 1 0
0.71 26.54 1 0
0.77 18.97 1 0
0.77 37.76 1 0
0.58 27.41 1 0
0.59 22.02 1 0
0.75 63.61 1 0
0.75 14.09 1 0
0.7 61.05 1 0
0.85 60.48 1 0
0.67 87.64 1 0
0.93 65.64 1 0
0.67 93.44 1 0
0.87 38.38 1 0
0.83 16.33 1 0
0.85 68.8 1 0
0.85 78.6 1 0
0.84 27.69 1 0
0.69 73.61 1 0
0.89 60 1 0
0.73 33.75 1 0
0.9 93.64 1 0
0.64 72.94 1 0
0.63 92.87 1 0
0.87 45.76 1 0
0.65 29.33 1 0
0.88 69.04 1 0
0.86 19.81 1 0
0.85 14.34 1 0
0.86 73.23 1 0
0.87 51.62 1 0
0.7 77.35 1 0
0.87 91.53 1 0
0.8 47.71 1 0
0.79 67.75 1 0
0.83 17.48 1 0
0.82 15.81 1 0
0.86 11.77 1 0
0.9 38.92 1 0
0.87 13.59 1 0
0.81 29.35 1 0
0.82 35.93 1 0
0.82 28.18 1 0
0.86 16.08 1 0
0.85 82.43 1 0
0.88 16.98 1 0
0.67 41.15 1 0
0.8 80.01 1 0
0.84 40.37 1 0
0.82 17.2 1 0
0.8 85.71 1 0
0.82 108.24 1 0
0.66 53.6 1 0
0.73 46.09 1 0
0.83 15.27 1 0
0.71 44.51 1 0
0.61 97.17 1 0
0.71 120.63 1 0
0.71 28.17 1 0
0.74 106.9 1 0
0.79 16.37 1 0
0.79 45.69 1 0
0.79 16.89 1 0
0.83 110.07 1 0
0.72 37.93 1 0
0.88 15.87 1 0
0.79 108.66 1 0
0.84 19.94 1 0
0.77 49.88 1 0
0.78 18.02 1 0
0.75 21.47 1 0
0.45 62.99 1 0
0.58 55.22 1 0
0.37 17.49 1 0
0.44 11.77 1 0
0.38 80.37 1 0
0.42 21.03 1 0
0.39 68.8 1 0
0.39 43.93 1 0
0.3 81.36 1 0
0.37 69.23 1 0
0.56 52.64 1 0
0.62 58.23 1 0
0.35 49.56 1 0
0.36 45.36 1 0
0.31 70.03 1 0
0.34 31.4 1 0
0.3 52.77 1 0
0.78 39.01 1 0
0.74 19.42 1 0
0.8 18.28 1 0
0.81 27.37 1 0
0.86 35.69 1 0
0.87 65.19 1 0
0.85 79.36 1 0
0.84 48.83 1 0
0.8 92.75 1 0
0.87 43.05 1 0
0.88 54.43 1 0
0.87 28.51 1 0
0.72 86.65 1 0
0.81 35.07 1 0
0.79 106.15 1 0
0.75 18.56 1 0
0.85 46.59 1 0
0.86 41.84 1 0
0.7 79.95 1 0
0.85 56.54 1 0
0.77 110.58 1 0
0.51 38.46 1 0
0.78 118.69 1 0
0.7 12.47 1 0
0.47 81.2 1 0
0.75 88.37 1 0
0.81 14 1 0
0.74 129.51 1 0
0.85 12.38 1 0
0.77 43.78 1 0
0.79 57.63 1 0
0.78 17.47 1 0
0.56 87.21 1 0
0.72 45.16 1 0
0.42 106.77 1 0
0.7 27.95 1 0
0.79 13.76 1 0
0.71 18.96 1 0
0.66 36.76 1 0
0.6 39.21 1 0
0.78 30.28 1 0
0.63 23.94 1 0
0.68 42.43 1 0
0.73 15.99 1 0
0.77 16.32 1 0
0.73 31.2 1 0
0.71 17.62 1 0
0.71 63.8 1 0
0.75 33.57 1 0
0.73 17.06 1 0
0.66 80.83 1 0
0.75 25.53 1 0
0.87 117.31 1 0
0.9 14.5 1 0
0.82 38.8 1 0
0.92 15.87 1 0
0.87 37.5 1 0
0.85 27.19 1 0
0.86 28.11 1 0
0.74 69.35 1 0
0.88 32.92 1 0
0.86 30 1 0
0.89 14.52 1 0
0.86 104.07 1 0
0.88 13.54 1 0
0.71 134.91 1 0
0.78 17.89 1 0
0.84 72.23 1 0
0.81 36.1 1 0
0.84 36.14 1 0
0.84 30.63 1 0
0.82 83.34 1 0
0.81 22.89 1 0
0.83 81.87 1 0
0.86 35.75 1 0
0.91 15.94 1 0
0.82 23.63 1 0
0.65 134.84 1 0
0.47 43.81 1 0
0.57 55.58 1 0
0.77 15.85 1 0
0.47 49.01 1 0
0.59 31.57 1 0
0.73 17.36 1 0
0.73 14.81 1 0
0.6 34.17 1 0
0.67 40.88 1 0
0.64 14.23 1 0
0.75 43.56 1 0
0.76 36.93 1 0
0.81 84.27 1 0
0.74 71.63 1 0
0.77 10.17 1 0
0.61 27.7 1 0
0.79 65.83 1 0
0.89 20.7 1 0
0.86 15.98 1 0
0.72 96.12 1 0
0.78 76.13 1 0
0.78 100.12 1 0
0.84 30.14 1 0
0.72 69.01 1 0
0.87 96.3 1 0
0.84 30.76 1 0
0.8 59.32 1 0
0.64 62.63 1 0
0.82 21.94 1 0
0.74 69.73 1 0
0.79 50.6 1 0
0.63 16.95 1 0
0.84 94.7 1 0
0.86 14.09 1 0
0.67 58.3 1 0
0.67 22 1 0
0.7 37.01 1 0
0.79 25.26 1 0
0.7 60.35 1 0
0.83 31.29 1 0
0.78 33.24 1 0
0.77 24.87 1 0
0.71 20.95 1 0
0.73 86.47 1 0
0.71 71.27 1 0
0.53 27.68 1 0
0.7 13.32 1 0
0.71 57.32 1 0
0.71 88.26 1 0
0.71 89.17 1 0
0.76 117.82 1 0
0.73 65.55 1 0
0.79 29.37 1 0
0.65 115.54 1 0
0.79 29.49 1 0
0.92 17.74 1 0
0.91 20.23 1 0
0.88 46.72 1 0
0.86 68.88 1 0
0.92 17.79 1 0
0.87 77.6 1 0
0.73 18.47 1 0
0.84 70.11 1 0
0.91 32.46 1 0
0.9 18.64 1 0
0.84 36.18 1 0
0.84 34.43 1 0
0.86 71.01 1 0
0.91 15.93 1 0
0.83 68.59 1 0
0.87 26.6 1 0
0.71 102.72 1 0
0.87 91.74 1 0
0.9 63.67 1 0
0.7 119.03 1 0
0.51 18.58 1 0
0.66 100.33 1 0
0.61 38.56 1 0
0.72 66.13 1 0
0.77 31.29 1 0
0.76 112.92 1 0
0.64 23.19 1 0
0.56 69.83 1 0
0.38 38.62 1 0
0.67 18.29 1 0
0.75 116.72 1 0
0.5 44.59 1 0
0.59 71.21 1 0
0.74 22.41 1 0
0.79 14.29 1 0
0.7 20.89 1 0
0.81 51.17 1 0
0.88 21.74 1 0
0.92 105.86 1 0
0.83 26.38 1 0
0.85 94.46 1 0
0.86 117.76 1 0
0.93 111.59 1 0
0.93 15.59 1 0
0.9 103.88 1 0
0.86 16.82 1 0
0.92 14.25 1 0
0.88 16.63 1 0
0.47 32.54 1 0
0.55 10.16 1 0
0.68 13.21 1 0
0.64 104.7 1 0
0.71 10.83 1 0
0.65 13.98 1 0
0.59 74.01 1 0
0.61 97.67 1 0
0.64 66.87 1 0
0.61 46.02 1 0
0.63 14.51 1 0
0.68 94.87 1 0
0.75 65.74 1 0
0.83 19.01 1 0
0.72 58.82 1 0
0.61 36.11 1 0
0.69 47.77 1 0
0.68 80.15 1 0
0.69 106.24 1 0
0.6 27.21 1 0
0.72 29.2 1 0
0.71 82.57 1 0
0.74 81.51 1 0
0.82 72.63 1 0
0.78 78.11 1 0
0.8 45.08 1 0
0.85 14.07 1 0
0.8 38.9 1 0
0.81 67.97 1 0
0.61 35.89 1 0
0.89 13.51 1 0
0.84 67.77 1 0
0.82 59.32 1 0
0.72 87.41 1 0
0.8 45.38 1 0
0.48 67.11 1 0
0.62 71.58 1 0
0.64 71.78 1 0
0.75 20.03 1 0
0.71 67.36 1 0
0.74 27.55 1 0
0.74 81.69 1 0
0.7 63.97 1 0
0.65 13.25 1 0
0.71 115.68 1 0
0.77 31.55 1 0
0.7 80.41 1 0
0.8 77.85 1 0
0.78 25.88 1 0
0.59 91.18 1 0
0.61 105.65 1 0
0.83 15.85 1 0
0.78 79.28 1 0
0.7 87.73 1 0
0.85 30.05 1 0
0.84 104.11 1 0
0.85 88.59 1 0
0.62 76.3 1 0
0.65 62.23 1 0
0.61 46.8 1 0
0.51 35.44 1 0
0.71 45.95 1 0
0.47 52.61 1 0
0.6 85.07 1 0
0.65 57.09 1 0
0.62 73.78 1 0
0.94 12.66 1 0
0.84 54.52 1 0
0.88 32.31 1 0
0.89 87.64 1 0
0.9 19.36 1 0
0.88 22.38 1 0
0.84 47.46 1 0
0.72 17.2 1 0
0.92 41.95 1 0
0.9 75.64 1 0
0.89 51.74 1 0
0.87 70.95 1 0
0.88 19.74 1 0
0.83 14.38 1 0
0.89 33.65 1 0
0.85 33.05 1 0
0.5 59.27 1 0
0.89 26.2 1 0
0.88 29.99 1 0
0.55 73.35 1 0
0.57 43.11 1 0
0.79 15.36 1 0
0.58 72.11 1 0
0.63 25.34 1 0
0.89 17 1 0
0.62 102.02 1 0
0.65 27.66 1 0
0.51 96.85 1 0
0.81 16.79 1 0
0.81 59.26 1 0
0.9 23.41 1 0
0.88 14.67 1 0
0.92 18.97 1 0
0.89 44.13 1 0
0.68 75.53 1 0
0.74 63.61 1 0
0.93 18.05 1 0
0.84 39.22 1 0
0.84 44.49 1 0
0.75 111.37 1 0
0.89 32.71 1 0
0.94 28.83 1 0
0.88 106.19 1 0
0.79 58.05 1 0
0.88 24.37 1 0
0.92 15.28 1 0
0.74 87.89 1 0
0.82 115.21 1 0
0.91 14.74 1 0
0.87 26.1 1 0
0.87 15.75 1 0
0.85 16.91 1 0
0.89 101.63 1 0
0.85 42.93 1 0
0.81 55.31 1 0
0.88 31.15 1 0
0.81 73.48 1 0
0.88 107.68 1 0
0.87 16.19 1 0
0.68 98.74 1 0
0.42 93.45 1 0
0.85 17.15 1 0
0.72 110.19 1 0
0.71 55.12 1 0
0.85 15.53 1 0
0.78 34.5 1 0
0.81 32.98 1 0
0.68 16.3 1 0
0.68 83.04 1 0
0.67 42.98 1 0
0.64 20.34 1 0
0.68 10.22 1 0
0.76 88.55 1 0
0.64 14.59 1 0
0.38 57.26 1 0
0.69 15.01 1 0
0.67 16 1 0
0.78 13.68 1 0
0.64 20.9 1 0
0.71 89.23 1 0
0.35 71.29 1 0
0.84 26.53 1 0
0.82 128.66 1 0
0.85 117.81 1 0
0.83 42.74 1 0
0.83 70.68 1 0
0.83 41.91 1 0
0.82 115.91 1 0
0.82 44.23 1 0
0.82 117.47 1 0
0.83 38.78 1 0
0.74 14.43 1 0
0.55 38.3 1 0
0.53 47.47 1 0
0.69 27.26 1 0
0.76 81.16 1 0
0.66 61.43 1 0
0.54 26.97 1 0
0.78 48.76 1 0
0.61 53.44 1 0
0.49 32.7 1 0
0.72 47.79 1 0
0.76 74.71 1 0
0.71 16.52 1 0
0.75 37.68 1 0
0.68 16.28 1 0
0.6 18.9 1 0
0.58 16.73 1 0
0.72 19.34 1 0
0.62 88.97 1 0
0.74 47.85 1 0
0.74 89.03 1 0
0.66 18.29 1 0
0.68 117.82 1 0
0.72 82.48 1 0
0.7 95.61 1 0
0.63 108.67 1 0
0.69 121.96 1 0
0.73 76.67 1 0
0.69 14.14 1 0
0.56 18.94 1 0
0.57 37.14 1 0
0.56 83.42 1 0
0.56 15.55 1 0
0.7 18.82 1 0
0.55 49.25 1 0
0.66 15.28 1 0
0.55 34.77 1 0
0.6 27.26 1 0
0.81 92.97 1 0
0.78 18.15 1 0
0.79 54.14 1 0
0.83 70.11 1 0
0.8 44.95 1 0
0.83 11.65 1 0
0.81 14.59 1 0
0.86 24.13 1 0
0.81 23.04 1 0
0.82 82.81 1 0
0.8 12.44 1 0
0.53 73.53 1 0
0.63 14.47 1 0
0.59 86.01 1 0
0.71 26.19 1 0
0.6 89.98 1 0
0.6 55.86 1 0
0.75 93.4 1 0
0.63 73.71 1 0
0.65 82.12 1 0
0.6 25.87 1 0
0.64 110.51 1 0
0.64 17.48 1 0
0.77 106.82 1 0
0.78 54.27 1 0
0.89 15.9 1 0
0.77 70 1 0
0.77 26.18 1 0
0.76 106.56 1 0
0.72 70.43 1 0
0.77 93.36 1 0
0.69 80.39 1 0
0.58 116.54 1 0
0.69 65.94 1 0
0.55 84.11 1 0
0.62 86.41 1 0
0.76 13.94 1 0
0.74 65.62 1 0
0.79 54.75 1 0
0.81 14.89 1 0
0.72 124.29 1 0
0.84 13.91 1 0
0.72 21.93 1 0
0.63 23.49 1 0
0.66 57.09 1 0
0.73 30.65 1 0
0.75 29.64 1 0
0.64 17.36 1 0
0.63 62.09 1 0
0.7 48.05 1 0
0.62 41.18 1 0
0.59 16.14 1 0
0.77 18.36 1 0
0.71 43.56 1 0
0.85 68.56 1 0
0.7 111.68 1 0
0.93 53.75 1 0
0.92 26.6 1 0
0.77 91.52 1 0
0.9 14.56 1 0
0.87 14.95 1 0
0.87 40.45 1 0
0.89 63.28 1 0
0.88 58.6 1 0
0.88 22.99 1 0
0.92 11.24 1 0
0.73 50.79 1 0
0.75 83.96 1 0
0.84 61.51 1 0
0.88 12.57 1 0
0.77 37.8 1 0
0.76 98.09 1 0
0.8 69.57 1 0
0.79 53.13 1 0
0.85 22.91 1 0
0.85 112.53 1 0
0.9 27.06 1 0
0.68 71.74 1 0
0.89 109.46 1 0
0.86 18.94 1 0
0.83 33.94 1 0
0.88 14.77 1 0
0.68 59 1 0
0.79 25.54 1 0
0.85 20.7 1 0
0.84 13.61 1 0
0.84 33.33 1 0
0.9 17.35 1 0
0.74 50.68 1 0
0.64 12.87 1 0
0.56 96 1 0
0.5 36.04 1 0
0.6 88.21 1 0
0.61 18 1 0
0.56 45.99 1 0
0.64 35.85 1 0
0.66 39.29 1 0
0.59 94.21 1 0
0.72 12.26 1 0
0.58 68.29 1 0
0.62 10.53 1 0
0.67 38.44 1 0
0.89 12.66 1 0
0.84 33.81 1 0
0.78 130.35 1 0
0.76 38.42 1 0
0.81 116.33 1 0
0.81 117.64 1 0
0.83 18.53 1 0
0.76 25.26 1 0
0.8 115.8 1 0
0.84 14.84 1 0
0.83 31.29 1 0
0.8 116.02 1 0
0.83 45.8 1 0
0.79 118.75 1 0
0.78 40.13 1 0
0.78 63.35 1 0
0.51 47.87 1 0
0.69 17.58 1 0
0.77 69.64 1 0
0.66 46.22 1 0
0.78 90.35 1 0
0.78 15.3 1 0
0.8 110.22 1 0
0.79 93.11 1 0
0.78 86.55 1 0
0.75 72.35 1 0
0.73 17.99 1 0
0.74 58.05 1 0
0.66 57.94 1 0
0.73 53.11 1 0
0.6 58.9 1 0
0.51 11.77 1 0
0.37 57.26 1 0
0.4 69.19 1 0
0.67 11.87 1 0
0.88 21.58 1 0
0.6 10.48 1 0
0.41 38.15 1 0
0.51 29.64 1 0
0.37 51.49 1 0
0.62 43.65 1 0
0.92 12.51 1 0
0.76 89.89 1 0
0.8 23 1 0
0.71 96.66 1 0
0.66 107.14 1 0
0.64 105.47 1 0
0.77 23.14 1 0
0.82 29.13 1 0
0.73 66.02 1 0
0.85 16.29 1 0
0.83 19.77 1 0
0.84 25.03 1 0
0.65 41.48 1 0
0.6 75.41 1 0
0.63 14.27 1 0
0.75 15.69 1 0
0.65 53.88 1 0
0.58 55.43 1 0
0.36 25.83 1 0
0.62 13.02 1 0
0.71 10.02 1 0
0.58 55.97 1 0
0.57 16.99 1 0
0.8 34.18 1 0
0.84 16.19 1 0
0.49 96.42 1 0
0.84 30.1 1 0
0.79 17.68 1 0
0.88 16.49 1 0
0.65 82.2 1 0
0.8 44.44 1 0
0.7 97.67 1 0
0.78 24.67 1 0
0.74 17.71 1 0
0.88 16.79 1 0
0.57 88.65 1 0
0.74 22.74 1 0
0.84 17.66 1 0
0.82 36.4 1 0
0.71 22.78 1 0
0.52 20.09 1 0
0.54 85.97 1 0
0.57 66.21 1 0
0.55 41.71 1 0
0.7 8.06 1 0
0.54 76.2 1 0
0.54 100.99 1 0
0.57 97.06 1 0
0.45 23.75 1 0
0.45 13.23 1 0
0.56 72.54 1 0
0.47 110.51 1 0
0.47 64.48 1 0
0.54 16.75 1 0
0.54 13.47 1 0
0.3 99.5 1 0
0.55 138.68 1 0
0.45 35.37 1 0
0.53 82.88 1 0
0.69 64.41 1 0
0.7 101.16 1 0
0.57 57.96 1 0
0.58 46.71 1 0
0.77 13.82 1 0
0.51 31.91 1 0
0.78 67.64 1 0
0.71 96.15 1 0
0.7 14.57 1 0
0.69 48.19 1 0
0.69 94.14 1 0
0.65 55.79 1 0
0.74 58.01 1 0
0.85 29 1 0
0.64 118.67 1 0
0.89 78.48 1 0
0.92 27.46 1 0
0.89 33.86 1 0
0.93 44.53 1 0
0.82 59.41 1 0
0.69 121.55 1 0
0.92 14.19 1 0
0.87 20.51 1 0
0.87 36.75 1 0
0.56 120.81 1 0
0.87 60.26 1 0
0.84 65.34 1 0
0.89 19.07 1 0
0.77 58.5 1 0
0.85 43.73 1 0
0.89 53.2 1 0
0.79 15.97 1 0
0.79 28.23 1 0
0.86 70.89 1 0
0.82 74.47 1 0
0.9 27.02 1 0
0.69 42.19 1 0
0.91 52.93 1 0
0.56 73.77 1 0
0.6 81.49 1 0
0.41 54.57 1 0
0.73 14.2 1 0
0.73 15.75 1 0
0.7 62.82 1 0
0.59 85.32 1 0
0.6 71.16 1 0
0.73 15.06 1 0
0.61 16.5 1 0
0.64 25.87 1 0
0.62 23.85 1 0
0.39 66.57 1 0
0.62 80.3 1 0
0.54 102.43 1 0
0.78 22.36 1 0
0.8 34.16 1 0
0.76 64.15 1 0
0.61 41.66 1 0
0.84 21.48 1 0
0.83 31.97 1 0
0.53 14.96 1 0
0.84 17.84 1 0
0.81 29.98 1 0
0.74 28.55 1 0
0.68 53.52 1 0
0.82 27.41 1 0
0.67 28.18 1 0
0.79 34.63 1 0
0.6 31.68 1 0
0.73 56.62 1 0
0.51 36.53 1 0
0.81 13.42 1 0
0.67 45.43 1 0
0.62 17.44 1 0
0.81 16.61 1 0
0.65 26.99 1 0
0.77 25.33 1 0
0.69 33.29 1 0
0.72 51.32 1 0
0.57 58.44 1 0
0.56 96.18 1 0
0.59 32.08 1 0
0.6 48.7 1 0
0.52 16.82 1 0
0.67 89.57 1 0
0.74 22.55 1 0
0.57 33.65 1 0
0.76 15.47 1 0
0.84 75.17 1 0
0.68 26.87 1 0
0.76 92.84 1 0
0.5 61.81 1 0
0.76 72.21 1 0
0.75 8.89 1 0
0.7 20.95 1 0
0.75 39.45 1 0
0.71 13.86 1 0
0.68 63.57 1 0
0.79 76.3 1 0
0.7 47.43 1 0
0.78 82.53 1 0
0.75 19.56 1 0
0.74 73.72 1 0
0.65 76.1 1 0
0.76 18.75 1 0
0.78 79.56 1 0
0.77 79.95 1 0
0.75 14.93 1 0
0.6 66.95 1 0
0.64 76.14 1 0
0.89 22.51 1 0
0.5 99.81 1 0
0.86 18.11 1 0
0.67 69.73 1 0
0.85 20.19 1 0
0.79 60.73 1 0
0.81 39.83 1 0
0.79 25.73 1 0
0.79 47.14 1 0
0.79 50.59 1 0
0.76 14.86 1 0
0.78 12.05 1 0
0.77 77.96 1 0
0.84 61.22 1 0
0.78 21.53 1 0
0.76 76.53 1 0
0.69 55.43 1 0
0.67 44.42 1 0
0.73 76.68 1 0
0.79 74.1 1 0
0.78 22.24 1 0
0.57 29.87 1 0
0.64 14.57 1 0
0.59 67.82 1 0
0.56 21.25 1 0
0.55 86.57 1 0
0.65 69.5 1 0
0.66 56.94 1 0
0.66 68.87 1 0
0.57 112.4 1 0
0.7 49.98 1 0
0.82 13.13 1 0
0.86 26.5 1 0
0.86 19.27 1 0
0.85 51.75 1 0
0.85 26.92 1 0
0.85 36.23 1 0
0.87 33.85 1 0
0.88 19.7 1 0
0.88 19.94 1 0
0.89 21.96 1 0
0.85 35.49 1 0
0.85 44.9 1 0
0.92 15.04 1 0
0.85 24.29 1 0
0.85 23.96 1 0
0.85 38.35 1 0
0.84 25.26 1 0
0.65 64.24 1 0
0.47 62.53 1 0
0.75 60.78 1 0
0.69 15.87 1 0
0.53 86.01 1 0
0.76 12.19 1 0
0.67 61.64 1 0
0.69 13.61 1 0
0.57 52.82 1 0
0.66 57.97 1 0
0.45 81.96 1 0
0.65 10.8 1 0
0.66 10.89 1 0
0.7 67.04 1 0
0.71 17.06 1 0
0.63 60.52 1 0
0.71 28.22 1 0
0.44 18.11 1 0
0.61 56.38 1 0
0.75 120.52 1 0
0.71 117.39 1 0
0.73 74.98 1 0
0.71 13.34 1 0
0.63 92.15 1 0
0.79 72.58 1 0
0.72 71.96 1 0
0.62 67.78 1 0
0.62 23.26 1 0
0.66 18.44 1 0
0.62 92.63 1 0
0.39 45.6 1 0
0.68 9.24 1 0
0.62 70.38 1 0
0.63 89.23 1 0
0.56 28.97 1 0
0.6 93.47 1 0
0.67 51.76 1 0
0.6 47.01 1 0
0.74 21.06 1 0
0.6 32.96 1 0
0.6 37.27 1 0
0.66 99.34 1 0
0.68 15.04 1 0
0.62 66.62 1 0
0.63 78.44 1 0
0.67 20.51 1 0
0.62 81.91 1 0
0.69 67.99 1 0
0.67 81.59 1 0
0.66 18.4 1 0
0.61 62.06 1 0
0.36 18.24 1 0
0.34 62.63 1 0
0.4 16.75 1 0
0.3 46.17 1 0
0.37 60.61 1 0
0.37 69.36 1 0
0.59 29.79 1 0
0.32 15.65 1 0
0.34 11.79 1 0
0.81 98.25 1 0
0.41 65.92 1 0
0.78 19 1 0
0.86 17.88 1 0
0.78 28.48 1 0
0.89 9.91 1 0
0.79 97.88 1 0
0.77 21.29 1 0
0.8 21.42 1 0
0.77 25.87 1 0
0.61 18.85 1 0
0.72 88.86 1 0
0.82 13.04 1 0
0.66 35.72 1 0
0.65 24.44 1 0
0.68 46.89 1 0
0.7 27.07 1 0
0.82 16.29 1 0
0.66 28.22 1 0
0.82 13.39 1 0
0.64 89.35 1 0
0.83 11.5 1 0
0.7 16.98 1 0
0.62 31.87 1 0
0.71 16.59 1 0
0.76 17.38 1 0
0.56 30.73 1 0
0.58 40.96 1 0
0.62 45.04 1 0
0.71 48.41 1 0
0.71 34.25 1 0
0.7 19.85 1 0
0.71 78.13 1 0
0.77 36.58 1 0
0.73 73.01 1 0
0.61 16.14 1 0
0.73 32.56 1 0
0.71 129.11 1 0
0.76 27.6 1 0
0.8 19.46 1 0
0.57 97.1 1 0
0.77 33.86 1 0
0.44 96.2 1 0
0.87 17.26 1 0
0.77 17.66 1 0
0.84 29.49 1 0
0.7 33.67 1 0
0.69 117.53 1 0
0.77 71.75 1 0
0.88 19.96 1 0
0.82 16.75 1 0
0.87 20.71 1 0
0.66 89.89 1 0
0.88 16.1 1 0
0.68 138.52 1 0
0.82 15.6 1 0
0.81 26.49 1 0
0.88 17.59 1 0
0.7 92.32 1 0
0.75 63.19 1 0
0.84 60.76 1 0
0.8 35.54 1 0
0.54 80.01 1 0
0.86 45.12 1 0
0.83 17.63 1 0
0.75 89.02 1 0
0.77 71.64 1 0
0.9 15.93 1 0
0.86 57.03 1 0
0.71 36.85 1 0
0.89 47.78 1 0
0.85 16.25 1 0
0.85 19.48 1 0
0.76 82.56 1 0
0.8 66.83 1 0
0.84 19.76 1 0
0.89 14.7 1 0
0.86 19.37 1 0
0.76 63.82 1 0
0.84 45.25 1 0
0.76 77.1 1 0
0.84 49.98 1 0
0.88 24.49 1 0
0.7 88.27 1 0
0.71 16.8 1 0
0.76 12.43 1 0
0.69 97.49 1 0
0.69 93.09 1 0
0.78 13.98 1 0
0.79 15.56 1 0
0.79 19.12 1 0
0.71 58.94 1 0
0.7 19.62 1 0
0.68 70.15 1 0
0.76 19.02 1 0
0.7 98.1 1 0
0.76 66.34 1 0
0.57 60.94 1 0
0.86 14.07 1 0
0.66 15.57 1 0
0.52 14.89 1 0
0.79 76.14 1 0
0.76 60.47 1 0
0.71 37.84 1 0
0.55 61.12 1 0
0.78 109.44 1 0
0.8 38.99 1 0
0.79 34.96 1 0
0.76 18.51 1 0
0.78 55.71 1 0
0.75 11.61 1 0
0.72 34.25 1 0
0.66 43.75 1 0
0.79 86.14 1 0
0.82 55.24 1 0
0.52 11.38 1 0
0.47 17.55 1 0
0.5 43.2 1 0
0.47 22.64 1 0
0.45 61.25 1 0
0.45 46.27 1 0
0.46 31.13 1 0
0.48 86.66 1 0
0.5 91.98 1 0
0.47 50.96 1 0
0.59 122.48 1 0
0.54 15.9 1 0
0.52 113.44 1 0
0.55 134.92 1 0
0.72 20.99 1 0
0.53 36.81 1 0
0.56 17.27 1 0
0.53 136.39 1 0
0.53 115.68 1 0
0.52 97.22 1 0
0.54 119.07 1 0
0.4 41.32 1 0
0.55 17.5 1 0
0.7 21.4 1 0
0.9 21.62 1 0
0.76 29.55 1 0
0.42 98.76 1 0
0.45 22.71 1 0
0.42 38.09 1 0
0.6 23.79 1 0
0.46 45.5 1 0
0.67 47.08 1 0
0.67 65.44 1 0
0.5 32.09 1 0
0.69 17.55 1 0
0.81 39.25 1 0
0.67 13.61 1 0
0.74 48.21 1 0
0.72 46.15 1 0
0.72 35.88 1 0
0.8 12.92 1 0
0.76 22.52 1 0
0.68 29.19 1 0
0.67 60.48 1 0
0.7 25.2 1 0
0.58 11.66 1 0
0.82 29.66 1 0
0.8 17.74 1 0
0.75 30.99 1 0
0.77 14.94 1 0
0.78 67.75 1 0
0.85 17.37 1 0
0.81 47.55 1 0
0.79 41.82 1 0
0.8 28.85 1 0
0.9 14.98 1 0
0.85 40.31 1 0
0.85 18.79 1 0
0.84 16.89 1 0
0.64 16.92 1 0
0.65 50.39 1 0
0.6 142.68 1 0
0.77 98.16 1 0
0.81 44.68 1 0
0.75 100.95 1 0
0.55 147.87 1 0
0.65 15.15 1 0
0.68 112.12 1 0
0.69 19.71 1 0
0.45 57.16 1 0
0.66 145.67 1 0
0.72 40.88 1 0
0.72 100.19 1 0
0.79 68.55 1 0
0.8 14.88 1 0
0.74 51.89 1 0
0.71 83.65 1 0
0.73 105.27 1 0
0.75 35.37 1 0
0.69 16.03 1 0
0.63 98.8 1 0
0.57 112.57 1 0
0.63 108.43 1 0
0.74 15.63 1 0
0.64 124.72 1 0
0.8 16.57 1 0
0.82 108.66 1 0
0.77 123.25 1 0
0.87 16.59 1 0
0.93 112.97 1 0
0.9 15.8 1 0
0.81 83.96 1 0
0.83 121.4 1 0
0.85 32.62 1 0
0.87 24.01 1 0
0.9 24.82 1 0
0.93 128.78 1 0
0.93 25.07 1 0
0.89 112.69 1 0
0.89 109.36 1 0
0.88 11.89 1 0
0.92 126.68 1 0
0.8 120.09 1 0
0.93 23.63 1 0
0.55 85.11 1 0
0.91 116.89 1 0
0.84 122.96 1 0
0.94 12.17 1 0
0.82 62.99 1 0
0.84 98.54 1 0
0.94 88.71 1 0
0.87 28.12 1 0
0.9 45.06 1 0
0.87 23.15 1 0
0.89 36.84 1 0
0.88 32.45 1 0
0.86 40.61 1 0
0.5 46.71 1 0
0.84 15.78 1 0
0.88 17.04 1 0
0.92 15.97 1 0
0.89 28.69 1 0
0.87 19.93 1 0
0.86 36.95 1 0
0.85 85.28 1 0
0.88 81.5 1 0
0.85 92.02 1 0
0.9 19.76 1 0
0.84 85.98 1 0
0.75 100.21 1 0
0.81 88.91 1 0
0.88 69.86 1 0
0.67 67.65 1 0
0.68 34.74 1 0
0.7 17.35 1 0
0.63 17.59 1 0
0.61 70.13 1 0
0.61 74.09 1 0
0.61 64.17 1 0
0.65 15.77 1 0
0.82 28.04 1 0
0.76 41.02 1 0
0.81 14.89 1 0
0.69 63.2 1 0
0.7 22.08 1 0
0.63 16.11 1 0
0.55 101.23 1 0
0.73 22.11 1 0
0.73 32.56 1 0
0.75 27.85 1 0
0.58 33.61 1 0
0.7 16.92 1 0
0.75 20.54 1 0
0.77 72.52 1 0
0.75 41.03 1 0
0.67 45.73 1 0
0.92 19.68 1 0
0.84 15.79 1 0
0.88 106.71 1 0
0.83 33.8 1 0
0.88 118.59 1 0
0.83 103.31 1 0
0.85 14.77 1 0
0.83 116.54 1 0
0.77 34.39 1 0
0.7 49.65 1 0
0.69 40.53 1 0
0.67 21.25 1 0
0.71 26.22 1 0
0.67 53.03 1 0
0.8 36.46 1 0
0.67 16 1 0
0.67 35.23 1 0
0.71 19.68 1 0
0.65 137.73 1 0
0.8 17.72 1 0
0.67 131.38 1 0
0.52 17.58 1 0
0.67 26.02 1 0
0.66 138.82 1 0
0.59 143.57 1 0
0.67 107.32 1 0
0.59 27.89 1 0
0.65 57.23 1 0
0.59 20.83 1 0
0.65 87.52 1 0
0.67 131.77 1 0
0.68 17.51 1 0
0.85 15.01 1 0
0.79 120.84 1 0
0.76 15.45 1 0
0.84 44.67 1 0
0.83 18.76 1 0
0.88 120.74 1 0
0.85 66.27 1 0
0.8 25.65 1 0
0.86 108.05 1 0
0.86 14.33 1 0
0.77 64.31 1 0
0.77 39.56 1 0
0.86 107.31 1 0
0.63 77.79 1 0
0.88 68.14 1 0
0.87 120.35 1 0
0.59 44.57 1 0
0.87 117.82 1 0
0.75 76.01 1 0
0.85 78.59 1 0
0.7 80.33 1 0
0.71 29.85 1 0
0.75 58.29 1 0
0.62 38.96 1 0
0.81 19.88 1 0
0.72 16.58 1 0
0.66 28.58 1 0
0.76 27.43 1 0
0.71 67.97 1 0
0.78 54.83 1 0
0.71 105.84 1 0
0.41 17.41 1 0
0.66 83.42 1 0
0.46 51.66 1 0
0.52 42.49 1 0
0.65 76.48 1 0
0.64 80.34 1 0
0.67 89.78 1 0
0.63 77.99 1 0
0.66 54.09 1 0
0.62 60.94 1 0
0.63 49.81 1 0
0.85 48.04 1 0
0.86 36.99 1 0
0.86 114.91 1 0
0.8 99.22 1 0
0.9 12.3 1 0
0.89 22.83 1 0
0.89 26.23 1 0
0.84 108.51 1 0
0.69 19.05 1 0
0.88 115.85 1 0
0.86 57.73 1 0
0.86 42.58 1 0
0.77 64.94 1 0
0.81 41.65 1 0
0.75 53.23 1 0
0.72 79.99 1 0
0.82 14.7 1 0
0.75 71.26 1 0
0.83 35.02 1 0
0.76 39.51 1 0
0.78 13.11 1 0
0.59 118.3 1 0
0.77 27.09 1 0
0.74 87.58 1 0
0.67 20.88 1 0
0.71 82.35 1 0
0.77 15.39 1 0
0.41 55.58 1 0
0.7 99.6 1 0
0.68 87.92 1 0
0.77 37.57 1 0
0.87 38.95 1 0
0.69 27.11 1 0
0.88 22.4 1 0
0.74 60.73 1 0
0.68 64.41 1 0
0.76 40.24 1 0
0.6 29.56 1 0
0.71 86.3 1 0
0.62 90.25 1 0
0.88 24.22 1 0
0.86 107.82 1 0
0.8 27.04 1 0
0.8 120.88 1 0
0.68 68.67 1 0
0.78 105.33 1 0
0.91 16.45 1 0
0.9 15.1 1 0
0.87 110.03 1 0
0.71 127.85 1 0
0.85 21.8 1 0
0.89 120.45 1 0
0.86 17.28 1 0
0.88 117.95 1 0
0.78 107.28 1 0
0.74 20.95 1 0
0.54 86.98 1 0
0.73 112.09 1 0
0.68 9.52 1 0
0.55 25.72 1 0
0.58 90.12 1 0
0.49 18.36 1 0
0.61 26.25 1 0
0.52 32.19 1 0
0.5 89.26 1 0
0.57 94.36 1 0
0.65 16.22 1 0
0.52 67.82 1 0
0.58 28.92 1 0
0.75 10.38 1 0
0.8 11.14 1 0
0.76 51.73 1 0
0.77 59.15 1 0
0.78 17.28 1 0
0.79 119.16 1 0
0.78 108.6 1 0
0.8 45.16 1 0
0.79 70.89 1 0
0.79 44.03 1 0
0.79 48.71 1 0
0.83 38.54 1 0
0.78 126.28 1 0
0.69 16.89 1 0
0.75 13.27 1 0
0.68 19.22 1 0
0.46 75.1 1 0
0.59 27.9 1 0
0.58 15.13 1 0
0.62 45.92 1 0
0.64 23.3 1 0
0.84 15.62 1 0
0.57 28.77 1 0
0.45 28.55 1 0
0.69 36.36 1 0
0.63 22.62 1 0
0.58 81.49 1 0
0.73 11.46 1 0
0.63 66.36 1 0
0.81 25.41 1 0
0.8 69.23 1 0
0.46 71.34 1 0
0.77 62.9 1 0
0.82 68.26 1 0
0.81 53.12 1 0
0.81 34.51 1 0
0.82 20.63 1 0
0.84 77.17 1 0
0.87 15.27 1 0
0.84 93.52 1 0
0.87 15.65 1 0
0.86 71.79 1 0
0.85 94.12 1 0
0.95 15.32 1 0
0.85 19.68 1 0
0.91 12.83 1 0
0.85 83.61 1 0
0.85 86.1 1 0
0.5 47.09 1 0
0.68 10.59 1 0
0.51 40.94 1 0
0.54 43.36 1 0
0.53 71.82 1 0
0.67 34.58 1 0
0.5 23.41 1 0
0.36 26.5 1 0
0.63 34.38 1 0
0.57 18.62 1 0
0.79 41.65 1 0
0.64 14.87 1 0
0.31 31.54 1 0
0.9 39.28 1 0
0.88 26.67 1 0
0.85 60.61 1 0
0.8 59.95 1 0
0.82 19.5 1 0
0.61 86.69 1 0
0.92 55.21 1 0
0.9 40.32 1 0
0.96 17.62 1 0
0.92 64.39 1 0
0.87 68.02 1 0
0.86 76.6 1 0
0.89 39.7 1 0
0.85 49.61 1 0
0.9 38.52 1 0
0.87 54.1 1 0
0.89 13.11 1 0
0.87 83.74 1 0
0.87 49.24 1 0
0.82 65.2 1 0
0.92 11.44 1 0
0.87 28.07 1 0
0.82 70.43 1 0
0.9 14.94 1 0
0.76 105.21 1 0
0.84 17.91 1 0
0.89 15 1 0
0.85 53.82 1 0
0.76 32.95 1 0
0.93 28.88 1 0
0.84 19.37 1 0
0.91 22.75 1 0
0.84 38.72 1 0
0.82 84.32 1 0
0.84 11.52 1 0
0.59 41.47 1 0
0.7 9.74 1 0
0.6 59.27 1 0
0.57 54.15 1 0
0.54 76.09 1 0
0.62 15.4 1 0
0.74 47.61 1 0
0.59 22.31 1 0
0.59 14.91 1 0
0.61 49.96 1 0
0.62 27.38 1 0
0.61 54.54 1 0
0.63 15.33 1 0
0.63 61.66 1 0
0.58 43.11 1 0
0.66 62.84 1 0
0.69 54.46 1 0
0.59 38.17 1 0
0.54 19.3 1 0
0.63 17.51 1 0
0.71 19.59 1 0
0.69 17.57 1 0
0.55 23.02 1 0
0.75 13.34 1 0
0.56 18.29 1 0
0.58 31.24 1 0
0.69 12.24 1 0
0.56 23.82 1 0
0.7 20.5 1 0
0.87 23.81 1 0
0.86 41.83 1 0
0.85 63.5 1 0
0.84 67.43 1 0
0.85 37.31 1 0
0.78 78.27 1 0
0.88 14.15 1 0
0.9 27.07 1 0
0.82 14.59 1 0
0.86 52.11 1 0
0.91 15.71 1 0
0.76 96.9 1 0
0.89 14.49 1 0
0.86 72.18 1 0
0.83 20.18 1 0
0.84 69.51 1 0
0.73 91.35 1 0
0.82 19.12 1 0
0.86 95.3 1 0
0.94 90.05 1 0
0.84 14.76 1 0
0.83 102.47 1 0
0.8 34.15 1 0
0.83 15.46 1 0
0.77 22.54 1 0
0.85 90.22 1 0
0.85 21.91 1 0
0.68 85.57 1 0
0.87 108.05 1 0
0.85 33.53 1 0
0.58 47.47 1 0
0.48 50.98 1 0
0.43 12.92 1 0
0.63 17.2 1 0
0.54 105.25 1 0
0.59 39.2 1 0
0.58 40.67 1 0
0.62 25.96 1 0
0.67 27.8 1 0
0.6 105.6 1 0
0.54 38.36 1 0
0.83 15.73 1 0
0.51 86.22 1 0
0.77 46.8 1 0
0.67 101.84 1 0
0.78 137.88 1 0
0.82 46.25 1 0
0.8 25.52 1 0
0.68 102.87 1 0
0.79 30.9 1 0
0.88 14.27 1 0
0.88 16.9 1 0
0.87 62.16 1 0
0.85 76.69 1 0
0.85 15.02 1 0
0.65 146.93 1 0
0.78 142.88 1 0
0.82 46.05 1 0
0.61 106.26 1 0
0.74 104.54 1 0
0.69 154.73 1 0
0.69 41.51 1 0
0.78 27.28 1 0
0.82 123.7 1 0
0.68 15.19 1 0
0.74 97.23 1 0
0.75 15.45 1 0
0.71 21.25 1 0
0.56 54.69 1 0
0.88 73.71 1 0
0.73 15.65 1 0
0.69 78.32 1 0
0.75 23.75 1 0
0.73 91.4 1 0
0.81 78.03 1 0
0.78 13.4 1 0
0.78 25.54 1 0
0.8 19.9 1 0
0.67 41.67 1 0
0.8 28.58 1 0
0.74 38.56 1 0
0.75 78.31 1 0
0.85 67.31 1 0
0.65 81.26 1 0
0.87 35.23 1 0
0.9 112.03 1 0
0.84 101.86 1 0
0.93 115.5 1 0
0.9 23.66 1 0
0.9 111.58 1 0
0.88 27.31 1 0
0.89 21.98 1 0
0.7 102.51 1 0
0.56 41.91 1 0
0.95 13.72 1 0
0.8 14 1 0
0.92 123.04 1 0
0.9 121.01 1 0
0.85 37.99 1 0
0.74 48.87 1 0
0.85 30.99 1 0
0.84 55.19 1 0
0.87 64.06 1 0
0.83 105.52 1 0
0.83 15.46 1 0
0.82 111.85 1 0
0.89 24.95 1 0
0.87 64.84 1 0
0.88 68.07 1 0
0.77 49.49 1 0
0.88 16.61 1 0
0.86 19.42 1 0
0.89 63.14 1 0
0.85 69.37 1 0
0.93 37.26 1 0
0.76 104.94 1 0
0.92 53.99 1 0
0.88 23.88 1 0
0.83 58.6 1 0
0.88 37.61 1 0
0.93 52.74 1 0
0.75 17 1 0
0.79 30.31 1 0
0.8 14.55 1 0
0.72 88.4 1 0
0.81 12.04 1 0
0.77 78.62 1 0
0.82 10.62 1 0
0.8 87.22 1 0
0.82 29.12 1 0
0.88 12.09 1 0
0.69 74.99 1 0
0.83 84.58 1 0
0.81 23.74 1 0
0.76 68.94 1 0
0.63 74.03 1 0
0.84 99.29 1 0
0.89 16.59 1 0
0.87 91.82 1 0
0.86 77.92 1 0
0.84 14.57 1 0
0.8 40.13 1 0
0.91 14.44 1 0
0.88 65.08 1 0
0.79 43.37 1 0
0.81 70.32 1 0
0.94 59.13 1 0
0.9 53.38 1 0
0.91 14.86 1 0
0.88 29.14 1 0
0.86 20.27 1 0
0.85 68.49 1 0
0.88 72.92 1 0
0.69 120.58 1 0
0.87 36.82 1 0
0.88 65.23 1 0
0.86 40.92 1 0
0.74 53.09 1 0
0.79 69.73 1 0
0.76 64.03 1 0
0.95 54.02 1 0
0.82 24.93 1 0
0.62 68.48 1 0
0.55 45.02 1 0
0.57 72.86 1 0
0.6 21.76 1 0
0.58 12.53 1 0
0.72 59.91 1 0
0.69 19.55 1 0
0.57 68.36 1 0
0.65 14.49 1 0
0.6 30.61 1 0
0.81 11.72 1 0
0.61 61.83 1 0
0.68 14.91 1 0
0.81 82.11 1 0
0.78 97.33 1 0
0.69 81.86 1 0
0.84 35.25 1 0
0.85 26.47 1 0
0.84 15.02 1 0
0.86 18.75 1 0
0.84 41.23 1 0
0.72 104.1 1 0
0.82 29.15 1 0
0.83 14.09 1 0
0.5 64.93 1 0
0.68 30.68 1 0
0.84 27 1 0
0.8 46.64 1 0
0.58 83.66 1 0
0.82 11.82 1 0
0.51 87.65 1 0
0.67 42.03 1 0
0.72 23.28 1 0
0.79 86.08 1 0
0.5 49.39 1 0
0.81 14.6 1 0
0.73 49.35 1 0
0.68 43.36 1 0
0.71 51.48 1 0
0.73 32.05 1 0
0.61 36.95 1 0
0.75 77.71 1 0
0.81 18.88 1 0
0.59 42.02 1 0
0.75 85.25 1 0
0.58 31.15 1 0
0.71 27.77 1 0
0.75 39.69 1 0
0.46 23.33 1 0
0.46 37.14 1 0
0.79 28.14 1 0
0.72 66.63 1 0
0.78 24.45 1 0
0.59 12.91 1 0
0.71 57.48 1 0
0.72 41.82 1 0
0.53 48.17 1 0
0.77 22.99 1 0
0.61 37.39 1 0
0.54 19.12 1 0
0.73 57.93 1 0
0.55 46.04 1 0
0.72 34.71 1 0
0.61 59.85 1 0
0.77 57.89 1 0
0.75 26.88 1 0
0.53 47.24 1 0
0.71 15.8 1 0
0.72 48.93 1 0
0.73 35.45 1 0
0.72 50.31 1 0
0.73 43.57 1 0
0.73 25.64 1 0
0.47 53.59 1 0
0.73 29.62 1 0
0.77 13.83 1 0
0.67 115.07 1 0
0.76 28.57 1 0
0.88 54.04 1 0
0.87 15.83 1 0
0.67 23.45 1 0
0.85 40.41 1 0
0.88 51.95 1 0
0.84 88.26 1 0
0.92 67.44 1 0
0.82 25.23 1 0
0.89 27.45 1 0
0.8 49.89 1 0
0.78 42.05 1 0
0.88 37.09 1 0
0.83 21 1 0
0.88 66.83 1 0
0.58 126.14 1 0
0.78 16.87 1 0
0.76 39.39 1 0
0.9 56.85 1 0
0.74 114.17 1 0
0.85 52.98 1 0
0.73 56.57 1 0
0.87 77.2 1 0
0.77 113.52 1 0
0.89 15.7 1 0
0.86 21.62 1 0
0.86 33.92 1 0
0.87 22.55 1 0
0.85 65.59 1 0
0.75 57.24 1 0
0.8 20 1 0
0.9 21.55 1 0
0.83 47.74 1 0
0.86 70.43 1 0
0.77 78.92 1 0
0.79 70.24 1 0
0.89 13.87 1 0
0.84 44.59 1 0
0.84 24.38 1 0
0.73 108.61 1 0
0.88 18.62 1 0
0.88 23.42 1 0
0.89 33.83 1 0
0.85 14.15 1 0
0.86 28.97 1 0
0.91 19.52 1 0
0.88 16.37 1 0
0.77 97.07 1 0
0.88 15.15 1 0
0.86 16.44 1 0
0.87 32.62 1 0
0.88 26.47 1 0
0.88 13.91 1 0
0.87 39.51 1 0
0.75 14.2 1 0
0.91 15 1 0
0.74 10.45 1 0
0.73 71.32 1 0
0.79 80.09 1 0
0.8 67.95 1 0
0.58 82.78 1 0
0.55 59.65 1 0
0.77 68.34 1 0
0.68 35.15 1 0
0.78 26.59 1 0
0.7 70.73 1 0
0.68 59.54 1 0
0.68 73.46 1 0
0.61 30.05 1 0
0.75 79.29 1 0
0.85 78.96 1 0
0.84 11.67 1 0
0.75 92.31 1 0
0.67 84.15 1 0
0.68 67.09 1 0
0.62 15.8 1 0
0.77 25.58 1 0
0.67 37.26 1 0
0.74 81.04 1 0
0.82 74.14 1 0
0.8 13.61 1 0
0.65 74.07 1 0
0.68 82.81 1 0
0.62 117.01 1 0
0.53 142.66 1 0
0.68 15.27 1 0
0.64 114.87 1 0
0.51 55.86 1 0
0.68 17.39 1 0
0.64 91.37 1 0
0.63 113.68 1 0
0.76 77.18 1 0
0.66 103.69 1 0
0.67 125.81 1 0
0.83 103.09 1 0
0.88 116.55 1 0
0.84 31.4 1 0
0.94 18.75 1 0
0.84 100.74 1 0
0.84 108.26 1 0
0.86 17.15 1 0
0.84 43.52 1 0
0.86 29.93 1 0
0.92 121.05 1 0
0.91 17.04 1 0
0.86 109.4 1 0
0.91 105.88 1 0
0.8 23.2 1 0
0.78 20 1 0
0.78 42.48 1 0
0.77 16.34 1 0
0.71 11.79 1 0
0.76 90.95 1 0
0.51 26.61 1 0
0.85 25.93 1 0
0.76 26.33 1 0
0.83 34.74 1 0
0.78 15.98 1 0
0.74 105.86 1 0
0.78 35.39 1 0
0.77 113.11 1 0
0.72 85.02 1 0
0.76 25.41 1 0
0.83 29.6 1 0
0.74 16.83 1 0
0.73 66.39 1 0
0.67 14.1 1 0
0.73 68.94 1 0
0.58 21.53 1 0
0.75 60.18 1 0
0.75 16.89 1 0
0.74 29.88 1 0
0.72 15.72 1 0
0.73 54.33 1 0
0.74 19.22 1 0
0.6 53.36 1 0
0.6 38.5 1 0
0.59 57.36 1 0
0.68 28.09 1 0
0.59 57.48 1 0
0.73 19.89 1 0
0.62 32.8 1 0
0.59 34.39 1 0
0.62 60.22 1 0
0.55 22.07 1 0
0.74 112.77 1 0
0.73 50.9 1 0
0.73 57.05 1 0
0.71 64.99 1 0
0.71 9.47 1 0
0.71 111.74 1 0
0.71 50.52 1 0
0.72 82.18 1 0
0.69 18.13 1 0
0.74 14.84 1 0
0.72 93.31 1 0
0.87 50.43 1 0
0.84 42.18 1 0
0.67 63.58 1 0
0.67 65.18 1 0
0.88 17.7 1 0
0.75 88.62 1 0
0.8 56.32 1 0
0.71 101.21 1 0
0.81 59.67 1 0
0.73 30.67 1 0
0.75 59.54 1 0
0.8 17.42 1 0
0.76 101.02 1 0
0.79 13.39 1 0
0.74 98.4 1 0
0.62 118.38 1 0
0.67 43.19 1 0
0.85 44.42 1 0
0.73 36.93 1 0
0.65 21.14 1 0
0.54 122.31 1 0
0.78 40.14 1 0
0.65 109.11 1 0
0.8 62.62 1 0
0.79 19.93 1 0
0.66 15.98 1 0
0.65 42.88 1 0
0.66 31.09 1 0
0.62 13.12 1 0
0.71 37.37 1 0
0.66 79.12 1 0
0.67 15.94 1 0
0.7 40.46 1 0
0.6 19.88 1 0
0.65 20.96 1 0
0.72 22.8 1 0
0.87 28.56 1 0
0.86 57.29 1 0
0.92 116.15 1 0
0.83 128.7 1 0
0.88 15.18 1 0
0.89 117.16 1 0
0.8 118.92 1 0
0.87 31.7 1 0
0.58 77.28 1 0
0.89 21.81 1 0
0.88 117.69 1 0
0.29 78.47 1 0
0.91 15.14 1 0
0.94 18.23 1 0
0.85 114.6 1 0
0.76 50.21 1 0
0.91 13.01 1 0
0.86 23.13 1 0
0.87 101.06 1 0
0.89 19.69 1 0
0.63 29.38 1 0
0.86 38.88 1 0
0.83 80.49 1 0
0.83 23.68 1 0
0.87 27.05 1 0
0.78 99.19 1 0
0.64 91.1 1 0
0.83 119.74 1 0
0.7 89.06 1 0
0.76 45.7 1 0
0.9 95.07 1 0
0.71 20.48 1 0
0.71 55.04 1 0
0.86 17.94 1 0
0.59 90.1 1 0
0.69 82.83 1 0
0.76 94.47 1 0
0.73 65.38 1 0
0.68 65.71 1 0
0.87 86.85 1 0
0.68 66.65 1 0
0.65 82.72 1 0
0.68 13.59 1 0
0.56 149.39 1 0
0.73 40.48 1 0
0.7 60.96 1 0
0.71 51.28 1 0
0.81 34.68 1 0
0.72 74.49 1 0
0.84 14.63 1 0
0.64 74.62 1 0
0.67 37.08 1 0
0.74 60.34 1 0
0.67 77.51 1 0
0.71 67.24 1 0
0.57 54.65 1 0
0.64 13.42 1 0
0.77 24.36 1 0
0.78 39.39 1 0
0.8 14.15 1 0
0.83 16.07 1 0
0.79 83.34 1 0
0.8 127.66 1 0
0.79 81.19 1 0
0.69 42.97 1 0
0.65 49.18 1 0
0.76 102.8 1 0
0.76 50.71 1 0
0.77 17.63 1 0
0.78 104.95 1 0
0.65 97.72 1 0
0.71 98.26 1 0
0.77 23.27 1 0
0.8 134.46 1 0
0.85 31.68 1 0
0.83 19.09 1 0
0.82 36.88 1 0
0.64 37.14 1 0
0.8 40.61 1 0
0.76 57.05 1 0
0.73 41.58 1 0
0.8 42.11 1 0
0.73 25.98 1 0
0.7 14.7 1 0
0.72 51.63 1 0
0.61 109.7 1 0
0.72 14.81 1 0
0.84 35.82 1 0
0.71 80.4 1 0
0.76 23.26 1 0
0.7 79.52 1 0
0.7 24.08 1 0
0.82 32.12 1 0
0.77 91.14 1 0
0.8 50.96 1 0
0.9 18.15 1 0
0.87 74.2 1 0
0.84 49.25 1 0
0.9 19.68 1 0
0.91 17.02 1 0
0.89 37.7 1 0
0.85 32.46 1 0
0.87 14.76 1 0
0.89 85.86 1 0
0.86 28.61 1 0
0.84 28.58 1 0
0.9 22.29 1 0
0.9 17.06 1 0
0.88 54.95 1 0
0.86 50.03 1 0
0.92 14.99 1 0
0.84 107.26 1 0
0.87 33.74 1 0
0.88 38.97 1 0
0.86 42.58 1 0
0.49 14.42 1 0
0.44 102.26 1 0
0.47 16.14 1 0
0.43 68.51 1 0
0.49 80.67 1 0
0.45 43.39 1 0
0.44 78.95 1 0
0.46 87.71 1 0
0.48 86.3 1 0
0.45 73.41 1 0
0.48 15.7 1 0
0.58 16.57 1 0
0.53 87.93 1 0
0.5 73.4 1 0
0.52 87.76 1 0
0.7 11.48 1 0
0.6 15.16 1 0
0.54 12.72 1 0
0.5 81.38 1 0
0.61 59.04 1 0
0.5 16.94 1 0
0.52 72.85 1 0
0.88 33.21 1 0
0.85 76.3 1 0
0.81 77.96 1 0
0.88 24.54 1 0
0.85 118.31 1 0
0.89 22.26 1 0
0.88 17.09 1 0
0.84 98.72 1 0
0.74 63.39 1 0
0.82 119.2 1 0
0.91 16.73 1 0
0.8 103.65 1 0
0.91 21.24 1 0
0.88 11.33 1 0
0.87 107.32 1 0
0.77 34.45 1 0
0.69 44.34 1 0
0.89 19.9 1 0
0.9 21.14 1 0
0.84 108.86 1 0
0.85 25.34 1 0
0.77 93.01 1 0
0.78 109.38 1 0
0.85 59.54 1 0
0.84 76.71 1 0
0.87 29.64 1 0
0.88 123.44 1 0
0.91 17.09 1 0
0.86 106.57 1 0
0.84 122.73 1 0
0.86 26.35 1 0
0.91 13.65 1 0
0.78 15.18 1 0
0.77 79.79 1 0
0.82 14.26 1 0
0.75 65.8 1 0
0.73 46.13 1 0
0.68 77.67 1 0
0.64 61.41 1 0
0.74 88.92 1 0
0.72 90.71 1 0
0.54 88.27 1 0
0.73 78.27 1 0
0.68 25.59 1 0
0.77 84.39 1 0
0.86 95.74 1 0
0.77 18.67 1 0
0.64 94.64 1 0
0.79 45.24 1 0
0.7 41.61 1 0
0.82 33.2 1 0
0.69 96.29 1 0
0.85 87.63 1 0
0.64 87.09 1 0
0.87 17.92 1 0
0.81 76.85 1 0
0.81 14.51 1 0
0.61 71.42 1 0
0.81 57.94 1 0
0.8 115.49 1 0
0.85 102.41 1 0
0.73 23.89 1 0
0.6 61.43 1 0
0.6 10.81 1 0
0.55 13.45 1 0
0.56 13.77 1 0
0.58 73.59 1 0
0.56 23.53 1 0
0.56 37.09 1 0
0.57 12.27 1 0
0.63 68.07 1 0
0.61 50.41 1 0
0.58 83.62 1 0
0.52 128.05 1 0
0.6 99.01 1 0
0.46 116.47 1 0
0.58 103.14 1 0
0.63 115.75 1 0
0.57 77.64 1 0
0.7 63.6 1 0
0.58 94.26 1 0
0.77 12.43 1 0
0.62 126.89 1 0
0.61 14.47 1 0
0.62 109.68 1 0
0.6 53.35 1 0
0.67 64.19 1 0
0.63 76.02 1 0
0.55 66.98 1 0
0.64 38.47 1 0
0.85 12.37 1 0
0.68 77.87 1 0
0.87 12.22 1 0
0.71 16.83 1 0
0.7 34.81 1 0
0.64 17.87 1 0
0.64 24.79 1 0
0.65 25.94 1 0
0.55 17.48 1 0
0.75 46.76 1 0
0.71 53.98 1 0
0.62 74.65 1 0
0.82 65.74 1 0
0.81 25.94 1 0
0.74 50.3 1 0
0.81 107.16 1 0
0.8 46.32 1 0
0.83 93.09 1 0
0.83 32.26 1 0
0.64 18.08 1 0
0.65 109.21 1 0
0.83 42.9 1 0
0.84 18.52 1 0
0.6 134.15 1 0
0.79 25.75 1 0
0.74 107.77 1 0
0.87 12.35 1 0
0.85 110.04 1 0
0.85 93.47 1 0
0.69 59.5 1 0
0.63 41.41 1 0
0.72 42.51 1 0
0.65 57.87 1 0
0.69 54.84 1 0
0.67 44.81 1 0
0.73 12.03 1 0
0.62 14.9 1 0
0.68 66.69 1 0
0.66 62.09 1 0
0.64 41.29 1 0
0.55 41.14 1 0
0.71 24.43 1 0
0.73 48.3 1 0
0.65 44.11 1 0
0.61 98.33 1 0
0.65 25.57 1 0
0.6 15.58 1 0
0.35 36.47 1 0
0.33 84.72 1 0
0.38 13.52 1 0
0.33 87.88 1 0
0.35 76.19 1 0
0.35 83.88 1 0
0.56 29.36 1 0
0.33 52.16 1 0
0.32 26.76 1 0
0.32 67.15 1 0
0.58 23.93 1 0
0.74 12.57 1 0
0.73 48.3 1 0
0.57 13.8 1 0
0.6 36.57 1 0
0.58 15.46 1 0
0.59 62.31 1 0
0.58 14 1 0
0.57 25.93 1 0
0.59 41.22 1 0
0.64 54.76 1 0
0.8 12.2 1 0
0.84 19.44 1 0
0.8 28.51 1 0
0.82 60.32 1 0
0.78 16.79 1 0
0.82 35.51 1 0
0.83 18.44 1 0
0.77 100.35 1 0
0.73 54.51 1 0
0.77 110.59 1 0
0.78 82.95 1 0
0.79 69.95 1 0
0.91 14.72 1 0
0.76 61.18 1 0
0.5 111.09 1 0
0.86 38.78 1 0
0.75 40.61 1 0
0.88 27.93 1 0
0.92 17.06 1 0
0.69 78.2 1 0
0.84 27.49 1 0
0.67 115.84 1 0
0.88 29.38 1 0
0.88 30.56 1 0
0.83 49.69 1 0
0.6 99.47 1 0
0.85 23.88 1 0
0.84 35.94 1 0
0.86 19.9 1 0
0.9 35.53 1 0
0.89 41.05 1 0
0.86 15.37 1 0
0.87 17.12 1 0
0.86 28.39 1 0
0.82 61.28 1 0
0.81 12.29 1 0
0.66 54.89 1 0
0.81 18.76 1 0
0.69 11.49 1 0
0.71 13.44 1 0
0.69 59.98 1 0
0.71 31.74 1 0
0.7 21.77 1 0
0.65 73.31 1 0
0.65 86.19 1 0
0.68 60.93 1 0
0.77 130.56 1 0
0.78 33.96 1 0
0.77 65.96 1 0
0.78 105.42 1 0
0.79 77.32 1 0
0.67 15.56 1 0
0.83 73.67 1 0
0.78 121.63 1 0
0.73 96.77 1 0
0.77 98.59 1 0
0.77 85.88 1 0
0.72 113 1 0
0.73 23.09 1 0
0.88 73.27 1 0
0.88 49.77 1 0
0.8 59.58 1 0
0.47 53.79 1 0
0.89 34.92 1 0
0.86 68.86 1 0
0.82 68.43 1 0
0.58 35.82 1 0
0.8 68.41 1 0
0.83 12.96 1 0
0.77 74.11 1 0
0.64 43.37 1 0
0.87 72.38 1 0
0.79 93.13 1 0
0.86 49.08 1 0
0.7 55.85 1 0
0.54 55.16 1 0
0.86 14.81 1 0
0.73 56.38 1 0
0.8 46.01 1 0
0.69 78.92 1 0
0.87 87.99 1 0
0.77 12.74 1 0
0.75 37.11 1 0
0.77 45.28 1 0
0.59 42.13 1 0
0.76 39.55 1 0
0.78 87.75 1 0
0.79 31.12 1 0
0.53 38.61 1 0
0.77 74 1 0
0.64 54.6 1 0
0.79 72.26 1 0
0.8 29.23 1 0
0.78 67.08 1 0
0.76 38.02 1 0
0.83 45.25 1 0
0.83 45.65 1 0
0.79 16.17 1 0
0.81 61.3 1 0
0.56 61.31 1 0
0.91 14.8 1 0
0.77 33.42 1 0
0.77 21.65 1 0
0.85 17.49 1 0
0.78 58.97 1 0
0.88 31.48 1 0
0.67 85.82 1 0
0.88 19.77 1 0
0.66 57.45 1 0
0.82 33.4 1 0
0.73 42.49 1 0
0.73 17.17 1 0
0.86 27.38 1 0
0.79 27.2 1 0
0.8 34.38 1 0
0.71 46.28 1 0
0.8 61.18 1 0
0.71 32.85 1 0
0.81 96.5 1 0
0.78 92.55 1 0
0.82 23.04 1 0
0.72 30.7 1 0
0.72 31.87 1 0
0.69 14.34 1 0
0.74 110.94 1 0
0.74 101.46 1 0
0.74 93.59 1 0
0.75 105.05 1 0
0.71 83.99 1 0
0.78 18.77 1 0
0.78 25.24 1 0
0.82 77.44 1 0
0.87 13.82 1 0
0.8 43.56 1 0
0.88 15.66 1 0
0.87 109.55 1 0
0.85 27.39 1 0
0.94 104.36 1 0
0.85 110.12 1 0
0.86 116.48 1 0
0.85 29.68 1 0
0.85 119.16 1 0
0.86 104.12 1 0
0.89 14 1 0
0.92 122.16 1 0
0.86 37.62 1 0
0.92 14.38 1 0
0.85 21.27 1 0
0.94 119.98 1 0
0.92 120.91 1 0
0.84 58.67 1 0
0.81 120.27 1 0
0.76 69.84 1 0
0.85 81.79 1 0
0.79 74.95 1 0
0.88 18.19 1 0
0.82 71.91 1 0
0.87 128.19 1 0
0.9 12.81 1 0
0.66 36.35 1 0
0.73 22.79 1 0
0.83 21.75 1 0
0.84 61.24 1 0
0.78 24.93 1 0
0.85 116.5 1 0
0.83 121.27 1 0
0.76 95.34 1 0
0.89 12.73 1 0
0.85 121.34 1 0
0.71 54.74 1 0
0.88 120.02 1 0
0.81 107.95 1 0
0.82 79.56 1 0
0.86 18.53 1 0
0.78 127.94 1 0
0.88 27.78 1 0
0.82 42.45 1 0
0.8 71.41 1 0
0.76 13.46 1 0
0.89 17.09 1 0
0.67 91.76 1 0
0.71 65.16 1 0
0.77 61.69 1 0
0.51 58.48 1 0
0.88 16 1 0
0.71 86.84 1 0
0.88 18.27 1 0
0.84 24.56 1 0
0.85 33.01 1 0
0.85 48.37 1 0
0.83 26.95 1 0
0.88 15.73 1 0
0.78 96.79 1 0
0.93 13.37 1 0
0.9 21.47 1 0
0.84 20.4 1 0
0.88 41.13 1 0
0.86 33.43 1 0
0.93 17.23 1 0
0.84 31.07 1 0
0.75 114.25 1 0
0.88 30.64 1 0
0.95 26.5 1 0
0.82 11.56 1 0
0.74 27.43 1 0
0.97 11.46 1 0
0.86 41.23 1 0
0.89 19.23 1 0
0.79 32.16 1 0
0.95 21.95 1 0
0.89 25.94 1 0
0.71 29.92 1 0
0.76 36.28 1 0
0.87 53 1 0
0.49 49.19 0 0
0.54 103.84 0 0
0.69 55.59 0 0
0.63 134.77 0 0
0.3 50.8 0 0
0.31 116.54 0 0
0.49 58.52 0 0
0.36 80.19 0 0
0.7 29.1 0 0
0.68 28.86 0 0
0.53 79.04 0 0
0.56 32.84 0 0
0.64 69.75 0 0
0.66 141.94 0 0
0.55 27.74 0 0
0.76 45.23 0 0
0.43 79.76 0 0
0.71 101.64 0 0
0.61 102.68 0 0
0.65 30 0 0
0.6 50.56 0 0
0.53 43.29 0 0
0.64 34.81 0 0
0.69 42.82 0 0
0.74 112.01 0 0
0.75 128.87 0 0
0.5 90.03 0 0
0.8 120.45 0 0
0.61 124.86 0 0
0.71 59.74 0 0
0.62 35.89 0 0
0.58 95.14 0 0
0.6 49.93 0 0
0.49 36.92 0 0
0.68 33.92 0 0
0.38 51.95 0 0
0.42 68.93 0 0
0.66 10.79 0 0
0.6 75.49 0 0
0.79 32.44 0 0
0.64 81.77 0 0
0.79 29.47 0 0
0.34 73.66 0 0
0.38 30.34 0 0
0.4 18.75 0 0
0.61 54.3 0 0
0.55 57.88 0 0
0.69 29.3 0 0
0.71 72.69 0 0
0.66 36.08 0 0
0.73 65.45 0 0
0.68 119.85 0 0
0.62 73.12 0 0
0.58 17.39 0 0
0.58 65.05 0 0
0.58 79.96 0 0
0.43 55.64 0 0
0.36 52.74 0 0
0.76 12.92 0 0
0.72 19.79 0 0
0.69 14.19 0 0
0.56 85.35 0 0
0.53 51.08 0 0
0.7 77.02 0 0
0.74 28.62 0 0
0.74 24.78 0 0
0.49 24.9 0 0
0.58 17.64 0 0
0.69 70.94 0 0
0.69 96.72 0 0
0.67 57.76 0 0
0.68 18.06 0 0
0.72 54.24 0 0
0.66 91.77 0 0
0.61 26.4 0 0
0.66 79.64 0 0
0.49 72.51 0 0
0.76 17.59 0 0
0.72 65.24 0 0
0.46 28.57 0 0
0.45 53.95 0 0
0.5 17.76 0 0
0.66 18.42 0 0
0.38 91.19 0 0
0.9 24.05 0 0
0.7 35.37 0 0
0.86 30.06 0 0
0.77 105.11 0 0
0.49 21.14 0 0
0.72 89.77 0 0
0.61 31 0 0
0.71 59.4 0 0
0.57 13.75 0 0
0.79 66.48 0 0
0.63 76.46 0 0
0.58 94.15 0 0
0.59 80.49 0 0
0.46 13.56 0 0
0.57 91.01 0 0
0.72 42.4 0 0
0.73 100.35 0 0
0.73 27.09 0 0
0.72 34.57 0 0
0.65 134.37 0 0
0.77 138.66 0 0
0.81 154.16 0 0
0.64 72.19 0 0
0.73 24.08 0 0
0.62 42.1 0 0
0.52 99.92 0 0
0.56 110.12 0 0
0.61 13.89 0 0
0.61 34.81 0 0
0.47 36.7 0 0
0.44 29.8 0 0
0.55 107.03 0 0
0.39 130.65 0 0
0.6 145.38 0 0
0.57 144.12 0 0
0.66 47.14 0 0
0.42 53.52 0 0
0.58 31.89 0 0
0.59 87.98 0 0
0.64 15.8 0 0
0.68 107.92 0 0
0.53 108.56 0 0
0.61 15.58 0 0
0.61 82.67 0 0
0.64 79.69 0 0
0.49 85.91 0 0
0.51 91.61 0 0
0.76 16.68 0 0
0.57 108.21 0 0
0.62 87.56 0 0
0.6 16.21 0 0
0.58 90.58 0 0
0.43 35.34 0 0
0.72 100.92 0 0
0.42 47.8 0 0
0.63 56.82 0 0
0.73 104.56 0 0
0.66 41.8 0 0
0.77 96.86 0 0
0.78 50.19 0 0
0.79 52.66 0 0
0.78 23.49 0 0
0.5 94.56 0 0
0.59 60.35 0 0
0.69 33.75 0 0
0.78 41.85 0 0
0.71 38.3 0 0
0.66 91.87 0 0
0.78 122.64 0 0
0.81 32.64 0 0
0.73 23.18 0 0
0.76 56.67 0 0
0.75 134.6 0 0
0.83 24.61 0 0
0.75 75.9 0 0
0.81 49.34 0 0
0.77 123.96 0 0
0.86 45.75 0 0
0.59 91.26 0 0
0.78 105.78 0 0
0.53 54.88 0 0
0.58 98.78 0 0
0.75 21.65 0 0
0.71 15.93 0 0
0.67 107.64 0 0
0.73 94.22 0 0
0.72 106.96 0 0
0.7 38.95 0 0
0.8 111.77 0 0
0.85 20.04 0 0
0.76 125.89 0 0
0.65 23.92 0 0
0.71 29.82 0 0
0.67 96.67 0 0
0.67 92 0 0
0.59 77.94 0 0
0.67 103.02 0 0
0.53 93.51 0 0
0.72 127.3 0 0
0.59 44.91 0 0
0.58 45.4 0 0
0.68 26.06 0 0
0.6 106.12 0 0
0.67 112.25 0 0
0.64 87.68 0 0
0.72 128.61 0 0
0.76 69.87 0 0
0.61 100.74 0 0
0.76 122.9 0 0
0.85 84.16 0 0
0.78 13.83 0 0
0.8 45.74 0 0
0.75 88.18 0 0
0.73 25.83 0 0
0.76 60.56 0 0
0.47 76.98 0 0
0.55 25.14 0 0
0.65 16.9 0 0
0.62 16.03 0 0
0.61 115.99 0 0
0.42 93.39 0 0
0.61 73.46 0 0
0.64 47.55 0 0
0.55 50.04 0 0
0.65 13.24 0 0
0.5 53.66 0 0
0.44 57.56 0 0
0.74 58.72 0 0
0.69 23.67 0 0
0.75 15.65 0 0
0.73 29.77 0 0
0.71 47.24 0 0
0.74 54.46 0 0
0.62 17.35 0 0
0.6 44.71 0 0
0.67 95.44 0 0
0.81 12.45 0 0
0.67 48.73 0 0
0.56 140.53 0 0
0.53 26.45 0 0
0.53 97.43 0 0
0.55 20.65 0 0
0.64 139.11 0 0
0.65 127.29 0 0
0.66 152.27 0 0
0.73 28.43 0 0
0.41 83.16 0 0
0.52 45.28 0 0
0.56 31.01 0 0
0.72 52.64 0 0
0.66 62.38 0 0
0.66 34.11 0 0
0.8 13.15 0 0
0.79 36.8 0 0
0.73 20.05 0 0
0.76 112.98 0 0
0.62 26.81 0 0
0.35 45.02 0 0
0.37 46.72 0 0
0.38 14.89 0 0
0.38 41.9 0 0
0.72 44.63 0 0
0.74 44.36 0 0
0.77 96.83 0 0
0.67 100.39 0 0
0.6 86.69 0 0
0.84 13.16 0 0
0.6 54.95 0 0
0.81 16.92 0 0
0.58 20.93 0 0
0.7 14.89 0 0
0.73 30 0 0
0.64 87.22 0 0
0.67 40.83 0 0
0.71 94.51 0 0
0.67 27.8 0 0
0.66 43.55 0 0
0.72 20.86 0 0
0.52 78.34 0 0
0.37 64.47 0 0
0.54 14.5 0 0
0.46 37.54 0 0
0.49 60.06 0 0
0.64 76.96 0 0
0.73 78.32 0 0
0.63 86.32 0 0
0.48 19.7 0 0
0.35 108.64 0 0
0.3 103.7 0 0
0.3 40.08 0 0
0.39 59.59 0 0
0.43 24.06 0 0
0.49 78.62 0 0
0.45 81.53 0 0
0.61 62.28 0 0
0.75 100.1 0 0
0.62 79.01 0 0
0.61 14.27 0 0
0.68 17.39 0 0
0.39 84.95 0 0
0.49 45.95 0 0
0.43 16.69 0 0
0.53 10.86 0 0
0.57 132.54 0 0
0.58 127.98 0 0
0.6 52.38 0 0
0.64 19.86 0 0
0.63 42.29 0 0
0.62 87.05 0 0
0.51 76.35 0 0
0.61 137.53 0 0
0.73 28.56 0 0
0.7 27.49 0 0
0.86 49.68 0 0
0.65 54.51 0 0
0.67 93.74 0 0
0.79 20.27 0 0
0.57 83.57 0 0
0.8 36.52 0 0
0.72 74.66 0 0
0.69 107.93 0 0
0.68 101.54 0 0
0.85 22.83 0 0
0.7 38.88 0 0
0.76 18.73 0 0
0.58 21.63 0 0
0.41 62.45 0 0
0.61 16.23 0 0
0.55 26.49 0 0
0.71 21.53 0 0
0.64 10.9 0 0
0.56 22.95 0 0
0.52 48.85 0 0
0.39 11.72 0 0
0.53 48.22 0 0
0.58 100.66 0 0
0.53 20.5 0 0
0.49 68.25 0 0
0.35 35.69 0 0
0.47 61.06 0 0
0.39 23.42 0 0
0.36 14.34 0 0
0.36 69.67 0 0
0.42 24.77 0 0
0.53 12.69 0 0
0.58 39.17 0 0
0.52 59.65 0 0
0.54 40.28 0 0
0.56 48.89 0 0
0.8 18.45 0 0
0.69 94.98 0 0
0.7 57.99 0 0
0.71 30.61 0 0
0.62 46.03 0 0
0.58 46.21 0 0
0.61 13.1 0 0
0.67 65.28 0 0
0.66 36.08 0 0
0.6 94.43 0 0
0.4 75.68 0 0
0.64 26.1 0 0
0.57 15.08 0 0
0.51 81.81 0 0
0.73 52.61 0 0
0.68 84.56 0 0
0.72 66.83 0 0
0.58 16.96 0 0
0.55 133.32 0 0
0.52 94.71 0 0
0.62 31.91 0 0
0.34 35.9 0 0
0.35 16.4 0 0
0.65 15.51 0 0
0.63 47.81 0 0
0.58 67.82 0 0
0.65 74.75 0 0
0.7 25.8 0 0
0.67 62.19 0 0
0.6 71.99 0 0
0.59 37.64 0 0
0.8 12.9 0 0
0.69 23.42 0 0
0.7 84.23 0 0
0.73 12.5 0 0
0.66 82.38 0 0
0.59 104.18 0 0
0.61 37.2 0 0
0.45 41.06 0 0
0.57 98.35 0 0
0.59 96.21 0 0
0.59 75.32 0 0
0.79 117.47 0 0
0.85 38.06 0 0
0.77 43.78 0 0
0.79 109.32 0 0
0.87 127.78 0 0
0.79 124.59 0 0
0.76 13.21 0 0
0.5 135.62 0 0
0.54 74.22 0 0
0.59 52.86 0 0
0.64 66.11 0 0
0.66 15.39 0 0
0.67 21.91 0 0
0.7 12.19 0 0
0.6 22.26 0 0
0.76 16.81 0 0
0.72 139.42 0 0
0.66 76.89 0 0
0.73 49.75 0 0
0.72 17.32 0 0
0.58 110.73 0 0
0.58 84.36 0 0
0.58 13.91 0 0
0.75 13.18 0 0
0.59 25.93 0 0
0.56 28.78 0 0
0.46 72.5 0 0
0.44 84.59 0 0
0.42 13.01 0 0
0.43 23.2 0 0
0.48 11.16 0 0
0.45 31.73 0 0
0.73 58.83 0 0
0.67 84.34 0 0
0.58 70.66 0 0
0.64 15.87 0 0
0.56 49.07 0 0
0.75 81.37 0 0
0.83 61.07 0 0
0.74 20.71 0 0
0.71 31.63 0 0
0.55 26.59 0 0
0.51 28.94 0 0
0.5 83.75 0 0
0.57 51.32 0 0
0.56 95.24 0 0
0.47 13.19 0 0
0.66 46.39 0 0
0.71 22.86 0 0
0.67 57.38 0 0
0.76 69.69 0 0
0.6 51.87 0 0
0.6 81.93 0 0
0.47 63.09 0 0
0.6 45.05 0 0
0.84 13.38 0 0
0.68 38.47 0 0
0.69 28.58 0 0
0.7 26.03 0 0
0.76 28.87 0 0
0.41 110.48 0 0
0.6 80.09 0 0
0.6 113.28 0 0
0.82 26.42 0 0
0.74 17.22 0 0
0.77 59.8 0 0
0.8 58.23 0 0
0.76 59.82 0 0
0.78 95.88 0 0
0.73 48.67 0 0
0.72 122.52 0 0
0.82 116.07 0 0
0.72 43.97 0 0
0.66 64.67 0 0
0.49 22.35 0 0
0.67 38.99 0 0
0.6 53.75 0 0
0.68 102.16 0 0
0.71 67.72 0 0
0.61 43.21 0 0
0.76 14.45 0 0
0.59 73.24 0 0
0.75 126.16 0 0
0.59 68.53 0 0
0.77 25.66 0 0
0.7 37.58 0 0
0.73 14.99 0 0
0.54 68.52 0 0
0.63 23.87 0 0
0.62 137.6 0 0
0.76 17.07 0 0
0.66 48.47 0 0
0.65 24.95 0 0
0.56 12.91 0 0
0.66 46.21 0 0
0.76 96.2 0 0
0.67 93.88 0 0
0.71 16.88 0 0
0.68 107.83 0 0
0.61 15 0 0
0.65 104.86 0 0
0.67 110.5 0 0
0.71 22.54 0 0
0.63 15.29 0 0
0.63 61.49 0 0
0.68 107.44 0 0
0.72 12.17 0 0
0.37 53.73 0 0
0.74 12.06 0 0
0.37 45.02 0 0
0.63 59.69 0 0
0.66 21.25 0 0
0.62 82.83 0 0
0.64 26.93 0 0
0.71 64.41 0 0
0.62 125.33 0 0
0.62 148.87 0 0
0.84 16.05 0 0
0.79 17.43 0 0
0.43 37.1 0 0
0.46 52.16 0 0
0.86 17.39 0 0
0.47 78.82 0 0
0.66 19.19 0 0
0.42 63.7 0 0
0.59 107.95 0 0
0.66 135.99 0 0
0.62 111.89 0 0
0.68 19.65 0 0
0.62 139.2 0 0
0.52 93.87 0 0
0.51 17.73 0 0
0.84 32.64 0 0
0.54 30.19 0 0
0.66 42.46 0 0
0.63 21.24 0 0
0.49 50.64 0 0
0.65 61.81 0 0
0.67 27.1 0 0
0.68 41.87 0 0
0.57 14.48 0 0
0.6 14.07 0 0
0.59 33.57 0 0
0.64 27.41 0 0
0.65 50.96 0 0
0.67 121.66 0 0
0.73 150.61 0 0
0.8 16.07 0 0
0.56 131.34 0 0
0.76 125.74 0 0
0.72 122.32 0 0
0.61 20.84 0 0
0.71 25.14 0 0
0.65 92.55 0 0
0.67 146.39 0 0
0.7 134.96 0 0
0.69 148.46 0 0
0.76 13.68 0 0
0.46 68.12 0 0
0.39 67.61 0 0
0.42 44.99 0 0
0.33 42.91 0 0
0.45 11.9 0 0
0.5 20.54 0 0
0.42 13.59 0 0
0.69 47.42 0 0
0.69 65.94 0 0
0.74 36.78 0 0
0.57 114 0 0
0.75 18.27 0 0
0.55 31.92 0 0
0.57 77.4 0 0
0.51 22.78 0 0
0.78 62.05 0 0
0.5 37.95 0 0
0.57 57.13 0 0
0.55 27.25 0 0
0.51 84.62 0 0
0.56 139.82 0 0
0.53 21.54 0 0
0.67 17.36 0 0
0.71 14.14 0 0
0.75 50.18 0 0
0.7 48.08 0 0
0.79 82.29 0 0
0.37 56.14 0 0
0.48 21.24 0 0
0.41 30.28 0 0
0.56 59.11 0 0
0.45 30.54 0 0
0.54 32.07 0 0
0.42 46.44 0 0
0.47 31.95 0 0
0.43 23.37 0 0
0.57 60.36 0 0
0.64 47.91 0 0
0.58 57.98 0 0
0.62 23.78 0 0
0.4 75.69 0 0
0.7 42.83 0 0
0.59 59.38 0 0
0.69 41.59 0 0
0.67 25.58 0 0
0.6 50.77 0 0
0.41 51.61 0 0
0.48 18.08 0 0
0.57 18.33 0 0
0.94 31.75 0 0
0.63 26.38 0 0
0.83 28.03 0 0
0.68 53.96 0 0
0.68 47.65 0 0
0.64 46.72 0 0
0.39 16.52 0 0
0.6 68.23 0 0
0.62 15.73 0 0
0.34 58.33 0 0
0.65 30.34 0 0
0.63 36.03 0 0
0.59 34.91 0 0
0.68 35.2 0 0
0.74 39.09 0 0
0.65 89.03 0 0
0.68 35.14 0 0
0.71 33.06 0 0
0.78 68.49 0 0
0.86 10.99 0 0
0.81 17.48 0 0
0.77 36.89 0 0
0.74 41.74 0 0
0.71 47.37 0 0
0.56 128.81 0 0
0.72 49.86 0 0
0.67 71.49 0 0
0.67 83.68 0 0
0.49 65.76 0 0
0.77 19.11 0 0
0.71 56.9 0 0
0.67 85.2 0 0
0.71 37.62 0 0
0.73 58.42 0 0
0.56 72.72 0 0
0.7 98.05 0 0
0.88 14.86 0 0
0.71 61.33 0 0
0.73 11.36 0 0
0.82 13.98 0 0
0.71 34.61 0 0
0.86 30.53 0 0
0.83 43.57 0 0
0.68 57.77 0 0
0.57 27.61 0 0
0.85 21.26 0 0
0.53 82.43 0 0
0.8 80.19 0 0
0.82 41.54 0 0
0.72 66.77 0 0
0.71 33.48 0 0
0.64 35.78 0 0
0.73 119.62 0 0
0.48 33.47 0 0
0.7 21.48 0 0
0.66 25.23 0 0
0.51 25.52 0 0
0.64 102.15 0 0
0.66 33.75 0 0
0.67 91.24 0 0
0.73 17.57 0 0
0.68 80.71 0 0
0.59 81.05 0 0
0.66 144.57 0 0
0.65 136.47 0 0
0.56 135.34 0 0
0.41 88.79 0 0
0.67 146.11 0 0
0.77 61.35 0 0
0.47 92.49 0 0
0.65 140.46 0 0
0.53 33.92 0 0
0.65 106.22 0 0
0.62 75.64 0 0
0.6 12.58 0 0
0.68 26.64 0 0
0.52 35.47 0 0
0.71 26.16 0 0
0.65 115.43 0 0
0.63 16.12 0 0
0.66 79.24 0 0
0.65 81.93 0 0
0.6 109.99 0 0
0.59 44.89 0 0
0.67 70.56 0 0
0.59 127.52 0 0
0.72 92.69 0 0
0.73 62.55 0 0
0.71 17.07 0 0
0.73 108.88 0 0
0.71 98.5 0 0
0.8 89.96 0 0
0.74 96.94 0 0
0.55 65.05 0 0
0.9 15.18 0 0
0.69 98.37 0 0
0.77 18.27 0 0
0.73 20.41 0 0
0.7 50.8 0 0
0.83 72.4 0 0
0.72 17.07 0 0
0.56 34.61 0 0
0.59 20.31 0 0
0.61 33.63 0 0
0.53 42.53 0 0
0.56 121.99 0 0
0.36 26.08 0 0
0.49 33.19 0 0
0.83 17.65 0 0
0.71 80.32 0 0
0.54 63.43 0 0
0.79 68.69 0 0
0.74 130.17 0 0
0.75 68.8 0 0
0.63 62.25 0 0
0.51 73.9 0 0
0.73 109.62 0 0
0.65 34.73 0 0
0.58 90.96 0 0
0.57 16.89 0 0
0.69 46.17 0 0
0.62 42.82 0 0
0.44 103.06 0 0
0.37 18.71 0 0
0.43 64.2 0 0
0.36 9.95 0 0
0.46 62.82 0 0
0.39 98.26 0 0
0.4 41.79 0 0
0.48 32.82 0 0
0.35 57.56 0 0
0.46 55.74 0 0
0.55 60.07 0 0
0.68 9.71 0 0
0.46 27.27 0 0
0.37 22.63 0 0
0.55 13.67 0 0
0.57 43.32 0 0
0.54 25.69 0 0
0.55 8.69 0 0
0.75 14.84 0 0
0.74 76.34 0 0
0.74 93.03 0 0
0.74 15.44 0 0
0.7 87.26 0 0
0.76 51.3 0 0
0.76 58.42 0 0
0.82 45.87 0 0
0.76 77.46 0 0
0.62 107.71 0 0
0.82 128.26 0 0
0.76 123.47 0 0
0.8 93.66 0 0
0.86 16.32 0 0
0.41 104.22 0 0
0.75 18.5 0 0
0.71 91.58 0 0
0.76 101.85 0 0
0.74 27.4 0 0
0.65 20.55 0 0
0.67 40.94 0 0
0.8 58.33 0 0
0.56 103.35 0 0
0.75 31.52 0 0
0.72 32.21 0 0
0.72 80.86 0 0
0.64 13.92 0 0
0.67 91.11 0 0
0.7 68.81 0 0
0.73 53.15 0 0
0.72 101.93 0 0
0.66 24.1 0 0
0.49 62.71 0 0
0.45 11.27 0 0
0.65 14.93 0 0
0.58 90.69 0 0
0.66 15.95 0 0
0.6 41.01 0 0
0.69 100.5 0 0
0.48 75.92 0 0
0.78 17.47 0 0
0.67 33.22 0 0
0.73 19.63 0 0
0.55 115.33 0 0
0.63 24.86 0 0
0.75 20.24 0 0
0.73 101.69 0 0
0.72 110.76 0 0
0.66 104.68 0 0
0.67 68.29 0 0
0.73 19.29 0 0
0.91 13.08 0 0
0.71 40.98 0 0
0.66 46.46 0 0
0.74 70.91 0 0
0.48 34.4 0 0
0.49 54.37 0 0
0.47 21.23 0 0
0.36 28.85 0 0
0.35 40.38 0 0
0.46 86.27 0 0
0.34 16.24 0 0
0.41 11.71 0 0
0.49 12.11 0 0
0.57 51.21 0 0
0.4 38.71 0 0
0.45 34.89 0 0
0.43 95.32 0 0
0.42 52.08 0 0
0.51 24.99 0 0
0.32 54.68 0 0
0.36 37.39 0 0
0.36 36.07 0 0
0.44 34.68 0 0
0.57 63.86 0 0
0.59 134.81 0 0
0.56 91.41 0 0
0.62 132.18 0 0
0.44 113.01 0 0
0.6 106.57 0 0
0.59 107.68 0 0
0.6 50.24 0 0
0.6 19.76 0 0
0.77 16.17 0 0
0.55 40.18 0 0
0.35 85.2 0 0
0.66 82.88 0 0
0.6 55.9 0 0
0.5 14.35 0 0
0.57 82.06 0 0
0.47 25.21 0 0
0.6 102.86 0 0
0.54 74.03 0 0
0.62 80.07 0 0
0.75 13.64 0 0
0.63 89.33 0 0
0.66 32.87 0 0
0.57 105.19 0 0
0.62 67.51 0 0
0.59 80.53 0 0
0.67 21.12 0 0
0.65 13.77 0 0
0.59 55.68 0 0
0.63 86.04 0 0
0.61 119.57 0 0
0.62 111.7 0 0
0.59 39.87 0 0
0.67 62.62 0 0
0.74 83.06 0 0
0.73 55.32 0 0
0.76 37.46 0 0
0.69 83.57 0 0
0.66 51.61 0 0
0.51 69.38 0 0
0.72 65.63 0 0
0.71 119.26 0 0
0.63 37.71 0 0
0.64 114.93 0 0
0.67 22.71 0 0
0.63 136.55 0 0
0.67 60.45 0 0
0.71 73.77 0 0
0.61 77.61 0 0
0.68 66.62 0 0
0.71 73.89 0 0
0.73 15.8 0 0
0.6 51.74 0 0
0.71 96.3 0 0
0.72 65.83 0 0
0.74 57.47 0 0
0.65 63.97 0 0
0.7 84.23 0 0
0.64 40.87 0 0
0.83 79.61 0 0
0.45 37.19 0 0
0.43 73.56 0 0
0.42 17.65 0 0
0.46 54.85 0 0
0.39 33.5 0 0
0.46 70.59 0 0
0.43 90.22 0 0
0.72 56.22 0 0
0.77 118.26 0 0
0.69 26.15 0 0
0.64 21.29 0 0
0.74 42.88 0 0
0.81 15.21 0 0
0.76 14.05 0 0
0.52 109.4 0 0
0.7 47.83 0 0
0.81 44.85 0 0
0.51 90.71 0 0
0.78 61.99 0 0
0.8 67.85 0 0
0.81 97.9 0 0
0.7 96.69 0 0
0.73 85 0 0
0.81 108.07 0 0
0.72 32.72 0 0
0.71 13.47 0 0
0.74 105.69 0 0
0.77 19.72 0 0
0.76 22.77 0 0
0.78 94.3 0 0
0.59 78.29 0 0
0.55 66.19 0 0
0.79 17.11 0 0
0.72 99.89 0 0
0.72 59.3 0 0
0.86 21.24 0 0
0.72 129.57 0 0
0.71 77.89 0 0
0.86 75.94 0 0
0.84 76.58 0 0
0.75 50.43 0 0
0.77 19.81 0 0
0.76 87.42 0 0
0.78 20.75 0 0
0.74 138.17 0 0
0.71 146.85 0 0
0.74 56.27 0 0
0.77 108.41 0 0
0.81 109.57 0 0
0.69 92.31 0 0
0.69 31.71 0 0
0.72 81.58 0 0
0.74 112.4 0 0
0.49 19.03 0 0
0.54 134.67 0 0
0.68 34.12 0 0
0.58 81.23 0 0
0.6 24.63 0 0
0.64 26.69 0 0
0.59 31.37 0 0
0.75 51.31 0 0
0.64 18.21 0 0
0.47 105.86 0 0
0.41 14.92 0 0
0.56 37.41 0 0
0.49 17.86 0 0
0.38 51.65 0 0
0.52 63.32 0 0
0.71 27.87 0 0
0.55 73.83 0 0
0.54 41.86 0 0
0.57 106.49 0 0
0.78 15.87 0 0
0.52 92.25 0 0
0.53 94.75 0 0
0.6 34.77 0 0
0.54 88.09 0 0
0.64 95.74 0 0
0.54 70.96 0 0
0.54 37.22 0 0
0.51 71.19 0 0
0.55 36.25 0 0
0.61 54.63 0 0
0.76 16.79 0 0
0.56 42.38 0 0
0.72 120.4 0 0
0.66 116.93 0 0
0.72 74.66 0 0
0.75 126.24 0 0
0.74 15.36 0 0
0.82 121.41 0 0
0.84 44.96 0 0
0.74 83.19 0 0
0.81 126.58 0 0
0.74 102.8 0 0
0.75 107.55 0 0
0.61 112.92 0 0
0.79 61.78 0 0
0.75 74.59 0 0
0.87 15.17 0 0
0.64 89.25 0 0
0.89 15.06 0 0
0.63 30.82 0 0
0.75 61.89 0 0
0.39 44.09 0 0
0.39 65.45 0 0
0.45 50.29 0 0
0.73 52.25 0 0
0.73 66.34 0 0
0.71 107.54 0 0
0.76 32.86 0 0
0.67 81.44 0 0
0.65 41.5 0 0
0.51 65.88 0 0
0.55 29.09 0 0
0.56 24.56 0 0
0.61 68.32 0 0
0.52 45.56 0 0
0.55 19.86 0 0
0.53 18.83 0 0
0.43 72.67 0 0
0.63 24.61 0 0
0.78 18.84 0 0
0.55 150.58 0 0
0.8 10.87 0 0
0.55 44.47 0 0
0.61 112.52 0 0
0.68 96.85 0 0
0.81 110.55 0 0
0.65 12.91 0 0
0.77 115.96 0 0
0.72 97.57 0 0
0.71 50.44 0 0
0.8 14.74 0 0
0.53 70.26 0 0
0.8 127.35 0 0
0.71 102.22 0 0
0.7 33.42 0 0
0.62 68.04 0 0
0.76 33.15 0 0
0.65 53.39 0 0
0.68 90.76 0 0
0.78 17.26 0 0
0.78 33.61 0 0
0.75 46.89 0 0
0.74 105.34 0 0
0.71 126.39 0 0
0.71 86.9 0 0
0.56 55.9 0 0
0.71 50.76 0 0
0.73 78.62 0 0
0.63 12.65 0 0
0.61 78.39 0 0
0.49 35.3 0 0
0.61 94.28 0 0
0.76 31.82 0 0
0.65 49.17 0 0
0.73 23.67 0 0
0.77 68.2 0 0
0.73 67.71 0 0
0.74 75.29 0 0
0.77 20.16 0 0
0.78 79.34 0 0
0.73 62.04 0 0
0.69 61.9 0 0
0.66 130.69 0 0
0.67 15.17 0 0
0.61 124.35 0 0
0.64 16.43 0 0
0.78 112.55 0 0
0.73 118.14 0 0
0.76 76.16 0 0
0.71 138.24 0 0
0.73 25.48 0 0
0.7 17.03 0 0
0.7 116.67 0 0
0.52 17.37 0 0
0.54 16.05 0 0
0.36 33.74 0 0
0.42 16.17 0 0
0.56 24.09 0 0
0.54 59.07 0 0
0.51 10.2 0 0
0.53 84.39 0 0
0.62 46.12 0 0
0.67 26.46 0 0
0.64 31.76 0 0
0.61 43.56 0 0
0.65 90.78 0 0
0.75 51.15 0 0
0.72 114.64 0 0
0.65 16.36 0 0
0.68 18.74 0 0
0.74 40.05 0 0
0.75 39.99 0 0
0.72 54.6 0 0
0.72 17.27 0 0
0.36 86.27 0 0
0.59 20.12 0 0
0.6 91.37 0 0
0.5 87.21 0 0
0.68 122.02 0 0
0.72 111.07 0 0
0.65 94.32 0 0
0.79 20.43 0 0
0.87 15.66 0 0
0.65 94.18 0 0
0.8 121.89 0 0
0.75 23.24 0 0
0.39 60.11 0 0
0.7 81.88 0 0
0.63 17.56 0 0
0.54 91.28 0 0
0.42 59.89 0 0
0.57 89.82 0 0
0.56 13.76 0 0
0.7 16.4 0 0
0.54 121.26 0 0
0.38 39.19 0 0
0.62 43.02 0 0
0.54 98.95 0 0
0.6 18.37 0 0
0.57 51.32 0 0
0.39 67.05 0 0
0.64 82.24 0 0
0.68 70.57 0 0
0.62 76.06 0 0
0.6 40.26 0 0
0.63 54.52 0 0
0.68 31.69 0 0
0.59 111.24 0 0
0.61 28.14 0 0
0.44 63.11 0 0
0.73 58.39 0 0
0.63 26.29 0 0
0.6 141.85 0 0
0.75 35.11 0 0
0.79 150.21 0 0
0.69 24.5 0 0
0.58 64.73 0 0
0.7 23.08 0 0
0.44 31.83 0 0
0.66 41.23 0 0
0.62 41.54 0 0
0.72 26.44 0 0
0.64 26.73 0 0
0.44 103.32 0 0
0.69 15.48 0 0
0.46 35.75 0 0
0.6 39.75 0 0
0.64 58.79 0 0
0.61 91.99 0 0
0.56 59.38 0 0
0.52 65.2 0 0
0.63 105.86 0 0
0.6 24.22 0 0
0.67 16.34 0 0
0.64 115.35 0 0
0.57 69.7 0 0
0.74 124.16 0 0
0.78 14.54 0 0
0.58 40 0 0
0.41 85.32 0 0
0.39 79.73 0 0
0.37 40.65 0 0
0.66 12.97 0 0
0.42 81.91 0 0
0.38 28.25 0 0
0.47 74.85 0 0
0.65 62.05 0 0
0.72 30.65 0 0
0.85 49.58 0 0
0.8 22.07 0 0
0.48 36 0 0
0.77 37.55 0 0
0.64 51.15 0 0
0.66 22.99 0 0
0.75 118.27 0 0
0.45 30.82 0 0
0.73 31.53 0 0
0.88 23.08 0 0
0.68 37.57 0 0
0.76 80.61 0 0
0.81 48.79 0 0
0.75 44.25 0 0
0.5 99.97 0 0
0.67 14.29 0 0
0.53 47.81 0 0
0.63 17.09 0 0
0.42 68.56 0 0
0.53 63.25 0 0
0.63 94.4 0 0
0.61 26.4 0 0
0.45 41.47 0 0
0.38 49.3 0 0
0.64 18.45 0 0
0.62 47.01 0 0
0.48 52.01 0 0
0.6 17.19 0 0
0.49 91.26 0 0
0.66 49.91 0 0
0.59 64.36 0 0
0.58 94.94 0 0
0.69 53.8 0 0
0.82 41.73 0 0
0.68 37.5 0 0
0.62 105.97 0 0
0.88 43.29 0 0
0.64 85.58 0 0
0.85 15.04 0 0
0.63 90.91 0 0
0.67 27.52 0 0
0.62 77.71 0 0
0.63 62.35 0 0
0.55 100.29 0 0
0.6 23.77 0 0
0.62 56.8 0 0
0.63 16.63 0 0
0.59 96.02 0 0
0.65 67.15 0 0
0.65 127.63 0 0
0.52 98.85 0 0
0.67 53.36 0 0
0.56 99.04 0 0
0.7 60.11 0 0
0.73 106.21 0 0
0.63 83.36 0 0
0.68 43.16 0 0
0.68 15.95 0 0
0.54 83.3 0 0
0.71 15.93 0 0
0.79 16.65 0 0
0.55 30.87 0 0
0.7 43.3 0 0
0.71 27.97 0 0
0.44 134.84 0 0
0.77 17.05 0 0
0.58 73.26 0 0
0.62 134.25 0 0
0.56 79.04 0 0
0.59 132.64 0 0
0.53 83.15 0 0
0.64 21.67 0 0
0.69 116.45 0 0
0.76 131.74 0 0
0.76 62.48 0 0
0.67 105.14 0 0
0.79 82.36 0 0
0.66 76.83 0 0
0.87 15.65 0 0
0.83 31.32 0 0
0.78 107.83 0 0
0.77 20.19 0 0
0.74 98.81 0 0
0.77 20.58 0 0
0.74 123.26 0 0
0.78 34.01 0 0
0.74 14.91 0 0
0.6 122.53 0 0
0.52 18.06 0 0
0.59 17.08 0 0
0.64 93.45 0 0
0.58 124.38 0 0
0.65 120.22 0 0
0.64 19.48 0 0
0.66 62.08 0 0
0.81 50.14 0 0
0.65 85.75 0 0
0.72 72.2 0 0
0.69 22.44 0 0
0.67 106 0 0
0.74 94.27 0 0
0.8 52.02 0 0
0.78 17.7 0 0
0.74 44.85 0 0
0.82 59.14 0 0
0.81 19.65 0 0
0.73 75.57 0 0
0.67 96.99 0 0
0.79 33.65 0 0
0.61 146.05 0 0
0.85 21.11 0 0
0.64 29.65 0 0
0.81 17.13 0 0
0.71 41.05 0 0
0.82 31.42 0 0
0.84 15.75 0 0
0.9 25.27 0 0
0.79 47.4 0 0
0.63 16.54 0 0
0.51 46.07 0 0
0.77 14.81 0 0
0.51 32.89 0 0
0.56 18.07 0 0
0.62 34.97 0 0
0.64 83.47 0 0
0.6 91.63 0 0
0.56 23.75 0 0
0.63 89.97 0 0
0.66 14.51 0 0
0.46 65.37 0 0
0.89 17.27 0 0
0.62 92 0 0
0.71 42.91 0 0
0.67 65.04 0 0
0.82 32.3 0 0
0.78 15.75 0 0
0.71 88.02 0 0
0.44 72.24 0 0
0.87 25.88 0 0
0.7 13.47 0 0
0.43 18.02 0 0
0.4 28.5 0 0
0.48 13.76 0 0
0.45 74.15 0 0
0.38 75.27 0 0
0.32 28.52 0 0
0.45 66.01 0 0
0.68 96.15 0 0
0.71 63.41 0 0
0.8 14 0 0
0.84 59.47 0 0
0.81 150.23 0 0
0.82 33.44 0 0
0.88 71.44 0 0
0.82 79.65 0 0
0.72 13.63 0 0
0.76 112.06 0 0
0.73 97.65 0 0
0.88 81.38 0 0
0.61 49.58 0 0
0.85 50.6 0 0
0.78 65.71 0 0
0.87 15.54 0 0
0.76 87.4 0 0
0.79 64.8 0 0
0.5 113.22 0 0
0.51 96.53 0 0
0.65 20.25 0 0
0.51 106.03 0 0
0.52 26.58 0 0
0.37 61.55 0 0
0.51 99.46 0 0
0.29 46.72 0 0
0.31 51.12 0 0
0.45 8.65 0 0
0.32 49.23 0 0
0.32 80.52 0 0
0.76 78.57 0 0
0.72 59.99 0 0
0.75 47.53 0 0
0.66 16.17 0 0
0.77 74.69 0 0
0.67 19.01 0 0
0.83 37.83 0 0
0.79 76.33 0 0
0.79 72.77 0 0
0.73 68.66 0 0
0.51 43.7 0 0
0.78 13.52 0 0
0.65 60.1 0 0
0.6 29.67 0 0
0.48 48.44 0 0
0.75 71.66 0 0
0.83 15.57 0 0
0.64 55.38 0 0
0.72 30.13 0 0
0.7 24.69 0 0
0.53 31.1 0 0
0.75 14.27 0 0
0.63 19.72 0 0
0.51 36.42 0 0
0.57 15.11 0 0
0.73 51.06 0 0
0.56 51.36 0 0
0.54 63.27 0 0
0.56 41.39 0 0
0.58 19.96 0 0
0.9 14.47 0 0
0.69 139.95 0 0
0.65 39.04 0 0
0.63 32.62 0 0
0.67 99.3 0 0
0.7 30.39 0 0
0.73 40.74 0 0
0.5 33.14 0 0
0.62 35.22 0 0
0.57 133.56 0 0
0.68 53.47 0 0
0.57 129.41 0 0
0.67 32.59 0 0
0.71 10.99 0 0
0.53 122.91 0 0
0.73 42.99 0 0
0.51 56.97 0 0
0.49 30.99 0 0
0.51 75.98 0 0
0.52 45.28 0 0
0.6 26.23 0 0
0.65 13.44 0 0
0.56 15.23 0 0
0.6 44.69 0 0
0.76 28.5 0 0
0.56 48.85 0 0
0.62 138.56 0 0
0.77 17.37 0 0
0.54 135.4 0 0
0.56 38.86 0 0
0.71 59.19 0 0
0.64 68.1 0 0
0.85 13.61 0 0
0.66 131.9 0 0
0.73 140.35 0 0
0.73 37.57 0 0
0.68 40.34 0 0
0.72 18.12 0 0
0.77 46.58 0 0
0.64 79.61 0 0
0.81 16.92 0 0
0.65 74.61 0 0
0.75 59.24 0 0
0.74 98.4 0 0
0.6 15.19 0 0
0.43 71.2 0 0
0.58 16.25 0 0
0.49 21.87 0 0
0.49 14.06 0 0
0.44 87.02 0 0
0.56 16.88 0 0
0.55 61.15 0 0
0.51 75.58 0 0
0.72 28.99 0 0
0.52 55.79 0 0
0.57 68 0 0
0.54 18.47 0 0
0.7 67.78 0 0
0.5 47.56 0 0
0.52 72.54 0 0
0.86 15.61 0 0
0.57 39.78 0 0
0.65 32.84 0 0
0.52 54.37 0 0
0.78 17.1 0 0
0.42 52.24 0 0
0.53 63.46 0 0
0.55 12.43 0 0
0.48 57.27 0 0
0.69 35.34 0 0
0.63 66.75 0 0
0.63 29.43 0 0
0.53 44.74 0 0
0.72 108.21 0 0
0.38 23.94 0 0
0.67 77.69 0 0
0.69 126.38 0 0
0.67 64.06 0 0
0.44 50 0 0
0.59 17.52 0 0
0.6 34.55 0 0
0.49 89.12 0 0
0.74 97.73 0 0
0.63 24.73 0 0
0.45 85.98 0 0
0.4 18.04 0 0
0.43 19.14 0 0
0.46 62.48 0 0
0.41 78.35 0 0
0.42 75.01 0 0
0.83 90.3 0 0
0.46 94.5 0 0
0.81 14.98 0 0
0.77 22.24 0 0
0.77 84.12 0 0
0.57 47.76 0 0
0.85 83.61 0 0
0.84 87.23 0 0
0.58 97.18 0 0
0.76 24.31 0 0
0.68 99.92 0 0
0.77 16.52 0 0
0.67 26.17 0 0
0.52 16.26 0 0
0.67 109.31 0 0
0.67 93.01 0 0
0.74 16.66 0 0
0.36 78.23 0 0
0.71 49.67 0 0
0.78 111.41 0 0
0.54 91.92 0 0
0.67 60.69 0 0
0.69 15.32 0 0
0.66 21.41 0 0
0.59 35.79 0 0
0.72 47.42 0 0
0.6 12.71 0 0
0.45 29.31 0 0
0.57 31.89 0 0
0.55 19.76 0 0
0.42 91.24 0 0
0.48 146.8 0 0
0.48 89.53 0 0
0.44 83.4 0 0
0.52 26.03 0 0
0.56 29.23 0 0
0.53 65.23 0 0
0.49 72.5 0 0
0.52 78.11 0 0
0.62 28.04 0 0
0.41 16.26 0 0
0.56 15.99 0 0
0.56 21.01 0 0
0.4 68.23 0 0
0.48 58.83 0 0
0.6 16 0 0
0.68 13.62 0 0
0.43 19.57 0 0
0.58 49.57 0 0
0.73 13.2 0 0
0.62 72.47 0 0
0.66 23.87 0 0
0.65 18.39 0 0
0.5 76.58 0 0
0.71 39.41 0 0
0.76 63.27 0 0
0.71 50.04 0 0
0.55 87.07 0 0
0.81 26.65 0 0
0.77 66.25 0 0
0.7 38.23 0 0
0.76 93.76 0 0
0.4 66.54 0 0
0.71 46.92 0 0
0.74 31.29 0 0
0.66 106.2 0 0
0.69 14.06 0 0
0.69 100.05 0 0
0.72 16.3 0 0
0.66 93.28 0 0
0.71 110.26 0 0
0.68 82.66 0 0
0.52 85.17 0 0
0.73 89.94 0 0
0.74 82.1 0 0
0.76 66 0 0
0.76 49.15 0 0
0.58 18.6 0 0
0.65 39.03 0 0
0.7 12.5 0 0
0.71 69.24 0 0
0.83 55.69 0 0
0.77 20.32 0 0
0.74 41.15 0 0
0.73 37.22 0 0
0.63 108.41 0 0
0.67 36.11 0 0
0.71 35.94 0 0
0.71 57.76 0 0
0.71 91.12 0 0
0.77 19.16 0 0
0.61 32.39 0 0
0.71 26.23 0 0
0.43 37.24 0 0
0.78 17.74 0 0
0.5 74.58 0 0
0.73 27.37 0 0
0.38 69.86 0 0
0.38 43.48 0 0
0.5 11.11 0 0
0.39 35.07 0 0
0.37 77.37 0 0
0.43 86.88 0 0
0.46 15.6 0 0
0.43 63.49 0 0
0.38 39.14 0 0
0.39 61.86 0 0
0.68 37.45 0 0
0.52 20.56 0 0
0.59 59.1 0 0
0.55 31.83 0 0
0.78 24.96 0 0
0.43 76.08 0 0
0.72 19.29 0 0
0.65 24.28 0 0
0.57 156.31 0 0
0.77 20.98 0 0
0.65 49.66 0 0
0.79 12.4 0 0
0.71 17.73 0 0
0.67 28.47 0 0
0.69 30.55 0 0
0.67 36.14 0 0
0.56 49.56 0 0
0.58 14.05 0 0
0.43 58.97 0 0
0.8 31.6 0 0
0.56 64.39 0 0
0.34 39.04 0 0
0.44 20.46 0 0
0.47 73.14 0 0
0.42 45.32 0 0
0.55 45.43 0 0
0.61 17.86 0 0
0.55 71.43 0 0
0.55 46.36 0 0
0.64 28.93 0 0
0.38 105.25 0 0
0.53 17.66 0 0
0.66 64.15 0 0
0.64 64.61 0 0
0.64 96.47 0 0
0.57 18.09 0 0
0.54 55.45 0 0
0.63 99.75 0 0
0.67 97.9 0 0
0.65 55.11 0 0
0.64 100.26 0 0
0.69 16.36 0 0
0.67 42.1 0 0
0.78 20.25 0 0
0.63 37.37 0 0
0.62 22.38 0 0
0.61 27.9 0 0
0.7 22.61 0 0
0.74 50.68 0 0
0.66 114.2 0 0
0.42 22.99 0 0
0.61 131.67 0 0
0.68 13.8 0 0
0.61 136.02 0 0
0.69 100.97 0 0
0.6 42.13 0 0
0.63 90.63 0 0
0.63 16.76 0 0
0.65 123.9 0 0
0.6 116.16 0 0
0.66 57.58 0 0
0.64 18.97 0 0
0.67 72.22 0 0
0.68 96.87 0 0
0.69 124.81 0 0
0.64 71.36 0 0
0.69 30.17 0 0
0.71 63.61 0 0
0.51 61.05 0 0
0.62 105.29 0 0
0.7 95.94 0 0
0.7 72.09 0 0
0.72 74.16 0 0
0.68 16.33 0 0
0.65 17.24 0 0
0.65 62.11 0 0
0.67 27.69 0 0
0.73 88.82 0 0
0.69 91.31 0 0
0.79 17.51 0 0
0.71 123.63 0 0
0.73 15.08 0 0
0.8 80.96 0 0
0.78 84.11 0 0
0.71 30.39 0 0
0.85 19.81 0 0
0.76 94.47 0 0
0.71 67.15 0 0
0.79 14.34 0 0
0.81 73.23 0 0
0.77 88.75 0 0
0.69 106.39 0 0
0.73 88.05 0 0
0.65 38.05 0 0
0.84 17.48 0 0
0.72 15.81 0 0
0.72 11.77 0 0
0.7 37.12 0 0
0.69 20.21 0 0
0.67 29.35 0 0
0.68 70.39 0 0
0.47 85.55 0 0
0.66 16.08 0 0
0.66 16.98 0 0
0.6 110.11 0 0
0.7 15.27 0 0
0.67 26.3 0 0
0.54 108.16 0 0
0.61 92.16 0 0
0.61 106.9 0 0
0.67 45.07 0 0
0.64 16.89 0 0
0.63 55.36 0 0
0.67 108.66 0 0
0.7 19.94 0 0
0.69 54.37 0 0
0.66 111.73 0 0
0.48 86.47 0 0
0.55 13.93 0 0
0.36 17.8 0 0
0.52 62.99 0 0
0.57 55.22 0 0
0.47 18.16 0 0
0.59 11.77 0 0
0.49 29.83 0 0
0.53 13.08 0 0
0.47 83.95 0 0
0.5 94.71 0 0
0.64 65.96 0 0
0.41 18.04 0 0
0.46 47.96 0 0
0.4 52.64 0 0
0.49 68.26 0 0
0.51 82.04 0 0
0.48 49.27 0 0
0.48 84.96 0 0
0.48 108.37 0 0
0.88 33.65 0 0
0.83 18.28 0 0
0.82 42.6 0 0
0.55 79.86 0 0
0.56 35.69 0 0
0.8 42.21 0 0
0.73 75.14 0 0
0.8 51.93 0 0
0.82 41.84 0 0
0.84 44.27 0 0
0.75 61.33 0 0
0.77 114.6 0 0
0.75 91.12 0 0
0.59 96.4 0 0
0.59 74.78 0 0
0.68 106.65 0 0
0.59 26.18 0 0
0.66 119.51 0 0
0.54 83.18 0 0
0.56 44.05 0 0
0.56 82.84 0 0
0.62 14 0 0
0.58 102.93 0 0
0.82 12.38 0 0
0.67 109.56 0 0
0.59 43.78 0 0
0.64 125.94 0 0
0.59 77.57 0 0
0.62 17.47 0 0
0.68 36.44 0 0
0.37 45.16 0 0
0.72 42.91 0 0
0.74 104 0 0
0.7 30.75 0 0
0.64 15.99 0 0
0.76 20.3 0 0
0.68 124.68 0 0
0.62 145.31 0 0
0.6 13.62 0 0
0.8 16.32 0 0
0.69 32.61 0 0
0.66 63.8 0 0
0.76 55.66 0 0
0.59 33.57 0 0
0.57 149.49 0 0
0.5 43.35 0 0
0.75 117.31 0 0
0.62 14.5 0 0
0.68 94.52 0 0
0.7 42.7 0 0
0.72 114.44 0 0
0.5 50.86 0 0
0.7 37.5 0 0
0.7 59.02 0 0
0.58 39.9 0 0
0.77 30 0 0
0.67 104.07 0 0
0.7 47.42 0 0
0.78 13.54 0 0
0.73 58.58 0 0
0.58 68.24 0 0
0.71 37.2 0 0
0.86 20 0 0
0.6 84.11 0 0
0.78 16.9 0 0
0.79 19.74 0 0
0.75 37.88 0 0
0.7 45.84 0 0
0.74 30.63 0 0
0.72 23.58 0 0
0.72 31.25 0 0
0.8 23.63 0 0
0.64 40.05 0 0
0.63 16.18 0 0
0.78 43.81 0 0
0.32 115.73 0 0
0.52 28.88 0 0
0.7 15.85 0 0
0.67 43.82 0 0
0.55 31.57 0 0
0.5 58.19 0 0
0.86 14.81 0 0
0.49 24.85 0 0
0.54 38.85 0 0
0.61 14.23 0 0
0.47 40.77 0 0
0.68 109.81 0 0
0.53 71.63 0 0
0.79 10.17 0 0
0.64 20.7 0 0
0.74 41.16 0 0
0.44 50.93 0 0
0.73 82.31 0 0
0.73 84.8 0 0
0.57 95.85 0 0
0.74 39.68 0 0
0.8 14.09 0 0
0.71 22 0 0
0.54 72.95 0 0
0.48 20.95 0 0
0.4 41.66 0 0
0.46 54.89 0 0
0.57 16.56 0 0
0.74 13.32 0 0
0.48 95.62 0 0
0.64 25.4 0 0
0.49 41.91 0 0
0.45 70.39 0 0
0.77 66.53 0 0
0.7 28.78 0 0
0.79 79.13 0 0
0.67 50.31 0 0
0.56 70.46 0 0
0.75 69.95 0 0
0.65 67.6 0 0
0.84 20.23 0 0
0.77 46.72 0 0
0.73 95.3 0 0
0.71 58.4 0 0
0.75 53.92 0 0
0.74 52.25 0 0
0.76 40.4 0 0
0.61 26.74 0 0
0.7 77.08 0 0
0.75 17.79 0 0
0.76 64.65 0 0
0.82 32.46 0 0
0.8 36.18 0 0
0.72 72.51 0 0
0.76 34.43 0 0
0.76 71.01 0 0
0.73 116.34 0 0
0.82 15.93 0 0
0.84 66.84 0 0
0.76 60.14 0 0
0.71 51.33 0 0
0.67 71.83 0 0
0.75 39.07 0 0
0.66 84.3 0 0
0.74 70.82 0 0
0.75 56.48 0 0
0.39 50.16 0 0
0.36 89.44 0 0
0.39 17.27 0 0
0.4 87.93 0 0
0.44 44.59 0 0
0.32 39.63 0 0
0.39 78.13 0 0
0.37 26.54 0 0
0.71 22.41 0 0
0.45 79.77 0 0
0.69 30.48 0 0
0.67 40.44 0 0
0.74 21.74 0 0
0.81 105.86 0 0
0.71 108.39 0 0
0.65 94.46 0 0
0.78 33.3 0 0
0.82 117.76 0 0
0.71 19.31 0 0
0.77 111.59 0 0
0.86 15.59 0 0
0.79 22.97 0 0
0.62 114.02 0 0
0.74 103.88 0 0
0.57 36.66 0 0
0.89 14.25 0 0
0.65 40.73 0 0
0.61 103.87 0 0
0.74 97.6 0 0
0.65 116.98 0 0
0.68 62.79 0 0
0.59 10.16 0 0
0.35 13.21 0 0
0.49 13.98 0 0
0.41 53.64 0 0
0.53 36.31 0 0
0.44 66.87 0 0
0.5 46.02 0 0
0.35 55.07 0 0
0.62 35.08 0 0
0.45 101.69 0 0
0.4 14.51 0 0
0.47 78.75 0 0
0.71 19.01 0 0
0.5 44.87 0 0
0.34 36.11 0 0
0.44 80.82 0 0
0.56 27.21 0 0
0.41 17.84 0 0
0.73 29.2 0 0
0.42 69.62 0 0
0.42 14.9 0 0
0.43 25.56 0 0
0.39 79.44 0 0
0.6 36.82 0 0
0.68 42.7 0 0
0.73 18.91 0 0
0.75 14.07 0 0
0.62 102.09 0 0
0.76 35.44 0 0
0.73 51.07 0 0
0.77 67.32 0 0
0.72 27.53 0 0
0.8 57.05 0 0
0.84 13.51 0 0
0.81 41.59 0 0
0.75 58.67 0 0
0.72 44.59 0 0
0.72 56.67 0 0
0.7 56.16 0 0
0.74 30.25 0 0
0.7 70.89 0 0
0.63 16.2 0 0
0.68 20.03 0 0
0.65 27.55 0 0
0.64 12.01 0 0
0.7 13.25 0 0
0.72 57.94 0 0
0.53 17.73 0 0
0.7 44.85 0 0
0.67 100.19 0 0
0.68 43.1 0 0
0.67 15.85 0 0
0.65 44.53 0 0
0.71 99.67 0 0
0.71 88.59 0 0
0.66 96.08 0 0
0.45 62.23 0 0
0.37 46.66 0 0
0.34 76.11 0 0
0.55 45.95 0 0
0.43 77.07 0 0
0.36 80.24 0 0
0.76 12.66 0 0
0.77 42.46 0 0
0.75 65.95 0 0
0.69 98.98 0 0
0.76 87.64 0 0
0.71 76.49 0 0
0.72 22.38 0 0
0.69 117.31 0 0
0.63 25.05 0 0
0.42 68.68 0 0
0.76 27.62 0 0
0.72 89.87 0 0
0.71 80.37 0 0
0.6 47.69 0 0
0.63 98.14 0 0
0.58 43.11 0 0
0.65 122.81 0 0
0.65 17 0 0
0.66 27.66 0 0
0.63 78.82 0 0
0.62 33.08 0 0
0.59 59.26 0 0
0.63 15.03 0 0
0.7 39.54 0 0
0.57 118.59 0 0
0.78 18.05 0 0
0.66 16.54 0 0
0.77 28.83 0 0
0.79 14.73 0 0
0.63 13.82 0 0
0.67 32.06 0 0
0.75 24.37 0 0
0.72 120.41 0 0
0.73 16.83 0 0
0.75 68.85 0 0
0.7 115.21 0 0
0.88 15.75 0 0
0.75 64.95 0 0
0.69 101.63 0 0
0.73 121.63 0 0
0.4 48.65 0 0
0.64 72.52 0 0
0.61 109.29 0 0
0.74 72.61 0 0
0.78 16.19 0 0
0.75 57.72 0 0
0.73 28.35 0 0
0.76 17.15 0 0
0.72 58.17 0 0
0.43 63.75 0 0
0.87 20.82 0 0
0.76 33.6 0 0
0.89 15.53 0 0
0.84 34.5 0 0
0.72 57.1 0 0
0.62 84.1 0 0
0.64 34.37 0 0
0.62 20.34 0 0
0.61 92.38 0 0
0.73 10.22 0 0
0.65 88.55 0 0
0.65 44.85 0 0
0.65 14.59 0 0
0.7 69.49 0 0
0.75 77.91 0 0
0.68 19.43 0 0
0.63 60.21 0 0
0.5 71.88 0 0
0.64 75.71 0 0
0.63 20.9 0 0
0.62 12.55 0 0
0.68 16.68 0 0
0.71 26.53 0 0
0.7 42.74 0 0
0.65 41.91 0 0
0.56 132.68 0 0
0.73 38.78 0 0
0.5 85.53 0 0
0.51 45.31 0 0
0.51 32.67 0 0
0.56 61.9 0 0
0.49 78.8 0 0
0.5 71.54 0 0
0.52 27.17 0 0
0.53 103.03 0 0
0.75 57.46 0 0
0.57 65.8 0 0
0.61 83.55 0 0
0.66 16.28 0 0
0.64 68.05 0 0
0.52 31.88 0 0
0.58 36.59 0 0
0.7 92.34 0 0
0.6 19.34 0 0
0.63 18.29 0 0
0.63 67.25 0 0
0.71 32.18 0 0
0.53 76.67 0 0
0.6 83.29 0 0
0.66 84.66 0 0
0.68 18.94 0 0
0.62 36.95 0 0
0.65 18.04 0 0
0.61 156.06 0 0
0.62 52.16 0 0
0.64 15.55 0 0
0.62 63.16 0 0
0.64 27.26 0 0
0.62 92.97 0 0
0.65 18.15 0 0
0.6 109.5 0 0
0.59 117.22 0 0
0.63 46.82 0 0
0.61 11.65 0 0
0.39 78.25 0 0
0.62 39.4 0 0
0.72 52.9 0 0
0.79 12.29 0 0
0.58 114.96 0 0
0.72 46.02 0 0
0.35 57.27 0 0
0.56 26.19 0 0
0.58 29.09 0 0
0.58 28.11 0 0
0.59 55.6 0 0
0.75 50.48 0 0
0.43 56.61 0 0
0.35 77.44 0 0
0.68 16.34 0 0
0.37 94.06 0 0
0.64 93.68 0 0
0.7 93.36 0 0
0.64 47.52 0 0
0.63 30.15 0 0
0.63 51.83 0 0
0.56 68.83 0 0
0.46 79.94 0 0
0.61 15.12 0 0
0.65 71.27 0 0
0.44 65.12 0 0
0.63 106.16 0 0
0.61 59.08 0 0
0.45 60.53 0 0
0.59 13.94 0 0
0.55 118.88 0 0
0.56 84.19 0 0
0.5 13.91 0 0
0.52 110.81 0 0
0.55 68.44 0 0
0.58 41.56 0 0
0.52 116.35 0 0
0.6 92.57 0 0
0.6 23.49 0 0
0.5 35.81 0 0
0.51 96.71 0 0
0.6 81.77 0 0
0.57 78.4 0 0
0.62 29.64 0 0
0.64 89.74 0 0
0.57 16.14 0 0
0.57 18.36 0 0
0.39 26.89 0 0
0.61 34.32 0 0
0.55 92.16 0 0
0.59 43.56 0 0
0.68 29.9 0 0
0.76 53.75 0 0
0.69 38.64 0 0
0.8 14.95 0 0
0.69 40.45 0 0
0.74 63.28 0 0
0.81 11.24 0 0
0.72 39.41 0 0
0.75 38.32 0 0
0.7 31.61 0 0
0.6 86.76 0 0
0.66 125.54 0 0
0.57 85.64 0 0
0.58 118.81 0 0
0.72 39.39 0 0
0.66 122.4 0 0
0.72 69.08 0 0
0.65 97.32 0 0
0.7 33.94 0 0
0.78 14.77 0 0
0.49 50.19 0 0
0.47 85.98 0 0
0.79 17.35 0 0
0.67 55.69 0 0
0.71 101.83 0 0
0.66 50.83 0 0
0.36 12.87 0 0
0.33 73.35 0 0
0.38 55.36 0 0
0.34 36.04 0 0
0.36 45.99 0 0
0.51 39.29 0 0
0.7 12.26 0 0
0.39 49.83 0 0
0.43 21.74 0 0
0.37 68.29 0 0
0.58 10.53 0 0
0.52 38.44 0 0
0.35 63.5 0 0
0.69 109.33 0 0
0.71 59.59 0 0
0.62 50.49 0 0
0.57 96.71 0 0
0.64 12.31 0 0
0.72 39.5 0 0
0.66 116.33 0 0
0.65 18.53 0 0
0.43 55.05 0 0
0.66 45.84 0 0
0.5 87.3 0 0
0.6 14.84 0 0
0.41 45.66 0 0
0.63 51.06 0 0
0.76 45.8 0 0
0.63 40.13 0 0
0.62 64.19 0 0
0.54 49.76 0 0
0.6 68.86 0 0
0.66 74.09 0 0
0.51 15.3 0 0
0.59 23.18 0 0
0.54 64.8 0 0
0.55 46.9 0 0
0.68 58.05 0 0
0.57 26.32 0 0
0.61 82.69 0 0
0.4 13.63 0 0
0.35 58.07 0 0
0.44 11.87 0 0
0.37 63.96 0 0
0.47 72.77 0 0
0.66 21.58 0 0
0.43 10.48 0 0
0.45 57.04 0 0
0.35 12.68 0 0
0.83 12.51 0 0
0.7 86.74 0 0
0.7 75.71 0 0
0.77 23 0 0
0.73 60.93 0 0
0.72 42.53 0 0
0.68 23.14 0 0
0.78 29.13 0 0
0.82 16.29 0 0
0.69 34.84 0 0
0.82 25.03 0 0
0.36 91.93 0 0
0.47 26.89 0 0
0.44 16.47 0 0
0.41 31.2 0 0
0.34 42.51 0 0
0.38 41.68 0 0
0.73 10.02 0 0
0.4 39.86 0 0
0.39 49.78 0 0
0.45 14.9 0 0
0.82 16.19 0 0
0.79 30.1 0 0
0.75 17.68 0 0
0.81 16.49 0 0
0.73 88.93 0 0
0.76 31.34 0 0
0.71 123.56 0 0
0.67 17.71 0 0
0.63 23.22 0 0
0.91 16.79 0 0
0.8 22.74 0 0
0.71 32.16 0 0
0.83 17.66 0 0
0.71 36.12 0 0
0.34 20.09 0 0
0.37 46.06 0 0
0.35 47.6 0 0
0.62 8.06 0 0
0.49 58.38 0 0
0.35 17 0 0
0.44 82.47 0 0
0.48 57.3 0 0
0.75 57.81 0 0
0.69 72.54 0 0
0.76 39.56 0 0
0.67 60.03 0 0
0.69 136.6 0 0
0.74 58.68 0 0
0.53 35.97 0 0
0.59 64.48 0 0
0.74 16.75 0 0
0.68 130.21 0 0
0.68 109.24 0 0
0.81 13.47 0 0
0.78 67.97 0 0
0.63 51.09 0 0
0.62 45.78 0 0
0.57 79.66 0 0
0.52 62.71 0 0
0.69 13.3 0 0
0.73 13.82 0 0
0.5 87.99 0 0
0.54 14.68 0 0
0.53 21.31 0 0
0.53 50.88 0 0
0.52 110.44 0 0
0.54 100.71 0 0
0.63 17.59 0 0
0.67 77 0 0
0.59 142.86 0 0
0.63 60.26 0 0
0.72 19.07 0 0
0.68 58.5 0 0
0.64 15.97 0 0
0.63 42.19 0 0
0.74 17.5 0 0
0.8 41.08 0 0
0.68 50.27 0 0
0.79 88.21 0 0
0.63 99.49 0 0
0.63 17.16 0 0
0.61 14.2 0 0
0.76 15.75 0 0
0.63 18.11 0 0
0.7 62.82 0 0
0.6 85.32 0 0
0.7 71.16 0 0
0.39 46.04 0 0
0.62 15.06 0 0
0.72 61.72 0 0
0.63 89.1 0 0
0.7 80.3 0 0
0.59 81.89 0 0
0.75 22.36 0 0
0.65 30.79 0 0
0.59 45.81 0 0
0.67 22.72 0 0
0.66 18.74 0 0
0.53 84.96 0 0
0.57 50.73 0 0
0.72 34.16 0 0
0.71 77.47 0 0
0.74 21.48 0 0
0.72 14.96 0 0
0.67 17.84 0 0
0.67 38.43 0 0
0.55 103.39 0 0
0.63 27.41 0 0
0.55 44.97 0 0
0.44 65.13 0 0
0.61 43.37 0 0
0.49 24.57 0 0
0.55 49.98 0 0
0.66 13.42 0 0
0.57 17.44 0 0
0.51 43.83 0 0
0.56 13.39 0 0
0.61 26.99 0 0
0.6 25.33 0 0
0.44 67.23 0 0
0.71 32.08 0 0
0.53 57.9 0 0
0.68 43.24 0 0
0.64 23.81 0 0
0.61 95.93 0 0
0.57 13.82 0 0
0.64 41.96 0 0
0.6 36.66 0 0
0.66 28.5 0 0
0.6 15.47 0 0
0.73 53.71 0 0
0.7 81.93 0 0
0.65 65.71 0 0
0.57 72.21 0 0
0.64 8.89 0 0
0.57 17.4 0 0
0.71 86.2 0 0
0.71 20.95 0 0
0.65 13.86 0 0
0.71 63.57 0 0
0.6 56.1 0 0
0.71 29.2 0 0
0.59 83.76 0 0
0.64 90.21 0 0
0.42 19.56 0 0
0.62 76.1 0 0
0.69 18.75 0 0
0.71 79.95 0 0
0.82 14.93 0 0
0.64 76.14 0 0
0.61 79.11 0 0
0.78 22.51 0 0
0.67 49.73 0 0
0.68 12.96 0 0
0.72 27.97 0 0
0.72 37.43 0 0
0.74 18.11 0 0
0.65 20.19 0 0
0.66 47.18 0 0
0.74 77.97 0 0
0.73 34.73 0 0
0.77 71.09 0 0
0.56 99.34 0 0
0.8 42.24 0 0
0.73 39.62 0 0
0.65 43.81 0 0
0.68 14.86 0 0
0.55 79 0 0
0.62 12.05 0 0
0.46 53.56 0 0
0.54 39.29 0 0
0.65 61.22 0 0
0.56 12.78 0 0
0.52 29 0 0
0.55 67.57 0 0
0.59 62.26 0 0
0.41 13.69 0 0
0.53 93.47 0 0
0.54 34.97 0 0
0.41 41.48 0 0
0.51 124.99 0 0
0.61 80.8 0 0
0.49 101.95 0 0
0.67 14.57 0 0
0.5 88.28 0 0
0.45 20.01 0 0
0.61 61.91 0 0
0.51 107.12 0 0
0.5 17.3 0 0
0.56 127.39 0 0
0.65 69.5 0 0
0.81 13.13 0 0
0.71 39.09 0 0
0.76 26.5 0 0
0.43 44.73 0 0
0.7 48.74 0 0
0.64 71.87 0 0
0.73 64.62 0 0
0.73 36.23 0 0
0.78 33.85 0 0
0.71 83.86 0 0
0.54 103.1 0 0
0.77 51.3 0 0
0.68 98.65 0 0
0.73 23.96 0 0
0.61 72.36 0 0
0.75 25.26 0 0
0.58 59.81 0 0
0.61 12.19 0 0
0.69 61.64 0 0
0.6 13.61 0 0
0.57 78.21 0 0
0.55 76.32 0 0
0.55 112.01 0 0
0.54 53.82 0 0
0.6 10.8 0 0
0.56 10.89 0 0
0.55 45.01 0 0
0.55 110.62 0 0
0.39 56.38 0 0
0.65 77.68 0 0
0.71 88.91 0 0
0.66 120.52 0 0
0.69 13.34 0 0
0.69 61.9 0 0
0.69 100.07 0 0
0.74 59.1 0 0
0.69 72.58 0 0
0.53 95.84 0 0
0.7 89.05 0 0
0.69 80.23 0 0
0.74 54.23 0 0
0.68 71.96 0 0
0.46 90.56 0 0
0.71 26.6 0 0
0.59 107.52 0 0
0.64 28.5 0 0
0.64 69.46 0 0
0.58 81 0 0
0.57 72.08 0 0
0.53 92.19 0 0
0.64 23.26 0 0
0.52 46.13 0 0
0.5 80.81 0 0
0.44 9.24 0 0
0.51 66.04 0 0
0.33 14.86 0 0
0.52 53.41 0 0
0.53 72.75 0 0
0.73 43.89 0 0
0.72 110.11 0 0
0.7 41.33 0 0
0.78 15.04 0 0
0.79 14.2 0 0
0.79 20.51 0 0
0.7 40.39 0 0
0.8 37.97 0 0
0.7 45.49 0 0
0.8 52.91 0 0
0.87 52.23 0 0
0.86 21.71 0 0
0.76 43.72 0 0
0.74 91.18 0 0
0.71 38.24 0 0
0.79 48.16 0 0
0.83 18.4 0 0
0.66 50.64 0 0
0.72 56.87 0 0
0.55 99.22 0 0
0.51 82.12 0 0
0.56 116.93 0 0
0.65 11.79 0 0
0.58 118.7 0 0
0.59 14.21 0 0
0.6 35.84 0 0
0.66 39.16 0 0
0.8 19 0 0
0.68 59.42 0 0
0.7 92.23 0 0
0.73 44.92 0 0
0.78 102.18 0 0
0.78 28.48 0 0
0.7 59.33 0 0
0.84 9.91 0 0
0.79 102.91 0 0
0.7 67.49 0 0
0.73 13.04 0 0
0.68 37.57 0 0
0.51 61.74 0 0
0.63 35.24 0 0
0.58 46.89 0 0
0.57 64.16 0 0
0.61 13.39 0 0
0.56 145.98 0 0
0.64 16.98 0 0
0.59 64.88 0 0
0.62 92.21 0 0
0.57 113.71 0 0
0.42 30.73 0 0
0.55 43.57 0 0
0.61 68.98 0 0
0.64 19.85 0 0
0.59 69.36 0 0
0.61 16.14 0 0
0.64 15.83 0 0
0.57 68.92 0 0
0.51 33.86 0 0
0.63 41.39 0 0
0.69 17.26 0 0
0.67 17.66 0 0
0.67 29.49 0 0
0.65 94.55 0 0
0.75 19.96 0 0
0.71 29.75 0 0
0.63 40.43 0 0
0.65 20.71 0 0
0.62 81.16 0 0
0.67 16.1 0 0
0.74 33.36 0 0
0.82 17.59 0 0
0.64 30.41 0 0
0.63 76.04 0 0
0.75 46.75 0 0
0.71 45.12 0 0
0.61 45.18 0 0
0.73 70.6 0 0
0.72 33.92 0 0
0.75 15.93 0 0
0.84 57.03 0 0
0.73 73.36 0 0
0.65 61.42 0 0
0.73 16.25 0 0
0.79 19.48 0 0
0.68 57.99 0 0
0.7 45.46 0 0
0.71 34.79 0 0
0.72 35.41 0 0
0.74 14.7 0 0
0.8 44.04 0 0
0.7 43.54 0 0
0.72 46.3 0 0
0.42 96.01 0 0
0.56 84.33 0 0
0.77 19.37 0 0
0.7 61.83 0 0
0.75 27.14 0 0
0.59 55.97 0 0
0.67 55.95 0 0
0.73 22.48 0 0
0.69 33.98 0 0
0.67 66.37 0 0
0.72 64.32 0 0
0.64 24.49 0 0
0.31 81.66 0 0
0.6 12.43 0 0
0.67 15.56 0 0
0.58 128.08 0 0
0.48 118.03 0 0
0.61 67.22 0 0
0.63 19.12 0 0
0.41 68.38 0 0
0.57 19.62 0 0
0.64 97.13 0 0
0.6 19.02 0 0
0.56 82.91 0 0
0.46 83.98 0 0
0.6 82.92 0 0
0.53 14.07 0 0
0.62 47.92 0 0
0.65 70.68 0 0
0.5 37.9 0 0
0.52 56.06 0 0
0.5 121.42 0 0
0.62 43.75 0 0
0.56 55.25 0 0
0.48 11.38 0 0
0.49 32.09 0 0
0.46 44.05 0 0
0.44 66.92 0 0
0.39 26.48 0 0
0.49 56.35 0 0
0.34 12.87 0 0
0.52 15.83 0 0
0.38 49.46 0 0
0.33 52.12 0 0
0.5 84.5 0 0
0.37 115.32 0 0
0.54 101.51 0 0
0.46 15.9 0 0
0.5 32.64 0 0
0.53 49.93 0 0
0.49 82.82 0 0
0.42 44.12 0 0
0.58 33.56 0 0
0.52 29.9 0 0
0.48 73.82 0 0
0.36 47.39 0 0
0.46 73.2 0 0
0.92 21.62 0 0
0.54 45.9 0 0
0.53 79.21 0 0
0.43 76.33 0 0
0.44 75.82 0 0
0.5 29.55 0 0
0.44 61.83 0 0
0.4 76.55 0 0
0.73 96.38 0 0
0.6 41 0 0
0.65 13.12 0 0
0.6 20.19 0 0
0.54 34.57 0 0
0.61 144.62 0 0
0.59 35.88 0 0
0.62 142.98 0 0
0.64 12.92 0 0
0.56 62.88 0 0
0.71 24.52 0 0
0.59 47.81 0 0
0.57 49.99 0 0
0.58 96.89 0 0
0.53 25.2 0 0
0.65 71.87 0 0
0.74 50.12 0 0
0.68 97.23 0 0
0.59 39.53 0 0
0.66 57.88 0 0
0.72 14.94 0 0
0.63 104.56 0 0
0.78 17.37 0 0
0.68 28.2 0 0
0.8 14.98 0 0
0.66 68.04 0 0
0.67 42.71 0 0
0.69 16.89 0 0
0.59 93.83 0 0
0.59 50.39 0 0
0.52 44.68 0 0
0.76 15.15 0 0
0.53 69.68 0 0
0.6 32.45 0 0
0.55 19.71 0 0
0.61 61.61 0 0
0.54 60.77 0 0
0.57 79.46 0 0
0.61 57.44 0 0
0.59 84.43 0 0
0.63 116.77 0 0
0.65 118.35 0 0
0.65 95.69 0 0
0.4 63.01 0 0
0.65 84.11 0 0
0.68 16.03 0 0
0.63 74.95 0 0
0.66 45.94 0 0
0.67 74.54 0 0
0.72 22.17 0 0
0.63 116.75 0 0
0.69 83.98 0 0
0.6 16.59 0 0
0.53 86.54 0 0
0.63 73.44 0 0
0.6 46.49 0 0
0.66 25.02 0 0
0.78 11.89 0 0
0.63 126.68 0 0
0.57 23.63 0 0
0.6 54.34 0 0
0.58 87.95 0 0
0.61 119.57 0 0
0.43 46.18 0 0
0.74 12.17 0 0
0.76 98.54 0 0
0.55 83.66 0 0
0.63 28.12 0 0
0.64 14.27 0 0
0.72 45.39 0 0
0.69 113.44 0 0
0.66 21.59 0 0
0.49 56.33 0 0
0.73 32.45 0 0
0.75 15.78 0 0
0.78 17.04 0 0
0.69 104.17 0 0
0.82 15.97 0 0
0.72 90.41 0 0
0.68 77.92 0 0
0.69 67.95 0 0
0.82 21.8 0 0
0.79 36.95 0 0
0.84 85.28 0 0
0.78 81.5 0 0
0.77 13.56 0 0
0.83 19.76 0 0
0.85 85.98 0 0
0.68 69.86 0 0
0.55 48.16 0 0
0.53 11.19 0 0
0.72 67.65 0 0
0.59 74.01 0 0
0.68 35.41 0 0
0.43 35.02 0 0
0.63 92.52 0 0
0.65 17.59 0 0
0.62 102.46 0 0
0.68 64.17 0 0
0.59 14.59 0 0
0.7 76.46 0 0
0.43 52.22 0 0
0.62 15.77 0 0
0.34 68.8 0 0
0.61 94.77 0 0
0.58 53.98 0 0
0.81 23.3 0 0
0.72 49.87 0 0
0.57 35.94 0 0
0.68 14.89 0 0
0.59 63.25 0 0
0.7 16.11 0 0
0.59 138.1 0 0
0.54 143.23 0 0
0.57 96 0 0
0.65 14.06 0 0
0.57 78.85 0 0
0.42 46.72 0 0
0.53 71.41 0 0
0.75 25.76 0 0
0.64 61.93 0 0
0.71 114.89 0 0
0.66 104.04 0 0
0.56 88.96 0 0
0.65 29.68 0 0
0.78 106.71 0 0
0.7 114.08 0 0
0.68 59.31 0 0
0.68 115.66 0 0
0.73 23.27 0 0
0.43 70.63 0 0
0.66 76.14 0 0
0.68 14.38 0 0
0.67 14.78 0 0
0.63 20.53 0 0
0.54 40.53 0 0
0.76 21.25 0 0
0.66 92.71 0 0
0.71 13.72 0 0
0.63 101.77 0 0
0.69 16 0 0
0.69 137.73 0 0
0.71 79.62 0 0
0.69 110.75 0 0
0.53 26.02 0 0
0.71 125.51 0 0
0.69 67.87 0 0
0.62 114.44 0 0
0.73 83.52 0 0
0.69 143.57 0 0
0.69 93.77 0 0
0.71 135.2 0 0
0.76 20.83 0 0
0.59 16.6 0 0
0.7 124.39 0 0
0.62 17.51 0 0
0.49 43.04 0 0
0.73 92.78 0 0
0.67 48.31 0 0
0.79 44.67 0 0
0.74 32.52 0 0
0.77 18.76 0 0
0.74 56.62 0 0
0.79 14.33 0 0
0.52 91.68 0 0
0.72 35.37 0 0
0.72 46.12 0 0
0.78 39.56 0 0
0.57 93.34 0 0
0.88 120.35 0 0
0.68 110.53 0 0
0.68 105.45 0 0
0.72 119.67 0 0
0.69 39.57 0 0
0.65 18.14 0 0
0.76 32.4 0 0
0.73 58.29 0 0
0.61 19.88 0 0
0.47 16.58 0 0
0.56 28.58 0 0
0.44 95.74 0 0
0.44 61.76 0 0
0.58 72.33 0 0
0.44 67.87 0 0
0.69 54.83 0 0
0.43 109.27 0 0
0.53 40.77 0 0
0.51 26.48 0 0
0.46 52.62 0 0
0.54 43.14 0 0
0.4 25.22 0 0
0.64 51.66 0 0
0.52 14.76 0 0
0.5 39.22 0 0
0.55 14.38 0 0
0.54 57.21 0 0
0.55 47.95 0 0
0.55 92.54 0 0
0.7 58.22 0 0
0.68 114.01 0 0
0.65 96.03 0 0
0.85 13.33 0 0
0.69 120.89 0 0
0.61 83.84 0 0
0.85 25.04 0 0
0.65 99.22 0 0
0.89 12.3 0 0
0.69 114.13 0 0
0.81 128.02 0 0
0.81 26.23 0 0
0.67 65.28 0 0
0.8 108.64 0 0
0.76 69.94 0 0
0.74 45.84 0 0
0.71 80.36 0 0
0.71 119.34 0 0
0.69 32.51 0 0
0.76 86.91 0 0
0.6 61.71 0 0
0.62 37.86 0 0
0.7 101.4 0 0
0.73 37.71 0 0
0.81 115.85 0 0
0.7 42.58 0 0
0.72 123.33 0 0
0.66 82.54 0 0
0.64 41.65 0 0
0.7 46.58 0 0
0.59 17.72 0 0
0.63 45.37 0 0
0.82 14.7 0 0
0.64 48.64 0 0
0.63 49.81 0 0
0.66 63.8 0 0
0.63 39.51 0 0
0.76 13.11 0 0
0.71 15.39 0 0
0.63 144.64 0 0
0.64 132.49 0 0
0.65 142.44 0 0
0.8 38.95 0 0
0.64 68.88 0 0
0.71 65.65 0 0
0.77 22.4 0 0
0.71 114.16 0 0
0.79 85.68 0 0
0.73 64.41 0 0
0.81 14.68 0 0
0.74 78.09 0 0
0.72 65.66 0 0
0.61 33.3 0 0
0.52 43.34 0 0
0.64 42.56 0 0
0.66 27.04 0 0
0.76 111.65 0 0
0.73 84.19 0 0
0.68 76.09 0 0
0.74 16.45 0 0
0.71 15.1 0 0
0.7 21.8 0 0
0.72 83.7 0 0
0.82 120.45 0 0
0.71 131.63 0 0
0.7 17.28 0 0
0.75 115.71 0 0
0.81 63.39 0 0
0.64 14.65 0 0
0.69 89.66 0 0
0.65 71.49 0 0
0.76 47.68 0 0
0.73 117.95 0 0
0.65 107.28 0 0
0.68 57.91 0 0
0.37 9.52 0 0
0.51 25.72 0 0
0.46 16.22 0 0
0.37 48.57 0 0
0.44 67.82 0 0
0.37 17.22 0 0
0.45 28.92 0 0
0.52 10.38 0 0
0.32 65.44 0 0
0.38 43.05 0 0
0.49 13.64 0 0
0.61 16.66 0 0
0.67 118.28 0 0
0.77 11.14 0 0
0.79 51.73 0 0
0.72 50.06 0 0
0.73 17.28 0 0
0.65 128.81 0 0
0.62 25.88 0 0
0.67 44.03 0 0
0.65 54.13 0 0
0.64 47.9 0 0
0.62 21.7 0 0
0.7 36.98 0 0
0.73 62.79 0 0
0.66 11.94 0 0
0.69 54.96 0 0
0.56 56.2 0 0
0.7 69.55 0 0
0.44 108.19 0 0
0.57 14.91 0 0
0.74 16.89 0 0
0.55 13.27 0 0
0.65 19.22 0 0
0.54 75.1 0 0
0.53 49.52 0 0
0.59 27.9 0 0
0.56 52.77 0 0
0.69 24.8 0 0
0.64 103.79 0 0
0.52 42.05 0 0
0.64 23.3 0 0
0.56 15.62 0 0
0.57 36.36 0 0
0.62 13.9 0 0
0.54 11.46 0 0
0.65 24.35 0 0
0.61 68.26 0 0
0.64 19.91 0 0
0.3 45.17 0 0
0.63 21.25 0 0
0.61 55.64 0 0
0.64 77.17 0 0
0.72 34.73 0 0
0.82 15.27 0 0
0.72 29.1 0 0
0.77 27.71 0 0
0.66 71.79 0 0
0.56 105.54 0 0
0.74 43.54 0 0
0.84 15.32 0 0
0.66 57.23 0 0
0.68 19.68 0 0
0.78 12.83 0 0
0.86 20.77 0 0
0.69 51.67 0 0
0.72 83.61 0 0
0.72 35.5 0 0
0.71 86.1 0 0
0.39 24.12 0 0
0.43 47.09 0 0
0.34 82.13 0 0
0.68 10.59 0 0
0.38 40.94 0 0
0.37 48.64 0 0
0.51 12.29 0 0
0.35 49.41 0 0
0.46 14.05 0 0
0.56 34.38 0 0
0.39 35.67 0 0
0.56 41.65 0 0
0.71 78.08 0 0
0.68 59.95 0 0
0.81 19.5 0 0
0.56 49.79 0 0
0.81 55.21 0 0
0.72 47.85 0 0
0.87 17.62 0 0
0.65 117.07 0 0
0.74 68.02 0 0
0.65 53.79 0 0
0.78 76.6 0 0
0.86 49.61 0 0
0.74 38.52 0 0
0.82 83.74 0 0
0.79 56.52 0 0
0.68 56.42 0 0
0.72 71.37 0 0
0.76 72.03 0 0
0.78 49.24 0 0
0.69 48.38 0 0
0.61 43.28 0 0
0.81 11.44 0 0
0.67 41.93 0 0
0.74 35.5 0 0
0.78 27.63 0 0
0.7 22.77 0 0
0.68 15.56 0 0
0.65 14.94 0 0
0.7 40.91 0 0
0.7 39.27 0 0
0.77 31.84 0 0
0.77 19.37 0 0
0.7 22.75 0 0
0.68 11.52 0 0
0.56 13.61 0 0
0.46 9.74 0 0
0.37 15 0 0
0.64 47.61 0 0
0.42 38.4 0 0
0.37 22.31 0 0
0.39 42.5 0 0
0.45 14.91 0 0
0.54 18.81 0 0
0.43 58.02 0 0
0.37 43.11 0 0
0.55 62.84 0 0
0.46 12.09 0 0
0.41 54.46 0 0
0.36 25.3 0 0
0.38 19.59 0 0
0.38 32.69 0 0
0.35 85.61 0 0
0.43 37.68 0 0
0.67 13.34 0 0
0.62 12.24 0 0
0.38 81.32 0 0
0.39 38 0 0
0.36 119.26 0 0
0.61 12.44 0 0
0.74 39.33 0 0
0.81 33.1 0 0
0.81 54.39 0 0
0.78 41.83 0 0
0.62 53.26 0 0
0.75 67.43 0 0
0.76 62.87 0 0
0.56 31.26 0 0
0.75 79.65 0 0
0.7 46.9 0 0
0.82 59.35 0 0
0.79 20.87 0 0
0.84 15.71 0 0
0.69 46.41 0 0
0.75 14.49 0 0
0.61 20.18 0 0
0.82 69.51 0 0
0.67 19.38 0 0
0.4 69.5 0 0
0.72 81.29 0 0
0.67 85.63 0 0
0.73 11.87 0 0
0.79 90.05 0 0
0.59 14.76 0 0
0.44 89.62 0 0
0.71 102.47 0 0
0.71 105.05 0 0
0.71 45.76 0 0
0.74 21.91 0 0
0.67 108.05 0 0
0.57 17.2 0 0
0.47 61.43 0 0
0.49 60.84 0 0
0.67 14.85 0 0
0.44 71.79 0 0
0.44 88.91 0 0
0.59 11.36 0 0
0.46 75.62 0 0
0.42 20.85 0 0
0.45 71.31 0 0
0.84 91 0 0
0.71 88.63 0 0
0.7 59.33 0 0
0.73 20.59 0 0
0.82 25.52 0 0
0.77 95.85 0 0
0.69 75.45 0 0
0.8 108.13 0 0
0.74 47.87 0 0
0.39 70.45 0 0
0.5 61.45 0 0
0.75 42.46 0 0
0.69 66.75 0 0
0.72 104.59 0 0
0.66 73.87 0 0
0.72 54.12 0 0
0.7 73.71 0 0
0.63 15.65 0 0
0.69 61.54 0 0
0.6 71.4 0 0
0.64 78.03 0 0
0.71 13.4 0 0
0.62 59.67 0 0
0.58 14.09 0 0
0.61 79.84 0 0
0.62 51.74 0 0
0.69 13.46 0 0
0.53 67.31 0 0
0.7 35.04 0 0
0.72 67.61 0 0
0.71 49.63 0 0
0.79 35.23 0 0
0.84 112.03 0 0
0.73 120.44 0 0
0.85 14.42 0 0
0.84 125.37 0 0
0.76 54.8 0 0
0.65 27.7 0 0
0.79 115.5 0 0
0.68 22.1 0 0
0.82 23.66 0 0
0.75 33.63 0 0
0.72 20.61 0 0
0.74 111.58 0 0
0.72 124.33 0 0
0.57 42.09 0 0
0.66 26.35 0 0
0.8 27.31 0 0
0.73 115.85 0 0
0.66 30.29 0 0
0.59 115.31 0 0
0.59 29.59 0 0
0.77 102.51 0 0
0.66 60.61 0 0
0.62 119.06 0 0
0.71 76.26 0 0
0.87 13.72 0 0
0.66 32.79 0 0
0.76 14 0 0
0.66 116.23 0 0
0.75 16.34 0 0
0.65 112.54 0 0
0.79 121.01 0 0
0.72 46.05 0 0
0.7 31.95 0 0
0.68 90.81 0 0
0.73 15.46 0 0
0.77 24.95 0 0
0.76 64.84 0 0
0.78 68.07 0 0
0.84 16.61 0 0
0.81 19.42 0 0
0.77 69.37 0 0
0.84 37.26 0 0
0.72 20.65 0 0
0.79 53.99 0 0
0.8 23.88 0 0
0.61 58.6 0 0
0.8 37.61 0 0
0.74 52.74 0 0
0.5 32.6 0 0
0.48 67.85 0 0
0.62 60.19 0 0
0.59 14.55 0 0
0.69 76.07 0 0
0.73 12.04 0 0
0.63 10.62 0 0
0.62 87.22 0 0
0.55 72.86 0 0
0.66 14.5 0 0
0.66 36.32 0 0
0.66 12.09 0 0
0.47 64.77 0 0
0.65 88.8 0 0
0.66 23.74 0 0
0.63 30.19 0 0
0.63 99.29 0 0
0.72 28.58 0 0
0.88 16.59 0 0
0.73 14.57 0 0
0.85 40.13 0 0
0.85 14.44 0 0
0.85 59.13 0 0
0.79 43.03 0 0
0.8 14.86 0 0
0.76 29.14 0 0
0.8 20.27 0 0
0.83 68.49 0 0
0.77 40.92 0 0
0.85 32.38 0 0
0.7 49.36 0 0
0.72 28.74 0 0
0.79 38.74 0 0
0.71 78.19 0 0
0.61 21.48 0 0
0.87 54.02 0 0
0.81 31.56 0 0
0.78 56.77 0 0
0.63 68.48 0 0
0.69 36.79 0 0
0.7 42.63 0 0
0.57 44.4 0 0
0.62 84.5 0 0
0.6 91.64 0 0
0.86 12.53 0 0
0.53 31.84 0 0
0.59 59.91 0 0
0.84 11.72 0 0
0.59 81.8 0 0
0.42 55.32 0 0
0.62 78.89 0 0
0.7 14.91 0 0
0.61 74.91 0 0
0.58 75.18 0 0
0.67 30.08 0 0
0.66 42.17 0 0
0.69 19.07 0 0
0.76 21.51 0 0
0.83 15.02 0 0
0.48 18.75 0 0
0.57 115.52 0 0
0.78 14.09 0 0
0.66 29.67 0 0
0.53 77.02 0 0
0.8 15.63 0 0
0.81 19.4 0 0
0.67 98.25 0 0
0.67 27 0 0
0.73 43.85 0 0
0.73 16.68 0 0
0.71 45.63 0 0
0.7 30.04 0 0
0.65 73.95 0 0
0.64 11.82 0 0
0.74 140.93 0 0
0.77 17.59 0 0
0.66 44.11 0 0
0.82 42.03 0 0
0.75 151.58 0 0
0.88 37.62 0 0
0.66 45.42 0 0
0.9 86.08 0 0
0.62 128.83 0 0
0.84 92.04 0 0
0.67 14.6 0 0
0.75 145.56 0 0
0.72 122.72 0 0
0.71 90.46 0 0
0.88 93.85 0 0
0.62 51.81 0 0
0.74 46.07 0 0
0.81 32.63 0 0
0.83 78.9 0 0
0.77 32.05 0 0
0.8 85.2 0 0
0.73 101.62 0 0
0.81 77.71 0 0
0.76 106.53 0 0
0.89 18.88 0 0
0.73 24.14 0 0
0.75 106.33 0 0
0.66 102.35 0 0
0.61 18.69 0 0
0.62 48.75 0 0
0.63 80.05 0 0
0.73 122.03 0 0
0.72 134.17 0 0
0.43 24.91 0 0
0.4 66.72 0 0
0.44 28.22 0 0
0.64 24.45 0 0
0.72 12.91 0 0
0.49 16.28 0 0
0.49 28.91 0 0
0.41 29.9 0 0
0.6 16.05 0 0
0.59 19.27 0 0
0.4 66.89 0 0
0.41 34.29 0 0
0.5 15.8 0 0
0.4 40.38 0 0
0.35 70.14 0 0
0.45 12.5 0 0
0.5 20.49 0 0
0.41 38.36 0 0
0.51 43.57 0 0
0.4 61.02 0 0
0.41 23.95 0 0
0.71 13.83 0 0
0.58 27.89 0 0
0.59 15.47 0 0
0.56 51.95 0 0
0.61 35.45 0 0
0.71 42.94 0 0
0.72 21 0 0
0.61 38.51 0 0
0.69 93.17 0 0
0.72 61.71 0 0
0.75 96.7 0 0
0.68 15.7 0 0
0.82 82.86 0 0
0.81 80.4 0 0
0.66 45.75 0 0
0.79 65.59 0 0
0.67 40.89 0 0
0.75 20 0 0
0.7 109.21 0 0
0.73 83.72 0 0
0.81 21.55 0 0
0.63 78.37 0 0
0.64 86.58 0 0
0.72 125.83 0 0
0.82 70.43 0 0
0.77 22.13 0 0
0.76 78.92 0 0
0.79 101.25 0 0
0.84 17.53 0 0
0.64 77.28 0 0
0.74 115.86 0 0
0.73 76.46 0 0
0.86 111.88 0 0
0.63 47.13 0 0
0.83 18.62 0 0
0.8 30.13 0 0
0.64 54.71 0 0
0.81 50.68 0 0
0.72 38.32 0 0
0.77 82.86 0 0
0.63 28.97 0 0
0.66 49.52 0 0
0.45 79.56 0 0
0.67 48.63 0 0
0.77 40.61 0 0
0.74 65.83 0 0
0.68 39.14 0 0
0.75 79.42 0 0
0.66 15.15 0 0
0.65 30.16 0 0
0.74 45.86 0 0
0.88 37.48 0 0
0.65 67.2 0 0
0.75 26.47 0 0
0.74 29.76 0 0
0.77 70.85 0 0
0.78 13.91 0 0
0.75 39.51 0 0
0.71 49.14 0 0
0.79 15 0 0
0.65 12.43 0 0
0.59 81.27 0 0
0.56 26.59 0 0
0.56 55.97 0 0
0.54 106.55 0 0
0.55 11.67 0 0
0.56 42.17 0 0
0.56 15.8 0 0
0.58 13.78 0 0
0.73 13.61 0 0
0.6 119.8 0 0
0.76 82.81 0 0
0.56 125.65 0 0
0.59 15.27 0 0
0.62 65.2 0 0
0.53 82.97 0 0
0.59 112.97 0 0
0.59 63.35 0 0
0.63 77.18 0 0
0.64 105.61 0 0
0.56 93.54 0 0
0.65 97.06 0 0
0.61 68.31 0 0
0.51 53.39 0 0
0.64 19.81 0 0
0.66 71.96 0 0
0.69 18.75 0 0
0.63 31.73 0 0
0.64 59.55 0 0
0.68 103.79 0 0
0.73 17.15 0 0
0.68 26.33 0 0
0.68 89.82 0 0
0.73 121.05 0 0
0.74 17.04 0 0
0.8 105.88 0 0
0.64 16.34 0 0
0.55 11.79 0 0
0.64 90.95 0 0
0.62 26.61 0 0
0.59 75.33 0 0
0.57 112.2 0 0
0.4 47.71 0 0
0.66 30.66 0 0
0.65 26.33 0 0
0.82 15.98 0 0
0.61 125.31 0 0
0.62 13.25 0 0
0.64 105.84 0 0
0.6 143.98 0 0
0.61 29.6 0 0
0.64 32.54 0 0
0.63 86.05 0 0
0.59 44.88 0 0
0.85 14.1 0 0
0.54 34.19 0 0
0.47 87.12 0 0
0.61 22.94 0 0
0.61 29.88 0 0
0.63 87.32 0 0
0.64 15.72 0 0
0.59 86.98 0 0
0.46 19.6 0 0
0.67 43.98 0 0
0.44 31.63 0 0
0.59 42.76 0 0
0.73 45.86 0 0
0.33 81.97 0 0
0.72 47.25 0 0
0.72 12.81 0 0
0.63 23.75 0 0
0.6 115.2 0 0
0.61 49.15 0 0
0.63 45.13 0 0
0.56 57.36 0 0
0.3 69.03 0 0
0.59 19.89 0 0
0.57 14.51 0 0
0.56 34.39 0 0
0.59 100.83 0 0
0.61 46.13 0 0
0.58 17.7 0 0
0.77 62.32 0 0
0.69 89.73 0 0
0.78 13.6 0 0
0.62 76.85 0 0
0.65 64.88 0 0
0.67 76.99 0 0
0.59 50.85 0 0
0.71 87.56 0 0
0.8 16.02 0 0
0.61 74.69 0 0
0.85 9.47 0 0
0.62 66.38 0 0
[truncated: 16,914,985 more chars]
