# Supplementary material for: The functional brain favours segregated modular connectivity at old age unless affected by neurodegeneration
Source: Commun Biol. 2021 Aug 16;4:973. doi: 10.1038/s42003-021-02497-0 (PMC8367990; doi:10.1038/s42003-021-02497-0)
Supplement: Supplementary file 4 — Supplementary Data [file 42003_2021_2497_MOESM4_ESM.zip › Supplementary_Data/Figure_2a_notes.txt]

gender(0=male;1=female)	
groups(0=YA;1=OA)
