# Supplementary material for: The functional brain favours segregated modular connectivity at old age unless affected by neurodegeneration
Source: Commun Biol. 2021 Aug 16;4:973. doi: 10.1038/s42003-021-02497-0 (PMC8367990; doi:10.1038/s42003-021-02497-0)
Supplement: Supplementary file 4 — Supplementary Data [file 42003_2021_2497_MOESM4_ESM.zip › Supplementary_Data/Figure_2b.txt]

edge_strength edge_distance gender group
0.49 118.3 0 0
0.83 103.11 0 0
0.6 119.59 0 0
0.59 50.41 0 0
0.87 23.34 0 0
0.66 59.78 0 0
0.81 14.11 0 0
0.59 122.47 0 0
0.73 31.5 0 0
0.74 115.64 0 0
0.55 93.03 0 0
0.59 35.91 0 0
0.46 84.98 0 0
0.47 71.98 0 0
0.54 66.63 0 0
0.53 71.53 0 0
0.58 32.93 0 0
0.75 102.04 0 0
0.42 30.12 0 0
0.51 28.87 0 0
0.74 54.84 0 0
0.55 81.21 0 0
0.58 88.29 0 0
0.62 21.56 0 0
0.46 127.35 0 0
0.48 31.71 0 0
0.66 20.13 0 0
0.49 17.68 0 0
0.57 54.49 0 0
0.64 32.11 0 0
0.33 38.38 0 0
0.64 22.07 0 0
0.65 27.87 0 0
0.55 32.33 0 0
0.55 86.43 0 0
0.67 23.01 0 0
0.4 64.22 0 0
0.45 38.53 0 0
0.64 75.29 0 0
0.64 34.75 0 0
0.27 85.81 0 0
0.64 48.19 0 0
0.54 54.87 0 0
0.72 17.48 0 0
0.64 45.7 0 0
0.41 104.21 0 0
0.4 103.16 0 0
0.51 96.94 0 0
0.52 59.87 0 0
0.45 79.42 0 0
0.45 55.25 0 0
0.5 18.62 0 0
0.63 19.11 0 0
0.73 19.59 0 0
0.27 56.65 0 0
0.66 22.05 0 0
0.63 57.01 0 0
0.57 98.18 0 0
0.69 69.82 0 0
0.59 79.35 0 0
0.69 83.65 0 0
0.58 21.26 0 0
0.45 46.17 0 0
0.33 95.02 0 0
0.62 84.2 0 0
0.46 88.4 0 0
0.71 81.58 0 0
0.38 63.79 0 0
0.42 21.09 0 0
0.6 19.96 0 0
0.61 99.52 0 0
0.71 54.08 0 0
0.69 57.27 0 0
0.4 22.41 0 0
0.4 47.98 0 0
0.76 99.71 0 0
0.58 50.09 0 0
0.91 120.69 0 0
0.79 24.04 0 0
0.66 43.81 0 0
0.61 18.4 0 0
0.66 69.12 0 0
0.44 27.96 0 0
0.39 19.03 0 0
0.51 35.4 0 0
0.41 87.26 0 0
0.38 32.42 0 0
0.39 63.88 0 0
0.51 47.53 0 0
0.66 35.63 0 0
0.61 48.81 0 0
0.52 16.9 0 0
0.65 60.38 0 0
0.64 19.74 0 0
0.42 64.03 0 0
0.75 42.91 0 0
0.71 64.71 0 0
0.7 103.32 0 0
0.62 50.11 0 0
0.58 61.91 0 0
0.42 132.82 0 0
0.73 37.68 0 0
0.77 17.43 0 0
0.37 52.7 0 0
0.44 34.45 0 0
0.57 37.63 0 0
0.66 19.15 0 0
0.64 44.61 0 0
0.37 52.93 0 0
0.51 34.58 0 0
0.62 19.72 0 0
0.64 42.37 0 0
0.58 40.46 0 0
0.62 25.82 0 0
0.71 19.38 0 0
0.68 97.98 0 0
0.62 49.23 0 0
0.6 107.9 0 0
0.58 124.47 0 0
0.77 87.58 0 0
0.57 87.16 0 0
0.57 114.35 0 0
0.59 24.88 0 0
0.38 79.17 0 0
0.59 36.08 0 0
0.45 60.16 0 0
0.47 18.54 0 0
0.45 93.6 0 0
0.44 41.33 0 0
0.6 61.51 0 0
0.52 41.52 0 0
0.59 98.92 0 0
0.64 40.45 0 0
0.4 82.8 0 0
0.41 21.27 0 0
0.45 35.54 0 0
0.5 21.3 0 0
0.36 120.55 0 0
0.61 100.1 0 0
0.5 105.6 0 0
0.6 21.31 0 0
0.36 59.85 0 0
0.42 50.48 0 0
0.53 19.15 0 0
0.51 62.55 0 0
0.45 50.06 0 0
0.78 20.99 0 0
0.67 104.87 0 0
0.67 119.36 0 0
0.62 62.68 0 0
0.67 23.36 0 0
0.66 45.5 0 0
0.65 97.5 0 0
0.8 59.7 0 0
0.45 30.31 0 0
0.47 23.97 0 0
0.57 17.25 0 0
0.66 55.05 0 0
0.73 19.46 0 0
0.78 44.54 0 0
0.4 43.52 0 0
0.47 51.66 0 0
0.68 27.18 0 0
0.62 54.22 0 0
0.57 68.69 0 0
0.54 100.17 0 0
0.55 119.19 0 0
0.65 20.58 0 0
0.59 59.18 0 0
0.35 131.06 0 0
0.59 74.75 0 0
0.61 103.15 0 0
0.54 28.3 0 0
0.64 81.46 0 0
0.6 121.63 0 0
0.66 24.58 0 0
0.62 20.99 0 0
0.71 118.05 0 0
0.51 89.79 0 0
0.46 19.51 0 0
0.48 87.81 0 0
0.45 34.56 0 0
0.43 53.94 0 0
0.51 22.4 0 0
0.71 77.12 0 0
0.4 96.05 0 0
0.64 18.05 0 0
0.49 19.5 0 0
0.68 93.44 0 0
0.46 76.08 0 0
0.5 25.18 0 0
0.5 114.29 0 0
0.4 49.95 0 0
0.45 44.56 0 0
0.68 17.95 0 0
0.58 130.25 0 0
0.69 50.74 0 0
0.46 96.99 0 0
0.76 18.61 0 0
0.68 88.68 0 0
0.46 21.71 0 0
0.53 35.01 0 0
0.74 32.88 0 0
0.48 111.67 0 0
0.46 61.92 0 0
0.41 36.6 0 0
0.63 94.97 0 0
0.55 51.82 0 0
0.64 113.12 0 0
0.65 17.7 0 0
0.62 18.72 0 0
0.59 100.43 0 0
0.74 20.27 0 0
0.52 45.06 0 0
0.71 24.32 0 0
0.8 20.03 0 0
0.64 132 0 0
0.78 19.33 0 0
0.46 84.27 0 0
0.6 115.65 0 0
0.23 63.44 0 0
0.4 54.55 0 0
0.36 18.65 0 0
0.49 51.37 0 0
0.4 18.3 0 0
0.34 34.43 0 0
0.51 21.03 0 0
0.65 55.55 0 0
0.53 59.71 0 0
0.45 27.28 0 0
0.36 95.29 0 0
0.45 71.68 0 0
0.39 87.15 0 0
0.52 20.26 0 0
0.65 51.73 0 0
0.67 119.86 0 0
0.58 137.33 0 0
0.59 84.87 0 0
0.54 35.11 0 0
0.74 65.87 0 0
0.67 76.78 0 0
0.7 87.1 0 0
0.62 18.28 0 0
0.65 141.62 0 0
0.53 42.84 0 0
0.5 19.53 0 0
0.45 91.01 0 0
0.48 76.88 0 0
0.41 87.33 0 0
0.68 55.9 0 0
0.67 75.55 0 0
0.68 92.48 0 0
0.6 41.34 0 0
0.69 91.58 0 0
0.61 117.13 0 0
0.64 112.13 0 0
0.45 22.15 0 0
0.54 116.36 0 0
0.7 62.94 0 0
0.8 119.25 0 0
0.78 23.04 0 0
0.83 23.97 0 0
0.57 83.46 0 0
0.63 66.15 0 0
0.64 126.6 0 0
0.69 17.68 0 0
0.6 21.68 0 0
0.7 15.58 0 0
0.61 23.7 0 0
0.72 81.01 0 0
0.58 20.78 0 0
0.6 23.05 0 0
0.44 70.3 0 0
0.47 19.69 0 0
0.49 47.6 0 0
0.57 61.95 0 0
0.43 86.94 0 0
0.42 71.33 0 0
0.5 57.87 0 0
0.48 50.92 0 0
0.26 30.69 0 0
0.73 17.69 0 0
0.69 18.87 0 0
0.67 74.05 0 0
0.64 33.4 0 0
0.44 92.73 0 0
0.49 57.14 0 0
0.58 57.75 0 0
0.54 18.02 0 0
0.4 75.97 0 0
0.56 34.86 0 0
0.53 99.52 0 0
0.55 121.04 0 0
0.56 20.04 0 0
0.42 67.06 0 0
0.53 56.61 0 0
0.74 120.48 0 0
0.63 51.82 0 0
0.72 53.94 0 0
0.72 19.57 0 0
0.66 69.95 0 0
0.68 32.86 0 0
0.65 117.48 0 0
0.75 118.04 0 0
0.76 41.92 0 0
0.46 59.94 0 0
0.47 54.85 0 0
0.45 19.25 0 0
0.57 75.08 0 0
0.44 88.42 0 0
0.56 61.7 0 0
0.61 80.1 0 0
0.71 18.01 0 0
0.75 67.67 0 0
0.72 136.7 0 0
0.81 27.17 0 0
0.42 68.02 0 0
0.59 66.52 0 0
0.68 56.2 0 0
0.76 94.88 0 0
0.68 52.79 0 0
0.73 116.18 0 0
0.62 120.67 0 0
0.71 39.81 0 0
0.65 95.8 0 0
0.71 61.29 0 0
0.8 17.45 0 0
0.65 42.54 0 0
0.68 53.89 0 0
0.74 17.2 0 0
0.64 112.2 0 0
0.69 41.52 0 0
0.61 80.66 0 0
0.7 87.55 0 0
0.65 58.29 0 0
0.45 86.32 0 0
0.42 87.84 0 0
0.54 31.15 0 0
0.38 66.29 0 0
0.64 30.01 0 0
0.68 18.27 0 0
0.67 45.61 0 0
0.63 61.18 0 0
0.54 78.34 0 0
0.57 121.75 0 0
0.51 34.95 0 0
0.76 77.73 0 0
0.55 33.2 0 0
0.8 102.68 0 0
0.75 16.15 0 0
0.79 27.42 0 0
0.68 24.09 0 0
0.7 41.91 0 0
0.46 21.88 0 0
0.47 56.97 0 0
0.49 108.39 0 0
0.5 58.02 0 0
0.74 24.31 0 0
0.54 123.17 0 0
0.71 20.6 0 0
0.73 56.7 0 0
0.66 118.53 0 0
0.82 21.96 0 0
0.7 98.47 0 0
0.79 20.48 0 0
0.75 20.36 0 0
0.64 71.64 0 0
0.35 20.54 0 0
0.5 97.4 0 0
0.66 93.25 0 0
0.74 106.35 0 0
0.67 87.18 0 0
0.56 55.16 0 0
0.6 45.06 0 0
0.61 20.63 0 0
0.48 41 0 0
0.42 67.86 0 0
0.44 74.46 0 0
0.44 72.06 0 0
0.53 56.01 0 0
0.44 95.39 0 0
0.26 74.3 0 0
0.6 44.57 0 0
0.47 80.56 0 0
0.53 31.65 0 0
0.46 44.46 0 0
0.41 96.18 0 0
0.51 46.01 0 0
0.47 42.35 0 0
0.59 23.27 0 0
0.5 81.01 0 0
0.5 36.21 0 0
0.48 131.7 0 0
0.24 96.12 0 0
0.6 53.49 0 0
0.61 54.23 0 0
0.66 16.56 0 0
0.53 30.11 0 0
0.53 34.69 0 0
0.55 140.72 0 0
0.49 84.99 0 0
0.47 24.71 0 0
0.43 52.91 0 0
0.35 71.51 0 0
0.46 18.42 0 0
0.75 21.22 0 0
0.8 19.81 0 0
0.71 97.64 0 0
0.78 118.45 0 0
0.67 31.12 0 0
0.63 106.36 0 0
0.57 102.74 0 0
0.75 113.28 0 0
0.63 18.57 0 0
0.66 97.64 0 0
0.63 29.01 0 0
0.61 20.13 0 0
0.54 38.68 0 0
0.39 98.34 0 0
0.55 20.13 0 0
0.82 21.89 0 0
0.39 115.63 0 0
0.41 82.55 0 0
0.57 17.64 0 0
0.44 29.23 0 0
0.43 39.22 0 0
0.45 23.3 0 0
0.53 98.82 0 0
0.57 61.05 0 0
0.54 101.17 0 0
0.63 43.55 0 0
0.6 71.04 0 0
0.52 40.63 0 0
0.69 18.03 0 0
0.48 63.85 0 0
0.76 93.24 0 0
0.58 50.72 0 0
0.56 83.88 0 0
0.5 83.59 0 0
0.64 19.48 0 0
0.58 79.21 0 0
0.64 17.94 0 0
0.4 33.7 0 0
0.5 18.09 0 0
0.76 48.64 0 0
0.53 118.77 0 0
0.39 49.21 0 0
0.49 35.01 0 0
0.62 15.58 0 0
0.37 41.08 0 0
0.4 51.78 0 0
0.58 22.56 0 0
0.45 123.17 0 0
0.43 50.64 0 0
0.48 113.34 0 0
0.63 18.83 0 0
0.49 97.17 0 0
0.51 95.6 0 0
0.54 46.21 0 0
0.73 16.92 0 0
0.64 112.73 0 0
0.46 75.9 0 0
0.46 27.66 0 0
0.48 40.37 0 0
0.49 45.35 0 0
0.47 54.5 0 0
0.63 40.55 0 0
0.5 20.77 0 0
0.42 55.69 0 0
0.42 66.9 0 0
0.4 30.06 0 0
0.61 57.51 0 0
0.6 103.32 0 0
0.74 101.99 0 0
0.6 65.07 0 0
0.64 47.93 0 0
0.64 69.1 0 0
0.7 113.29 0 0
0.75 75.48 0 0
0.58 66.02 0 0
0.77 23.8 0 0
0.75 35.5 0 0
0.73 65.42 0 0
0.54 24.24 0 0
0.66 95.97 0 0
0.62 115.96 0 0
0.5 53.23 0 0
0.69 31.95 0 0
0.67 19.78 0 0
0.65 28.47 0 0
0.78 112.79 0 0
0.73 17.77 0 0
0.81 105.24 0 0
0.41 20.33 0 0
0.39 24.63 0 0
0.35 48.67 0 0
0.39 79.7 0 0
0.43 87.59 0 0
0.45 32.45 0 0
0.42 66.15 0 0
0.46 100.95 0 0
0.54 47.65 0 0
0.59 15.7 0 0
0.46 62.7 0 0
0.45 51.79 0 0
0.43 49.65 0 0
0.68 90.34 0 0
0.66 63.36 0 0
0.66 69.73 0 0
0.71 76.23 0 0
0.65 26.44 0 0
0.49 33.05 0 0
0.51 26.46 0 0
0.72 75.47 0 0
0.69 23.98 0 0
0.68 28.54 0 0
0.56 62.38 0 0
0.55 36.78 0 0
0.78 22.59 0 0
0.78 55.31 0 0
0.43 51.22 0 0
0.6 83.67 0 0
0.55 64.12 0 0
0.53 111.82 0 0
0.59 24.86 0 0
0.72 26.35 0 0
0.67 72.37 0 0
0.51 71.54 0 0
0.7 16.92 0 0
0.63 22.15 0 0
0.53 98.56 0 0
0.56 35.43 0 0
0.47 47.79 0 0
0.85 36.62 0 0
0.58 104.15 0 0
0.66 16.52 0 0
0.59 62.68 0 0
0.57 70.75 0 0
0.63 88.93 0 0
0.68 85.35 0 0
0.69 71.31 0 0
0.48 106.56 0 0
0.61 20.12 0 0
0.67 108.57 0 0
0.48 105.22 0 0
0.53 88.88 0 0
0.55 87.88 0 0
0.5 81.7 0 0
0.52 67.76 0 0
0.66 84.93 0 0
0.52 55.99 0 0
0.46 87.9 0 0
0.63 55.65 0 0
0.41 87.93 0 0
0.62 132.77 0 0
0.64 33.55 0 0
0.65 120.09 0 0
0.54 45.27 0 0
0.57 57.78 0 0
0.56 133.69 0 0
0.47 56.4 0 0
0.36 84.32 0 0
0.68 48.91 0 0
0.5 75.12 0 0
0.56 32.89 0 0
0.7 42.6 0 0
0.51 36.3 0 0
0.69 16.89 0 0
0.36 102.85 0 0
0.6 59.21 0 0
0.48 87.72 0 0
0.68 54.03 0 0
0.64 15.47 0 0
0.49 143.34 0 0
0.55 24.61 0 0
0.5 70.06 0 0
0.49 65.82 0 0
0.59 37.05 0 0
0.53 108.45 0 0
0.57 88.04 0 0
0.63 20.94 0 0
0.61 20.74 0 0
0.66 67.01 0 0
0.65 59.92 0 0
0.54 98.16 0 0
0.56 102.07 0 0
0.58 48.82 0 0
0.62 83.8 0 0
0.6 40.87 0 0
0.65 19.72 0 0
0.76 18.14 0 0
0.47 28.95 0 0
0.47 20.21 0 0
0.44 78.17 0 0
0.6 21.01 0 0
0.63 54.45 0 0
0.44 69.83 0 0
0.62 94.58 0 0
0.57 96.53 0 0
0.5 41.18 0 0
0.63 78.67 0 0
0.59 116.87 0 0
0.6 99.83 0 0
0.58 34.05 0 0
0.66 65.79 0 0
0.57 52.39 0 0
0.71 51.65 0 0
0.73 22.53 0 0
0.78 56.19 0 0
0.74 22.04 0 0
0.6 88.97 0 0
0.63 107.88 0 0
0.57 17.86 0 0
0.69 23.87 0 0
0.73 88.89 0 0
0.71 98.55 0 0
0.63 94.08 0 0
0.64 62.68 0 0
0.63 99.73 0 0
0.52 66.16 0 0
0.65 84.28 0 0
0.55 18.78 0 0
0.43 60.8 0 0
0.43 20.06 0 0
0.51 35.35 0 0
0.49 27.91 0 0
0.54 23.47 0 0
0.48 120.21 0 0
0.62 36.82 0 0
0.44 18.76 0 0
0.42 49.55 0 0
0.58 18.69 0 0
0.48 42.74 0 0
0.51 19.55 0 0
0.75 54.6 0 0
0.43 48.97 0 0
0.54 29.67 0 0
0.56 84.32 0 0
0.48 89.22 0 0
0.49 21.61 0 0
0.45 52.82 0 0
0.43 37.25 0 0
0.4 54.23 0 0
0.71 19 0 0
0.48 117.73 0 0
0.75 31.57 0 0
0.69 41.33 0 0
0.74 21.21 0 0
0.65 112.41 0 0
0.67 46.8 0 0
0.56 42.66 0 0
0.67 93.48 0 0
0.54 55.42 0 0
0.78 99.46 0 0
0.35 106.44 0 0
0.45 86.7 0 0
0.37 48.83 0 0
0.36 19.29 0 0
0.63 23.2 0 0
0.51 71.28 0 0
0.51 23.28 0 0
0.56 38.32 0 0
0.58 18.65 0 0
0.48 55.25 0 0
0.48 84.01 0 0
0.48 53.56 0 0
0.58 59.59 0 0
0.58 55.36 0 0
0.57 40.95 0 0
0.42 47.53 0 0
0.36 89.56 0 0
0.59 94.54 0 0
0.72 118.63 0 0
0.68 83.38 0 0
0.72 19.86 0 0
0.53 55.05 0 0
0.6 71.86 0 0
0.67 76.33 0 0
0.67 84.27 0 0
0.42 90.73 0 0
0.63 89.67 0 0
0.45 100.33 0 0
0.69 102.52 0 0
0.63 22.04 0 0
0.66 18.59 0 0
0.79 83.75 0 0
0.55 73.78 0 0
0.71 84 0 0
0.65 33.59 0 0
0.68 102.88 0 0
0.71 20.78 0 0
0.79 19.35 0 0
0.54 66.93 0 0
0.68 56.72 0 0
0.66 65.73 0 0
0.73 122.95 0 0
0.84 108.58 0 0
0.57 100.92 0 0
0.79 24.59 0 0
0.61 18.3 0 0
0.72 90.74 0 0
0.74 22.65 0 0
0.7 40.95 0 0
0.65 95.17 0 0
0.6 17.27 0 0
0.49 104.82 0 0
0.56 38.9 0 0
0.59 98.68 0 0
0.5 38.07 0 0
0.49 66.92 0 0
0.6 120.56 0 0
0.63 61.78 0 0
0.45 137.98 0 0
0.45 48.48 0 0
0.36 32.41 0 0
0.41 62.15 0 0
0.42 19.89 0 0
0.38 17.02 0 0
0.46 33.52 0 0
0.45 72.43 0 0
0.4 72.83 0 0
0.57 43.07 0 0
0.59 50.56 0 0
0.57 65.15 0 0
0.37 21.95 0 0
0.68 56.04 0 0
0.45 64.93 0 0
0.49 21.13 0 0
0.43 19.23 0 0
0.66 98.31 0 0
0.64 116.1 0 0
0.59 30.17 0 0
0.67 20.6 0 0
0.42 103.51 0 0
0.71 21.97 0 0
0.48 57.2 0 0
0.49 37.9 0 0
0.65 57.32 0 0
0.77 36.29 0 0
0.71 32.41 0 0
0.74 28.19 0 0
0.72 115.65 0 0
0.48 56.41 0 0
0.66 74 0 0
0.8 15.44 0 0
0.69 38.69 0 0
0.84 20.66 0 0
0.65 21.55 0 0
0.46 78.13 0 0
0.62 17.16 0 0
0.5 21.71 0 0
0.48 124.91 0 0
0.47 21.99 0 0
0.44 30.17 0 0
0.54 26.19 0 0
0.55 19.84 0 0
0.51 69.76 0 0
0.57 63.25 0 0
0.54 113.42 0 0
0.68 18.33 0 0
0.43 66.69 0 0
0.4 14.91 0 0
0.6 100.46 0 0
0.54 55.44 0 0
0.7 23.57 0 0
0.39 127.2 0 0
0.58 71.9 0 0
0.47 20.95 0 0
0.57 23.57 0 0
0.6 35.97 0 0
0.68 69.08 0 0
0.53 57.48 0 0
0.58 69.21 0 0
0.57 65.58 0 0
0.77 17.78 0 0
0.48 79.2 0 0
0.31 44.35 0 0
0.29 90.47 0 0
0.3 119.79 0 0
0.31 64.76 0 0
0.34 97.63 0 0
0.26 32.16 0 0
0.38 77.44 0 0
0.4 70.86 0 0
0.39 102.62 0 0
0.44 92.13 0 0
0.37 29.19 0 0
0.67 25.57 0 0
0.51 40.27 0 0
0.53 55.8 0 0
0.71 16.57 0 0
0.79 105.2 0 0
0.53 69.86 0 0
0.59 59.13 0 0
0.65 26.8 0 0
0.53 61.48 0 0
0.82 87.08 0 0
0.56 107.53 1 0
0.66 103.11 1 0
0.64 19.58 1 0
0.52 22.52 1 0
0.86 23.34 1 0
0.55 113.64 1 0
0.75 59.78 1 0
0.61 14.11 1 0
0.55 99.08 1 0
0.78 31.5 1 0
0.39 30.08 1 0
0.45 86.64 1 0
0.52 84.98 1 0
0.36 39.4 1 0
0.62 66.63 1 0
0.46 18.94 1 0
0.74 46.1 1 0
0.81 19.54 1 0
0.4 91.36 1 0
0.8 79.41 1 0
0.52 93.46 1 0
0.71 78.54 1 0
0.79 102.04 1 0
0.79 106.25 1 0
0.43 28.87 1 0
0.39 40.08 1 0
0.51 72.85 1 0
0.42 16.44 1 0
0.56 121.38 1 0
0.59 83.03 1 0
0.54 21.56 1 0
0.6 51.07 1 0
0.49 59.6 1 0
0.54 41.34 1 0
0.72 20.13 1 0
0.4 17.68 1 0
0.51 41.97 1 0
0.49 22.07 1 0
0.73 27.87 1 0
0.4 37.87 1 0
0.48 34.15 1 0
0.38 58.15 1 0
0.67 32.33 1 0
0.6 120.93 1 0
0.54 53 1 0
0.63 72.34 1 0
0.63 23.01 1 0
0.6 91.9 1 0
0.59 48.19 1 0
0.63 53.65 1 0
0.43 41.51 1 0
0.52 55.58 1 0
0.5 17.48 1 0
0.5 45.7 1 0
0.5 33.4 1 0
0.76 18.59 1 0
0.61 21.63 1 0
0.68 107.36 1 0
0.48 34.28 1 0
0.51 42.49 1 0
0.42 18.62 1 0
0.71 19.11 1 0
0.64 19.59 1 0
0.56 41.01 1 0
0.49 52.54 1 0
0.42 29.16 1 0
0.75 22.05 1 0
0.66 80.15 1 0
0.73 57.01 1 0
0.86 69.82 1 0
0.68 24.27 1 0
0.52 114.42 1 0
0.55 83.65 1 0
0.39 57.24 1 0
0.67 21.26 1 0
0.47 49.98 1 0
0.71 70.35 1 0
0.52 81.58 1 0
0.59 123.21 1 0
0.51 99.09 1 0
0.46 21.09 1 0
0.68 41.68 1 0
0.64 54.08 1 0
0.56 57.27 1 0
0.42 20.93 1 0
0.4 37.78 1 0
0.79 99.71 1 0
0.84 120.69 1 0
0.71 122.23 1 0
0.83 24.04 1 0
0.61 18.4 1 0
0.53 56.28 1 0
0.51 119.52 1 0
0.52 18.18 1 0
0.39 53.65 1 0
0.56 78.25 1 0
0.5 31.35 1 0
0.57 16.74 1 0
0.59 34.94 1 0
0.45 100.31 1 0
0.39 69.02 1 0
0.44 58.07 1 0
0.59 82.11 1 0
0.53 79.79 1 0
0.49 70.11 1 0
0.42 47.26 1 0
0.41 77.72 1 0
0.49 17.75 1 0
0.45 86.76 1 0
0.58 64.71 1 0
0.65 89.26 1 0
0.54 52.12 1 0
0.56 130.85 1 0
0.58 108.59 1 0
0.52 91.48 1 0
0.57 17.43 1 0
0.42 70.64 1 0
0.43 52.42 1 0
0.65 37.63 1 0
0.64 19.15 1 0
0.49 31.71 1 0
0.49 34.58 1 0
0.35 113.99 1 0
0.51 58.74 1 0
0.33 52.78 1 0
0.53 111.72 1 0
0.56 118.17 1 0
0.48 94.47 1 0
0.68 87.58 1 0
0.74 87.16 1 0
0.57 98.16 1 0
0.61 34.07 1 0
0.61 24.35 1 0
0.68 18.54 1 0
0.45 78.03 1 0
0.56 21.27 1 0
0.45 79.05 1 0
0.54 21.3 1 0
0.6 100.1 1 0
0.59 120.72 1 0
0.73 21.31 1 0
0.75 19.99 1 0
0.47 19.15 1 0
0.32 75.61 1 0
0.77 20.99 1 0
0.58 52.8 1 0
0.59 97.5 1 0
0.67 127.09 1 0
0.42 20.06 1 0
0.38 23.97 1 0
0.42 57.8 1 0
0.42 57.47 1 0
0.51 90.47 1 0
0.76 19.46 1 0
0.42 108.35 1 0
0.56 44.54 1 0
0.36 20.96 1 0
0.55 28.5 1 0
0.38 36.87 1 0
0.74 27.18 1 0
0.52 20.58 1 0
0.47 59.18 1 0
0.48 74.75 1 0
0.3 24.77 1 0
0.37 137.06 1 0
0.46 54.31 1 0
0.43 151.41 1 0
0.47 81.46 1 0
0.44 121.63 1 0
0.6 24.58 1 0
0.56 20.99 1 0
0.87 118.05 1 0
0.56 53.94 1 0
0.43 93.82 1 0
0.57 22.4 1 0
0.54 122.54 1 0
0.42 82.08 1 0
0.34 19.5 1 0
0.76 76.08 1 0
0.55 88.39 1 0
0.57 25.18 1 0
0.49 75.74 1 0
0.49 44.2 1 0
0.83 17.95 1 0
0.57 26.75 1 0
0.48 46.3 1 0
0.62 95.25 1 0
0.34 143.69 1 0
0.61 135.61 1 0
0.83 18.61 1 0
0.63 23.25 1 0
0.61 35.33 1 0
0.51 35.01 1 0
0.69 32.88 1 0
0.48 111.67 1 0
0.63 21.27 1 0
0.52 101.57 1 0
0.24 83.55 1 0
0.61 36.11 1 0
0.62 54.08 1 0
0.49 113.12 1 0
0.6 35.81 1 0
0.47 18.72 1 0
0.52 60 1 0
0.52 26.78 1 0
0.72 19.67 1 0
0.52 115.84 1 0
0.46 115.73 1 0
0.88 20.27 1 0
0.52 118.8 1 0
0.67 23.53 1 0
0.75 24.32 1 0
0.57 125.31 1 0
0.71 20.03 1 0
0.68 127.26 1 0
0.81 19.33 1 0
0.53 84.27 1 0
0.51 129.36 1 0
0.56 39.7 1 0
0.63 111.21 1 0
0.45 82.84 1 0
0.76 25.03 1 0
0.53 63.44 1 0
0.42 64.01 1 0
0.48 18.65 1 0
0.63 51.37 1 0
0.29 18.3 1 0
0.45 29.62 1 0
0.37 39.01 1 0
0.42 43.57 1 0
0.34 34.43 1 0
0.52 46.92 1 0
0.39 43.43 1 0
0.42 23.31 1 0
0.49 20.05 1 0
0.54 19.38 1 0
0.63 59.71 1 0
0.53 21.64 1 0
0.58 59.81 1 0
0.62 108.11 1 0
0.44 21.62 1 0
0.45 145.37 1 0
0.7 23.03 1 0
0.5 42.39 1 0
0.46 43.77 1 0
0.62 143.4 1 0
0.47 87.1 1 0
0.57 148.35 1 0
0.63 113.2 1 0
0.53 111.03 1 0
0.52 65.27 1 0
0.65 59.58 1 0
0.4 94.19 1 0
0.49 117.24 1 0
0.67 46.31 1 0
0.59 75.55 1 0
0.27 129.67 1 0
0.67 103.25 1 0
0.49 22.73 1 0
0.6 91.58 1 0
0.62 19.82 1 0
0.47 22.15 1 0
0.51 110.89 1 0
0.63 116.36 1 0
0.45 64.48 1 0
0.7 84.28 1 0
0.46 113.61 1 0
0.61 75 1 0
0.74 68.78 1 0
0.71 90.19 1 0
0.55 104.45 1 0
0.79 18.71 1 0
0.44 126.41 1 0
0.77 23.04 1 0
0.71 17.68 1 0
0.53 47.25 1 0
0.45 118.88 1 0
0.63 45.42 1 0
0.82 15.58 1 0
0.51 41.97 1 0
0.79 23.7 1 0
0.83 81.01 1 0
0.86 101.38 1 0
0.55 20.78 1 0
0.55 23.05 1 0
0.49 101.09 1 0
0.53 60.77 1 0
0.62 48.3 1 0
0.39 47.6 1 0
0.75 61.95 1 0
0.47 112.93 1 0
0.38 45 1 0
0.51 50.92 1 0
0.55 23.22 1 0
0.58 36.09 1 0
0.6 30.59 1 0
0.55 58.14 1 0
0.47 18.87 1 0
0.44 19.42 1 0
0.25 43.54 1 0
0.58 57.75 1 0
0.46 121.31 1 0
0.44 19.23 1 0
0.48 126.83 1 0
0.45 36.25 1 0
0.37 81.93 1 0
0.46 37.22 1 0
0.4 27.3 1 0
0.68 19.85 1 0
0.56 91.02 1 0
0.58 20.04 1 0
0.44 114.96 1 0
0.67 56.61 1 0
0.82 118.93 1 0
0.78 36.48 1 0
0.59 53.94 1 0
0.72 19.57 1 0
0.6 69.95 1 0
0.44 45.92 1 0
0.68 43.22 1 0
0.78 118.04 1 0
0.78 41.92 1 0
0.59 67.29 1 0
0.69 19.29 1 0
0.54 42.83 1 0
0.37 19.42 1 0
0.73 92.17 1 0
0.54 30.4 1 0
0.74 19.25 1 0
0.42 39.56 1 0
0.47 24.49 1 0
0.7 61.7 1 0
0.34 114.32 1 0
0.44 18.01 1 0
0.48 99.7 1 0
0.48 27.17 1 0
0.58 85.67 1 0
0.5 100.69 1 0
0.49 110.38 1 0
0.59 39.81 1 0
0.69 118.52 1 0
0.73 17.45 1 0
0.56 102.92 1 0
0.72 29.81 1 0
0.44 23.9 1 0
0.49 21.3 1 0
0.57 42.54 1 0
0.58 53.89 1 0
0.66 17.2 1 0
0.4 41.52 1 0
0.47 28.24 1 0
0.58 14.07 1 0
0.38 34.78 1 0
0.59 40.13 1 0
0.69 31.15 1 0
0.82 30.01 1 0
0.7 18.27 1 0
0.45 130.68 1 0
0.48 78.84 1 0
0.48 20.38 1 0
0.58 44.97 1 0
0.73 77.73 1 0
0.72 107.42 1 0
0.73 16.15 1 0
0.56 69.78 1 0
0.49 62.11 1 0
0.7 24.09 1 0
0.76 41.91 1 0
0.54 86.36 1 0
0.74 21.88 1 0
0.52 49.1 1 0
0.54 31.13 1 0
0.49 113.34 1 0
0.57 128.01 1 0
0.76 24.31 1 0
0.63 131.81 1 0
0.73 20.6 1 0
0.58 115.85 1 0
0.64 106.04 1 0
0.33 143.32 1 0
0.73 21.96 1 0
0.41 98.47 1 0
0.85 20.48 1 0
0.72 45.91 1 0
0.86 20.36 1 0
0.54 39.14 1 0
0.43 92.61 1 0
0.42 73.47 1 0
0.57 21.19 1 0
0.45 87.18 1 0
0.53 96.43 1 0
0.53 34.66 1 0
0.49 128.17 1 0
0.69 20.63 1 0
0.51 72.06 1 0
0.45 61.16 1 0
0.55 44.57 1 0
0.47 54.13 1 0
0.59 23.55 1 0
0.66 22.23 1 0
0.44 44.46 1 0
0.58 39.34 1 0
0.5 102.48 1 0
0.52 63.23 1 0
0.51 64.03 1 0
0.5 54.26 1 0
0.5 19.8 1 0
0.49 130.81 1 0
0.51 136.34 1 0
0.57 84.4 1 0
0.52 85.7 1 0
0.53 85.58 1 0
0.62 18.75 1 0
0.55 24.71 1 0
0.54 132.97 1 0
0.6 23.68 1 0
0.48 101.43 1 0
0.45 65.21 1 0
0.6 66.05 1 0
0.43 104.06 1 0
0.55 69.93 1 0
0.66 18.42 1 0
0.33 63.98 1 0
0.75 21.22 1 0
0.79 19.81 1 0
0.77 97.64 1 0
0.84 118.45 1 0
0.7 106.36 1 0
0.73 113.28 1 0
0.73 18.57 1 0
0.38 66.47 1 0
0.35 137.46 1 0
0.38 64.57 1 0
0.66 21.89 1 0
0.71 23.91 1 0
0.41 19.17 1 0
0.68 17.64 1 0
0.56 24.69 1 0
0.69 19.63 1 0
0.55 17.33 1 0
0.6 23.3 1 0
0.46 70.01 1 0
0.31 79.66 1 0
0.37 61.05 1 0
0.54 52.74 1 0
0.44 54.64 1 0
0.39 52.66 1 0
0.31 56.02 1 0
0.6 46.63 1 0
0.61 114.55 1 0
0.46 93.24 1 0
0.47 21.22 1 0
0.59 116.04 1 0
0.49 19.48 1 0
0.45 18.09 1 0
0.43 48.64 1 0
0.57 98.22 1 0
0.47 41.08 1 0
0.52 18.78 1 0
0.5 107.77 1 0
0.41 32.77 1 0
0.49 59.9 1 0
0.52 18.38 1 0
0.66 18.83 1 0
0.44 97.17 1 0
0.42 95.6 1 0
0.78 16.92 1 0
0.74 112.73 1 0
0.44 75.9 1 0
0.42 68.32 1 0
0.56 18.75 1 0
0.64 40.55 1 0
0.49 20.77 1 0
0.53 53.77 1 0
0.46 65.07 1 0
0.46 75.48 1 0
0.43 66.02 1 0
0.46 62.76 1 0
0.43 65.42 1 0
0.58 24.24 1 0
0.44 84.19 1 0
0.58 95.97 1 0
0.48 57.03 1 0
0.58 31.95 1 0
0.5 19.78 1 0
0.54 28.47 1 0
0.76 112.79 1 0
0.82 17.77 1 0
0.79 105.24 1 0
0.56 24.26 1 0
0.55 40.6 1 0
0.47 38.89 1 0
0.44 93.49 1 0
0.6 61.15 1 0
0.44 20.33 1 0
0.64 24.63 1 0
0.65 79.7 1 0
0.48 51 1 0
0.55 118.15 1 0
0.55 70.58 1 0
0.58 58.81 1 0
0.51 29.53 1 0
0.5 15.7 1 0
0.41 104.03 1 0
0.43 57.04 1 0
0.46 101.02 1 0
0.37 29.65 1 0
0.45 92.72 1 0
0.57 28.38 1 0
0.81 21.6 1 0
0.7 63.36 1 0
0.52 26.44 1 0
0.62 37.53 1 0
0.76 75.47 1 0
0.7 23.98 1 0
0.5 92.31 1 0
0.76 72.08 1 0
0.47 65.34 1 0
0.43 95.11 1 0
0.41 82.69 1 0
0.5 129.31 1 0
0.83 16.92 1 0
0.41 98.56 1 0
0.47 19.54 1 0
0.41 38.14 1 0
0.53 17.7 1 0
0.48 58.07 1 0
0.65 16.52 1 0
0.5 123.36 1 0
0.53 104.87 1 0
0.46 91.56 1 0
0.53 85.35 1 0
0.42 23.28 1 0
0.54 71.31 1 0
0.61 50.83 1 0
0.56 88.88 1 0
0.7 55.23 1 0
0.51 72.56 1 0
0.56 87.88 1 0
0.58 87.45 1 0
0.51 114.94 1 0
0.52 57.35 1 0
0.59 100.87 1 0
0.76 84.93 1 0
0.53 17.67 1 0
0.48 40.85 1 0
0.57 57.78 1 0
0.46 102.88 1 0
0.42 133.69 1 0
0.58 18.05 1 0
0.46 134.1 1 0
0.58 24.21 1 0
0.45 53.18 1 0
0.38 95.71 1 0
0.69 16.89 1 0
0.38 61.43 1 0
0.43 34.32 1 0
0.46 63.91 1 0
0.54 59.21 1 0
0.37 68.94 1 0
0.56 54.03 1 0
0.42 15.47 1 0
0.43 99.45 1 0
0.47 70.06 1 0
0.46 65.82 1 0
0.54 37.05 1 0
0.44 48.53 1 0
0.39 50.13 1 0
0.46 94.75 1 0
0.4 81.53 1 0
0.48 20.74 1 0
0.59 67.01 1 0
0.54 37.13 1 0
0.6 75.39 1 0
0.54 35.64 1 0
0.41 68.93 1 0
0.51 90.61 1 0
0.62 83.8 1 0
0.48 19.54 1 0
0.59 19.72 1 0
0.47 41.01 1 0
0.48 18.14 1 0
0.51 55.5 1 0
0.6 28.95 1 0
0.43 19.23 1 0
0.54 20.21 1 0
0.54 21.01 1 0
0.36 51.77 1 0
0.4 41.18 1 0
0.55 78.67 1 0
0.41 80.19 1 0
0.41 96.15 1 0
0.6 22.53 1 0
0.53 68.59 1 0
0.68 17.86 1 0
0.8 23.87 1 0
0.54 94.08 1 0
0.48 31.53 1 0
0.52 78.65 1 0
0.43 21.33 1 0
0.57 71.56 1 0
0.44 82.68 1 0
0.59 18.78 1 0
0.43 91.64 1 0
0.43 107.54 1 0
0.73 21.03 1 0
0.54 60.8 1 0
0.54 20.06 1 0
0.61 35.35 1 0
0.7 51.88 1 0
0.47 57.85 1 0
0.26 105.59 1 0
0.46 57.86 1 0
0.67 38.34 1 0
0.68 36.82 1 0
0.49 47.79 1 0
0.47 18.76 1 0
0.56 22.43 1 0
0.38 86.96 1 0
0.5 42.74 1 0
0.85 54.6 1 0
0.51 48.97 1 0
0.49 20.09 1 0
0.43 59.15 1 0
0.42 59.76 1 0
0.46 18.8 1 0
0.54 38.61 1 0
0.59 27.42 1 0
0.54 98.21 1 0
0.68 19 1 0
0.52 31.24 1 0
0.84 31.57 1 0
0.46 23.38 1 0
0.45 40.59 1 0
0.49 56.01 1 0
0.6 40 1 0
0.46 88.33 1 0
0.7 41.44 1 0
0.63 21.21 1 0
0.41 131.86 1 0
0.72 112.41 1 0
0.66 18.5 1 0
0.55 42.66 1 0
0.51 53.4 1 0
0.54 99.46 1 0
0.29 13.77 1 0
0.47 86.7 1 0
0.33 116.82 1 0
0.32 53.58 1 0
0.44 19.29 1 0
0.57 40.88 1 0
0.66 23.2 1 0
0.51 25.67 1 0
0.62 63.75 1 0
0.65 23.04 1 0
0.63 85.82 1 0
0.48 34.9 1 0
0.42 52.72 1 0
0.48 68.35 1 0
0.8 18.65 1 0
0.44 55.25 1 0
0.44 42.69 1 0
0.43 18.92 1 0
0.43 120.05 1 0
0.43 59.59 1 0
0.43 146.17 1 0
0.46 65.68 1 0
0.76 21.75 1 0
0.73 68.73 1 0
0.77 19.86 1 0
0.51 38.53 1 0
0.73 55.05 1 0
0.77 88.58 1 0
0.7 84.27 1 0
0.68 94.85 1 0
0.69 49.05 1 0
0.81 102.52 1 0
0.77 116.38 1 0
0.46 105.92 1 0
0.76 18.59 1 0
0.74 86 1 0
0.61 74.79 1 0
0.5 92.92 1 0
0.81 102.88 1 0
0.79 20.78 1 0
0.5 37.95 1 0
0.81 19.35 1 0
0.58 77.35 1 0
0.42 30.01 1 0
0.86 84.81 1 0
0.6 56.72 1 0
0.53 96.83 1 0
0.59 102.11 1 0
0.54 58.67 1 0
0.7 36.36 1 0
0.64 112.51 1 0
0.56 101.28 1 0
0.45 65.18 1 0
0.59 65.79 1 0
0.5 119.58 1 0
0.52 18.3 1 0
0.47 31.66 1 0
0.49 74.6 1 0
0.52 133.34 1 0
0.46 51.56 1 0
0.54 93.37 1 0
0.7 76.66 1 0
0.55 89.94 1 0
0.54 58.82 1 0
0.53 95.07 1 0
0.54 87.9 1 0
0.52 80.55 1 0
0.45 61.78 1 0
0.48 43.7 1 0
0.59 22.03 1 0
0.33 87.7 1 0
0.3 29.46 1 0
0.27 63.1 1 0
0.27 33.18 1 0
0.5 72.43 1 0
0.49 75.25 1 0
0.46 50.56 1 0
0.39 99.34 1 0
0.63 56.04 1 0
0.61 73.33 1 0
0.34 63.44 1 0
0.59 74.39 1 0
0.32 113.86 1 0
0.82 99.7 1 0
0.65 37.37 1 0
0.48 21.01 1 0
0.56 103.32 1 0
0.71 47.38 1 0
0.62 50.26 1 0
0.53 104.57 1 0
0.62 91.29 1 0
0.62 21.97 1 0
0.67 115.65 1 0
0.61 95.87 1 0
0.47 81.55 1 0
0.66 136.49 1 0
0.65 15.44 1 0
0.48 133.44 1 0
0.54 122.83 1 0
0.7 28.41 1 0
0.46 47.66 1 0
0.53 127.06 1 0
0.43 122.9 1 0
0.62 125.35 1 0
0.59 95.93 1 0
0.73 21.55 1 0
0.34 92.64 1 0
0.43 102.58 1 0
0.45 96.22 1 0
0.42 113.37 1 0
0.4 98.36 1 0
0.48 105.98 1 0
0.5 93.6 1 0
0.45 90.53 1 0
0.31 89 1 0
0.56 30.6 1 0
0.55 19.84 1 0
0.49 84.18 1 0
0.48 17.06 1 0
0.68 93.71 1 0
0.59 14.91 1 0
0.33 92.54 1 0
0.5 16.72 1 0
0.48 23.57 1 0
0.38 20.95 1 0
0.38 23.57 1 0
0.39 44.95 1 0
0.39 85.81 1 0
0.42 124.68 1 0
0.62 17.78 1 0
0.46 61.53 1 0
0.38 33.4 1 0
0.33 74 1 0
0.38 82.84 1 0
0.39 18.87 1 0
0.33 26.17 1 0
0.46 94.48 1 0
0.41 38.25 1 0
0.4 48.91 1 0
0.37 51.27 1 0
0.39 47.02 1 0
0.48 18.76 1 0
0.46 29.19 1 0
0.7 25.57 1 0
0.86 16.57 1 0
0.74 87.62 1 0
0.78 105.2 1 0
0.8 18.48 1 0
0.71 26.8 1 0
0.64 40.91 1 0
0.56 56 1 0
0.84 87.08 1 0
0.58 48.12 0 0
0.58 118.3 0 0
0.52 19.58 0 0
0.63 46.67 0 0
0.51 74.9 0 0
0.86 23.34 0 0
0.41 65.87 0 0
0.83 14.11 0 0
0.46 122.47 0 0
0.64 120.15 0 0
0.66 113.57 0 0
0.65 93.03 0 0
0.47 30.08 0 0
0.72 84.98 0 0
0.51 36.58 0 0
0.42 71.98 0 0
0.52 112.89 0 0
0.51 68.23 0 0
0.57 50.47 0 0
0.58 24.59 0 0
0.41 41.44 0 0
0.57 71.61 0 0
0.57 55.28 0 0
0.6 46.1 0 0
0.55 82.25 0 0
0.71 91.36 0 0
0.51 102.04 0 0
0.58 28.87 0 0
0.51 117.9 0 0
0.43 121.38 0 0
0.41 77.01 0 0
0.61 22.66 0 0
0.65 21.56 0 0
0.56 51.07 0 0
0.49 127.35 0 0
0.57 123.51 0 0
0.63 30.53 0 0
0.86 20.13 0 0
0.68 17.68 0 0
0.81 29.36 0 0
0.66 32.11 0 0
0.79 22.07 0 0
0.58 27.87 0 0
0.56 19.03 0 0
0.87 32.33 0 0
0.61 33.78 0 0
0.46 83.69 0 0
0.51 63.52 0 0
0.51 79.12 0 0
0.72 79.79 0 0
0.5 53.65 0 0
0.6 41.51 0 0
0.62 29.72 0 0
0.58 103.36 0 0
0.65 17.48 0 0
0.44 45.7 0 0
0.51 33.4 0 0
0.64 18.59 0 0
0.57 69.23 0 0
0.55 49.26 0 0
0.56 115.15 0 0
0.64 49.42 0 0
0.7 96.94 0 0
0.58 59.87 0 0
0.5 116.79 0 0
0.53 56.14 0 0
0.41 34.28 0 0
0.38 81.92 0 0
0.49 52.61 0 0
0.68 19.11 0 0
0.62 34.46 0 0
0.69 19.59 0 0
0.58 36.29 0 0
0.75 22.05 0 0
0.63 57.01 0 0
0.7 69.82 0 0
0.35 41.49 0 0
0.44 51.3 0 0
0.66 20.06 0 0
0.58 45.92 0 0
0.79 83.65 0 0
0.43 51.55 0 0
0.52 21.26 0 0
0.47 72.78 0 0
0.53 35.63 0 0
0.48 68.25 0 0
0.42 19.96 0 0
0.59 57.27 0 0
0.62 22.6 0 0
0.43 89.81 0 0
0.34 103.67 0 0
0.66 120.69 0 0
0.66 24.04 0 0
0.45 56.28 0 0
0.42 79.41 0 0
0.46 19.16 0 0
0.52 102.21 0 0
0.53 18.18 0 0
0.51 58.77 0 0
0.57 117.77 0 0
0.51 66.33 0 0
0.6 16.74 0 0
0.56 34.94 0 0
0.48 63.88 0 0
0.57 47.53 0 0
0.66 55.46 0 0
0.61 16.9 0 0
0.58 19.74 0 0
0.55 115.76 0 0
0.6 121.14 0 0
0.49 50.8 0 0
0.49 97.98 0 0
0.52 90.84 0 0
0.67 17.75 0 0
0.62 42.91 0 0
0.48 17.8 0 0
0.46 50.11 0 0
0.46 17.31 0 0
0.51 61.91 0 0
0.6 19.2 0 0
0.68 37.68 0 0
0.58 37.47 0 0
0.54 52.1 0 0
0.71 39.12 0 0
0.49 17.43 0 0
0.4 72.43 0 0
0.39 81.2 0 0
0.38 36.55 0 0
0.49 80.99 0 0
0.44 37.63 0 0
0.48 14.55 0 0
0.44 18.06 0 0
0.67 19.15 0 0
0.74 19.72 0 0
0.52 42.37 0 0
0.46 143.15 0 0
0.48 62.35 0 0
0.6 41.32 0 0
0.62 25.82 0 0
0.52 75.71 0 0
0.5 124.47 0 0
0.67 77.45 0 0
0.77 82.3 0 0
0.64 73.19 0 0
0.68 22.54 0 0
0.45 18.54 0 0
0.44 18.85 0 0
0.53 45.7 0 0
0.49 99.85 0 0
0.47 78.21 0 0
0.48 62.35 0 0
0.47 86.69 0 0
0.47 68.42 0 0
0.55 21.27 0 0
0.51 82.25 0 0
0.45 100.1 0 0
0.45 120.72 0 0
0.4 87.97 0 0
0.72 21.31 0 0
0.49 26.72 0 0
0.8 19.99 0 0
0.4 50.48 0 0
0.58 50.06 0 0
0.71 20.99 0 0
0.63 23.36 0 0
0.48 111.4 0 0
0.59 57.39 0 0
0.68 97.5 0 0
0.52 59.7 0 0
0.64 127.09 0 0
0.51 71.82 0 0
0.53 61.22 0 0
0.48 20.06 0 0
0.56 67.67 0 0
0.49 55.05 0 0
0.61 19.46 0 0
0.45 78.41 0 0
0.42 44.54 0 0
0.51 119.98 0 0
0.52 20.96 0 0
0.54 43.52 0 0
0.49 66.96 0 0
0.39 72.02 0 0
0.68 27.18 0 0
0.47 18.55 0 0
0.47 56.42 0 0
0.54 49.88 0 0
0.43 32.47 0 0
0.55 20.58 0 0
0.45 59.18 0 0
0.47 29.87 0 0
0.6 74.75 0 0
0.53 71.54 0 0
0.46 26.31 0 0
0.5 37.81 0 0
0.5 73.93 0 0
0.41 109.04 0 0
0.5 98.13 0 0
0.39 24.58 0 0
0.41 20.99 0 0
0.78 118.05 0 0
0.48 88.07 0 0
0.57 19.51 0 0
0.48 120.77 0 0
0.48 87.81 0 0
0.46 53.28 0 0
0.39 98.29 0 0
0.35 91.39 0 0
0.46 38.51 0 0
0.42 122.54 0 0
0.57 37.48 0 0
0.59 115.2 0 0
0.63 130.07 0 0
0.8 18.05 0 0
0.66 93.8 0 0
0.54 126.37 0 0
0.65 76.08 0 0
0.6 25.18 0 0
0.51 18.3 0 0
0.68 17.95 0 0
0.53 105.57 0 0
0.47 133.27 0 0
0.65 95.25 0 0
0.73 50.74 0 0
0.63 18.61 0 0
0.59 32.88 0 0
0.55 21.27 0 0
0.54 18.16 0 0
0.49 34.01 0 0
0.59 100.39 0 0
0.73 68.37 0 0
0.62 17.7 0 0
0.62 36.63 0 0
0.69 37.93 0 0
0.43 97.28 0 0
0.9 20.27 0 0
0.63 23.53 0 0
0.77 24.32 0 0
0.79 20.03 0 0
0.73 19.33 0 0
0.65 84.27 0 0
0.6 39.06 0 0
0.55 33.8 0 0
0.53 25.03 0 0
0.5 86.95 0 0
0.55 51.37 0 0
0.55 18.3 0 0
0.52 80.29 0 0
0.43 53.81 0 0
0.68 23.38 0 0
0.54 63.41 0 0
0.62 57.08 0 0
0.67 46.92 0 0
0.56 52.33 0 0
0.43 109.14 0 0
0.6 55.55 0 0
0.6 96.26 0 0
0.69 76 0 0
0.39 19.38 0 0
0.75 59.71 0 0
0.6 54.56 0 0
0.52 59.81 0 0
0.64 49.45 0 0
0.44 151.1 0 0
0.49 52.43 0 0
0.53 51.73 0 0
0.49 126.43 0 0
0.53 84.87 0 0
0.5 35.11 0 0
0.43 44.57 0 0
0.55 87.1 0 0
0.71 18.28 0 0
0.58 42.84 0 0
0.47 62.78 0 0
0.65 19.53 0 0
0.57 52.52 0 0
0.68 49.47 0 0
0.47 74.14 0 0
0.48 85.49 0 0
0.53 61.52 0 0
0.49 46.31 0 0
0.64 109.27 0 0
0.54 18.07 0 0
0.58 38.86 0 0
0.4 101.99 0 0
0.63 98.6 0 0
0.43 88.45 0 0
0.57 19.82 0 0
0.55 73.84 0 0
0.56 22.68 0 0
0.58 57.08 0 0
0.5 58.6 0 0
0.48 113.61 0 0
0.69 90.19 0 0
0.52 18.71 0 0
0.67 78.59 0 0
0.56 68.19 0 0
0.62 54.48 0 0
0.64 79.65 0 0
0.66 17.68 0 0
0.72 33.98 0 0
0.48 124.42 0 0
0.63 23.7 0 0
0.67 81.01 0 0
0.56 101.38 0 0
0.6 97.43 0 0
0.42 89.17 0 0
0.49 47.6 0 0
0.54 99.23 0 0
0.6 61.95 0 0
0.59 50.92 0 0
0.45 66.09 0 0
0.45 42.07 0 0
0.51 69.4 0 0
0.51 35.82 0 0
0.62 18.87 0 0
0.4 33.4 0 0
0.32 57 0 0
0.39 57.14 0 0
0.44 18.02 0 0
0.54 112.09 0 0
0.63 23.44 0 0
0.57 33.57 0 0
0.7 91.62 0 0
0.53 34.86 0 0
0.53 119.88 0 0
0.6 77.55 0 0
0.55 19.85 0 0
0.43 112.93 0 0
0.69 20.04 0 0
0.56 120.48 0 0
0.48 118.93 0 0
0.64 36.48 0 0
0.58 19.57 0 0
0.55 118.04 0 0
0.52 41.92 0 0
0.51 103.49 0 0
0.6 78.26 0 0
0.45 34.09 0 0
0.66 92.17 0 0
0.53 104.16 0 0
0.52 75.64 0 0
0.63 20.41 0 0
0.8 19.25 0 0
0.66 75.08 0 0
0.6 24.49 0 0
0.72 61.7 0 0
0.43 33.2 0 0
0.5 18.01 0 0
0.37 51.01 0 0
0.42 27.17 0 0
0.47 139.45 0 0
0.54 85.4 0 0
0.56 39.81 0 0
0.47 17.45 0 0
0.55 29.81 0 0
0.52 100.12 0 0
0.45 85.24 0 0
0.61 21.3 0 0
0.41 67.23 0 0
0.66 17.2 0 0
0.49 33.36 0 0
0.58 41.52 0 0
0.44 24.35 0 0
0.42 14.07 0 0
0.72 31.15 0 0
0.42 45.08 0 0
0.54 30.01 0 0
0.45 18.27 0 0
0.55 45.61 0 0
0.6 83.93 0 0
0.6 60.15 0 0
0.57 38.55 0 0
0.55 20.38 0 0
0.5 59.2 0 0
0.43 44.97 0 0
0.47 77.73 0 0
0.56 80.27 0 0
0.67 20.34 0 0
0.54 22.88 0 0
0.52 24.09 0 0
0.51 82.25 0 0
0.6 65.23 0 0
0.5 20.76 0 0
0.69 58.02 0 0
0.74 24.31 0 0
0.45 116.21 0 0
0.66 20.6 0 0
0.65 106.04 0 0
0.54 65.15 0 0
0.7 21.96 0 0
0.77 20.48 0 0
0.67 20.36 0 0
0.56 53.34 0 0
0.45 118.49 0 0
0.51 43.57 0 0
0.45 112.74 0 0
0.59 106.35 0 0
0.57 108.92 0 0
0.65 20.43 0 0
0.53 83.59 0 0
0.52 91.56 0 0
0.55 34.66 0 0
0.72 61.16 0 0
0.68 44.57 0 0
0.57 23.55 0 0
0.51 33.91 0 0
0.52 88.68 0 0
0.7 22.23 0 0
0.72 44.46 0 0
0.65 39.34 0 0
0.51 59.14 0 0
0.56 75.95 0 0
0.54 64.03 0 0
0.42 94.99 0 0
0.65 19.8 0 0
0.55 127.51 0 0
0.42 20.83 0 0
0.54 92.2 0 0
0.57 114.74 0 0
0.58 94.95 0 0
0.64 17.66 0 0
0.6 95.88 0 0
0.63 18.75 0 0
0.54 73.13 0 0
0.7 52.69 0 0
0.52 97.24 0 0
0.41 21.21 0 0
0.35 83.07 0 0
0.59 66.05 0 0
0.67 58.71 0 0
0.67 69.93 0 0
0.45 70.76 0 0
0.59 19.24 0 0
0.52 104.29 0 0
0.45 88.59 0 0
0.68 19.81 0 0
0.69 48.41 0 0
0.62 49.05 0 0
0.67 112.93 0 0
0.71 113.28 0 0
0.75 18.57 0 0
0.54 25.15 0 0
0.57 97.64 0 0
0.44 29.01 0 0
0.46 42.62 0 0
0.46 74.13 0 0
0.38 122.04 0 0
0.75 21.89 0 0
0.51 19.17 0 0
0.41 73.05 0 0
0.52 17.64 0 0
0.48 24.69 0 0
0.49 75.45 0 0
0.55 19.63 0 0
0.46 83.1 0 0
0.63 17.33 0 0
0.52 23.3 0 0
0.51 88.17 0 0
0.51 77.14 0 0
0.67 53.71 0 0
0.55 67.17 0 0
0.68 40.63 0 0
0.54 49.76 0 0
0.45 56.02 0 0
0.48 74.48 0 0
0.36 66.64 0 0
0.59 61.85 0 0
0.41 18.12 0 0
0.43 46.63 0 0
0.5 81.41 0 0
0.49 93.24 0 0
0.47 92.93 0 0
0.67 19.68 0 0
0.67 19.48 0 0
0.56 17.94 0 0
0.33 91.16 0 0
0.6 33.7 0 0
0.55 18.09 0 0
0.53 48.64 0 0
0.51 76.31 0 0
0.68 18.78 0 0
0.66 22.56 0 0
0.62 103.21 0 0
0.62 115.64 0 0
0.4 82.74 0 0
0.69 16.92 0 0
0.66 112.73 0 0
0.36 88.73 0 0
0.44 54.49 0 0
0.53 22.83 0 0
0.58 70.74 0 0
0.52 18.75 0 0
0.66 40.55 0 0
0.42 87.67 0 0
0.65 20.77 0 0
0.53 35.88 0 0
0.58 53.77 0 0
0.47 101.99 0 0
0.71 65.07 0 0
0.52 50.46 0 0
0.5 19.48 0 0
0.49 55.26 0 0
0.55 23.8 0 0
0.52 24.24 0 0
0.69 84.19 0 0
0.51 31.95 0 0
0.59 28.47 0 0
0.66 112.79 0 0
0.65 17.77 0 0
0.49 111.47 0 0
0.49 24.6 0 0
0.69 105.24 0 0
0.61 24.26 0 0
0.6 67.04 0 0
0.57 61.15 0 0
0.74 24.63 0 0
0.59 48.67 0 0
0.58 51.77 0 0
0.57 18.43 0 0
0.65 79.7 0 0
0.58 32.45 0 0
0.53 58.81 0 0
0.51 66.15 0 0
0.56 15.7 0 0
0.47 61.7 0 0
0.43 34.22 0 0
0.45 54.51 0 0
0.48 56.48 0 0
0.37 73.89 0 0
0.49 90.51 0 0
0.52 58.62 0 0
0.46 20.36 0 0
0.45 23.98 0 0
0.62 72.08 0 0
0.47 28.54 0 0
0.44 98.41 0 0
0.61 22.59 0 0
0.43 133.74 0 0
0.56 113.09 0 0
0.64 26.35 0 0
0.65 16.92 0 0
0.56 22.15 0 0
0.53 87.76 0 0
0.57 98.56 0 0
0.57 120.03 0 0
0.54 17.7 0 0
0.54 58.31 0 0
0.53 62.23 0 0
0.59 16.52 0 0
0.63 91.23 0 0
0.53 78.33 0 0
0.51 42.85 0 0
0.59 88.93 0 0
0.59 40.87 0 0
0.52 41.95 0 0
0.6 35.09 0 0
0.54 88.44 0 0
0.59 57.4 0 0
0.55 88.88 0 0
0.57 87.88 0 0
0.64 100.87 0 0
0.46 122.44 0 0
0.5 84.93 0 0
0.52 55.65 0 0
0.56 33.55 0 0
0.65 45.27 0 0
0.44 73.64 0 0
0.64 57.78 0 0
0.44 18.05 0 0
0.56 86.4 0 0
0.61 95.71 0 0
0.48 33.37 0 0
0.48 101.78 0 0
0.55 17.64 0 0
0.6 16.89 0 0
0.48 47.77 0 0
0.45 43.7 0 0
0.44 96 0 0
0.53 53.53 0 0
0.41 119.79 0 0
0.49 83.52 0 0
0.51 115.47 0 0
0.38 78.94 0 0
0.43 20.74 0 0
0.33 114.88 0 0
0.42 22.99 0 0
0.47 72.75 0 0
0.38 21.2 0 0
0.41 17.91 0 0
0.47 48.82 0 0
0.48 35.64 0 0
0.52 88.15 0 0
0.75 83.8 0 0
0.67 19.54 0 0
0.51 19.72 0 0
0.53 41.01 0 0
0.52 78.34 0 0
0.54 28.95 0 0
0.59 20.45 0 0
0.48 73.59 0 0
0.59 21.01 0 0
0.46 35.7 0 0
0.54 20.88 0 0
0.55 27.15 0 0
0.5 52.39 0 0
0.8 22.53 0 0
0.53 68.59 0 0
0.83 22.04 0 0
0.56 36.83 0 0
0.53 120.01 0 0
0.72 17.86 0 0
0.76 23.87 0 0
0.51 67.62 0 0
0.51 27.03 0 0
0.51 43.48 0 0
0.62 98.55 0 0
0.52 94.08 0 0
0.48 80.33 0 0
0.53 99.73 0 0
0.54 96.57 0 0
0.65 104.18 0 0
0.69 47.14 0 0
0.66 71.56 0 0
0.64 18.78 0 0
0.66 21.03 0 0
0.72 60.8 0 0
0.62 20.06 0 0
0.61 35.35 0 0
0.84 51.88 0 0
0.49 67.42 0 0
0.62 57.85 0 0
0.38 66.24 0 0
0.62 55.25 0 0
0.68 30.81 0 0
0.71 36.82 0 0
0.75 47.79 0 0
0.67 18.76 0 0
0.55 22.43 0 0
0.7 46.82 0 0
0.47 55.91 0 0
0.53 37.99 0 0
0.43 79.09 0 0
0.78 54.6 0 0
0.52 84.61 0 0
0.52 42.14 0 0
0.55 52.52 0 0
0.54 38.2 0 0
0.53 80.94 0 0
0.49 71.01 0 0
0.52 37.25 0 0
0.84 31.57 0 0
0.59 23.38 0 0
0.52 40.64 0 0
0.62 43.69 0 0
0.57 41.33 0 0
0.45 88.33 0 0
0.45 86.65 0 0
0.44 18.62 0 0
0.75 21.21 0 0
0.52 87.52 0 0
0.55 131.86 0 0
0.62 112.41 0 0
0.71 99.46 0 0
0.5 98.98 0 0
0.46 106.42 0 0
0.48 98.48 0 0
0.46 98.25 0 0
0.44 19.29 0 0
0.51 107.64 0 0
0.43 76.91 0 0
0.58 44.24 0 0
0.67 85.82 0 0
0.5 78.82 0 0
0.5 38.04 0 0
0.85 18.65 0 0
0.48 20.01 0 0
0.5 23.09 0 0
0.5 59.59 0 0
0.54 55.36 0 0
0.55 40.95 0 0
0.52 19.05 0 0
0.49 69.75 0 0
0.46 85.85 0 0
0.82 19.86 0 0
0.64 50 0 0
0.58 76.58 0 0
0.66 76.33 0 0
0.79 94.85 0 0
0.68 107.07 0 0
0.78 102.52 0 0
0.58 22.04 0 0
0.66 89.17 0 0
0.76 18.59 0 0
0.45 86 0 0
0.51 84 0 0
0.45 102.88 0 0
0.56 20.78 0 0
0.73 19.35 0 0
0.44 56.72 0 0
0.47 20.84 0 0
0.53 49.7 0 0
0.55 36.36 0 0
0.66 122.92 0 0
0.56 108.25 0 0
0.54 18.3 0 0
0.48 59.26 0 0
0.45 31.66 0 0
0.5 95.17 0 0
0.67 112.8 0 0
0.59 98.92 0 0
0.41 59.03 0 0
0.49 58.82 0 0
0.41 88.88 0 0
0.41 22 0 0
0.46 43.7 0 0
0.57 96.73 0 0
0.35 134.54 0 0
0.53 67.74 0 0
0.53 101.25 0 0
0.61 111.25 0 0
0.58 82.44 0 0
0.57 89.65 0 0
0.5 33.52 0 0
0.37 18.12 0 0
0.65 47.89 0 0
0.49 20.29 0 0
0.55 50.56 0 0
0.73 56.04 0 0
0.47 21.13 0 0
0.69 19.23 0 0
0.58 74.43 0 0
0.61 87.69 0 0
0.63 73.8 0 0
0.52 66.93 0 0
0.48 21.01 0 0
0.51 114.33 0 0
0.61 103.32 0 0
0.65 50.26 0 0
0.56 72.13 0 0
0.58 90.14 0 0
0.54 110.7 0 0
0.56 15.44 0 0
0.47 28.41 0 0
0.55 20.66 0 0
0.49 125.35 0 0
0.51 112.79 0 0
0.62 21.55 0 0
0.41 111.98 0 0
0.86 17.16 0 0
0.58 31.82 0 0
0.75 22.35 0 0
0.86 21.71 0 0
0.47 99.95 0 0
0.67 19.84 0 0
0.6 57.97 0 0
0.59 81.58 0 0
0.71 92.49 0 0
0.65 76.7 0 0
0.73 93.71 0 0
0.59 77.69 0 0
0.81 18.33 0 0
0.76 14.91 0 0
0.53 106.8 0 0
0.58 23.57 0 0
0.55 23.57 0 0
0.44 68.45 0 0
0.43 123.07 0 0
0.48 97.96 0 0
0.52 28.32 0 0
0.63 17.78 0 0
0.52 108.26 0 0
0.37 61.53 0 0
0.36 58.95 0 0
0.36 91.67 0 0
0.44 16.68 0 0
0.33 24.6 0 0
0.48 52.99 0 0
0.5 73.04 0 0
0.47 77.44 0 0
0.54 85.4 0 0
0.45 47.02 0 0
0.55 16.51 0 0
0.35 71.31 0 0
0.5 47.76 0 0
0.49 29.19 0 0
0.46 30.78 0 0
0.64 16.57 0 0
0.62 87.62 0 0
0.43 77.58 0 0
0.59 105.2 0 0
0.48 69.86 0 0
0.79 18.48 0 0
0.52 87.97 0 0
0.64 26.8 0 0
0.53 38.65 0 0
0.57 87.08 0 0
0.62 63.39 1 0
0.54 79.96 1 0
0.71 103.11 1 0
0.73 40.75 1 0
0.52 57.13 1 0
0.52 22.52 1 0
0.5 68.51 1 0
0.39 36.53 1 0
0.67 40.61 1 0
0.84 23.34 1 0
0.56 63.91 1 0
0.84 14.11 1 0
0.55 57.7 1 0
0.46 73.16 1 0
0.54 75.21 1 0
0.48 85.48 1 0
0.5 44.71 1 0
0.5 93.03 1 0
0.47 30.08 1 0
0.57 86.64 1 0
0.69 84.98 1 0
0.53 92.91 1 0
0.4 103.1 1 0
0.5 24.59 1 0
0.41 75.51 1 0
0.35 90.45 1 0
0.39 51.44 1 0
0.68 38.31 1 0
0.52 71.44 1 0
0.47 45.95 1 0
0.67 72.85 1 0
0.45 54.84 1 0
0.52 42.75 1 0
0.56 28.37 1 0
0.57 89.32 1 0
0.7 22.66 1 0
0.71 21.56 1 0
0.44 51.07 1 0
0.48 54.14 1 0
0.48 30.53 1 0
0.45 72.1 1 0
0.61 20.13 1 0
0.6 29.36 1 0
0.6 32.11 1 0
0.52 27.87 1 0
0.49 21.02 1 0
0.47 37.87 1 0
0.45 40.18 1 0
0.44 58.15 1 0
0.43 19.03 1 0
0.51 49.57 1 0
0.4 64.7 1 0
0.69 120.93 1 0
0.33 52.74 1 0
0.44 87.97 1 0
0.76 18.59 1 0
0.56 38.88 1 0
0.63 96.94 1 0
0.64 59.87 1 0
0.58 18.62 1 0
0.45 65.57 1 0
0.63 81.19 1 0
0.38 74.32 1 0
0.51 29.16 1 0
0.6 22.05 1 0
0.5 25.68 1 0
0.37 45.67 1 0
0.73 69.82 1 0
0.53 24.27 1 0
0.58 51.3 1 0
0.71 83.65 1 0
0.53 21.26 1 0
0.56 35.63 1 0
0.61 17.35 1 0
0.67 72.23 1 0
0.54 84.49 1 0
0.45 21.09 1 0
0.57 105.42 1 0
0.59 33.98 1 0
0.57 22.6 1 0
0.56 122.58 1 0
0.66 99.71 1 0
0.49 59.71 1 0
0.69 120.69 1 0
0.43 62.06 1 0
0.42 78.8 1 0
0.57 69.12 1 0
0.44 66.31 1 0
0.42 18.18 1 0
0.44 117.77 1 0
0.49 80.28 1 0
0.71 34.94 1 0
0.42 25.72 1 0
0.57 47.53 1 0
0.51 35.63 1 0
0.56 48.81 1 0
0.62 60.38 1 0
0.53 129.97 1 0
0.64 19.74 1 0
0.68 118.54 1 0
0.46 22.93 1 0
0.53 17.75 1 0
0.5 52.62 1 0
0.38 88.75 1 0
0.65 20.76 1 0
0.56 23.77 1 0
0.51 89.26 1 0
0.5 17.8 1 0
0.52 64.6 1 0
0.44 108.59 1 0
0.56 17.31 1 0
0.49 61.91 1 0
0.44 95.9 1 0
0.47 137.06 1 0
0.74 17.43 1 0
0.48 21.75 1 0
0.53 74.61 1 0
0.47 32.52 1 0
0.58 122.52 1 0
0.66 108.83 1 0
0.72 87.7 1 0
0.4 66.29 1 0
0.55 72.76 1 0
0.57 34.45 1 0
0.53 64.33 1 0
0.76 19.15 1 0
0.57 128.85 1 0
0.55 133.57 1 0
0.56 49.23 1 0
0.6 107.9 1 0
0.45 139.77 1 0
0.65 94.47 1 0
0.37 78.5 1 0
0.59 79.56 1 0
0.5 34.27 1 0
0.5 73.19 1 0
0.52 62.05 1 0
0.65 79.48 1 0
0.53 25.09 1 0
0.62 90.31 1 0
0.44 27.44 1 0
0.6 18.54 1 0
0.44 51.69 1 0
0.5 76.07 1 0
0.53 86.54 1 0
0.69 21.27 1 0
0.42 90.52 1 0
0.61 82.7 1 0
0.4 21.3 1 0
0.39 100.1 1 0
0.53 47.61 1 0
0.59 21.31 1 0
0.42 26.72 1 0
0.62 24.28 1 0
0.67 19.99 1 0
0.56 91.95 1 0
0.62 61.53 1 0
0.43 19.15 1 0
0.71 123.34 1 0
0.55 20.99 1 0
0.58 119.36 1 0
0.68 23.36 1 0
0.52 54.26 1 0
0.4 41.5 1 0
0.58 57.87 1 0
0.62 32.25 1 0
0.5 19.46 1 0
0.43 67.13 1 0
0.55 20.96 1 0
0.54 45.78 1 0
0.58 36.84 1 0
0.57 32.55 1 0
0.54 48.18 1 0
0.54 27.18 1 0
0.41 36.29 1 0
0.68 81.88 1 0
0.61 20.58 1 0
0.4 59.18 1 0
0.61 74.75 1 0
0.4 42.09 1 0
0.53 140.91 1 0
0.37 49.04 1 0
0.64 118.05 1 0
0.39 51.2 1 0
0.41 111.02 1 0
0.62 120.77 1 0
0.48 22.4 1 0
0.42 116.01 1 0
0.47 60.68 1 0
0.44 119.49 1 0
0.45 115.06 1 0
0.5 18.05 1 0
0.59 19.5 1 0
0.42 76.08 1 0
0.46 44.2 1 0
0.68 129.54 1 0
0.57 26.75 1 0
0.54 46.3 1 0
0.73 18.61 1 0
0.66 54.16 1 0
0.71 35.33 1 0
0.61 39.26 1 0
0.58 21.71 1 0
0.57 32.88 1 0
0.49 116.7 1 0
0.52 31.39 1 0
0.59 33.92 1 0
0.5 78.86 1 0
0.56 113.09 1 0
0.48 113.12 1 0
0.42 77.89 1 0
0.39 64.86 1 0
0.45 19.67 1 0
0.83 20.27 1 0
0.39 75.46 1 0
0.68 23.53 1 0
0.38 58.5 1 0
0.63 24.32 1 0
0.44 88.8 1 0
0.57 44.8 1 0
0.51 89.21 1 0
0.66 131.53 1 0
0.62 125.31 1 0
0.51 126.55 1 0
0.62 127.26 1 0
0.61 102.7 1 0
0.74 33.8 1 0
0.42 121.06 1 0
0.72 25.03 1 0
0.62 113.28 1 0
0.59 37.84 1 0
0.52 18.65 1 0
0.49 58.95 1 0
0.7 72.64 1 0
0.47 21.44 1 0
0.67 51.37 1 0
0.63 18.3 1 0
0.44 29.62 1 0
0.41 102.93 1 0
0.64 23.38 1 0
0.46 81.67 1 0
0.51 46.92 1 0
0.54 52.33 1 0
0.3 74.86 1 0
0.66 55.55 1 0
0.54 57.76 1 0
0.7 18.28 1 0
0.48 87 1 0
0.46 139.9 1 0
0.51 50.83 1 0
0.44 135.57 1 0
0.45 119.13 1 0
0.45 129.86 1 0
0.47 19.53 1 0
0.43 73.59 1 0
0.45 66.05 1 0
0.5 85.91 1 0
0.45 39.72 1 0
0.58 92.48 1 0
0.59 63.86 1 0
0.45 52.91 1 0
0.43 98.6 1 0
0.43 49.3 1 0
0.47 19.82 1 0
0.6 22.15 1 0
0.42 110.89 1 0
0.44 41.69 1 0
0.57 113.61 1 0
0.7 125.5 1 0
0.55 75 1 0
0.72 90.19 1 0
0.6 119.25 1 0
0.55 18.71 1 0
0.6 62.07 1 0
0.67 79.65 1 0
0.72 23.04 1 0
0.59 66.15 1 0
0.72 126.6 1 0
0.65 17.68 1 0
0.41 96.47 1 0
0.56 72.86 1 0
0.58 15.58 1 0
0.48 73.5 1 0
0.48 82.3 1 0
0.72 101.38 1 0
0.49 60.77 1 0
0.59 61.95 1 0
0.46 60.4 1 0
0.43 71.33 1 0
0.43 54.17 1 0
0.48 23.22 1 0
0.54 57.75 1 0
0.46 17.69 1 0
0.47 116.18 1 0
0.47 118.62 1 0
0.44 57.14 1 0
0.52 142.11 1 0
0.55 41.02 1 0
0.68 101.36 1 0
0.52 120.01 1 0
0.55 49.99 1 0
0.54 37.22 1 0
0.7 71.87 1 0
0.55 96.44 1 0
0.52 48.6 1 0
0.55 66.33 1 0
0.51 19.06 1 0
0.64 112.56 1 0
0.58 57.35 1 0
0.54 54.58 1 0
0.59 56.61 1 0
0.73 120.48 1 0
0.57 51.82 1 0
0.68 77.18 1 0
0.76 69.95 1 0
0.66 110.79 1 0
0.38 121.54 1 0
0.71 41.92 1 0
0.44 67.29 1 0
0.56 115.2 1 0
0.7 19.29 1 0
0.62 84 1 0
0.53 78.26 1 0
0.77 19.42 1 0
0.74 92.17 1 0
0.5 65.95 1 0
0.52 15.79 1 0
0.69 19.25 1 0
0.58 75.08 1 0
0.42 97.68 1 0
0.54 24.49 1 0
0.57 61.7 1 0
0.43 123.09 1 0
0.51 125.48 1 0
0.53 80.1 1 0
0.48 130.66 1 0
0.69 67.67 1 0
0.53 136.7 1 0
0.41 68.11 1 0
0.49 56.2 1 0
0.65 32.55 1 0
0.53 38.06 1 0
0.51 59.47 1 0
0.5 62.93 1 0
0.51 17.45 1 0
0.52 29.81 1 0
0.56 121.11 1 0
0.57 34.21 1 0
0.57 42.54 1 0
0.48 37.3 1 0
0.59 41.52 1 0
0.53 71.77 1 0
0.46 28.24 1 0
0.57 58.29 1 0
0.46 28.75 1 0
0.53 31.15 1 0
0.47 29.25 1 0
0.45 21.83 1 0
0.54 30.01 1 0
0.53 18.27 1 0
0.28 132.92 1 0
0.46 121.55 1 0
0.6 121.75 1 0
0.52 34.85 1 0
0.58 142.43 1 0
0.68 77.73 1 0
0.53 29.95 1 0
0.54 27.42 1 0
0.54 20.34 1 0
0.58 24.09 1 0
0.62 86.36 1 0
0.45 73.69 1 0
0.48 65.23 1 0
0.59 21.88 1 0
0.43 80.94 1 0
0.53 58.02 1 0
0.71 138.07 1 0
0.57 24.31 1 0
0.55 67.84 1 0
0.61 131.81 1 0
0.7 20.6 1 0
0.58 104.04 1 0
0.84 21.96 1 0
0.43 132.27 1 0
0.74 20.48 1 0
0.87 20.36 1 0
0.57 53.34 1 0
0.7 129.08 1 0
0.68 89.26 1 0
0.67 71.64 1 0
0.58 102.72 1 0
0.59 93.25 1 0
0.7 81.77 1 0
0.67 87.18 1 0
0.46 40.5 1 0
0.46 96.43 1 0
0.5 45.06 1 0
0.8 20.63 1 0
0.41 104.83 1 0
0.46 91.12 1 0
0.45 106.63 1 0
0.47 44.57 1 0
0.4 76.83 1 0
0.6 23.55 1 0
0.41 111.07 1 0
0.7 22.23 1 0
0.74 44.46 1 0
0.63 39.34 1 0
0.7 102.48 1 0
0.55 118.13 1 0
0.51 58.59 1 0
0.56 54.26 1 0
0.6 103.63 1 0
0.37 19.8 1 0
0.43 52.47 1 0
0.54 20.83 1 0
0.47 109.27 1 0
0.58 40.08 1 0
0.59 16.56 1 0
0.45 73.13 1 0
0.41 97.14 1 0
0.43 90.51 1 0
0.46 58.31 1 0
0.61 52.69 1 0
0.55 65.21 1 0
0.5 54.6 1 0
0.66 66.05 1 0
0.51 69.18 1 0
0.6 36.77 1 0
0.6 69.93 1 0
0.59 19.24 1 0
0.5 68.06 1 0
0.46 18.42 1 0
0.62 76.47 1 0
0.68 21.22 1 0
0.38 84.15 1 0
0.47 106.44 1 0
0.51 48.41 1 0
0.53 99.37 1 0
0.79 118.45 1 0
0.52 71.66 1 0
0.51 87.11 1 0
0.77 18.57 1 0
0.62 29.01 1 0
0.56 66.47 1 0
0.53 124.47 1 0
0.39 86.85 1 0
0.75 21.89 1 0
0.43 18.05 1 0
0.43 63.85 1 0
0.52 18.57 1 0
0.49 65.45 1 0
0.64 65.61 1 0
0.46 70.04 1 0
0.57 56.57 1 0
0.49 50.1 1 0
0.57 53.71 1 0
0.57 52.66 1 0
0.61 40.63 1 0
0.52 52.62 1 0
0.54 69.6 1 0
0.52 109.82 1 0
0.48 68.13 1 0
0.53 18.12 1 0
0.46 18.03 1 0
0.46 92.7 1 0
0.52 93.24 1 0
0.53 59.08 1 0
0.47 100.84 1 0
0.51 62.46 1 0
0.53 46.26 1 0
0.67 92.35 1 0
0.56 57.77 1 0
0.68 19.68 1 0
0.49 90.9 1 0
0.82 19.48 1 0
0.63 87.64 1 0
0.53 17.94 1 0
0.42 135.77 1 0
0.45 47.92 1 0
0.44 118.77 1 0
0.52 15.58 1 0
0.49 35.32 1 0
0.6 103.41 1 0
0.45 18.78 1 0
0.51 77.51 1 0
0.52 32.77 1 0
0.56 103.21 1 0
0.4 87.46 1 0
0.49 16.92 1 0
0.49 103.73 1 0
0.61 72.39 1 0
0.6 41.18 1 0
0.72 22.83 1 0
0.47 76.57 1 0
0.62 78.22 1 0
0.73 68.32 1 0
0.63 18.75 1 0
0.7 40.55 1 0
0.65 20.77 1 0
0.61 53.77 1 0
0.49 30.06 1 0
0.58 113.65 1 0
0.55 64.48 1 0
0.49 47.93 1 0
0.49 45.96 1 0
0.52 113.29 1 0
0.54 75.48 1 0
0.53 128.75 1 0
0.52 65.42 1 0
0.38 95.97 1 0
0.44 19.78 1 0
0.44 89.73 1 0
0.71 105.24 1 0
0.54 71.58 1 0
0.75 37.75 1 0
0.47 96.68 1 0
0.5 29.95 1 0
0.45 38.89 1 0
0.41 99.75 1 0
0.67 20.33 1 0
0.55 18.43 1 0
0.45 20.66 1 0
0.49 79.7 1 0
0.41 87.59 1 0
0.51 32.45 1 0
0.45 58.81 1 0
0.5 29.53 1 0
0.42 15.7 1 0
0.4 90.03 1 0
0.34 35.49 1 0
0.35 75.37 1 0
0.51 21.6 1 0
0.4 49.98 1 0
0.47 48.21 1 0
0.45 20.36 1 0
0.49 28.54 1 0
0.37 34.15 1 0
0.53 21.43 1 0
0.48 76.19 1 0
0.5 65.03 1 0
0.58 22.59 1 0
0.42 56.49 1 0
0.67 100.65 1 0
0.63 132.26 1 0
0.55 77.46 1 0
0.7 24.86 1 0
0.53 64.88 1 0
0.71 71.54 1 0
0.7 16.92 1 0
0.7 22.15 1 0
0.69 19.54 1 0
0.49 47.71 1 0
0.4 23.99 1 0
0.58 68.89 1 0
0.61 96.58 1 0
0.51 68.3 1 0
0.56 100.86 1 0
0.6 40.87 1 0
0.45 110.09 1 0
0.45 85.35 1 0
0.53 117.49 1 0
0.57 106.56 1 0
0.56 20.21 1 0
0.53 66.4 1 0
0.5 68.45 1 0
0.54 140.93 1 0
0.64 87.88 1 0
0.45 106.2 1 0
0.53 78.32 1 0
0.79 84.93 1 0
0.51 132.72 1 0
0.53 54.03 1 0
0.66 39.27 1 0
0.4 48.53 1 0
0.5 80.91 1 0
0.48 45.27 1 0
0.48 133.69 1 0
0.49 95.49 1 0
0.64 133.79 1 0
0.53 95.71 1 0
0.62 56.74 1 0
0.53 47.77 1 0
0.64 103.88 1 0
0.65 17.66 1 0
0.58 115.67 1 0
0.72 63.91 1 0
0.64 33.88 1 0
0.53 59.21 1 0
0.6 68.94 1 0
0.76 18.31 1 0
0.38 86.66 1 0
0.44 15.47 1 0
0.5 109.9 1 0
0.61 53.53 1 0
0.56 17.2 1 0
0.53 83.51 1 0
0.75 83.52 1 0
0.57 132.05 1 0
0.52 65.82 1 0
0.63 137.01 1 0
0.57 81.53 1 0
0.51 140.79 1 0
0.46 67.01 1 0
0.72 19.59 1 0
0.44 55.01 1 0
0.42 19.8 1 0
0.37 56.63 1 0
0.44 38.77 1 0
0.52 83.8 1 0
0.43 83.95 1 0
0.38 69.85 1 0
0.57 26.33 1 0
0.42 94.47 1 0
0.42 37.31 1 0
0.42 54.45 1 0
0.46 102.15 1 0
0.39 69.53 1 0
0.46 17.47 1 0
0.36 101.17 1 0
0.37 109.62 1 0
0.35 58.24 1 0
0.37 88.17 1 0
0.85 22.53 1 0
0.67 56.19 1 0
0.72 22.04 1 0
0.57 107.88 1 0
0.7 17.86 1 0
0.58 120.35 1 0
0.57 121.63 1 0
0.64 99.73 1 0
0.7 21.33 1 0
0.61 71.56 1 0
0.62 18.78 1 0
0.43 22.37 1 0
0.46 113.61 1 0
0.45 94.69 1 0
0.44 60.8 1 0
0.44 81.78 1 0
0.46 67.42 1 0
0.44 30.81 1 0
0.51 36.82 1 0
0.45 47.79 1 0
0.45 18.76 1 0
0.57 18.69 1 0
0.65 42.74 1 0
0.47 44.42 1 0
0.53 19.55 1 0
0.63 54.6 1 0
0.47 105.11 1 0
0.42 42.14 1 0
0.5 68.97 1 0
0.4 77.01 1 0
0.45 43.51 1 0
0.61 21.92 1 0
0.4 85.15 1 0
0.52 19 1 0
0.62 31.24 1 0
0.54 31.57 1 0
0.44 88.55 1 0
0.45 43.69 1 0
0.56 65.76 1 0
0.58 105.59 1 0
0.48 21.21 1 0
0.39 33.31 1 0
0.59 112.41 1 0
0.58 51.25 1 0
0.5 96.9 1 0
0.63 18.5 1 0
0.61 78.72 1 0
0.49 89.39 1 0
0.51 86.7 1 0
0.42 98.48 1 0
0.58 91.52 1 0
0.61 31.46 1 0
0.42 29.03 1 0
0.51 23.2 1 0
0.45 51.42 1 0
0.43 62.32 1 0
0.41 110.78 1 0
0.4 44.24 1 0
0.53 18.65 1 0
0.4 55.25 1 0
0.49 38.29 1 0
0.38 72.64 1 0
0.4 114.12 1 0
0.51 59.59 1 0
0.52 19.05 1 0
0.54 17.67 1 0
0.64 19.86 1 0
0.58 36.78 1 0
0.62 88.58 1 0
0.6 76.33 1 0
0.62 84.27 1 0
0.7 94.85 1 0
0.45 112.53 1 0
0.69 102.52 1 0
0.66 84 1 0
0.38 76.09 1 0
0.52 50.05 1 0
0.57 63.74 1 0
0.7 19.35 1 0
0.43 107.52 1 0
0.47 66.93 1 0
0.76 84.81 1 0
0.72 102.26 1 0
0.48 48.52 1 0
0.48 63.26 1 0
0.54 44.53 1 0
0.32 94.06 1 0
0.46 104.98 1 0
0.36 134 1 0
0.44 80.98 1 0
0.65 22.65 1 0
0.45 85.71 1 0
0.52 72.56 1 0
0.42 87.38 1 0
0.42 94.38 1 0
0.38 121.84 1 0
0.46 103.34 1 0
0.46 78.12 1 0
0.45 61.52 1 0
0.46 83.19 1 0
0.43 48.48 1 0
0.35 36.91 1 0
0.32 62.15 1 0
0.34 86.72 1 0
0.4 22.08 1 0
0.51 72.43 1 0
0.43 32.48 1 0
0.39 80.92 1 0
0.41 72.83 1 0
0.57 50.56 1 0
0.43 65.15 1 0
0.48 34.71 1 0
0.58 21.95 1 0
0.39 21.13 1 0
0.48 30.58 1 0
0.41 116.23 1 0
0.39 21.01 1 0
0.42 18.14 1 0
0.52 50.64 1 0
0.38 141.7 1 0
0.4 66.01 1 0
0.58 65.71 1 0
0.44 52.14 1 0
0.37 129.05 1 0
0.73 17.16 1 0
0.43 70.46 1 0
0.53 31.82 1 0
0.56 22.35 1 0
0.49 36.19 1 0
0.77 21.71 1 0
0.5 105.98 1 0
0.66 30.17 1 0
0.37 107.82 1 0
0.63 19.84 1 0
0.58 92.49 1 0
0.63 86.27 1 0
0.75 93.71 1 0
0.51 18.33 1 0
0.65 103.74 1 0
0.63 14.91 1 0
0.5 55.44 1 0
0.68 16.72 1 0
0.55 23.57 1 0
0.44 130.64 1 0
0.49 62.54 1 0
0.52 23.57 1 0
0.52 35.97 1 0
0.65 94.51 1 0
0.67 128.73 1 0
0.57 17.15 1 0
0.74 17.78 1 0
0.68 124.46 1 0
0.41 69.77 1 0
0.41 113.16 1 0
0.41 93.51 1 0
0.37 92.21 1 0
0.51 94.98 1 0
0.46 77.93 1 0
0.3 73.04 1 0
0.54 20.01 1 0
0.51 44.17 1 0
0.45 55.85 1 0
0.43 88.77 1 0
0.59 29.19 1 0
0.6 25.57 1 0
0.52 89.89 1 0
0.48 86.93 1 0
0.58 77.58 1 0
0.74 105.2 1 0
0.5 46.05 1 0
0.46 69.86 1 0
0.77 18.48 1 0
0.74 26.8 1 0
0.76 87.08 1 0
0.55 19.58 0 0
0.56 119.72 0 0
0.44 58.33 0 0
0.5 46.67 0 0
0.58 40.61 0 0
0.78 23.34 0 0
0.74 14.11 0 0
0.57 122.47 0 0
0.59 31.5 0 0
0.42 93.03 0 0
0.65 30.08 0 0
0.43 96.96 0 0
0.56 35.91 0 0
0.74 84.98 0 0
0.68 40.07 0 0
0.74 26.27 0 0
0.73 39.4 0 0
0.36 74.99 0 0
0.55 78 0 0
0.41 89.13 0 0
0.43 123.31 0 0
0.41 64.77 0 0
0.46 85.03 0 0
0.46 71.53 0 0
0.49 87.45 0 0
0.64 60.57 0 0
0.59 28.87 0 0
0.59 72.85 0 0
0.6 89.52 0 0
0.48 120.72 0 0
0.45 50.19 0 0
0.66 22.66 0 0
0.56 114.86 0 0
0.86 21.56 0 0
0.49 90.73 0 0
0.82 20.13 0 0
0.62 17.68 0 0
0.7 29.36 0 0
0.53 32.11 0 0
0.38 22.07 0 0
0.57 27.87 0 0
0.56 82.54 0 0
0.65 19.03 0 0
0.75 32.33 0 0
0.55 33.78 0 0
0.62 124.67 0 0
0.65 19.14 0 0
0.61 34.27 0 0
0.57 93.63 0 0
0.62 91.9 0 0
0.49 33.43 0 0
0.59 74.4 0 0
0.48 29.72 0 0
0.45 45.7 0 0
0.57 18.59 0 0
0.63 33.86 0 0
0.53 96.94 0 0
0.36 63.2 0 0
0.61 17.89 0 0
0.49 59.36 0 0
0.27 40.52 0 0
0.27 75.38 0 0
0.29 103.79 0 0
0.7 19.11 0 0
0.7 19.59 0 0
0.52 22.05 0 0
0.53 36.57 0 0
0.44 35.35 0 0
0.42 74.24 0 0
0.54 20.06 0 0
0.82 83.65 0 0
0.81 21.26 0 0
0.43 40.1 0 0
0.57 81.58 0 0
0.48 46.51 0 0
0.42 62.99 0 0
0.45 41.2 0 0
0.48 50.12 0 0
0.66 21.09 0 0
0.43 43.33 0 0
0.53 56.12 0 0
0.47 29.64 0 0
0.51 68.37 0 0
0.51 31.96 0 0
0.53 57.27 0 0
0.25 97.01 0 0
0.81 22.41 0 0
0.73 22.6 0 0
0.73 20.93 0 0
0.69 99.71 0 0
0.73 121.37 0 0
0.68 120.69 0 0
0.65 24.04 0 0
0.72 19.03 0 0
0.51 78.25 0 0
0.53 66.33 0 0
0.61 25.72 0 0
0.49 35.63 0 0
0.48 48.81 0 0
0.54 16.9 0 0
0.54 20.98 0 0
0.68 19.74 0 0
0.53 118.54 0 0
0.87 66.92 0 0
0.71 17.75 0 0
0.63 19.17 0 0
0.44 98.67 0 0
0.34 80.32 0 0
0.44 118.45 0 0
0.6 40.13 0 0
0.43 37.68 0 0
0.5 39.12 0 0
0.86 17.43 0 0
0.67 23.92 0 0
0.77 41.76 0 0
0.74 32.52 0 0
0.32 28.05 0 0
0.66 37.63 0 0
0.63 70.09 0 0
0.65 19.72 0 0
0.63 41.32 0 0
0.69 25.82 0 0
0.48 133.57 0 0
0.38 125.32 0 0
0.43 150.04 0 0
0.59 97.98 0 0
0.79 75.53 0 0
0.55 127.06 0 0
0.55 64.4 0 0
0.62 68.39 0 0
0.45 86.75 0 0
0.51 22.54 0 0
0.71 19.81 0 0
0.61 56.84 0 0
0.47 25.09 0 0
0.48 55.47 0 0
0.38 24.35 0 0
0.48 18.54 0 0
0.36 66.14 0 0
0.47 84 0 0
0.4 114.37 0 0
0.39 63.27 0 0
0.34 21.27 0 0
0.77 35.54 0 0
0.77 98.73 0 0
0.62 100.1 0 0
0.81 105.6 0 0
0.73 86.69 0 0
0.86 21.31 0 0
0.55 92.55 0 0
0.66 19.99 0 0
0.7 123.34 0 0
0.74 20.99 0 0
0.47 23.36 0 0
0.65 70.26 0 0
0.45 41.5 0 0
0.35 20.06 0 0
0.44 30.74 0 0
0.42 30.31 0 0
0.4 48.6 0 0
0.39 32.25 0 0
0.8 32.26 0 0
0.8 84.21 0 0
0.64 19.46 0 0
0.66 93.02 0 0
0.84 23.68 0 0
0.68 33.8 0 0
0.7 49.66 0 0
0.47 27.4 0 0
0.43 92.29 0 0
0.56 20.96 0 0
0.55 28.5 0 0
0.35 36.87 0 0
0.55 27.18 0 0
0.4 46.48 0 0
0.65 30.93 0 0
0.62 18.55 0 0
0.68 21.32 0 0
0.73 81.88 0 0
0.72 20.58 0 0
0.73 21.57 0 0
0.79 59.18 0 0
0.7 27.26 0 0
0.71 54.11 0 0
0.55 90.44 0 0
0.59 81.38 0 0
0.6 22.1 0 0
0.49 81.46 0 0
0.56 98.13 0 0
0.77 37.22 0 0
0.89 118.05 0 0
0.81 51.2 0 0
0.44 120.77 0 0
0.39 119.48 0 0
0.61 95.29 0 0
0.72 22.4 0 0
0.36 78.39 0 0
0.46 84.93 0 0
0.49 116 0 0
0.64 18.05 0 0
0.51 98.82 0 0
0.51 126.37 0 0
0.93 76.08 0 0
0.81 25.18 0 0
0.68 44.56 0 0
0.65 17.95 0 0
0.44 124.03 0 0
0.41 123.12 0 0
0.52 44.98 0 0
0.52 35.01 0 0
0.44 72.33 0 0
0.84 32.88 0 0
0.46 42.21 0 0
0.69 21.27 0 0
0.67 124.49 0 0
0.6 50.04 0 0
0.63 94.97 0 0
0.64 78.86 0 0
0.71 36.11 0 0
0.8 113.12 0 0
0.72 18.72 0 0
0.68 113.47 0 0
0.65 65.7 0 0
0.93 20.27 0 0
0.56 101.02 0 0
0.88 24.32 0 0
0.63 89.21 0 0
0.6 20.03 0 0
0.6 132 0 0
0.74 19.33 0 0
0.6 39.06 0 0
0.49 59.63 0 0
0.42 25.81 0 0
0.47 119.34 0 0
0.47 18.97 0 0
0.42 94.37 0 0
0.77 18.3 0 0
0.77 29.62 0 0
0.71 23.38 0 0
0.68 34.43 0 0
0.6 46.92 0 0
0.54 52.33 0 0
0.51 55.55 0 0
0.54 65.42 0 0
0.51 108.11 0 0
0.48 123.05 0 0
0.5 49.45 0 0
0.49 20.26 0 0
0.47 33.36 0 0
0.67 23.03 0 0
0.47 42.39 0 0
0.47 119.86 0 0
0.53 141.62 0 0
0.54 19.53 0 0
0.45 113.2 0 0
0.36 101.73 0 0
0.6 17.39 0 0
0.46 61.52 0 0
0.44 92.07 0 0
0.57 84.55 0 0
0.78 101.19 0 0
0.45 53 0 0
0.65 63.86 0 0
0.78 23.35 0 0
0.82 98.6 0 0
0.76 119.7 0 0
0.68 66.57 0 0
0.7 22.15 0 0
0.72 41.69 0 0
0.66 69.73 0 0
0.73 113.61 0 0
0.59 119.25 0 0
0.53 23.97 0 0
0.59 17.68 0 0
0.64 15.58 0 0
0.54 62.33 0 0
0.37 39.8 0 0
0.68 23.05 0 0
0.63 33.04 0 0
0.56 47.65 0 0
0.32 38.79 0 0
0.63 19.69 0 0
0.59 35.15 0 0
0.73 47.6 0 0
0.65 61.95 0 0
0.46 102.14 0 0
0.74 23.22 0 0
0.44 65.62 0 0
0.72 30.69 0 0
0.82 36.09 0 0
0.61 57.75 0 0
0.8 42.41 0 0
0.73 35.82 0 0
0.74 21.43 0 0
0.67 17.69 0 0
0.48 25.97 0 0
0.74 38.56 0 0
0.88 18.87 0 0
0.79 60.76 0 0
0.48 57.14 0 0
0.43 32.33 0 0
0.53 19.23 0 0
0.45 41.02 0 0
0.55 34.68 0 0
0.55 37.22 0 0
0.51 59.35 0 0
0.55 70.84 0 0
0.6 68.12 0 0
0.82 81.75 0 0
0.52 46.11 0 0
0.66 19.06 0 0
0.66 57.35 0 0
0.49 21.79 0 0
0.52 119.47 0 0
0.82 120.48 0 0
0.62 19.57 0 0
0.65 69.95 0 0
0.49 110.7 0 0
0.64 41.92 0 0
0.59 19.29 0 0
0.47 34.51 0 0
0.53 42.83 0 0
0.63 110.6 0 0
0.4 50.5 0 0
0.5 75.64 0 0
0.95 19.25 0 0
0.75 75.08 0 0
0.5 104.77 0 0
0.76 40.49 0 0
0.92 61.7 0 0
0.75 21.54 0 0
0.57 59.74 0 0
0.73 18.01 0 0
0.58 68.02 0 0
0.6 42.42 0 0
0.58 56.2 0 0
0.78 116.18 0 0
0.76 57.45 0 0
0.8 17.45 0 0
0.7 39.28 0 0
0.41 65.55 0 0
0.55 98.62 0 0
0.38 51.59 0 0
0.56 37.3 0 0
0.52 41.52 0 0
0.44 87.55 0 0
0.49 58.29 0 0
0.49 14.07 0 0
0.45 34.78 0 0
0.39 40.13 0 0
0.4 31.15 0 0
0.47 44.32 0 0
0.47 30.01 0 0
0.58 18.27 0 0
0.54 45.61 0 0
0.51 130.68 0 0
0.43 52.2 0 0
0.57 20.38 0 0
0.53 44.97 0 0
0.73 77.73 0 0
0.62 16.15 0 0
0.71 27.42 0 0
0.52 24.09 0 0
0.56 82.25 0 0
0.8 65.23 0 0
0.72 21.88 0 0
0.69 29.73 0 0
0.55 37.85 0 0
0.82 30.47 0 0
0.69 20.76 0 0
0.72 39.44 0 0
0.83 58.02 0 0
0.89 24.31 0 0
0.71 20.6 0 0
0.64 33.84 0 0
0.58 21.96 0 0
0.64 20.48 0 0
0.48 45.91 0 0
0.6 20.36 0 0
0.54 69.43 0 0
0.55 125.67 0 0
0.55 103.94 0 0
0.62 21.19 0 0
0.54 112.74 0 0
0.32 19.85 0 0
0.57 90.78 0 0
0.58 45.06 0 0
0.58 20.63 0 0
0.59 60.14 0 0
0.61 72.06 0 0
0.55 34.47 0 0
0.69 56.01 0 0
0.49 23.55 0 0
0.52 38.09 0 0
0.71 23.92 0 0
0.71 22.23 0 0
0.67 31.65 0 0
0.74 44.46 0 0
0.83 39.34 0 0
0.69 102.48 0 0
0.48 118.13 0 0
0.47 46.44 0 0
0.47 20.82 0 0
0.48 40.08 0 0
0.47 116.36 0 0
0.47 132.17 0 0
0.52 72.73 0 0
0.52 16.56 0 0
0.64 18.75 0 0
0.59 73.13 0 0
0.67 25.94 0 0
0.63 23.68 0 0
0.43 28.66 0 0
0.55 54.6 0 0
0.52 66.05 0 0
0.49 36.77 0 0
0.31 69.93 0 0
0.5 18.42 0 0
0.71 21.22 0 0
0.74 21.04 0 0
0.61 19.81 0 0
0.69 97.64 0 0
0.84 118.45 0 0
0.64 38.16 0 0
0.66 18.57 0 0
0.5 25.15 0 0
0.6 97.64 0 0
0.5 121.15 0 0
0.71 29.01 0 0
0.75 20.13 0 0
0.49 38.68 0 0
0.5 20.13 0 0
0.57 35.33 0 0
0.52 100.49 0 0
0.52 21.89 0 0
0.49 30.47 0 0
0.4 40.37 0 0
0.59 19.17 0 0
0.39 31.72 0 0
0.7 17.64 0 0
0.52 47.26 0 0
0.54 19.64 0 0
0.69 103.74 0 0
0.5 119.34 0 0
0.42 55.58 0 0
0.61 126.64 0 0
0.58 52.66 0 0
0.55 21.1 0 0
0.6 52.62 0 0
0.61 107.1 0 0
0.67 34.56 0 0
0.71 34.03 0 0
0.59 16.17 0 0
0.61 38.59 0 0
0.5 122.79 0 0
0.54 81.41 0 0
0.58 128.09 0 0
0.48 54.67 0 0
0.47 112.19 0 0
0.61 103.48 0 0
0.56 57.8 0 0
0.76 118.77 0 0
0.71 22.87 0 0
0.65 115.53 0 0
0.31 27.97 0 0
0.49 111.63 0 0
0.76 22.56 0 0
0.69 123.17 0 0
0.56 18.51 0 0
0.5 55.05 0 0
0.69 115.64 0 0
0.86 18.83 0 0
0.75 95.6 0 0
0.46 46.21 0 0
0.77 16.92 0 0
0.73 96.73 0 0
0.75 112.73 0 0
0.47 43.74 0 0
0.6 26.81 0 0
0.41 90.14 0 0
0.53 22.83 0 0
0.44 40.55 0 0
0.48 53.77 0 0
0.7 33.49 0 0
0.77 64.48 0 0
0.71 19.48 0 0
0.71 75.48 0 0
0.63 23.8 0 0
0.7 65.42 0 0
0.49 24.24 0 0
0.65 43.97 0 0
0.84 95.97 0 0
0.8 40.37 0 0
0.61 53.57 0 0
0.85 19.78 0 0
0.68 60.01 0 0
0.44 89.87 0 0
0.72 65.91 0 0
0.8 112.79 0 0
0.71 89.73 0 0
0.78 17.77 0 0
0.79 54.31 0 0
0.85 105.24 0 0
0.62 98.01 0 0
0.8 24.26 0 0
0.83 37.75 0 0
0.71 61.15 0 0
0.75 20.33 0 0
0.84 24.63 0 0
0.66 48.67 0 0
0.64 18.43 0 0
0.52 20.66 0 0
0.82 79.7 0 0
0.55 87.59 0 0
0.65 76.36 0 0
0.65 32.45 0 0
0.55 90.97 0 0
0.32 77.33 0 0
0.35 112.87 0 0
0.41 88.1 0 0
0.34 86.48 0 0
0.42 28.38 0 0
0.43 79.73 0 0
0.43 38.33 0 0
0.45 26.46 0 0
0.48 75.47 0 0
0.45 19.83 0 0
0.44 78.53 0 0
0.4 124.82 0 0
0.45 40.63 0 0
0.49 113.09 0 0
0.65 24.86 0 0
0.6 71.54 0 0
0.52 57.18 0 0
0.53 16.92 0 0
0.52 126.6 0 0
0.49 70.3 0 0
0.66 33.02 0 0
0.61 23.49 0 0
0.54 66.15 0 0
0.6 17.7 0 0
0.51 47.86 0 0
0.37 62.23 0 0
0.53 51.62 0 0
0.49 16.52 0 0
0.57 62.68 0 0
0.47 89.19 0 0
0.47 37.71 0 0
0.49 18.54 0 0
0.48 35.09 0 0
0.71 20.12 0 0
0.69 131.64 0 0
0.74 20.21 0 0
0.56 74.38 0 0
0.68 108.57 0 0
0.65 51.05 0 0
0.48 68.45 0 0
0.55 87.88 0 0
0.43 25.02 0 0
0.7 84.93 0 0
0.54 115.32 0 0
0.63 25.48 0 0
0.55 120.02 0 0
0.55 26.39 0 0
0.42 110.43 0 0
0.7 20.99 0 0
0.57 39.99 0 0
0.54 126.14 0 0
0.58 133.79 0 0
0.66 101.78 0 0
0.65 33.2 0 0
0.78 17.66 0 0
0.6 36.33 0 0
0.57 54.03 0 0
0.53 17.2 0 0
0.65 123.77 0 0
0.42 97.37 0 0
0.46 71.41 0 0
0.42 66.61 0 0
0.66 78.94 0 0
0.41 94.75 0 0
0.37 131.25 0 0
0.69 22.99 0 0
0.68 59.92 0 0
0.62 63.41 0 0
0.64 19.59 0 0
0.59 55.01 0 0
0.57 37.13 0 0
0.78 17.91 0 0
0.62 54.02 0 0
0.74 88.15 0 0
0.74 83.8 0 0
0.83 19.54 0 0
0.65 109.73 0 0
0.78 100.78 0 0
0.72 78.34 0 0
0.68 28.95 0 0
0.41 72.03 0 0
0.72 44.32 0 0
0.68 73.59 0 0
0.8 21.01 0 0
0.64 52.65 0 0
0.63 97.74 0 0
0.66 41.18 0 0
0.69 47.79 0 0
0.63 43.67 0 0
0.57 39.4 0 0
0.69 34.05 0 0
0.59 65.79 0 0
0.75 22.53 0 0
0.61 56.19 0 0
0.76 22.04 0 0
0.77 17.86 0 0
0.6 23.87 0 0
0.65 73.45 0 0
0.58 44.05 0 0
0.72 21.33 0 0
0.54 47.14 0 0
0.86 71.56 0 0
0.79 18.78 0 0
0.71 22.37 0 0
0.56 39.29 0 0
0.89 21.03 0 0
0.88 60.8 0 0
0.76 20.06 0 0
0.84 51.88 0 0
0.62 67.42 0 0
0.7 17.16 0 0
0.8 27.91 0 0
0.74 39.69 0 0
0.75 23.47 0 0
0.82 36.82 0 0
0.69 47.79 0 0
0.71 49.55 0 0
0.33 103.06 0 0
0.58 54.6 0 0
0.37 57.28 0 0
0.37 18.98 0 0
0.46 54.23 0 0
0.7 19 0 0
0.74 31.57 0 0
0.42 23.38 0 0
0.45 104.43 0 0
0.33 67.35 0 0
0.74 47.57 0 0
0.81 97.35 0 0
0.66 40 0 0
0.63 109.92 0 0
0.83 18.62 0 0
0.44 97.56 0 0
0.66 62.57 0 0
0.86 21.21 0 0
0.74 33.31 0 0
0.78 112.41 0 0
0.45 116.2 0 0
0.74 108.4 0 0
0.66 93.48 0 0
0.83 18.31 0 0
0.77 99.46 0 0
0.4 38.53 0 0
0.45 106.44 0 0
0.51 86.7 0 0
0.39 98.48 0 0
0.39 115.99 0 0
0.56 85.73 0 0
0.63 39.59 0 0
0.58 19.28 0 0
0.55 26.23 0 0
0.59 53.28 0 0
0.54 52.72 0 0
0.53 18.65 0 0
0.61 20.01 0 0
0.41 129.98 0 0
0.44 68.46 0 0
0.46 20.78 0 0
0.62 17.67 0 0
0.56 36.78 0 0
0.6 61.82 0 0
0.5 49.05 0 0
0.56 102.52 0 0
0.51 22.04 0 0
0.59 116.38 0 0
0.63 16.79 0 0
0.66 84 0 0
0.67 48.43 0 0
0.73 104.21 0 0
0.64 20.78 0 0
0.81 19.35 0 0
0.63 19.72 0 0
0.57 24.87 0 0
0.76 102.26 0 0
0.67 30.47 0 0
0.59 42.87 0 0
0.5 40.45 0 0
0.73 24.59 0 0
0.67 18.3 0 0
0.48 80.98 0 0
0.51 123.07 0 0
0.7 22.65 0 0
0.54 106.84 0 0
0.58 93.37 0 0
0.68 18.68 0 0
0.59 22 0 0
0.6 43.7 0 0
0.63 22.03 0 0
0.58 25.62 0 0
0.61 52.05 0 0
0.55 36.91 0 0
0.59 19.89 0 0
0.64 35.7 0 0
0.61 52.83 0 0
0.72 44.58 0 0
0.77 33.52 0 0
0.46 18.12 0 0
0.55 28.04 0 0
0.72 72.83 0 0
0.69 47.89 0 0
0.74 43.07 0 0
0.84 50.56 0 0
0.63 21.95 0 0
0.82 56.04 0 0
0.79 21.13 0 0
0.76 98.31 0 0
0.61 101.04 0 0
0.75 36.21 0 0
0.61 37.37 0 0
0.69 21.01 0 0
0.61 47.38 0 0
0.74 21.97 0 0
0.51 110.95 0 0
0.7 32.81 0 0
0.45 50.64 0 0
0.62 118.11 0 0
0.43 85.47 0 0
0.59 28.41 0 0
0.64 47.66 0 0
0.59 33.34 0 0
0.61 21.55 0 0
0.62 21.55 0 0
0.59 46.4 0 0
0.89 17.16 0 0
0.57 84.82 0 0
0.88 22.35 0 0
0.91 21.71 0 0
0.74 42.38 0 0
0.78 21.99 0 0
0.7 35.63 0 0
0.71 30.17 0 0
0.73 93.67 0 0
0.69 22.01 0 0
0.76 26.19 0 0
0.62 82.48 0 0
0.51 19.38 0 0
0.63 71.1 0 0
0.61 65.85 0 0
0.56 18.33 0 0
0.52 53.68 0 0
0.58 71.48 0 0
0.61 22.86 0 0
0.54 81.53 0 0
0.82 23.57 0 0
0.68 57.59 0 0
0.7 20.95 0 0
0.74 23.57 0 0
0.68 46.52 0 0
0.38 61.53 0 0
0.34 16.68 0 0
0.42 108.88 0 0
0.39 110.64 0 0
0.48 117.14 0 0
0.41 86.97 0 0
0.4 93.75 0 0
0.59 77.93 0 0
0.34 32.16 0 0
0.61 20.01 0 0
0.7 38.25 0 0
0.58 81.34 0 0
0.55 74.17 0 0
0.55 48.91 0 0
0.56 88.66 0 0
0.55 16.51 0 0
0.53 40.91 0 0
0.64 25.57 0 0
0.73 61.1 0 0
0.68 23.84 0 0
0.56 55.8 0 0
0.64 16.57 0 0
0.57 37.16 0 0
0.76 105.2 0 0
0.65 23 0 0
0.67 18.48 0 0
0.69 59.13 0 0
0.59 104.54 0 0
0.8 26.8 0 0
0.83 87.08 0 0
0.6 59.43 0 0
0.67 61.73 0 0
0.62 37.7 1 0
0.6 40.75 1 0
0.84 23.34 1 0
0.37 87.88 1 0
0.63 59.78 1 0
0.43 38.96 1 0
0.78 14.11 1 0
0.57 26.98 1 0
0.57 103.11 1 0
0.52 108.84 1 0
0.47 31.5 1 0
0.57 139.07 1 0
0.85 35.91 1 0
0.49 84.98 1 0
0.44 40.07 1 0
0.45 100.47 1 0
0.72 71.61 1 0
0.65 106.6 1 0
0.58 19.54 1 0
0.76 91.36 1 0
0.56 79.41 1 0
0.47 102.04 1 0
0.36 74.04 1 0
0.4 28.87 1 0
0.72 72.85 1 0
0.38 78.88 1 0
0.68 22.66 1 0
0.63 21.56 1 0
0.49 51.07 1 0
0.51 54.36 1 0
0.51 73.73 1 0
0.31 74.66 1 0
0.36 41.34 1 0
0.52 20.13 1 0
0.46 22.07 1 0
0.56 27.87 1 0
0.43 47.56 1 0
0.43 49.57 1 0
0.51 32.33 1 0
0.36 57.5 1 0
0.42 120.93 1 0
0.68 53 1 0
0.44 56.47 1 0
0.41 74.4 1 0
0.41 29.72 1 0
0.4 71.41 1 0
0.41 120.61 1 0
0.63 17.48 1 0
0.64 45.7 1 0
0.64 18.59 1 0
0.68 107.36 1 0
0.55 82.59 1 0
0.48 120.22 1 0
0.49 102.31 1 0
0.46 125.02 1 0
0.5 90.54 1 0
0.51 55.25 1 0
0.36 18.62 1 0
0.57 19.11 1 0
0.73 19.59 1 0
0.75 22.05 1 0
0.63 57.01 1 0
0.81 69.82 1 0
0.43 71.88 1 0
0.55 45.92 1 0
0.33 83.65 1 0
0.39 57.24 1 0
0.58 21.26 1 0
0.41 81.58 1 0
0.51 86.12 1 0
0.45 21.09 1 0
0.48 105.42 1 0
0.67 19.96 1 0
0.36 111.68 1 0
0.33 52.34 1 0
0.63 57.27 1 0
0.63 22.41 1 0
0.56 61.02 1 0
0.39 22.6 1 0
0.5 99.71 1 0
0.5 120.69 1 0
0.46 31.16 1 0
0.69 119.52 1 0
0.53 19.03 1 0
0.48 35.4 1 0
0.44 78.25 1 0
0.54 32.42 1 0
0.52 57.68 1 0
0.54 58.07 1 0
0.42 55.99 1 0
0.41 79.31 1 0
0.56 118.54 1 0
0.53 75.93 1 0
0.47 47.12 1 0
0.5 99.42 1 0
0.5 74.75 1 0
0.53 19.2 1 0
0.41 104.47 1 0
0.61 39.12 1 0
0.82 17.43 1 0
0.45 53.51 1 0
0.46 32.52 1 0
0.28 84.98 1 0
0.5 14.55 1 0
0.48 25.82 1 0
0.68 19.38 1 0
0.65 111.72 1 0
0.38 83.04 1 0
0.47 30.65 1 0
0.43 118.17 1 0
0.62 87.58 1 0
0.46 48.44 1 0
0.54 73.89 1 0
0.54 82.3 1 0
0.67 19.81 1 0
0.4 34.07 1 0
0.31 24.35 1 0
0.55 18.54 1 0
0.45 61.51 1 0
0.46 108.45 1 0
0.47 74 1 0
0.48 78.03 1 0
0.51 73.77 1 0
0.5 42.38 1 0
0.43 82.74 1 0
0.38 43.61 1 0
0.61 49.57 1 0
0.44 64.59 1 0
0.71 21.31 1 0
0.55 19.99 1 0
0.44 108.19 1 0
0.44 19.15 1 0
0.59 123.34 1 0
0.74 20.99 1 0
0.6 23.36 1 0
0.39 87.27 1 0
0.54 52.8 1 0
0.62 127.09 1 0
0.41 51.94 1 0
0.44 22.71 1 0
0.44 57.47 1 0
0.7 55.05 1 0
0.77 90.47 1 0
0.7 19.46 1 0
0.39 27.4 1 0
0.32 44.2 1 0
0.37 27.18 1 0
0.23 115.97 1 0
0.42 30.93 1 0
0.51 20.58 1 0
0.45 28.3 1 0
0.5 46.79 1 0
0.51 81.68 1 0
0.43 82.93 1 0
0.36 93.73 1 0
0.38 45.42 1 0
0.6 118.05 1 0
0.54 70.74 1 0
0.39 103.26 1 0
0.45 82.89 1 0
0.57 98.29 1 0
0.63 78.56 1 0
0.53 99.06 1 0
0.47 22.4 1 0
0.49 91.39 1 0
0.55 66.56 1 0
0.65 77.12 1 0
0.51 115.2 1 0
0.53 62.15 1 0
0.56 114.5 1 0
0.46 115.06 1 0
0.46 76.08 1 0
0.36 112.95 1 0
0.32 107.25 1 0
0.44 99.9 1 0
0.56 129.54 1 0
0.62 17.95 1 0
0.46 95.25 1 0
0.72 18.61 1 0
0.56 64.85 1 0
0.4 80.28 1 0
0.49 21.71 1 0
0.47 44.15 1 0
0.71 32.88 1 0
0.44 42.21 1 0
0.35 92.11 1 0
0.57 21.27 1 0
0.45 73.63 1 0
0.46 31.39 1 0
0.44 34.01 1 0
0.46 129.97 1 0
0.5 45.78 1 0
0.53 113.12 1 0
0.57 60 1 0
0.55 19.67 1 0
0.37 108.14 1 0
0.58 34.26 1 0
0.8 20.27 1 0
0.36 102.13 1 0
0.72 24.32 1 0
0.43 103.43 1 0
0.69 20.03 1 0
0.6 127.26 1 0
0.82 19.33 1 0
0.55 111.21 1 0
0.38 49.94 1 0
0.43 28.89 1 0
0.41 62.8 1 0
0.52 72.64 1 0
0.54 45.11 1 0
0.56 18.3 1 0
0.42 43.57 1 0
0.45 34.43 1 0
0.66 46.92 1 0
0.55 74.69 1 0
0.55 52.33 1 0
0.62 55.55 1 0
0.36 20.05 1 0
0.46 76 1 0
0.55 65.42 1 0
0.46 72.84 1 0
0.39 59.81 1 0
0.54 93.83 1 0
0.38 71.68 1 0
0.48 64.93 1 0
0.48 140.9 1 0
0.74 110.3 1 0
0.63 61.56 1 0
0.82 84.87 1 0
0.46 87.1 1 0
0.53 63.93 1 0
0.52 51.61 1 0
0.34 87.85 1 0
0.65 19.53 1 0
0.62 101.86 1 0
0.66 52.52 1 0
0.5 113.2 1 0
0.53 100.57 1 0
0.54 65.27 1 0
0.6 62.94 1 0
0.64 110.87 1 0
0.63 70.9 1 0
0.58 88.52 1 0
0.55 77.79 1 0
0.63 55.9 1 0
0.57 75.55 1 0
0.41 41.34 1 0
0.45 61.86 1 0
0.38 91.58 1 0
0.45 119.7 1 0
0.42 132.87 1 0
0.53 22.15 1 0
0.38 116.36 1 0
0.37 64.48 1 0
0.57 84.28 1 0
0.37 61.02 1 0
0.51 63.67 1 0
0.67 68.78 1 0
0.64 90.19 1 0
0.46 54.48 1 0
0.41 31.3 1 0
0.72 23.04 1 0
0.54 100.99 1 0
0.74 17.68 1 0
0.44 40.64 1 0
0.54 15.58 1 0
0.45 23.7 1 0
0.59 81.01 1 0
0.47 101.38 1 0
0.53 84.46 1 0
0.44 47.6 1 0
0.63 61.95 1 0
0.45 84.78 1 0
0.44 83.88 1 0
0.54 95.28 1 0
0.38 42.07 1 0
0.48 27.28 1 0
0.39 30.69 1 0
0.49 69.4 1 0
0.64 17.69 1 0
0.44 38.56 1 0
0.52 18.87 1 0
0.58 135.63 1 0
0.7 59.86 1 0
0.75 33.4 1 0
0.7 57.75 1 0
0.36 93.86 1 0
0.44 19.23 1 0
0.58 107.59 1 0
0.65 36.25 1 0
0.75 34.27 1 0
0.54 38.12 1 0
0.61 21.3 1 0
0.5 59.35 1 0
0.41 27.3 1 0
0.64 57.35 1 0
0.47 121.04 1 0
0.41 20.04 1 0
0.71 120.48 1 0
0.6 118.93 1 0
0.51 36.48 1 0
0.45 19.57 1 0
0.4 69.95 1 0
0.43 45.92 1 0
0.4 97.67 1 0
0.53 43.22 1 0
0.52 67.29 1 0
0.54 19.29 1 0
0.43 28.49 1 0
0.47 19.42 1 0
0.62 92.17 1 0
0.43 102.29 1 0
0.5 19.25 1 0
0.42 39.04 1 0
0.48 61.7 1 0
0.37 93.38 1 0
0.75 80.1 1 0
0.58 114.32 1 0
0.75 18.01 1 0
0.63 107.72 1 0
0.58 27.17 1 0
0.42 97.67 1 0
0.44 105.52 1 0
0.82 56.2 1 0
0.46 85.67 1 0
0.61 32.55 1 0
0.42 75.34 1 0
0.73 39.81 1 0
0.51 61.29 1 0
0.59 118.52 1 0
0.75 17.45 1 0
0.62 29.81 1 0
0.64 69.25 1 0
0.33 48.86 1 0
0.59 53.89 1 0
0.66 17.2 1 0
0.49 41.52 1 0
0.33 55.94 1 0
0.31 87.55 1 0
0.38 34.78 1 0
0.32 40.13 1 0
0.42 31.15 1 0
0.42 45.08 1 0
0.67 30.01 1 0
0.5 69.62 1 0
0.5 118.99 1 0
0.4 61.18 1 0
0.46 60.15 1 0
0.58 59.2 1 0
0.41 65.28 1 0
0.61 77.73 1 0
0.48 102.68 1 0
0.62 16.15 1 0
0.45 29.95 1 0
0.43 69.78 1 0
0.52 20.34 1 0
0.53 41.91 1 0
0.5 86.36 1 0
0.54 65.23 1 0
0.61 30.47 1 0
0.6 58.02 1 0
0.87 24.31 1 0
0.59 20.98 1 0
0.76 20.6 1 0
0.42 89.8 1 0
0.63 33.84 1 0
0.76 21.96 1 0
0.59 20.48 1 0
0.7 20.36 1 0
0.69 69.43 1 0
0.61 39.14 1 0
0.6 71.64 1 0
0.59 21.19 1 0
0.45 54.95 1 0
0.46 112.74 1 0
0.58 27.47 1 0
0.4 33.5 1 0
0.36 82.7 1 0
0.63 20.63 1 0
0.44 61.16 1 0
0.32 70.67 1 0
0.34 111.9 1 0
0.55 22.23 1 0
0.4 81.76 1 0
0.6 44.46 1 0
0.67 39.34 1 0
0.52 123.26 1 0
0.57 102.48 1 0
0.76 77.23 1 0
0.58 66.62 1 0
0.66 103.82 1 0
0.54 63.23 1 0
0.43 99.36 1 0
0.52 19.8 1 0
0.71 52.47 1 0
0.7 20.83 1 0
0.7 79.55 1 0
0.58 51.88 1 0
0.51 136.34 1 0
0.61 33.46 1 0
0.63 17.66 1 0
0.47 82.36 1 0
0.64 138.67 1 0
0.65 52.69 1 0
0.67 33.66 1 0
0.59 90.06 1 0
0.38 83.02 1 0
0.47 66.05 1 0
0.55 18.42 1 0
0.55 21.22 1 0
0.52 19.81 1 0
0.5 97.64 1 0
0.45 118.45 1 0
0.46 31.12 1 0
0.44 18.57 1 0
0.46 74 1 0
0.64 121.39 1 0
0.52 97.64 1 0
0.63 29.01 1 0
0.43 66.47 1 0
0.52 59.21 1 0
0.56 20.13 1 0
0.75 21.89 1 0
0.41 49.29 1 0
0.54 23.91 1 0
0.49 17.64 1 0
0.32 19.63 1 0
0.32 83.1 1 0
0.4 17.33 1 0
0.32 68.73 1 0
0.67 21.1 1 0
0.47 101 1 0
0.62 40.63 1 0
0.44 95.25 1 0
0.44 69.6 1 0
0.47 42.42 1 0
0.68 33.48 1 0
0.63 74.76 1 0
0.52 33.53 1 0
0.53 37.39 1 0
0.46 85.81 1 0
0.67 63.85 1 0
0.64 93.24 1 0
0.62 122.45 1 0
0.61 100.84 1 0
0.67 92.35 1 0
0.64 90.9 1 0
0.74 19.48 1 0
0.35 47.93 1 0
0.45 37.95 1 0
0.62 64.31 1 0
0.6 103.48 1 0
0.56 18.09 1 0
0.51 95.67 1 0
0.46 118.77 1 0
0.51 22.87 1 0
0.39 103.41 1 0
0.49 41.68 1 0
0.67 103.21 1 0
0.34 95.6 1 0
0.45 18.97 1 0
0.47 16.92 1 0
0.39 35.59 1 0
0.56 75.9 1 0
0.52 101.36 1 0
0.49 55.12 1 0
0.53 38.76 1 0
0.62 22.83 1 0
0.46 78.22 1 0
0.55 18.75 1 0
0.57 40.55 1 0
0.55 44.15 1 0
0.59 55.69 1 0
0.59 53.77 1 0
0.7 103.32 1 0
0.63 101.99 1 0
0.68 127.77 1 0
0.64 64.48 1 0
0.69 65.07 1 0
0.48 54.74 1 0
0.64 75.48 1 0
0.54 105.41 1 0
0.6 128.75 1 0
0.69 23.8 1 0
0.65 100.21 1 0
0.71 84.19 1 0
0.37 28.47 1 0
0.46 17.77 1 0
0.35 105.24 1 0
0.45 89.53 1 0
0.49 37.75 1 0
0.46 38.89 1 0
0.54 20.33 1 0
0.66 24.63 1 0
0.61 48.67 1 0
0.59 51.77 1 0
0.38 81.44 1 0
0.33 58.81 1 0
0.43 20.59 1 0
0.44 15.7 1 0
0.35 55.19 1 0
0.43 85.59 1 0
0.42 35.89 1 0
0.51 22.56 1 0
0.57 28.38 1 0
0.43 64.74 1 0
0.37 78.7 1 0
0.33 105.17 1 0
0.36 73.61 1 0
0.36 26.44 1 0
0.51 72.08 1 0
0.43 28.54 1 0
0.64 22.59 1 0
0.42 119.5 1 0
0.43 133.74 1 0
0.5 24.86 1 0
0.65 26.35 1 0
0.54 16.92 1 0
0.58 22.15 1 0
0.46 19.54 1 0
0.49 66.15 1 0
0.5 85.4 1 0
0.52 35.43 1 0
0.59 17.7 1 0
0.57 96.58 1 0
0.54 76.21 1 0
0.69 36.62 1 0
0.42 70.75 1 0
0.63 40.87 1 0
0.48 18.54 1 0
0.6 139.98 1 0
0.46 55.23 1 0
0.5 51.05 1 0
0.56 90.39 1 0
0.71 87.88 1 0
0.5 122.44 1 0
0.53 124.35 1 0
0.48 129.78 1 0
0.61 33.55 1 0
0.49 80.91 1 0
0.43 140.57 1 0
0.49 45.27 1 0
0.53 107.5 1 0
0.67 39.07 1 0
0.46 109.58 1 0
0.41 116.16 1 0
0.75 18.05 1 0
0.8 39.88 1 0
0.55 95.71 1 0
0.74 48.91 1 0
0.58 42.6 1 0
0.72 36.3 1 0
0.54 16.89 1 0
0.44 123.97 1 0
0.63 54.51 1 0
0.44 78.61 1 0
0.73 50.55 1 0
0.54 109.36 1 0
0.54 63.91 1 0
0.37 102.85 1 0
0.55 72.54 1 0
0.28 98.53 1 0
0.58 54.03 1 0
0.66 15.47 1 0
0.4 24.61 1 0
0.35 70.14 1 0
0.58 99.45 1 0
0.41 83.52 1 0
0.45 131.49 1 0
0.64 50.83 1 0
0.47 31.21 1 0
0.46 53.87 1 0
0.49 62.38 1 0
0.63 67.01 1 0
0.52 98.16 1 0
0.46 96.22 1 0
0.51 81.9 1 0
0.71 60.25 1 0
0.72 86.68 1 0
0.52 35.64 1 0
0.55 68.93 1 0
0.33 81.07 1 0
0.6 83.8 1 0
0.39 111.34 1 0
0.76 19.72 1 0
0.65 41.01 1 0
0.72 55.5 1 0
0.45 54.9 1 0
0.35 47.17 1 0
0.4 97.36 1 0
0.43 39.01 1 0
0.42 91.68 1 0
0.5 20.45 1 0
0.41 102.15 1 0
0.46 78.67 1 0
0.35 48.71 1 0
0.41 65.79 1 0
0.5 20.88 1 0
0.41 52.39 1 0
0.61 51.65 1 0
0.72 22.53 1 0
0.68 56.19 1 0
0.68 22.04 1 0
0.44 69.04 1 0
0.54 17.86 1 0
0.65 23.87 1 0
0.44 44.05 1 0
0.38 81.91 1 0
0.53 98.55 1 0
0.57 115.54 1 0
0.56 21.33 1 0
0.34 69.78 1 0
0.36 72.58 1 0
0.53 22.37 1 0
0.4 129.2 1 0
0.58 21.03 1 0
0.51 60.8 1 0
0.64 20.06 1 0
0.6 35.35 1 0
0.66 51.88 1 0
0.33 67.42 1 0
0.45 38.34 1 0
0.44 23.47 1 0
0.55 36.82 1 0
0.43 47.79 1 0
0.46 18.76 1 0
0.4 62.78 1 0
0.55 55.91 1 0
0.42 42.74 1 0
0.77 54.6 1 0
0.42 49.47 1 0
0.41 42.14 1 0
0.5 18.98 1 0
0.45 34.2 1 0
0.41 68.15 1 0
0.49 41.75 1 0
0.71 19 1 0
0.46 50.45 1 0
0.72 31.57 1 0
0.5 93.81 1 0
0.49 90.47 1 0
0.49 40.07 1 0
0.51 111.49 1 0
0.45 43.69 1 0
0.46 58.51 1 0
0.55 121.06 1 0
0.7 124.49 1 0
0.61 76.58 1 0
0.42 32.84 1 0
0.37 41.44 1 0
0.77 21.21 1 0
0.67 112.41 1 0
0.58 96.9 1 0
0.6 53.4 1 0
0.39 18.31 1 0
0.51 118.48 1 0
0.54 37.53 1 0
0.69 99.46 1 0
0.56 62.54 1 0
0.64 86.7 1 0
0.47 15.15 1 0
0.43 48.83 1 0
0.42 121.24 1 0
0.59 91.52 1 0
0.45 19.29 1 0
0.46 29.03 1 0
0.61 23.2 1 0
0.58 65.75 1 0
0.49 25.67 1 0
0.41 19.28 1 0
0.5 23.04 1 0
0.52 85.82 1 0
0.48 78.82 1 0
0.61 18.65 1 0
0.61 74.69 1 0
0.51 53.56 1 0
0.43 80.7 1 0
0.44 129.98 1 0
0.54 34.69 1 0
0.42 106.56 1 0
0.65 55.36 1 0
0.55 19.05 1 0
0.58 68.73 1 0
0.7 19.86 1 0
0.52 68.32 1 0
0.57 84.27 1 0
0.46 90.28 1 0
0.6 102.52 1 0
0.53 92.43 1 0
0.48 71.02 1 0
0.47 84 1 0
0.44 102.88 1 0
0.63 20.78 1 0
0.56 19.35 1 0
0.59 84.81 1 0
0.44 20.84 1 0
0.44 24.87 1 0
0.51 32.91 1 0
0.6 114.38 1 0
0.59 63.26 1 0
0.66 44.53 1 0
0.37 101.11 1 0
0.54 38.43 1 0
0.79 24.59 1 0
0.56 108.25 1 0
0.64 52.64 1 0
0.68 107.08 1 0
0.53 112.8 1 0
0.48 73.92 1 0
0.4 36.19 1 0
0.4 98.66 1 0
0.46 60.57 1 0
0.38 109.12 1 0
0.31 68.4 1 0
0.36 61.38 1 0
0.38 19.89 1 0
0.32 91.44 1 0
0.31 86.94 1 0
0.43 28.04 1 0
0.47 47.89 1 0
0.37 73.33 1 0
0.38 125.57 1 0
0.67 56.04 1 0
0.48 19.23 1 0
0.28 108.09 1 0
0.51 113.86 1 0
0.6 99.7 1 0
0.54 116.22 1 0
0.54 47.38 1 0
0.52 104.06 1 0
0.59 91.29 1 0
0.54 59.51 1 0
0.45 57.2 1 0
0.67 32.41 1 0
0.56 33.49 1 0
0.68 28.19 1 0
0.5 74.61 1 0
0.54 66.01 1 0
0.65 15.44 1 0
0.6 38.69 1 0
0.61 77.32 1 0
0.59 28.03 1 0
0.72 20.66 1 0
0.58 50.49 1 0
0.8 17.16 1 0
0.7 22.35 1 0
0.51 34.88 1 0
0.75 21.71 1 0
0.6 42.38 1 0
0.59 21.99 1 0
0.51 35.63 1 0
0.66 30.17 1 0
0.69 22.01 1 0
0.62 19.84 1 0
0.53 92.49 1 0
0.57 19.38 1 0
0.5 17.06 1 0
0.64 93.71 1 0
0.6 14.91 1 0
0.42 22.86 1 0
0.61 75.33 1 0
0.59 55.44 1 0
0.54 81.53 1 0
0.64 16.72 1 0
0.53 39.8 1 0
0.82 23.57 1 0
0.52 66.85 1 0
0.48 86.12 1 0
0.59 71.9 1 0
0.58 20.95 1 0
0.62 23.57 1 0
0.46 94.51 1 0
0.47 69.21 1 0
0.53 28.32 1 0
0.51 65.58 1 0
0.54 17.78 1 0
0.54 52.4 1 0
0.32 112.06 1 0
0.43 66.9 1 0
0.33 109.43 1 0
0.51 48.71 1 0
0.31 47.13 1 0
0.43 62.21 1 0
0.43 52.99 1 0
0.44 55.7 1 0
0.6 38.25 1 0
0.42 47.02 1 0
0.46 78.02 1 0
0.48 25.57 1 0
0.5 16.57 1 0
0.48 87.62 1 0
0.54 105.2 1 0
0.55 18.48 1 0
0.4 74.12 1 0
0.42 71.18 1 0
0.45 78.15 1 0
0.7 87.08 1 0
0.77 115.94 0 0
0.55 107.53 0 0
0.65 41.16 0 0
0.52 92.23 0 0
0.41 119.72 0 0
0.43 22.52 0 0
0.5 68.81 0 0
0.55 46.67 0 0
0.77 40.61 0 0
0.79 23.34 0 0
0.56 59.78 0 0
0.86 14.11 0 0
0.52 108.6 0 0
0.61 31.5 0 0
0.6 30.08 0 0
0.65 121.04 0 0
0.46 86.64 0 0
0.5 84.98 0 0
0.32 26.27 0 0
0.41 68.56 0 0
0.35 28.26 0 0
0.46 21.65 0 0
0.4 42.4 0 0
0.26 75.25 0 0
0.56 52.97 0 0
0.56 19.54 0 0
0.58 132.75 0 0
0.55 51.5 0 0
0.53 38.31 0 0
0.43 128.06 0 0
0.56 54.84 0 0
0.61 42.75 0 0
0.6 81.21 0 0
0.54 16.44 0 0
0.27 107.29 0 0
0.85 22.66 0 0
0.83 21.56 0 0
0.42 85.95 0 0
0.5 54.44 0 0
0.75 20.13 0 0
0.5 45.85 0 0
0.4 17.68 0 0
0.74 57.04 0 0
0.62 29.36 0 0
0.5 68.36 0 0
0.71 32.11 0 0
0.67 85.8 0 0
0.43 27.87 0 0
0.44 32.33 0 0
0.37 57.5 0 0
0.47 76.44 0 0
0.47 63.52 0 0
0.44 78.56 0 0
0.58 37.45 0 0
0.44 34.27 0 0
0.43 75.94 0 0
0.59 29.72 0 0
0.51 20.72 0 0
0.49 59.88 0 0
0.48 45.11 0 0
0.64 45.7 0 0
0.64 107.36 0 0
0.71 116.32 0 0
0.49 96.94 0 0
0.63 17.89 0 0
0.66 56.14 0 0
0.44 125.02 0 0
0.71 52.61 0 0
0.66 115.81 0 0
0.71 19.59 0 0
0.76 22.05 0 0
0.57 57.01 0 0
0.56 31 0 0
0.72 69.82 0 0
0.38 114.42 0 0
0.51 20.06 0 0
0.65 45.92 0 0
0.43 98.03 0 0
0.41 38.36 0 0
0.56 83.65 0 0
0.41 36.46 0 0
0.54 21.26 0 0
0.42 59.64 0 0
0.43 103.32 0 0
0.6 33.1 0 0
0.49 79.57 0 0
0.43 19.96 0 0
0.35 95.42 0 0
0.37 79.05 0 0
0.55 68.37 0 0
0.34 54.44 0 0
0.47 33.98 0 0
0.34 22.41 0 0
0.41 22.6 0 0
0.33 47.98 0 0
0.55 99.71 0 0
0.77 120.69 0 0
0.62 24.04 0 0
0.48 56.53 0 0
0.61 19.49 0 0
0.58 69.12 0 0
0.37 36.11 0 0
0.53 27.96 0 0
0.38 35.91 0 0
0.56 66.31 0 0
0.54 102.21 0 0
0.72 119.74 0 0
0.74 26.99 0 0
0.52 43.05 0 0
0.62 31.35 0 0
0.7 16.74 0 0
0.51 25.72 0 0
0.56 57.68 0 0
0.67 47.53 0 0
0.69 35.63 0 0
0.71 48.81 0 0
0.78 60.38 0 0
0.71 82.11 0 0
0.6 19.74 0 0
0.71 88.87 0 0
0.51 74.87 0 0
0.56 66.92 0 0
0.48 17.75 0 0
0.53 20.76 0 0
0.49 64.71 0 0
0.46 23.77 0 0
0.52 89.26 0 0
0.5 141.5 0 0
0.53 121.01 0 0
0.51 70.47 0 0
0.42 17.43 0 0
0.27 131.26 0 0
0.29 124.38 0 0
0.43 40.23 0 0
0.57 51.12 0 0
0.6 19.15 0 0
0.43 19.72 0 0
0.55 47.88 0 0
0.3 76.29 0 0
0.46 80.24 0 0
0.46 87.58 0 0
0.55 68.39 0 0
0.63 41.79 0 0
0.62 19.81 0 0
0.5 41.09 0 0
0.51 35.86 0 0
0.54 33.05 0 0
0.64 24.35 0 0
0.51 18.54 0 0
0.67 97.58 0 0
0.7 57.11 0 0
0.76 49.66 0 0
0.46 86.54 0 0
0.53 68.42 0 0
0.3 25.58 0 0
0.41 106.65 0 0
0.46 21.27 0 0
0.34 87.25 0 0
0.52 35.54 0 0
0.58 100.1 0 0
0.57 61.36 0 0
0.48 21.31 0 0
0.55 26.72 0 0
0.75 19.99 0 0
0.33 65.21 0 0
0.42 36.83 0 0
0.78 20.99 0 0
0.7 23.36 0 0
0.75 18.76 0 0
0.66 57.39 0 0
0.46 30.31 0 0
0.35 23.97 0 0
0.49 32.92 0 0
0.52 20.39 0 0
0.73 19.46 0 0
0.37 78.41 0 0
0.38 102.02 0 0
0.44 20.96 0 0
0.35 26.83 0 0
0.49 36.84 0 0
0.46 28.5 0 0
0.37 36.87 0 0
0.45 51.66 0 0
0.68 27.18 0 0
0.66 82.96 0 0
0.55 20.74 0 0
0.59 119.19 0 0
0.36 59.18 0 0
0.35 85.06 0 0
0.35 74.75 0 0
0.57 26.31 0 0
0.6 28.3 0 0
0.52 94.09 0 0
0.7 81.46 0 0
0.64 98.13 0 0
0.5 18.08 0 0
0.58 24.58 0 0
0.54 61.29 0 0
0.61 118.05 0 0
0.49 108.78 0 0
0.49 113.43 0 0
0.53 50.75 0 0
0.44 34.56 0 0
0.41 78.56 0 0
0.52 22.4 0 0
0.71 77.12 0 0
0.65 75.55 0 0
0.67 84.41 0 0
0.7 18.05 0 0
0.31 76.08 0 0
0.4 38.47 0 0
0.49 98.79 0 0
0.52 25.18 0 0
0.39 104.23 0 0
0.83 129.54 0 0
0.89 17.95 0 0
0.59 105.57 0 0
0.61 40.4 0 0
0.8 26.75 0 0
0.71 115.22 0 0
0.62 61.53 0 0
0.77 95.25 0 0
0.75 18.61 0 0
0.33 111.02 0 0
0.46 123.12 0 0
0.73 88.68 0 0
0.68 23.25 0 0
0.69 35.33 0 0
0.51 20.18 0 0
0.79 32.88 0 0
0.63 36.38 0 0
0.58 21.27 0 0
0.45 18.16 0 0
0.45 38.29 0 0
0.36 60 0 0
0.49 19.67 0 0
0.73 20.27 0 0
0.43 23.53 0 0
0.71 24.32 0 0
0.56 19.33 0 0
0.53 39.06 0 0
0.27 64.37 0 0
0.47 33.8 0 0
0.43 33.45 0 0
0.34 61.82 0 0
0.42 51.37 0 0
0.4 45.11 0 0
0.31 18.3 0 0
0.41 71.6 0 0
0.44 81.67 0 0
0.34 111.55 0 0
0.37 35.36 0 0
0.69 46.92 0 0
0.62 52.33 0 0
0.38 66.33 0 0
0.63 55.55 0 0
0.65 59.71 0 0
0.48 27.28 0 0
0.69 65.42 0 0
0.53 21.64 0 0
0.55 49.45 0 0
0.62 20.26 0 0
0.45 111.59 0 0
0.37 63.56 0 0
0.35 73.35 0 0
0.61 35.11 0 0
0.33 65.87 0 0
0.5 143.4 0 0
0.51 48.62 0 0
0.57 86.25 0 0
0.44 101.38 0 0
0.51 126.81 0 0
0.51 25.67 0 0
0.39 101.73 0 0
0.49 65.27 0 0
0.43 96.81 0 0
0.53 72.48 0 0
0.62 46.31 0 0
0.63 113.36 0 0
0.62 21.02 0 0
0.62 103.25 0 0
0.52 129.39 0 0
0.58 23.35 0 0
0.6 119.7 0 0
0.33 129.65 0 0
0.4 113.61 0 0
0.66 98.62 0 0
0.76 38.74 0 0
0.55 62.07 0 0
0.67 79.65 0 0
0.69 23.04 0 0
0.42 55.49 0 0
0.59 23.97 0 0
0.53 66.15 0 0
0.79 17.68 0 0
0.72 79.6 0 0
0.57 96.47 0 0
0.63 125.98 0 0
0.53 21.68 0 0
0.61 15.58 0 0
0.39 64.12 0 0
0.68 81.01 0 0
0.58 20.78 0 0
0.61 23.05 0 0
0.55 101.09 0 0
0.39 87.19 0 0
0.62 33.04 0 0
0.46 48.3 0 0
0.43 60.15 0 0
0.47 42.31 0 0
0.55 61.95 0 0
0.53 71.33 0 0
0.48 57.87 0 0
0.48 23.22 0 0
0.55 42.07 0 0
0.56 58.14 0 0
0.35 21.43 0 0
0.55 17.69 0 0
0.49 18.87 0 0
0.54 21.79 0 0
0.44 41.02 0 0
0.39 18.02 0 0
0.33 127.55 0 0
0.57 77.48 0 0
0.36 66.65 0 0
0.5 96.44 0 0
0.53 128.47 0 0
0.6 57.97 0 0
0.59 42.88 0 0
0.58 66.33 0 0
0.35 90.53 0 0
0.55 52.96 0 0
0.57 99.52 0 0
0.58 57.35 0 0
0.56 89.08 0 0
0.44 20.04 0 0
0.57 21.79 0 0
0.6 114.96 0 0
0.76 23.24 0 0
0.6 120.48 0 0
0.56 118.93 0 0
0.46 43.26 0 0
0.55 69.95 0 0
0.45 110.7 0 0
0.74 118.04 0 0
0.47 19.29 0 0
0.31 114.96 0 0
0.38 26.48 0 0
0.4 19.25 0 0
0.44 39.56 0 0
0.47 75.08 0 0
0.42 104.77 0 0
0.36 90.71 0 0
0.41 99.91 0 0
0.68 61.7 0 0
0.5 123.09 0 0
0.36 33.2 0 0
0.36 18.01 0 0
0.39 27.17 0 0
0.36 68.02 0 0
0.46 42.42 0 0
0.84 32.55 0 0
0.56 100.69 0 0
0.58 56.76 0 0
0.73 38.06 0 0
0.75 23.48 0 0
0.6 70.78 0 0
0.47 61.29 0 0
0.8 17.45 0 0
0.64 94.71 0 0
0.87 29.81 0 0
0.61 69.25 0 0
0.48 53.28 0 0
0.57 17.2 0 0
0.39 58.29 0 0
0.41 14.07 0 0
0.62 31.15 0 0
0.61 30.01 0 0
0.62 18.27 0 0
0.42 103.01 0 0
0.48 48.35 0 0
0.48 122.09 0 0
0.47 78.84 0 0
0.48 114.18 0 0
0.37 66.56 0 0
0.6 102.68 0 0
0.6 16.15 0 0
0.59 27.42 0 0
0.51 41.02 0 0
0.4 109.71 0 0
0.64 20.34 0 0
0.37 44.19 0 0
0.44 24.82 0 0
0.57 41.91 0 0
0.37 21.88 0 0
0.38 71.07 0 0
0.59 20.6 0 0
0.54 33.84 0 0
0.53 22.74 0 0
0.55 21.96 0 0
0.49 45.91 0 0
0.72 20.36 0 0
0.48 64.94 0 0
0.54 89.26 0 0
0.44 21.19 0 0
0.46 135.08 0 0
0.42 83.42 0 0
0.37 110.29 0 0
0.42 81.97 0 0
0.48 17.85 0 0
0.46 45.06 0 0
0.65 20.63 0 0
0.41 61.16 0 0
0.35 116.48 0 0
0.54 23.55 0 0
0.38 115.46 0 0
0.32 35.3 0 0
0.58 105.37 0 0
0.5 46.01 0 0
0.53 122.96 0 0
0.55 66.62 0 0
0.41 19.88 0 0
0.54 120.72 0 0
0.55 139.19 0 0
0.46 94.95 0 0
0.69 17.66 0 0
0.54 16.56 0 0
0.53 59.04 0 0
0.53 18.75 0 0
0.61 23.68 0 0
0.44 21.21 0 0
0.48 56.74 0 0
0.58 66.05 0 0
0.49 69.93 0 0
0.43 74.94 0 0
0.63 18.42 0 0
0.63 21.22 0 0
0.42 82.07 0 0
0.64 19.81 0 0
0.56 97.64 0 0
0.61 118.45 0 0
0.51 121.07 0 0
0.58 36.46 0 0
0.73 18.57 0 0
0.45 25.15 0 0
0.69 29.01 0 0
0.41 66.47 0 0
0.6 20.13 0 0
0.54 20.13 0 0
0.77 21.89 0 0
0.42 60.05 0 0
0.51 30.47 0 0
0.43 108.04 0 0
0.51 50.87 0 0
0.53 42.42 0 0
0.51 24.69 0 0
0.77 19.63 0 0
0.48 60.23 0 0
0.7 17.33 0 0
0.54 82.9 0 0
0.6 23.3 0 0
0.56 97.26 0 0
0.77 21.1 0 0
0.63 71.04 0 0
0.55 52.62 0 0
0.61 28.05 0 0
0.61 68.13 0 0
0.48 53.63 0 0
0.58 18.88 0 0
0.38 44.32 0 0
0.45 61.85 0 0
0.66 16.17 0 0
0.63 124.24 0 0
0.64 51.82 0 0
0.63 79.64 0 0
0.65 138.97 0 0
0.5 113.36 0 0
0.47 61.02 0 0
0.59 83.59 0 0
0.61 19.68 0 0
0.66 90.9 0 0
0.55 71.43 0 0
0.81 79.21 0 0
0.74 92.42 0 0
0.44 84.1 0 0
0.63 51.07 0 0
0.64 104.38 0 0
0.59 19.53 0 0
0.55 73.12 0 0
0.45 76.63 0 0
0.51 43.64 0 0
0.5 115.53 0 0
0.4 115.96 0 0
0.45 111.63 0 0
0.47 63.78 0 0
0.42 103.21 0 0
0.51 18.83 0 0
0.5 52.61 0 0
0.54 46.21 0 0
0.7 16.92 0 0
0.47 112.73 0 0
0.58 53.61 0 0
0.34 54.49 0 0
0.37 43.74 0 0
0.47 22.83 0 0
0.5 18.75 0 0
0.43 87.83 0 0
0.49 53.77 0 0
0.68 90.14 0 0
0.58 57.51 0 0
0.66 113.65 0 0
0.73 19.48 0 0
0.35 69.1 0 0
0.47 128.75 0 0
0.57 23.8 0 0
0.57 100.78 0 0
0.5 130.64 0 0
0.57 31.95 0 0
0.52 89.87 0 0
0.6 112.79 0 0
0.57 17.77 0 0
0.62 54.31 0 0
0.71 105.24 0 0
0.34 110.27 0 0
0.63 37.75 0 0
0.42 52.97 0 0
0.39 120.64 0 0
0.64 20.33 0 0
0.61 18.43 0 0
0.31 20.66 0 0
0.32 63.74 0 0
0.36 79.7 0 0
0.31 119.76 0 0
0.52 15.7 0 0
0.27 52.94 0 0
0.44 35.95 0 0
0.42 73.31 0 0
0.39 46.53 0 0
0.39 52.47 0 0
0.58 73.02 0 0
0.53 74.86 0 0
0.57 84.43 0 0
0.65 96.95 0 0
0.57 102.09 0 0
0.72 75.47 0 0
0.41 21.43 0 0
0.46 55.36 0 0
0.5 67.49 0 0
0.59 24.86 0 0
0.44 95.8 0 0
0.57 71.54 0 0
0.58 16.92 0 0
0.6 98.56 0 0
0.54 127.66 0 0
0.57 23.99 0 0
0.56 120.03 0 0
0.52 52.98 0 0
0.62 33.57 0 0
0.6 65.18 0 0
0.63 36.62 0 0
0.56 16.52 0 0
0.79 62.68 0 0
0.65 81.58 0 0
0.58 104.6 0 0
0.34 56.53 0 0
0.65 110.09 0 0
0.85 23.28 0 0
0.57 106.56 0 0
0.43 131.64 0 0
0.46 74.38 0 0
0.49 116.51 0 0
0.6 88.88 0 0
0.44 140.41 0 0
0.51 87.9 0 0
0.35 62.97 0 0
0.55 33.55 0 0
0.54 35.84 0 0
0.42 68.12 0 0
0.53 39.07 0 0
0.57 57.78 0 0
0.48 39.99 0 0
0.51 51.24 0 0
0.58 33.37 0 0
0.54 119.25 0 0
0.77 17.64 0 0
0.35 89.02 0 0
0.52 17.66 0 0
0.63 63.91 0 0
0.56 33.66 0 0
0.54 141.62 0 0
0.44 72.54 0 0
0.45 15.47 0 0
0.51 70.14 0 0
0.42 123.77 0 0
0.48 83.52 0 0
0.51 132.91 0 0
0.54 132.05 0 0
0.53 65.82 0 0
0.64 137.01 0 0
0.45 39.11 0 0
0.27 60.32 0 0
0.46 81.53 0 0
0.35 53.87 0 0
0.56 20.94 0 0
0.4 62.36 0 0
0.45 59.92 0 0
0.36 96.76 0 0
0.4 74.91 0 0
0.34 96.85 0 0
0.47 37.13 0 0
0.33 74.44 0 0
0.43 75.39 0 0
0.38 97.54 0 0
0.49 83.8 0 0
0.46 19.72 0 0
0.41 28.95 0 0
0.54 19.23 0 0
0.3 82.65 0 0
0.45 86.53 0 0
0.42 20.21 0 0
0.45 57.16 0 0
0.43 21.01 0 0
0.43 81.92 0 0
0.42 98.37 0 0
0.42 34.05 0 0
0.4 20.88 0 0
0.42 52.39 0 0
0.71 22.53 0 0
0.68 22.04 0 0
0.65 17.86 0 0
0.64 23.87 0 0
0.54 27.03 0 0
0.52 55.95 0 0
0.68 21.33 0 0
0.52 84.28 0 0
0.51 18.78 0 0
0.46 22.37 0 0
0.34 21.03 0 0
0.37 39.59 0 0
0.35 51.88 0 0
0.52 36.58 0 0
0.38 27.91 0 0
0.54 23.47 0 0
0.37 18.76 0 0
0.46 27.65 0 0
0.58 18.69 0 0
0.51 41.29 0 0
0.8 54.6 0 0
0.49 20.09 0 0
0.53 69.29 0 0
0.6 59.76 0 0
0.61 89.22 0 0
0.58 49.28 0 0
0.64 44.14 0 0
0.64 99.17 0 0
0.67 27.42 0 0
0.33 37.25 0 0
0.78 19 0 0
0.65 59.37 0 0
0.62 31.24 0 0
0.75 31.57 0 0
0.43 32.84 0 0
0.43 40 0 0
0.53 43.57 0 0
0.31 59.03 0 0
0.55 21.21 0 0
0.65 57.22 0 0
0.51 108.4 0 0
0.6 18.31 0 0
0.46 99.46 0 0
0.41 66.51 0 0
0.3 60.3 0 0
0.34 115.4 0 0
0.32 15.15 0 0
0.32 99.8 0 0
0.36 121.24 0 0
0.34 36.12 0 0
0.43 90.71 0 0
0.58 71.28 0 0
0.36 101.13 0 0
0.43 23.28 0 0
0.37 108.6 0 0
0.49 74.16 0 0
0.64 121.53 0 0
0.59 103.89 0 0
0.52 53.56 0 0
0.6 72.51 0 0
0.68 68.46 0 0
0.59 126.88 0 0
0.51 136.45 0 0
0.55 19.05 0 0
0.61 17.67 0 0
0.43 69.75 0 0
0.54 68.73 0 0
0.75 19.86 0 0
0.44 59.32 0 0
0.66 57.58 0 0
0.63 84.27 0 0
0.33 86.19 0 0
0.5 48.38 0 0
0.42 19.48 0 0
0.56 101.37 0 0
0.52 86 0 0
0.58 74.79 0 0
0.64 20.78 0 0
0.51 72.85 0 0
0.45 48.84 0 0
0.51 84.81 0 0
0.59 28.48 0 0
0.51 35.08 0 0
0.52 30.47 0 0
0.62 122.95 0 0
0.67 40.45 0 0
0.35 70.18 0 0
0.63 42.88 0 0
0.63 70.06 0 0
0.68 22.65 0 0
0.57 112.74 0 0
0.6 107.08 0 0
0.5 76.66 0 0
0.39 76.33 0 0
0.36 54.89 0 0
0.44 22 0 0
0.39 25.62 0 0
0.34 83.09 0 0
0.32 48.63 0 0
0.39 84.84 0 0
0.33 67.17 0 0
0.33 22.08 0 0
0.32 33.52 0 0
0.39 66.53 0 0
0.34 66.51 0 0
0.38 20.29 0 0
0.42 34.49 0 0
0.58 56.04 0 0
0.42 104.84 0 0
0.37 116.1 0 0
0.41 35.97 0 0
0.4 20.6 0 0
0.4 59.76 0 0
0.43 50.26 0 0
0.41 128.19 0 0
0.47 100.68 0 0
0.51 22.03 0 0
0.45 98.16 0 0
0.47 137.09 0 0
0.44 52.14 0 0
0.47 66.87 0 0
0.45 17.16 0 0
0.47 22.35 0 0
0.45 124.93 0 0
0.63 21.71 0 0
0.43 64.65 0 0
0.37 21.99 0 0
0.53 30.17 0 0
0.45 26.19 0 0
0.62 19.84 0 0
0.52 92.49 0 0
0.56 64.64 0 0
0.53 84.18 0 0
0.43 19.38 0 0
0.36 66.69 0 0
0.5 53.68 0 0
0.56 100.46 0 0
0.39 87.77 0 0
0.72 16.72 0 0
0.35 23.57 0 0
0.32 18.86 0 0
0.46 20.95 0 0
0.34 23.57 0 0
0.38 69.21 0 0
0.36 43.09 0 0
0.4 114.53 0 0
0.41 61.53 0 0
0.41 36.16 0 0
0.28 74 0 0
0.45 16.68 0 0
0.36 106.34 0 0
0.4 106.4 0 0
0.4 38.25 0 0
0.38 74.17 0 0
0.4 44.17 0 0
0.5 48.91 0 0
0.39 23.78 0 0
0.5 18.76 0 0
0.59 25.57 0 0
0.38 61.1 0 0
0.76 16.57 0 0
0.27 108.56 0 0
0.68 105.2 0 0
0.6 103.29 0 0
0.43 89.3 0 0
0.7 18.48 0 0
0.4 42.75 0 0
0.57 87.97 0 0
0.75 26.8 0 0
0.53 87.08 0 0
0.55 71.53 0 0
0.58 54.85 0 0
0.53 103.11 0 0
0.6 40.75 0 0
0.41 48.62 0 0
0.75 22.52 0 0
0.92 23.34 0 0
0.56 63.91 0 0
0.53 33.86 0 0
0.63 59.78 0 0
0.6 14.11 0 0
0.5 26.98 0 0
0.67 122.47 0 0
0.44 63.41 0 0
0.56 31.5 0 0
0.54 75.21 0 0
0.52 35.91 0 0
0.76 84.98 0 0
0.83 92.91 0 0
0.38 88.36 0 0
0.69 50.47 0 0
0.71 52.8 0 0
0.51 66.63 0 0
0.77 101.96 0 0
0.5 32.26 0 0
0.42 32.93 0 0
0.57 102.04 0 0
0.62 16.44 0 0
0.53 121.38 0 0
0.58 127.71 0 0
0.62 21.56 0 0
0.44 75.65 0 0
0.46 78.74 0 0
0.29 85.66 0 0
0.64 54.36 0 0
0.64 38.41 0 0
0.79 20.13 0 0
0.56 29.36 0 0
0.48 106.34 0 0
0.52 54.49 0 0
0.55 32.11 0 0
0.74 85.8 0 0
0.67 22.07 0 0
0.56 66.5 0 0
0.45 37.93 0 0
0.68 32.33 0 0
0.54 120.93 0 0
0.67 53 0 0
0.67 23.01 0 0
0.66 78.56 0 0
0.65 19.14 0 0
0.66 37.45 0 0
0.64 64.22 0 0
0.37 119.42 0 0
0.51 17.48 0 0
0.54 45.7 0 0
0.53 18.59 0 0
0.48 125.11 0 0
0.42 116.79 0 0
0.41 18.62 0 0
0.59 103.79 0 0
0.57 52.61 0 0
0.68 60.08 0 0
0.52 52.34 0 0
0.48 19.59 0 0
0.69 96.17 0 0
0.88 22.05 0 0
0.58 94.29 0 0
0.53 74.77 0 0
0.59 57.01 0 0
0.76 69.82 0 0
0.56 83.65 0 0
0.64 21.26 0 0
0.63 72.78 0 0
0.42 62.99 0 0
0.62 58.33 0 0
0.53 21.09 0 0
0.71 49.8 0 0
0.48 108.19 0 0
0.87 19.96 0 0
0.71 110.8 0 0
0.66 89.93 0 0
0.76 107.22 0 0
0.66 106.98 0 0
0.52 109.24 0 0
0.56 57.27 0 0
0.47 22.6 0 0
0.55 20.93 0 0
0.51 56.86 0 0
0.74 120.69 0 0
0.73 24.04 0 0
0.51 97.82 0 0
0.58 18.4 0 0
0.55 19.49 0 0
0.56 19.16 0 0
0.71 119.74 0 0
0.31 73.57 0 0
0.54 117.77 0 0
0.58 26.99 0 0
0.51 47.73 0 0
0.47 25.72 0 0
0.4 48.81 0 0
0.75 19.74 0 0
0.48 122.49 0 0
0.59 118.54 0 0
0.51 89.66 0 0
0.5 53.21 0 0
0.33 121.13 0 0
0.51 51.48 0 0
0.6 77.09 0 0
0.53 64.71 0 0
0.53 84.95 0 0
0.56 89.26 0 0
0.49 109.51 0 0
0.54 50.11 0 0
0.68 64.6 0 0
0.57 50.96 0 0
0.63 19.2 0 0
0.58 40.13 0 0
0.52 97.61 0 0
0.63 17.43 0 0
0.4 54.07 0 0
0.41 49.1 0 0
0.32 37.13 0 0
0.35 102.99 0 0
0.34 62.04 0 0
0.61 59.77 0 0
0.65 37.63 0 0
0.61 14.55 0 0
0.62 55.61 0 0
0.63 70.09 0 0
0.63 33.54 0 0
0.51 19.15 0 0
0.6 55.49 0 0
0.58 47.68 0 0
0.55 19.72 0 0
0.54 30.57 0 0
0.57 19.38 0 0
0.71 99.93 0 0
0.85 53.5 0 0
0.85 52.77 0 0
0.58 87.58 0 0
0.64 101.43 0 0
0.54 82.3 0 0
0.46 68.58 0 0
0.49 63.32 0 0
0.51 35.86 0 0
0.34 50.58 0 0
0.42 54.63 0 0
0.47 24.35 0 0
0.49 18.54 0 0
0.76 97.58 0 0
0.58 20.69 0 0
0.52 132.53 0 0
0.6 49.66 0 0
0.46 92.84 0 0
0.35 76.29 0 0
0.33 68.09 0 0
0.58 44.01 0 0
0.6 21.3 0 0
0.55 38.22 0 0
0.56 26.72 0 0
0.81 19.99 0 0
0.65 28.76 0 0
0.47 23.69 0 0
0.56 50.48 0 0
0.66 19.15 0 0
0.54 41.39 0 0
0.66 20.99 0 0
0.56 90.62 0 0
0.58 103.73 0 0
0.52 97.5 0 0
0.57 127.09 0 0
0.44 30.74 0 0
0.41 95.24 0 0
0.52 57.47 0 0
0.55 32.26 0 0
0.59 84.21 0 0
0.61 42.2 0 0
0.63 78.41 0 0
0.59 44.54 0 0
0.31 27.4 0 0
0.45 20.96 0 0
0.4 36.84 0 0
0.5 42.41 0 0
0.68 27.18 0 0
0.59 54.22 0 0
0.5 72.2 0 0
0.59 20.74 0 0
0.39 91.37 0 0
0.48 59.18 0 0
0.58 29.87 0 0
0.58 24.77 0 0
0.61 71.54 0 0
0.66 25.61 0 0
0.74 37.81 0 0
0.73 54.31 0 0
0.65 129.85 0 0
0.63 69.99 0 0
0.56 105.58 0 0
0.61 123.68 0 0
0.57 94.34 0 0
0.56 93.82 0 0
0.7 98.29 0 0
0.63 22.4 0 0
0.63 78.44 0 0
0.72 91.39 0 0
0.58 67.89 0 0
0.42 44.08 0 0
0.46 18.05 0 0
0.78 76.08 0 0
0.81 88.39 0 0
0.84 25.18 0 0
0.74 59.58 0 0
0.65 24.57 0 0
0.71 90.87 0 0
0.75 71.53 0 0
0.6 90.14 0 0
0.59 44.56 0 0
0.53 129.54 0 0
0.65 130.25 0 0
0.57 115.22 0 0
0.49 143.69 0 0
0.69 135.61 0 0
0.64 18.61 0 0
0.53 54.16 0 0
0.6 21.71 0 0
0.63 20.18 0 0
0.66 35.01 0 0
0.69 32.88 0 0
0.56 21.27 0 0
0.62 49.85 0 0
0.51 32.64 0 0
0.66 42.52 0 0
0.72 18.16 0 0
0.53 31.39 0 0
0.56 94.95 0 0
0.53 114.73 0 0
0.51 29.35 0 0
0.49 87.67 0 0
0.56 19.67 0 0
0.41 20.27 0 0
0.5 23.53 0 0
0.6 24.32 0 0
0.56 20.03 0 0
0.54 45.08 0 0
0.5 132.46 0 0
0.33 79.8 0 0
0.48 33.8 0 0
0.57 25.03 0 0
0.43 86.95 0 0
0.38 58.41 0 0
0.45 40.57 0 0
0.41 105.15 0 0
0.61 18.3 0 0
0.65 29.62 0 0
0.46 69.66 0 0
0.55 72.65 0 0
0.58 36.56 0 0
0.51 43.57 0 0
0.73 23.38 0 0
0.67 20.91 0 0
0.45 55.55 0 0
0.38 45.53 0 0
0.42 76.47 0 0
0.34 71.38 0 0
0.37 65.42 0 0
0.53 54.34 0 0
0.59 21.62 0 0
0.37 95.29 0 0
0.72 49.45 0 0
0.51 52.52 0 0
0.47 29.98 0 0
0.32 94.34 0 0
0.56 87.1 0 0
0.52 18.28 0 0
0.49 63.93 0 0
0.58 19.53 0 0
0.59 52.52 0 0
0.42 25.67 0 0
0.48 65.27 0 0
0.45 91.3 0 0
0.76 113.36 0 0
0.62 63.61 0 0
0.62 59.32 0 0
0.7 66.24 0 0
0.59 108.94 0 0
0.68 40.6 0 0
0.57 22.15 0 0
0.6 18.05 0 0
0.49 120.37 0 0
0.47 116.36 0 0
0.4 115.61 0 0
0.56 41.69 0 0
0.41 58.91 0 0
0.73 63.67 0 0
0.56 18.71 0 0
0.62 79.65 0 0
0.73 23.04 0 0
0.62 66.26 0 0
0.56 41.97 0 0
0.67 23.7 0 0
0.67 88.23 0 0
0.59 81.01 0 0
0.55 92.64 0 0
0.67 101.38 0 0
0.54 96.74 0 0
0.54 47.08 0 0
0.57 99 0 0
0.57 42.31 0 0
0.68 61.95 0 0
0.55 40.61 0 0
0.7 50.92 0 0
0.66 42.07 0 0
0.55 30.69 0 0
0.68 36.09 0 0
0.52 59.39 0 0
0.68 31.15 0 0
0.61 42.41 0 0
0.64 35.82 0 0
0.7 17.69 0 0
0.68 25.97 0 0
0.81 18.87 0 0
0.64 56.28 0 0
0.29 57 0 0
0.3 47.48 0 0
0.45 57.14 0 0
0.31 21.79 0 0
0.38 18.02 0 0
0.61 21.3 0 0
0.55 34.86 0 0
0.57 27.3 0 0
0.69 19.85 0 0
0.58 84.78 0 0
0.7 52.96 0 0
0.54 99.52 0 0
0.74 20.04 0 0
0.59 21.79 0 0
0.46 100.08 0 0
0.6 109.86 0 0
0.65 36.06 0 0
0.56 113.88 0 0
0.62 69.95 0 0
0.68 121.54 0 0
0.4 43.25 0 0
0.43 20.41 0 0
0.77 19.25 0 0
0.51 83.86 0 0
0.69 40.49 0 0
0.64 61.7 0 0
0.43 21.54 0 0
0.61 18.01 0 0
0.7 67.67 0 0
0.56 20.35 0 0
0.47 105.52 0 0
0.57 32.55 0 0
0.46 32.62 0 0
0.56 106.28 0 0
0.59 39.81 0 0
0.6 118.52 0 0
0.63 75.03 0 0
0.67 17.45 0 0
0.59 29.81 0 0
0.37 81.73 0 0
0.61 105.8 0 0
0.58 42.54 0 0
0.5 78.88 0 0
0.6 89.52 0 0
0.59 53.89 0 0
0.63 58.29 0 0
0.32 32.27 0 0
0.32 49.53 0 0
0.33 56.2 0 0
0.54 30.01 0 0
0.52 78.34 0 0
0.52 78.84 0 0
0.5 79.46 0 0
0.51 20.38 0 0
0.62 44.97 0 0
0.71 77.73 0 0
0.59 80.27 0 0
0.65 69.78 0 0
0.5 20.34 0 0
0.41 71.86 0 0
0.62 21.88 0 0
0.4 95.79 0 0
0.69 24.31 0 0
0.57 101.15 0 0
0.54 106.04 0 0
0.5 143.32 0 0
0.54 143.32 0 0
0.76 21.96 0 0
0.4 98.47 0 0
0.71 20.48 0 0
0.6 20.36 0 0
0.65 39.14 0 0
0.46 118.49 0 0
0.39 85.43 0 0
0.43 74.28 0 0
0.56 20.43 0 0
0.43 96.43 0 0
0.51 80.66 0 0
0.69 45.06 0 0
0.66 20.63 0 0
0.48 67.84 0 0
0.48 20.87 0 0
0.71 23.55 0 0
0.49 85.18 0 0
0.49 52.02 0 0
0.53 44.46 0 0
0.44 105.47 0 0
0.42 110.15 0 0
0.44 119.75 0 0
0.54 110.91 0 0
0.47 66.79 0 0
0.5 136.34 0 0
0.74 84.4 0 0
0.7 95.88 0 0
0.61 18.75 0 0
0.67 65.87 0 0
0.56 107.5 0 0
0.67 138.67 0 0
0.55 90.51 0 0
0.61 126.32 0 0
0.83 23.68 0 0
0.71 104.73 0 0
0.52 101.43 0 0
0.49 90.06 0 0
0.61 108.81 0 0
0.69 66.05 0 0
0.54 75.16 0 0
0.45 19.24 0 0
0.63 94.18 0 0
0.57 18.42 0 0
0.72 99.71 0 0
0.59 21.22 0 0
0.64 19.81 0 0
0.56 118.45 0 0
0.55 31.12 0 0
0.55 112.93 0 0
0.76 18.57 0 0
0.51 97.64 0 0
0.81 29.01 0 0
0.87 20.13 0 0
0.69 59.21 0 0
0.53 38.68 0 0
0.63 21.89 0 0
0.75 19.17 0 0
0.51 39.68 0 0
0.67 17.64 0 0
0.49 24.69 0 0
0.47 29.76 0 0
0.53 19.63 0 0
0.57 110.1 0 0
0.47 71.04 0 0
0.63 96.86 0 0
0.65 40.63 0 0
0.54 72.95 0 0
0.64 18.88 0 0
0.68 61.85 0 0
0.67 18.12 0 0
0.73 18.03 0 0
0.64 91.26 0 0
0.65 36.56 0 0
0.76 21.22 0 0
0.79 83.49 0 0
0.63 29.52 0 0
0.54 54.72 0 0
0.6 19.68 0 0
0.59 19.48 0 0
0.57 44.7 0 0
0.54 92.42 0 0
0.83 33.7 0 0
0.66 34.94 0 0
0.75 18.09 0 0
0.52 95.67 0 0
0.54 96.1 0 0
0.55 121.05 0 0
0.49 41.08 0 0
0.62 18.38 0 0
0.49 115.64 0 0
0.75 18.83 0 0
0.56 24.55 0 0
0.55 59.32 0 0
0.64 96.73 0 0
0.55 15.87 0 0
0.47 101.36 0 0
0.52 40.55 0 0
0.55 53.77 0 0
0.43 78.17 0 0
0.56 101.99 0 0
0.42 120.85 0 0
0.45 19.48 0 0
0.57 74.59 0 0
0.7 66.02 0 0
0.54 62.76 0 0
0.48 93.13 0 0
0.56 24.24 0 0
0.59 58.84 0 0
0.73 19.78 0 0
0.59 28.47 0 0
0.65 17.77 0 0
0.48 39.07 0 0
0.5 45.79 0 0
0.46 59.9 0 0
0.52 48.67 0 0
0.53 91.92 0 0
0.79 18.43 0 0
0.76 20.66 0 0
0.81 79.7 0 0
0.59 55.11 0 0
0.78 76.36 0 0
0.73 32.45 0 0
0.68 58.81 0 0
0.68 29.53 0 0
0.34 47.65 0 0
0.62 15.7 0 0
0.32 41.09 0 0
0.3 75.09 0 0
0.34 48.08 0 0
0.54 35.74 0 0
0.72 21.6 0 0
0.68 40.62 0 0
0.64 26.44 0 0
0.65 63.4 0 0
0.74 72.08 0 0
0.67 19.83 0 0
0.66 52.4 0 0
0.51 94.94 0 0
0.59 65.34 0 0
0.59 84.01 0 0
0.54 128.19 0 0
0.62 127.15 0 0
0.5 36.78 0 0
0.56 100.65 0 0
0.68 83.79 0 0
0.54 21.83 0 0
0.48 16.92 0 0
0.48 22.15 0 0
0.4 42.51 0 0
0.54 35.43 0 0
0.5 22.29 0 0
0.52 95 0 0
0.62 65.18 0 0
0.56 16.52 0 0
0.7 73.63 0 0
0.68 123.36 0 0
0.53 48.3 0 0
0.64 81.58 0 0
0.62 91.93 0 0
0.62 40.87 0 0
0.66 110.09 0 0
0.6 111.34 0 0
0.65 74.38 0 0
0.61 108.57 0 0
0.69 88.88 0 0
0.64 55.23 0 0
0.66 51.05 0 0
0.53 123 0 0
0.63 100.87 0 0
0.66 122.44 0 0
0.62 66.84 0 0
0.72 84.93 0 0
0.5 54.03 0 0
0.39 33.55 0 0
0.4 43.45 0 0
0.46 124.81 0 0
0.44 24.66 0 0
0.45 32.89 0 0
0.44 17.66 0 0
0.4 59.21 0 0
0.77 18.31 0 0
0.43 53.53 0 0
0.55 71.41 0 0
0.47 99.45 0 0
0.6 115.47 0 0
0.47 131.89 0 0
0.3 111.16 0 0
0.52 94.75 0 0
0.64 67.01 0 0
0.57 55.71 0 0
0.58 59.92 0 0
0.72 19.59 0 0
0.51 55.01 0 0
0.47 37.13 0 0
0.56 99.23 0 0
0.55 86.68 0 0
0.57 48.82 0 0
0.63 52.77 0 0
0.64 59.68 0 0
0.58 78.67 0 0
0.58 41.01 0 0
0.62 18.14 0 0
0.49 114.86 0 0
0.5 100.98 0 0
0.64 79.22 0 0
0.65 28.95 0 0
0.64 72.03 0 0
0.6 79.98 0 0
0.72 20.21 0 0
0.33 68.07 0 0
0.6 21.01 0 0
0.51 52.65 0 0
0.4 39.95 0 0
0.43 20.14 0 0
0.42 20.88 0 0
0.45 50.24 0 0
0.38 52.39 0 0
0.64 22.53 0 0
0.66 56.19 0 0
0.67 22.04 0 0
0.69 38.44 0 0
0.65 36.83 0 0
0.59 77.43 0 0
0.72 79.72 0 0
0.87 17.86 0 0
0.65 89.77 0 0
0.55 105.48 0 0
0.76 23.87 0 0
0.75 43.48 0 0
0.68 21.33 0 0
0.55 64.95 0 0
0.69 84.28 0 0
0.79 71.56 0 0
0.77 82.68 0 0
0.9 18.78 0 0
0.71 22.37 0 0
0.82 21.03 0 0
0.68 60.8 0 0
0.65 20.06 0 0
0.48 35.35 0 0
0.54 51.88 0 0
0.84 67.42 0 0
0.43 137.46 0 0
0.43 27.91 0 0
0.7 23.47 0 0
0.7 36.82 0 0
0.42 120.2 0 0
0.44 18.76 0 0
0.53 62.89 0 0
0.46 27.65 0 0
0.54 18.69 0 0
0.44 41.29 0 0
0.68 42.74 0 0
0.82 54.6 0 0
0.47 42.14 0 0
0.51 40.66 0 0
0.5 18.8 0 0
0.61 26.31 0 0
0.5 20.8 0 0
0.63 37.25 0 0
0.78 21.92 0 0
0.68 54.23 0 0
0.72 19 0 0
0.66 52.12 0 0
0.57 31.24 0 0
0.88 31.57 0 0
0.76 23.38 0 0
0.62 40 0 0
0.55 88.33 0 0
0.52 41.44 0 0
0.76 21.21 0 0
0.56 46.8 0 0
0.55 108.4 0 0
0.55 99.46 0 0
0.56 127.48 0 0
0.46 93.22 0 0
0.59 129.93 0 0
0.42 91.52 0 0
0.49 127.39 0 0
0.59 23.2 0 0
0.55 25.67 0 0
0.57 65.03 0 0
0.67 85.82 0 0
0.62 34.9 0 0
0.78 18.65 0 0
0.47 55.25 0 0
0.55 37.37 0 0
0.59 42.69 0 0
0.5 53.56 0 0
0.54 70.41 0 0
0.48 34.69 0 0
0.38 106.56 0 0
0.45 87.28 0 0
0.6 21.75 0 0
0.65 19.86 0 0
0.52 19.6 0 0
0.32 31.92 0 0
0.53 61.82 0 0
0.46 94.85 0 0
0.51 29.12 0 0
0.7 89.17 0 0
0.65 106.4 0 0
0.69 102.88 0 0
0.74 50.05 0 0
0.62 85.59 0 0
0.55 25.22 0 0
0.63 82.17 0 0
0.47 87.56 0 0
0.71 84.81 0 0
0.62 56.72 0 0
0.42 86.94 0 0
0.5 44.53 0 0
0.64 112.51 0 0
0.5 31.6 0 0
0.61 90.74 0 0
0.66 22.65 0 0
0.59 16.98 0 0
0.56 112.8 0 0
0.46 65.47 0 0
0.39 66.73 0 0
0.44 82.88 0 0
0.5 98.66 0 0
0.38 47.97 0 0
0.46 38.07 0 0
0.46 22 0 0
0.43 83.19 0 0
0.55 22.03 0 0
0.74 77.27 0 0
0.52 50.89 0 0
0.65 48.48 0 0
0.45 67.74 0 0
0.68 87.7 0 0
0.7 50.89 0 0
0.61 101.48 0 0
0.68 84.84 0 0
0.74 63.1 0 0
0.32 81.74 0 0
0.75 72.43 0 0
0.72 46.28 0 0
0.79 50.56 0 0
0.54 34.49 0 0
0.81 21.95 0 0
0.66 56.04 0 0
0.79 64.93 0 0
0.5 21.13 0 0
0.62 21.01 0 0
0.47 50.26 0 0
0.48 18.14 0 0
0.49 97.09 0 0
0.57 50.64 0 0
0.67 50.01 0 0
0.64 95.87 0 0
0.54 145.02 0 0
0.62 136.49 0 0
0.52 38.69 0 0
0.43 90.38 0 0
0.59 78.88 0 0
0.64 66.52 0 0
0.6 85.31 0 0
0.6 21.55 0 0
0.45 112.68 0 0
0.6 21.71 0 0
0.55 21.99 0 0
0.51 84.39 0 0
0.53 30.17 0 0
0.69 26.19 0 0
0.51 78.34 0 0
0.57 19.84 0 0
0.53 18.33 0 0
0.59 14.91 0 0
0.51 97.33 0 0
0.42 55.44 0 0
0.46 92.54 0 0
0.59 87.77 0 0
0.53 87.03 0 0
0.49 39.8 0 0
0.52 66.85 0 0
0.47 38.73 0 0
0.48 111.17 0 0
0.3 123.06 0 0
0.39 117.74 0 0
0.6 67.33 0 0
0.49 115.79 0 0
0.64 23.57 0 0
0.76 17.78 0 0
0.35 65.63 0 0
0.37 81.89 0 0
0.49 54.14 0 0
0.35 109.42 0 0
0.51 82.84 0 0
0.36 113.4 0 0
0.37 70.89 0 0
0.4 82.44 0 0
0.37 81.34 0 0
0.39 73.91 0 0
0.41 23.78 0 0
0.76 16.57 0 0
0.59 87.62 0 0
0.47 67.67 0 0
0.61 94.7 0 0
0.7 105.2 0 0
0.72 103.29 0 0
0.63 18.48 0 0
0.5 26.8 0 0
0.6 80.78 0 0
0.66 87.08 0 0
0.53 41.16 1 0
0.49 118.3 1 0
0.55 103.11 1 0
0.43 53.66 1 0
0.42 22.52 1 0
0.39 50.7 1 0
0.91 23.34 1 0
0.64 59.78 1 0
0.29 81.52 1 0
0.73 14.11 1 0
0.59 64.55 1 0
0.58 26.13 1 0
0.79 31.5 1 0
0.36 40.07 1 0
0.31 36.58 1 0
0.48 68.56 1 0
0.45 66.63 1 0
0.49 71.61 1 0
0.81 106.6 1 0
0.29 127.19 1 0
0.59 52.97 1 0
0.46 98.25 1 0
0.66 91.36 1 0
0.72 97.22 1 0
0.75 101.59 1 0
0.36 99.9 1 0
0.44 28.87 1 0
0.6 72.85 1 0
0.68 54.84 1 0
0.6 135.6 1 0
0.64 22.66 1 0
0.69 21.56 1 0
0.56 51.07 1 0
0.49 30.53 1 0
0.44 50.74 1 0
0.4 123.28 1 0
0.4 90.41 1 0
0.53 20.13 1 0
0.28 75.17 1 0
0.51 29.36 1 0
0.64 32.11 1 0
0.52 27.87 1 0
0.45 64.36 1 0
0.52 40.18 1 0
0.4 77.1 1 0
0.45 49.57 1 0
0.48 32.33 1 0
0.67 75.29 1 0
0.67 34.27 1 0
0.67 119.42 1 0
0.54 34.75 1 0
0.65 53.65 1 0
0.44 41.51 1 0
0.49 33.4 1 0
0.63 83.73 1 0
0.53 42.49 1 0
0.54 18.59 1 0
0.57 107.36 1 0
0.37 33.86 1 0
0.59 142.14 1 0
0.49 103.16 1 0
0.57 120.22 1 0
0.34 87.76 1 0
0.66 46.37 1 0
0.44 26.29 1 0
0.57 102.87 1 0
0.68 19.11 1 0
0.8 19.59 1 0
0.48 60.37 1 0
0.38 45.39 1 0
0.66 22.05 1 0
0.4 69.74 1 0
0.54 57.01 1 0
0.7 69.82 1 0
0.56 74.24 1 0
0.58 45.92 1 0
0.28 83.65 1 0
0.51 21.26 1 0
0.57 74.66 1 0
0.5 88.4 1 0
0.52 79.16 1 0
0.59 81.58 1 0
0.65 41.2 1 0
0.71 72.23 1 0
0.55 59.33 1 0
0.42 68.25 1 0
0.29 19.96 1 0
0.67 60.94 1 0
0.7 54.08 1 0
0.67 57.27 1 0
0.31 69.8 1 0
0.32 87.1 1 0
0.6 99.71 1 0
0.74 120.69 1 0
0.42 24.04 1 0
0.42 19.49 1 0
0.46 43.68 1 0
0.41 66.31 1 0
0.4 18.18 1 0
0.48 117.77 1 0
0.41 106.58 1 0
0.42 25.72 1 0
0.65 21.74 1 0
0.49 69.02 1 0
0.67 58.07 1 0
0.57 19.74 1 0
0.63 111.23 1 0
0.6 61.43 1 0
0.38 128.49 1 0
0.55 105.08 1 0
0.59 99 1 0
0.75 64.71 1 0
0.53 119.06 1 0
0.76 89.26 1 0
0.61 50.11 1 0
0.52 37.68 1 0
0.49 86.83 1 0
0.67 17.43 1 0
0.48 88.94 1 0
0.43 59.16 1 0
0.46 34.45 1 0
0.4 28.05 1 0
0.56 59.77 1 0
0.54 37.63 1 0
0.63 70.09 1 0
0.63 19.15 1 0
0.5 34.58 1 0
0.51 19.72 1 0
0.37 30.57 1 0
0.52 25.82 1 0
0.53 124.47 1 0
0.62 53.5 1 0
0.46 95.01 1 0
0.61 94.47 1 0
0.56 18.96 1 0
0.62 87.58 1 0
0.32 65.79 1 0
0.67 87.16 1 0
0.65 114.35 1 0
0.55 81.67 1 0
0.52 52.14 1 0
0.77 63.32 1 0
0.53 19.81 1 0
0.68 101.37 1 0
0.64 126.85 1 0
0.42 50.58 1 0
0.48 24.35 1 0
0.28 73.06 1 0
0.36 98.11 1 0
0.38 54.97 1 0
0.39 79.78 1 0
0.36 21.27 1 0
0.44 66.69 1 0
0.33 59.36 1 0
0.67 26.72 1 0
0.49 75.27 1 0
0.4 36.83 1 0
0.4 105.1 1 0
0.56 123.34 1 0
0.79 20.99 1 0
0.6 104.87 1 0
0.58 103.73 1 0
0.7 61.25 1 0
0.65 97.5 1 0
0.84 59.7 1 0
0.53 33.14 1 0
0.43 78.45 1 0
0.5 38.86 1 0
0.53 20.06 1 0
0.46 23.97 1 0
0.56 39.58 1 0
0.46 57.8 1 0
0.79 90.47 1 0
0.83 19.46 1 0
0.69 78.41 1 0
0.75 44.54 1 0
0.42 20.96 1 0
0.38 66.02 1 0
0.4 28.5 1 0
0.67 27.18 1 0
0.4 127.92 1 0
0.34 51.03 1 0
0.53 65.62 1 0
0.44 90.77 1 0
0.6 94.09 1 0
0.5 57.76 1 0
0.39 81.46 1 0
0.41 18.08 1 0
0.51 41.29 1 0
0.47 125.76 1 0
0.27 92.1 1 0
0.61 94.34 1 0
0.49 70.74 1 0
0.57 120.77 1 0
0.4 18.5 1 0
0.32 95.29 1 0
0.32 22.4 1 0
0.41 75.55 1 0
0.5 114.5 1 0
0.4 130.07 1 0
0.44 126.37 1 0
0.29 111.82 1 0
0.29 24.57 1 0
0.28 75.39 1 0
0.28 143.82 1 0
0.78 17.95 1 0
0.64 50.74 1 0
0.74 18.61 1 0
0.7 23.25 1 0
0.67 35.33 1 0
0.51 21.71 1 0
0.44 44.98 1 0
0.47 20.18 1 0
0.33 32.88 1 0
0.56 34.54 1 0
0.52 18.16 1 0
0.49 29.35 1 0
0.49 18.11 1 0
0.5 19.67 1 0
0.52 23.89 1 0
0.41 24.32 1 0
0.39 44.8 1 0
0.59 20.03 1 0
0.59 71.72 1 0
0.7 19.33 1 0
0.65 25.03 1 0
0.51 22.07 1 0
0.55 63.44 1 0
0.55 64.01 1 0
0.59 93.72 1 0
0.55 18.65 1 0
0.63 18.97 1 0
0.78 51.37 1 0
0.33 18.3 1 0
0.4 23.38 1 0
0.32 88.27 1 0
0.27 47.08 1 0
0.65 46.92 1 0
0.5 43.43 1 0
0.66 52.33 1 0
0.47 66.33 1 0
0.51 55.55 1 0
0.56 59.71 1 0
0.48 16.53 1 0
0.53 72.84 1 0
0.34 99.24 1 0
0.38 29.85 1 0
0.47 146.56 1 0
0.53 21.62 1 0
0.49 63.56 1 0
0.67 61.56 1 0
0.7 73.76 1 0
0.3 113.28 1 0
0.64 79.6 1 0
0.66 19.53 1 0
0.62 70.98 1 0
0.68 58.74 1 0
0.71 91.65 1 0
0.72 44.29 1 0
0.71 124.64 1 0
0.72 92.48 1 0
0.67 38.86 1 0
0.37 56.08 1 0
0.68 91.58 1 0
0.54 18.05 1 0
0.44 120.37 1 0
0.38 31.11 1 0
0.58 116.36 1 0
0.41 82.2 1 0
0.5 113.61 1 0
0.5 68.78 1 0
0.45 38.74 1 0
0.45 66.15 1 0
0.5 15.58 1 0
0.35 41.97 1 0
0.5 23.7 1 0
0.4 81.01 1 0
0.45 92.2 1 0
0.3 23.05 1 0
0.45 69.37 1 0
0.37 79.82 1 0
0.67 61.95 1 0
0.54 72.56 1 0
0.63 57.87 1 0
0.48 16.72 1 0
0.47 17.69 1 0
0.52 79.86 1 0
0.48 18.87 1 0
0.48 102.6 1 0
0.41 47.48 1 0
0.43 57.14 1 0
0.43 75.2 1 0
0.42 103.52 1 0
0.39 18.02 1 0
0.56 85.48 1 0
0.53 36.52 1 0
0.59 23.44 1 0
0.48 47.77 1 0
0.46 38.12 1 0
0.56 75.97 1 0
0.31 54.61 1 0
0.45 119.88 1 0
0.43 75.82 1 0
0.69 70.84 1 0
0.69 19.85 1 0
0.63 35.72 1 0
0.71 65.12 1 0
0.66 57.35 1 0
0.63 20.04 1 0
0.59 91.35 1 0
0.75 103.84 1 0
0.8 120.48 1 0
0.37 78.86 1 0
0.59 36.06 1 0
0.62 19.57 1 0
0.69 69.95 1 0
0.63 54.51 1 0
0.5 91.08 1 0
0.47 125.55 1 0
0.63 19.29 1 0
0.65 42.83 1 0
0.63 23.26 1 0
0.74 92.17 1 0
0.53 26.48 1 0
0.61 75.64 1 0
0.53 30.4 1 0
0.47 81.41 1 0
0.55 19.25 1 0
0.4 39.56 1 0
0.46 97.68 1 0
0.49 24.49 1 0
0.44 39.04 1 0
0.77 114.32 1 0
0.78 18.01 1 0
0.53 84.88 1 0
0.7 124.83 1 0
0.82 27.17 1 0
0.41 128.74 1 0
0.79 56.2 1 0
0.67 70.53 1 0
0.57 116.18 1 0
0.63 75.34 1 0
0.61 95.8 1 0
0.76 61.29 1 0
0.82 17.45 1 0
0.71 29.81 1 0
0.48 93.06 1 0
0.34 60.35 1 0
0.48 98.62 1 0
0.33 21.3 1 0
0.5 17.2 1 0
0.54 37.3 1 0
0.46 41.52 1 0
0.33 58.47 1 0
0.66 58.29 1 0
0.34 40.13 1 0
0.53 31.15 1 0
0.53 30.01 1 0
0.41 18.27 1 0
0.65 121.94 1 0
0.75 45.61 1 0
0.69 60.15 1 0
0.67 20.38 1 0
0.64 77.73 1 0
0.63 102.68 1 0
0.58 27.42 1 0
0.63 20.34 1 0
0.52 64.36 1 0
0.57 41.91 1 0
0.63 86.36 1 0
0.44 115.79 1 0
0.47 73.76 1 0
0.42 107.51 1 0
0.53 22.91 1 0
0.4 31.13 1 0
0.43 58.02 1 0
0.52 138.07 1 0
0.8 24.31 1 0
0.6 20.6 1 0
0.6 106.04 1 0
0.59 65.15 1 0
0.81 21.96 1 0
0.79 20.48 1 0
0.67 20.36 1 0
0.71 39.14 1 0
0.4 71.64 1 0
0.33 81.77 1 0
0.54 85.03 1 0
0.73 55.16 1 0
0.68 96.43 1 0
0.55 46.06 1 0
0.57 45.06 1 0
0.89 20.63 1 0
0.75 60.14 1 0
0.29 138.92 1 0
0.43 96.95 1 0
0.64 56.01 1 0
0.7 23.55 1 0
0.38 38.09 1 0
0.39 20.98 1 0
0.35 33.91 1 0
0.31 111.07 1 0
0.62 23.92 1 0
0.43 31.65 1 0
0.43 44.46 1 0
0.52 39.34 1 0
0.45 96.18 1 0
0.29 102.48 1 0
0.35 19.8 1 0
0.69 132.17 1 0
0.55 54.23 1 0
0.61 16.56 1 0
0.53 73.13 1 0
0.61 97.14 1 0
0.54 34.69 1 0
0.66 101.43 1 0
0.28 83.07 1 0
0.49 66.05 1 0
0.33 70.87 1 0
0.34 85.11 1 0
0.39 18.42 1 0
0.53 21.22 1 0
0.59 19.81 1 0
0.41 97.64 1 0
0.34 50.03 1 0
0.57 118.45 1 0
0.58 112.93 1 0
0.3 87.11 1 0
0.4 38.16 1 0
0.48 18.57 1 0
0.55 25.15 1 0
0.57 29.01 1 0
0.53 20.13 1 0
0.62 38.68 1 0
0.67 21.89 1 0
0.44 108.09 1 0
0.46 19.17 1 0
0.33 48.95 1 0
0.61 17.64 1 0
0.52 19.63 1 0
0.56 17.33 1 0
0.29 68.06 1 0
0.45 23.3 1 0
0.48 55.58 1 0
0.67 96.86 1 0
0.48 66.66 1 0
0.48 40.63 1 0
0.35 75.65 1 0
0.35 124.66 1 0
0.4 21.22 1 0
0.36 25.57 1 0
0.63 57.77 1 0
0.71 19.48 1 0
0.66 48.63 1 0
0.45 126.83 1 0
0.53 37.95 1 0
0.73 103.48 1 0
0.68 102.02 1 0
0.36 115.99 1 0
0.45 22.87 1 0
0.58 22.56 1 0
0.51 113.2 1 0
0.52 18.38 1 0
0.33 18.51 1 0
0.49 115.64 1 0
0.42 95.6 1 0
0.3 112.73 1 0
0.46 27.66 1 0
0.56 65.9 1 0
0.46 22.83 1 0
0.46 18.75 1 0
0.59 40.55 1 0
0.59 20.77 1 0
0.46 55.69 1 0
0.32 30.06 1 0
0.53 78.17 1 0
0.71 113.65 1 0
0.51 97.32 1 0
0.71 75.48 1 0
0.65 93.57 1 0
0.76 23.8 1 0
0.71 65.42 1 0
0.76 84.19 1 0
0.32 23.33 1 0
0.35 40.37 1 0
0.33 19.78 1 0
0.3 120.54 1 0
0.37 17.77 1 0
0.34 105.24 1 0
0.4 129.05 1 0
0.38 97.22 1 0
0.4 20.33 1 0
0.39 129.49 1 0
0.46 18.43 1 0
0.39 20.66 1 0
0.4 102.15 1 0
0.48 32.45 1 0
0.72 15.7 1 0
0.41 62.08 1 0
0.31 52.94 1 0
0.38 35.95 1 0
0.47 30.65 1 0
0.4 34.22 1 0
0.51 21.6 1 0
0.55 79.73 1 0
0.49 44.84 1 0
0.33 69.12 1 0
0.53 98.29 1 0
0.62 128.19 1 0
0.4 22.59 1 0
0.67 119.5 1 0
0.64 37.37 1 0
0.68 21.83 1 0
0.68 24.86 1 0
0.68 26.35 1 0
0.48 71.54 1 0
0.71 22.15 1 0
0.3 72.18 1 0
0.61 98.56 1 0
0.68 70.47 1 0
0.33 107.43 1 0
0.38 39.39 1 0
0.71 35.43 1 0
0.71 95 1 0
0.63 96.58 1 0
0.69 117.21 1 0
0.44 47.55 1 0
0.7 111.28 1 0
0.51 47.35 1 0
0.32 114.11 1 0
0.71 88.93 1 0
0.67 40.87 1 0
0.47 110.09 1 0
0.68 91.56 1 0
0.82 23.28 1 0
0.74 71.31 1 0
0.6 35.09 1 0
0.57 20.12 1 0
0.38 42.41 1 0
0.52 51.05 1 0
0.32 47.24 1 0
0.58 106.2 1 0
0.66 120.74 1 0
0.75 84.93 1 0
0.69 17.67 1 0
0.6 99.63 1 0
0.6 54.03 1 0
0.81 38.86 1 0
0.68 25.48 1 0
0.56 71.67 1 0
0.57 41.17 1 0
0.53 57.78 1 0
0.63 26.39 1 0
0.7 20.99 1 0
0.6 39.99 1 0
0.57 86.4 1 0
0.45 76.18 1 0
0.46 73.6 1 0
0.63 42.6 1 0
0.4 78.41 1 0
0.49 16.89 1 0
0.68 63.91 1 0
0.45 128.71 1 0
0.4 90.38 1 0
0.46 102.35 1 0
0.6 109.9 1 0
0.47 53.53 1 0
0.56 70.14 1 0
0.53 65.82 1 0
0.33 133.77 1 0
0.51 20.74 1 0
0.31 55.71 1 0
0.33 21.2 1 0
0.34 39.27 1 0
0.46 66.83 1 0
0.75 75.39 1 0
0.79 48.82 1 0
0.75 35.64 1 0
0.68 81.07 1 0
0.76 83.8 1 0
0.76 19.72 1 0
0.66 41.01 1 0
0.69 68.22 1 0
0.66 18.14 1 0
0.37 75.46 1 0
0.7 55.5 1 0
0.47 19.23 1 0
0.41 41.97 1 0
0.4 37.31 1 0
0.5 20.45 1 0
0.42 21.01 1 0
0.55 54.45 1 0
0.4 52.65 1 0
0.55 17.47 1 0
0.5 63.13 1 0
0.45 65.52 1 0
0.45 85.83 1 0
0.45 41.18 1 0
0.3 58.24 1 0
0.57 22.53 1 0
0.65 22.04 1 0
0.61 88.97 1 0
0.61 107.88 1 0
0.53 120.01 1 0
0.74 17.86 1 0
0.61 23.87 1 0
0.61 88.89 1 0
0.61 43.48 1 0
0.57 21.33 1 0
0.37 18.78 1 0
0.35 55.38 1 0
0.57 22.37 1 0
0.36 96.52 1 0
0.35 116.29 1 0
0.36 81.78 1 0
0.6 30.01 1 0
0.28 87.17 1 0
0.57 38.34 1 0
0.51 27.91 1 0
0.47 23.47 1 0
0.67 30.81 1 0
0.65 36.82 1 0
0.58 47.79 1 0
0.31 69.92 1 0
0.42 18.76 1 0
0.43 22.43 1 0
0.43 49.55 1 0
0.36 27.65 1 0
0.41 41.29 1 0
0.44 42.74 1 0
0.4 19.55 1 0
0.65 54.6 1 0
0.41 42.14 1 0
0.36 18.98 1 0
0.32 49.28 1 0
0.38 34.2 1 0
0.69 38.61 1 0
0.7 27.42 1 0
0.58 52.12 1 0
0.6 21.92 1 0
0.32 19 1 0
0.73 31.57 1 0
0.4 40.84 1 0
0.45 44.36 1 0
0.71 76.58 1 0
0.7 40 1 0
0.72 41.44 1 0
0.84 21.21 1 0
0.46 43.99 1 0
0.68 46.8 1 0
0.63 99.46 1 0
0.61 21.17 1 0
0.55 15.15 1 0
0.46 107.2 1 0
0.52 17.02 1 0
0.54 74.59 1 0
0.48 91.52 1 0
0.4 19.29 1 0
0.48 23.2 1 0
0.52 71.28 1 0
0.49 77.04 1 0
0.5 39.59 1 0
0.36 52.72 1 0
0.52 18.65 1 0
0.37 93.3 1 0
0.53 92.91 1 0
0.51 55.25 1 0
0.42 102.73 1 0
0.55 116.62 1 0
0.56 32.58 1 0
0.59 53.56 1 0
0.51 72.51 1 0
0.58 32.45 1 0
0.48 59.59 1 0
0.46 54.48 1 0
0.37 100.19 1 0
0.44 96.41 1 0
0.58 40.94 1 0
0.56 55.36 1 0
0.47 17.67 1 0
0.7 38.53 1 0
0.62 36.78 1 0
0.59 55.05 1 0
0.69 57.58 1 0
0.54 84.27 1 0
0.67 61.82 1 0
0.6 81.23 1 0
0.69 94.85 1 0
0.41 76.69 1 0
0.54 89.67 1 0
0.48 71.33 1 0
0.59 83.75 1 0
0.46 66.86 1 0
0.44 20.78 1 0
0.32 63.74 1 0
0.53 19.35 1 0
0.5 19.72 1 0
0.47 84.81 1 0
0.54 56.72 1 0
0.51 102.26 1 0
0.5 76.32 1 0
0.46 32.91 1 0
0.53 52.42 1 0
0.61 32.3 1 0
0.67 65.79 1 0
0.62 109.15 1 0
0.64 24.59 1 0
0.63 18.3 1 0
0.51 70.06 1 0
0.46 74.94 1 0
0.46 97.25 1 0
0.5 104.82 1 0
0.48 89.94 1 0
0.46 106.31 1 0
0.51 78.12 1 0
0.36 47.59 1 0
0.42 70.62 1 0
0.38 19.89 1 0
0.36 52.83 1 0
0.36 33.18 1 0
0.34 28.04 1 0
0.41 80.92 1 0
0.37 47.89 1 0
0.37 20.29 1 0
0.32 81.91 1 0
0.49 56.04 1 0
0.43 21.13 1 0
0.36 19.23 1 0
0.58 30.58 1 0
0.5 91.95 1 0
0.66 99.7 1 0
0.69 47.38 1 0
0.65 50.26 1 0
0.62 64.84 1 0
0.52 91.29 1 0
0.63 21.97 1 0
0.47 47.43 1 0
0.63 36.29 1 0
0.64 50.01 1 0
0.6 60.86 1 0
0.47 133.44 1 0
0.6 29.17 1 0
0.67 28.41 1 0
0.66 38.69 1 0
0.51 66.52 1 0
0.65 21.55 1 0
0.4 119.52 1 0
0.68 48.42 1 0
0.39 65.27 1 0
0.36 37.17 1 0
0.4 69.92 1 0
0.52 17.16 1 0
0.39 91.6 1 0
0.43 85.78 1 0
0.39 30.17 1 0
0.63 22.01 1 0
0.59 19.84 1 0
0.61 69.76 1 0
0.44 124.64 1 0
0.52 83.69 1 0
0.63 64.64 1 0
0.63 93.71 1 0
0.51 70.47 1 0
0.3 115.47 1 0
0.61 100.06 1 0
0.63 100.46 1 0
0.69 131.05 1 0
0.45 81.53 1 0
0.49 87.77 1 0
0.63 23.57 1 0
0.45 111.17 1 0
0.53 94.29 1 0
0.58 82.95 1 0
0.56 23.57 1 0
0.51 55.37 1 0
0.51 52.24 1 0
0.51 108.26 1 0
0.4 61.53 1 0
0.3 16.54 1 0
0.4 33.4 1 0
0.38 18.87 1 0
0.35 73.5 1 0
0.4 78.59 1 0
0.4 83.23 1 0
0.35 93.68 1 0
0.34 70.43 1 0
0.35 18.76 1 0
0.38 73.41 1 0
0.43 29.19 1 0
0.45 16.57 1 0
0.47 105.2 1 0
0.53 59.63 1 0
0.45 98.81 1 0
0.33 69.86 1 0
0.49 59.13 1 0
0.48 26.8 1 0
0.61 87.08 1 0
0.51 118.3 1 0
0.79 40.75 1 0
0.44 104.42 1 0
0.72 22.52 1 0
0.53 41.72 1 0
0.6 40.61 1 0
0.85 23.34 1 0
0.6 63.91 1 0
0.83 59.78 1 0
0.62 109.12 1 0
0.55 109.83 1 0
0.57 89.96 1 0
0.48 52.05 1 0
0.57 84.98 1 0
0.61 92.91 1 0
0.36 60.21 1 0
0.5 62.9 1 0
0.38 74.99 1 0
0.47 55.28 1 0
0.57 90.45 1 0
0.46 32.26 1 0
0.49 19.54 1 0
0.44 91.36 1 0
0.56 38.31 1 0
0.55 30.12 1 0
0.62 28.87 1 0
0.51 54.84 1 0
0.39 105.06 1 0
0.46 77.17 1 0
0.46 50.19 1 0
0.53 88.29 1 0
0.53 21.56 1 0
0.48 38.41 1 0
0.75 20.13 1 0
0.51 17.68 1 0
0.68 29.36 1 0
0.55 54.92 1 0
0.48 106.34 1 0
0.63 32.11 1 0
0.52 85.8 1 0
0.76 22.07 1 0
0.66 27.87 1 0
0.42 70.7 1 0
0.46 19.03 1 0
0.51 79.81 1 0
0.54 32.33 1 0
0.58 79.12 1 0
0.51 80.06 1 0
0.57 34.27 1 0
0.46 130.74 1 0
0.4 109.49 1 0
0.68 17.48 1 0
0.74 45.7 1 0
0.43 18.59 1 0
0.52 42.27 1 0
0.69 96.94 1 0
0.57 59.87 1 0
0.42 18.62 1 0
0.39 127.26 1 0
0.62 19.59 1 0
0.73 65.51 1 0
0.51 110.49 1 0
0.55 30.27 1 0
0.63 57.01 1 0
0.77 69.82 1 0
0.49 114.97 1 0
0.73 45.92 1 0
0.51 83.65 1 0
0.46 57.24 1 0
0.46 21.26 1 0
0.57 84.2 1 0
0.64 17.35 1 0
0.55 72.23 1 0
0.63 50.12 1 0
0.3 86.07 1 0
0.33 115.93 1 0
0.29 78.46 1 0
0.29 106.31 1 0
0.51 57.27 1 0
0.49 22.6 1 0
0.38 21.3 1 0
0.38 80.53 1 0
0.72 24.04 1 0
0.57 81.38 1 0
0.5 19.16 1 0
0.52 43.68 1 0
0.6 63.01 1 0
0.66 119.74 1 0
0.48 86.46 1 0
0.62 19.03 1 0
0.46 130.95 1 0
0.58 26.99 1 0
0.46 116.35 1 0
0.51 25.72 1 0
0.48 57.68 1 0
0.53 63.88 1 0
0.54 16.9 1 0
0.44 123.81 1 0
0.52 58.07 1 0
0.45 20.98 1 0
0.46 60.38 1 0
0.59 118.54 1 0
0.47 61.43 1 0
0.77 17.75 1 0
0.6 19.17 1 0
0.73 20.76 1 0
0.61 99 1 0
0.58 64.71 1 0
0.49 52.12 1 0
0.45 50.11 1 0
0.53 64.6 1 0
0.52 61.91 1 0
0.42 37.68 1 0
0.6 39.12 1 0
0.84 17.43 1 0
0.51 43.53 1 0
0.52 52.42 1 0
0.55 76.89 1 0
0.47 108.83 1 0
0.66 37.63 1 0
0.71 51.12 1 0
0.53 37.48 1 0
0.73 19.15 1 0
0.57 55.49 1 0
0.57 31.71 1 0
0.57 34.58 1 0
0.66 19.72 1 0
0.62 47.88 1 0
0.52 30.57 1 0
0.64 19.38 1 0
0.54 37.43 1 0
0.7 87.58 1 0
0.52 22.54 1 0
0.61 56.84 1 0
0.57 69.97 1 0
0.56 34.07 1 0
0.4 24.35 1 0
0.69 18.54 1 0
0.43 18.85 1 0
0.48 20.69 1 0
0.51 40.45 1 0
0.66 21.27 1 0
0.48 53.24 1 0
0.58 130.87 1 0
0.49 26.72 1 0
0.5 24.28 1 0
0.5 59.85 1 0
0.51 105.92 1 0
0.52 19.15 1 0
0.62 50.06 1 0
0.5 36.83 1 0
0.48 87.27 1 0
0.43 117.78 1 0
0.49 66.9 1 0
0.41 73.7 1 0
0.56 23.59 1 0
0.53 30.31 1 0
0.52 22.71 1 0
0.63 108.52 1 0
0.52 90.47 1 0
0.67 19.46 1 0
0.52 44.54 1 0
0.5 127.39 1 0
0.58 80.76 1 0
0.46 27.4 1 0
0.54 28.5 1 0
0.47 36.87 1 0
0.71 27.18 1 0
0.5 18.55 1 0
0.49 68.69 1 0
0.76 20.74 1 0
0.57 21.32 1 0
0.57 20.58 1 0
0.53 59.18 1 0
0.49 74.75 1 0
0.43 119.29 1 0
0.5 22.1 1 0
0.49 81.46 1 0
0.54 98.13 1 0
0.57 124.62 1 0
0.62 24.58 1 0
0.6 20.99 1 0
0.57 61.29 1 0
0.85 118.05 1 0
0.52 94.34 1 0
0.63 70.74 1 0
0.44 120.77 1 0
0.49 58.73 1 0
0.55 98.29 1 0
0.53 22.4 1 0
0.48 68.38 1 0
0.41 77.12 1 0
0.42 115.06 1 0
0.43 110.01 1 0
0.7 76.08 1 0
0.64 88.39 1 0
0.66 25.18 1 0
0.57 17.95 1 0
0.47 84.74 1 0
0.64 18.61 1 0
0.57 23.25 1 0
0.59 35.33 1 0
0.48 116.14 1 0
0.46 44.98 1 0
0.58 35.01 1 0
0.68 32.88 1 0
0.71 21.27 1 0
0.62 101.57 1 0
0.47 116.7 1 0
0.61 94.97 1 0
0.52 18.16 1 0
0.52 78.25 1 0
0.33 128.04 1 0
0.55 93.07 1 0
0.53 65.29 1 0
0.52 54.07 1 0
0.65 18.72 1 0
0.54 78.34 1 0
0.83 20.27 1 0
0.55 125.31 1 0
0.79 20.03 1 0
0.56 127.26 1 0
0.52 19.33 1 0
0.55 120.27 1 0
0.52 72.54 1 0
0.5 28.89 1 0
0.61 18.65 1 0
0.58 72.64 1 0
0.58 51.37 1 0
0.46 45.11 1 0
0.41 18.3 1 0
0.62 29.62 1 0
0.36 43.57 1 0
0.55 23.38 1 0
0.49 75.29 1 0
0.59 34.43 1 0
0.45 46.92 1 0
0.41 55.55 1 0
0.45 96.26 1 0
0.47 76 1 0
0.46 27.28 1 0
0.47 108.11 1 0
0.55 21.62 1 0
0.63 93.83 1 0
0.66 71.68 1 0
0.48 111.82 1 0
0.58 96.17 1 0
0.53 126.43 1 0
0.6 84.87 1 0
0.54 69.51 1 0
0.45 126.18 1 0
0.48 77.29 1 0
0.57 87.1 1 0
0.64 18.28 1 0
0.54 115.06 1 0
0.49 19.53 1 0
0.43 110.89 1 0
0.53 49.47 1 0
0.55 17.39 1 0
0.66 70.9 1 0
0.6 129.39 1 0
0.47 77.37 1 0
0.57 98.6 1 0
0.5 117.13 1 0
0.76 22.68 1 0
0.5 18.05 1 0
0.74 116.36 1 0
0.64 75 1 0
0.74 119.25 1 0
0.63 18.71 1 0
0.61 62.07 1 0
0.61 79.65 1 0
0.76 49.54 1 0
0.57 84.38 1 0
0.73 66.15 1 0
0.63 17.68 1 0
0.6 124.42 1 0
0.7 23.7 1 0
0.48 93.38 1 0
0.64 81.01 1 0
0.61 44.73 1 0
0.58 101.38 1 0
0.62 51.67 1 0
0.48 19.69 1 0
0.76 61.95 1 0
0.54 40.61 1 0
0.68 36.09 1 0
0.52 49.6 1 0
0.52 31.45 1 0
0.42 35.82 1 0
0.66 17.69 1 0
0.51 64.81 1 0
0.56 25.97 1 0
0.56 65.43 1 0
0.69 18.87 1 0
0.56 82.3 1 0
0.5 57.75 1 0
0.68 19.23 1 0
0.45 69.3 1 0
0.51 37.78 1 0
0.46 140.68 1 0
0.48 45.2 1 0
0.51 23.44 1 0
0.51 91.62 1 0
0.52 66.87 1 0
0.59 88.55 1 0
0.58 68.12 1 0
0.62 81.75 1 0
0.55 98.39 1 0
0.62 19.85 1 0
0.53 66.33 1 0
0.82 20.04 1 0
0.54 104.09 1 0
0.64 56.61 1 0
0.53 74.72 1 0
0.67 36.48 1 0
0.48 87.35 1 0
0.71 19.57 1 0
0.78 20.27 1 0
0.64 69.95 1 0
0.56 54.51 1 0
0.38 128.19 1 0
0.57 110.7 1 0
0.45 118.04 1 0
0.59 120.34 1 0
0.79 41.92 1 0
0.6 19.29 1 0
0.58 75.59 1 0
0.83 19.42 1 0
0.52 92.91 1 0
0.59 75.64 1 0
0.8 19.25 1 0
0.69 39.56 1 0
0.65 75.08 1 0
0.81 61.7 1 0
0.48 125.48 1 0
0.56 18.01 1 0
0.49 67.67 1 0
0.57 27.17 1 0
0.5 138.21 1 0
0.63 92.08 1 0
0.51 123.9 1 0
0.47 56.04 1 0
0.68 117.62 1 0
0.52 80.38 1 0
0.65 84.66 1 0
0.67 17.45 1 0
0.55 29.81 1 0
0.58 68.45 1 0
0.48 70.91 1 0
0.58 21.3 1 0
0.51 59.68 1 0
0.61 17.2 1 0
0.58 37.3 1 0
0.59 41.52 1 0
0.48 24.35 1 0
0.74 28.24 1 0
0.52 74.03 1 0
0.58 14.07 1 0
0.62 31.15 1 0
0.76 30.01 1 0
0.6 18.27 1 0
0.46 45.61 1 0
0.46 60.15 1 0
0.49 96.79 1 0
0.53 59.2 1 0
0.62 77.73 1 0
0.54 38.57 1 0
0.71 32.12 1 0
0.6 21.88 1 0
0.53 29.73 1 0
0.44 82.9 1 0
0.55 30.47 1 0
0.64 39.44 1 0
0.54 24.31 1 0
0.59 21.96 1 0
0.47 116.45 1 0
0.68 20.48 1 0
0.4 39.14 1 0
0.69 123.39 1 0
0.53 53.38 1 0
0.53 83.42 1 0
0.5 19.85 1 0
0.57 70.36 1 0
0.53 26.95 1 0
0.56 55.16 1 0
0.65 69.28 1 0
0.54 45.06 1 0
0.5 20.63 1 0
0.55 84.98 1 0
0.48 91.12 1 0
0.55 75.53 1 0
0.7 20.87 1 0
0.54 23.55 1 0
0.71 31.65 1 0
0.61 44.46 1 0
0.57 39.34 1 0
0.58 63.23 1 0
0.71 54.26 1 0
0.6 20.82 1 0
0.69 105.54 1 0
0.61 86.11 1 0
0.44 17.66 1 0
0.37 16.56 1 0
0.49 30.11 1 0
0.43 24.71 1 0
0.44 75.9 1 0
0.34 70.29 1 0
0.41 46 1 0
0.33 19.24 1 0
0.47 85.11 1 0
0.58 106.44 1 0
0.72 118.45 1 0
0.72 121.07 1 0
0.62 106.36 1 0
0.59 118.47 1 0
0.65 38.16 1 0
0.69 113.28 1 0
0.7 18.57 1 0
0.66 74 1 0
0.61 82.19 1 0
0.67 121.15 1 0
0.54 47.65 1 0
0.75 29.01 1 0
0.66 66.47 1 0
0.78 20.13 1 0
0.59 38.68 1 0
0.73 21.89 1 0
0.55 35.72 1 0
0.48 30.47 1 0
0.58 23.91 1 0
0.65 17.64 1 0
0.56 24.69 1 0
0.51 29.76 1 0
0.66 19.63 1 0
0.45 29.23 1 0
0.64 17.33 1 0
0.55 23.3 1 0
0.54 130.59 1 0
0.52 73.28 1 0
0.5 96.86 1 0
0.52 130.97 1 0
0.5 18.88 1 0
0.51 16.17 1 0
0.5 61.64 1 0
0.58 101.65 1 0
0.56 93.24 1 0
0.65 21.22 1 0
0.63 48.29 1 0
0.42 92.35 1 0
0.64 19.68 1 0
0.78 19.48 1 0
0.56 79.21 1 0
0.51 44.7 1 0
0.58 17.94 1 0
0.56 33.7 1 0
0.51 94.69 1 0
0.72 84.1 1 0
0.51 48.16 1 0
0.66 18.38 1 0
0.62 18.51 1 0
0.48 18.83 1 0
0.51 97.17 1 0
0.5 53.51 1 0
0.84 16.92 1 0
0.82 112.73 1 0
0.5 61.19 1 0
0.62 53.61 1 0
0.51 35.59 1 0
0.64 60.06 1 0
0.52 37.01 1 0
0.57 43.74 1 0
0.55 22.83 1 0
0.44 37.52 1 0
0.58 68.32 1 0
0.53 18.75 1 0
0.8 40.55 1 0
0.59 40.63 1 0
0.65 20.77 1 0
0.55 55.69 1 0
0.6 66.9 1 0
0.48 69.65 1 0
0.54 52.97 1 0
0.46 64.48 1 0
0.49 42.87 1 0
0.49 131.83 1 0
0.56 31.95 1 0
0.58 28.47 1 0
0.58 54.57 1 0
0.68 112.79 1 0
0.85 17.77 1 0
0.57 37.5 1 0
0.75 105.24 1 0
0.64 24.26 1 0
0.63 39.07 1 0
0.64 67.04 1 0
0.53 37.75 1 0
0.64 61.15 1 0
0.76 20.33 1 0
0.65 24.63 1 0
0.64 48.67 1 0
0.53 51.77 1 0
0.51 20.66 1 0
0.51 79.7 1 0
0.51 37.16 1 0
0.68 20.59 1 0
0.45 76.93 1 0
0.45 67.42 1 0
0.46 46.12 1 0
0.58 49.65 1 0
0.43 64.74 1 0
0.67 21.6 1 0
0.55 79.73 1 0
0.58 38.33 1 0
0.61 73.61 1 0
0.59 26.44 1 0
0.6 75.47 1 0
0.6 72.08 1 0
0.49 28.54 1 0
0.44 66.28 1 0
0.56 54.64 1 0
0.42 34.15 1 0
0.69 22.59 1 0
0.48 55.31 1 0
0.47 24.86 1 0
0.59 26.35 1 0
0.58 72.37 1 0
0.39 135.14 1 0
0.69 16.92 1 0
0.54 22.15 1 0
0.51 70.3 1 0
0.39 115.52 1 0
0.47 17.7 1 0
0.45 96.58 1 0
0.47 42.71 1 0
0.52 124.01 1 0
0.59 16.52 1 0
0.6 32.72 1 0
0.56 89.69 1 0
0.72 18.54 1 0
0.65 20.12 1 0
0.57 131.64 1 0
0.53 20.21 1 0
0.57 88.88 1 0
0.62 51.05 1 0
0.57 104.52 1 0
0.58 33.9 1 0
0.51 84.95 1 0
0.49 84.93 1 0
0.52 124.35 1 0
0.66 55.65 1 0
0.6 39.27 1 0
0.49 100.65 1 0
0.53 45.27 1 0
0.63 57.78 1 0
0.49 20.99 1 0
0.53 18.05 1 0
0.55 48.91 1 0
0.57 42.6 1 0
0.56 36.3 1 0
0.79 16.89 1 0
0.42 107.38 1 0
0.38 111.99 1 0
0.63 63.91 1 0
0.65 59.21 1 0
0.42 15.47 1 0
0.42 67.17 1 0
0.49 123.77 1 0
0.43 99.45 1 0
0.56 83.52 1 0
0.49 20.94 1 0
0.67 20.74 1 0
0.49 67.01 1 0
0.4 119.28 1 0
0.6 19.59 1 0
0.38 19.8 1 0
0.52 91.66 1 0
0.43 112.82 1 0
0.44 109.73 1 0
0.63 19.72 1 0
0.43 18.14 1 0
0.52 75.09 1 0
0.36 74.53 1 0
0.6 57.82 1 0
0.53 41.37 1 0
0.76 21.01 1 0
0.39 51.77 1 0
0.65 65.11 1 0
0.58 48.09 1 0
0.54 33.05 1 0
0.56 35.7 1 0
0.7 41.18 1 0
0.57 20.14 1 0
0.49 117.75 1 0
0.55 63.59 1 0
0.81 22.53 1 0
0.54 56.8 1 0
0.7 56.19 1 0
0.76 22.04 1 0
0.52 103.53 1 0
0.64 38.44 1 0
0.4 89.37 1 0
0.86 17.86 1 0
0.51 89.77 1 0
0.57 27.03 1 0
0.57 43.48 1 0
0.5 73.81 1 0
0.79 21.33 1 0
0.51 35.05 1 0
0.56 47.14 1 0
0.47 82.68 1 0
0.7 18.78 1 0
0.63 22.37 1 0
0.56 21.03 1 0
0.62 39.59 1 0
0.66 51.88 1 0
0.62 30.01 1 0
0.52 17.16 1 0
0.55 55.25 1 0
0.7 23.47 1 0
0.59 30.81 1 0
0.69 36.82 1 0
0.78 18.76 1 0
0.58 22.43 1 0
0.78 49.55 1 0
0.48 18.94 1 0
0.58 42.74 1 0
0.79 54.6 1 0
0.49 42.14 1 0
0.51 21.71 1 0
0.45 18.98 1 0
0.46 26.31 1 0
0.55 91.97 1 0
0.64 20.8 1 0
0.5 37.25 1 0
0.67 54.23 1 0
0.64 19 1 0
0.57 69.68 1 0
0.68 31.57 1 0
0.51 23.38 1 0
0.53 68.59 1 0
0.58 43.69 1 0
0.51 104.03 1 0
0.6 76.58 1 0
0.63 43.57 1 0
0.55 34.08 1 0
0.7 21.21 1 0
0.64 112.41 1 0
0.64 51.25 1 0
0.58 101.86 1 0
0.76 18.5 1 0
0.53 38.53 1 0
0.63 46.77 1 0
0.47 106.44 1 0
0.71 86.7 1 0
0.55 48.83 1 0
0.53 90.16 1 0
0.58 91.52 1 0
0.59 35.76 1 0
0.77 23.2 1 0
0.6 71.28 1 0
0.61 23.28 1 0
0.49 74.16 1 0
0.45 62.25 1 0
0.53 18.65 1 0
0.54 88.31 1 0
0.58 69.55 1 0
0.51 20.01 1 0
0.49 55.25 1 0
0.46 23.09 1 0
0.55 58.85 1 0
0.52 116.62 1 0
0.58 53.56 1 0
0.52 72.51 1 0
0.52 129.98 1 0
0.53 68.46 1 0
0.56 19.86 1 0
0.8 36.78 1 0
0.49 55.05 1 0
0.69 76.33 1 0
0.62 117.56 1 0
0.52 88.38 1 0
0.65 54.85 1 0
0.81 102.52 1 0
0.63 105.92 1 0
0.54 86 1 0
0.75 84 1 0
0.45 33.59 1 0
0.67 20.78 1 0
0.78 19.35 1 0
0.56 84.81 1 0
0.53 92.43 1 0
0.56 40.49 1 0
0.64 102.26 1 0
0.61 67.26 1 0
0.56 54.79 1 0
0.53 104.98 1 0
0.64 24.59 1 0
0.48 52.64 1 0
0.52 70.06 1 0
0.66 22.65 1 0
0.58 82.6 1 0
0.61 17.27 1 0
0.53 58.82 1 0
0.6 61.78 1 0
0.53 43.7 1 0
0.56 30.6 1 0
0.41 77.9 1 0
0.46 48.48 1 0
0.46 32.41 1 0
0.42 17.02 1 0
0.49 33.18 1 0
0.55 33.52 1 0
0.55 24.56 1 0
0.39 86.48 1 0
0.45 78.71 1 0
0.59 43.45 1 0
0.76 50.56 1 0
0.4 99.34 1 0
0.66 34.49 1 0
0.54 21.95 1 0
0.84 56.04 1 0
0.76 21.13 1 0
0.46 87.69 1 0
0.66 20.6 1 0
0.77 21.01 1 0
0.47 114.33 1 0
0.57 18.14 1 0
0.51 127.1 1 0
0.51 68.35 1 0
0.51 91.36 1 0
0.6 32.41 1 0
0.51 112.14 1 0
0.6 100.68 1 0
0.52 38.69 1 0
0.59 69.55 1 0
0.65 20.66 1 0
0.58 84.71 1 0
0.62 21.55 1 0
0.58 61.81 1 0
0.68 17.16 1 0
0.57 34.88 1 0
0.67 21.71 1 0
0.64 42.38 1 0
0.65 21.99 1 0
0.72 35.63 1 0
0.55 30.17 1 0
0.48 22.01 1 0
0.52 78.34 1 0
0.67 19.84 1 0
0.53 69.76 1 0
0.52 92.49 1 0
0.52 64.64 1 0
0.45 18.33 1 0
0.48 22.86 1 0
0.58 55.44 1 0
0.49 16.72 1 0
0.46 23.57 1 0
0.34 88.37 1 0
0.49 17.15 1 0
0.59 17.78 1 0
0.42 116.2 1 0
0.49 16.3 1 0
0.63 76.97 1 0
0.51 16.54 1 0
0.53 65.63 1 0
0.49 74 1 0
0.57 54.14 1 0
0.55 78.59 1 0
0.64 24.6 1 0
0.58 76.94 1 0
0.68 24.2 1 0
0.6 31.96 1 0
0.58 73.04 1 0
0.71 20.01 1 0
0.62 48.91 1 0
0.56 55.87 1 0
0.58 23.78 1 0
0.55 16.51 1 0
0.53 60.82 1 0
0.64 40.91 1 0
0.69 29.19 1 0
0.67 74.84 1 0
0.63 57.18 1 0
0.8 16.57 1 0
0.51 86.93 1 0
0.53 103.96 1 0
0.68 49.18 1 0
0.6 61.52 1 0
0.69 23 1 0
0.71 18.48 1 0
0.6 101.63 1 0
0.66 26.8 1 0
0.5 81.47 1 0
0.51 71.18 1 0
0.67 38.65 1 0
0.58 72.59 1 0
0.67 115.94 1 0
0.72 41.16 1 0
0.56 118.3 1 0
0.6 103.11 1 0
0.68 40.75 1 0
0.67 118.37 1 0
0.52 119.59 1 0
0.49 126.14 1 0
0.95 23.34 1 0
0.59 63.91 1 0
0.75 59.78 1 0
0.43 38.96 1 0
0.7 14.11 1 0
0.53 108.6 1 0
0.34 33.26 1 0
0.61 103.11 1 0
0.7 57.83 1 0
0.71 108.84 1 0
0.54 95.55 1 0
0.69 86.64 1 0
0.72 84.98 1 0
0.44 71.98 1 0
0.39 39.4 1 0
0.56 24.59 1 0
0.52 62.9 1 0
0.61 66.63 1 0
0.66 106.6 1 0
0.67 85.03 1 0
0.75 71.53 1 0
0.57 59.17 1 0
0.6 82.25 1 0
0.63 91.36 1 0
0.58 68.11 1 0
0.56 38.31 1 0
0.55 52.64 1 0
0.52 83.08 1 0
0.53 28.87 1 0
0.48 50.19 1 0
0.51 73.62 1 0
0.66 51.07 1 0
0.43 127.35 1 0
0.39 129.58 1 0
0.54 90.41 1 0
0.81 20.13 1 0
0.57 17.68 1 0
0.55 85.8 1 0
0.6 93.32 1 0
0.63 22.07 1 0
0.53 27.87 1 0
0.5 43.64 1 0
0.5 34.15 1 0
0.57 32.33 1 0
0.38 97.29 1 0
0.4 19.14 1 0
0.61 105.18 1 0
0.52 74.4 1 0
0.59 56.68 1 0
0.46 70.62 1 0
0.71 17.48 1 0
0.73 45.7 1 0
0.74 18.59 1 0
0.55 54.75 1 0
0.69 107.36 1 0
0.52 73.06 1 0
0.87 19.11 1 0
0.61 52.34 1 0
0.85 19.59 1 0
0.67 103.82 1 0
0.4 65.91 1 0
0.69 22.05 1 0
0.62 57.01 1 0
0.79 69.82 1 0
0.79 45.92 1 0
0.6 83.65 1 0
0.55 21.26 1 0
0.46 81.58 1 0
0.41 62.99 1 0
0.4 123.21 1 0
0.49 56.22 1 0
0.47 50.12 1 0
0.53 21.09 1 0
0.56 19.96 1 0
0.46 119.95 1 0
0.5 79.05 1 0
0.4 31.96 1 0
0.47 54.08 1 0
0.48 57.27 1 0
0.55 22.41 1 0
0.5 80.53 1 0
0.69 99.71 1 0
0.85 120.69 1 0
0.74 24.04 1 0
0.57 18.4 1 0
0.48 56.28 1 0
0.51 19.49 1 0
0.5 69.12 1 0
0.55 19.16 1 0
0.53 111.64 1 0
0.51 35.4 1 0
0.64 26.99 1 0
0.47 57.49 1 0
0.53 70.83 1 0
0.57 48.81 1 0
0.48 20.98 1 0
0.68 60.38 1 0
0.73 119.94 1 0
0.42 64.03 1 0
0.56 77.72 1 0
0.43 60.17 1 0
0.6 117.9 1 0
0.55 110.14 1 0
0.57 89.26 1 0
0.48 52.12 1 0
0.69 99.42 1 0
0.71 37.68 1 0
0.68 52.1 1 0
0.65 39.12 1 0
0.41 97.61 1 0
0.77 17.43 1 0
0.59 76.78 1 0
0.6 52.42 1 0
0.61 32.52 1 0
0.62 101.45 1 0
0.52 52.7 1 0
0.44 84.98 1 0
0.7 59.77 1 0
0.68 14.55 1 0
0.74 70.09 1 0
0.75 51.12 1 0
0.64 48.46 1 0
0.74 19.15 1 0
0.77 69.86 1 0
0.59 34.58 1 0
0.52 19.72 1 0
0.64 62.35 1 0
0.68 25.82 1 0
0.54 133.57 1 0
0.6 53.5 1 0
0.38 64.4 1 0
0.62 94.47 1 0
0.63 18.96 1 0
0.61 87.58 1 0
0.68 82.3 1 0
0.64 121.54 1 0
0.63 50.46 1 0
0.61 62.05 1 0
0.6 22.54 1 0
0.79 63.32 1 0
0.46 79.17 1 0
0.81 19.81 1 0
0.48 25.09 1 0
0.65 55.47 1 0
0.78 69.97 1 0
0.51 35.86 1 0
0.37 39.95 1 0
0.61 24.35 1 0
0.65 18.54 1 0
0.45 18.85 1 0
0.5 68.47 1 0
0.49 74 1 0
0.49 68.42 1 0
0.55 21.27 1 0
0.49 35.54 1 0
0.5 21.3 1 0
0.47 105.6 1 0
0.76 21.31 1 0
0.54 26.72 1 0
0.72 19.99 1 0
0.38 23.69 1 0
0.61 114.61 1 0
0.5 104.87 1 0
0.69 23.36 1 0
0.6 90.62 1 0
0.64 116.04 1 0
0.47 20.06 1 0
0.44 23.97 1 0
0.52 22.71 1 0
0.41 57.47 1 0
0.59 114.45 1 0
0.7 90.47 1 0
0.82 19.46 1 0
0.6 119.98 1 0
0.54 20.96 1 0
0.47 28.5 1 0
0.55 27.18 1 0
0.49 73.9 1 0
0.49 20.58 1 0
0.43 59.18 1 0
0.4 92.36 1 0
0.62 50.18 1 0
0.73 28.3 1 0
0.5 94.09 1 0
0.7 98.13 1 0
0.5 37.22 1 0
0.58 118.05 1 0
0.4 91.47 1 0
0.48 103.26 1 0
0.43 123.31 1 0
0.57 87.81 1 0
0.51 34.56 1 0
0.61 82.89 1 0
0.5 90.78 1 0
0.45 121.34 1 0
0.49 91.39 1 0
0.56 77.12 1 0
0.51 37.48 1 0
0.5 62.15 1 0
0.63 18.05 1 0
0.46 19.5 1 0
0.61 76.08 1 0
0.6 25.18 1 0
0.55 18.3 1 0
0.72 129.54 1 0
0.65 17.95 1 0
0.7 105.57 1 0
0.59 58.09 1 0
0.56 88.68 1 0
0.52 35.33 1 0
0.64 39.26 1 0
0.59 44.98 1 0
0.55 35.01 1 0
0.57 32.88 1 0
0.71 21.27 1 0
0.71 94.97 1 0
0.61 18.16 1 0
0.48 18.11 1 0
0.53 19.67 1 0
0.41 101.32 1 0
0.49 74.83 1 0
0.82 20.27 1 0
0.51 23.89 1 0
0.64 23.53 1 0
0.87 24.32 1 0
0.34 115.75 1 0
0.66 44.8 1 0
0.58 125.31 1 0
0.72 20.03 1 0
0.66 111.21 1 0
0.61 58.41 1 0
0.68 60.38 1 0
0.61 25.81 1 0
0.5 18.65 1 0
0.62 68.24 1 0
0.63 18.97 1 0
0.57 51.37 1 0
0.4 45.11 1 0
0.43 18.3 1 0
0.4 43.57 1 0
0.7 46.92 1 0
0.63 53.37 1 0
0.55 81.23 1 0
0.7 52.33 1 0
0.52 59.71 1 0
0.52 16.53 1 0
0.55 21.64 1 0
0.39 100.49 1 0
0.75 61.79 1 0
0.62 121.06 1 0
0.63 130.44 1 0
0.7 21.62 1 0
0.57 111.82 1 0
0.63 106.67 1 0
0.53 119.52 1 0
0.76 87.1 1 0
0.61 103.79 1 0
0.61 19.53 1 0
0.48 49.47 1 0
0.45 21.51 1 0
0.4 17.39 1 0
0.53 79.37 1 0
0.55 46.31 1 0
0.65 55.9 1 0
0.69 75.55 1 0
0.56 78.09 1 0
0.54 61.86 1 0
0.51 123.99 1 0
0.58 116.36 1 0
0.53 84.28 1 0
0.59 113.61 1 0
0.69 94.91 1 0
0.69 104.45 1 0
0.67 124.44 1 0
0.79 23.04 1 0
0.62 126.6 1 0
0.73 17.68 1 0
0.57 41.97 1 0
0.76 23.7 1 0
0.36 88.23 1 0
0.78 81.01 1 0
0.84 101.38 1 0
0.51 23.05 1 0
0.59 60.77 1 0
0.67 48.3 1 0
0.48 19.69 1 0
0.49 47.6 1 0
0.56 42.31 1 0
0.72 61.95 1 0
0.65 57.87 1 0
0.48 30.69 1 0
0.45 36.09 1 0
0.57 57.75 1 0
0.49 42.41 1 0
0.59 17.69 1 0
0.44 25.97 1 0
0.37 38.56 1 0
0.52 18.87 1 0
0.45 115.67 1 0
0.48 122.52 1 0
0.48 33.4 1 0
0.39 92.73 1 0
0.46 103.49 1 0
0.58 18.02 1 0
0.53 127.86 1 0
0.66 112.1 1 0
0.72 36.25 1 0
0.64 125.87 1 0
0.64 83.43 1 0
0.77 91.62 1 0
0.66 98.13 1 0
0.58 34.68 1 0
0.6 59.35 1 0
0.64 55.24 1 0
0.6 65.17 1 0
0.5 90.53 1 0
0.79 57.35 1 0
0.61 121.04 1 0
0.63 108.32 1 0
0.56 43.3 1 0
0.75 120.48 1 0
0.73 118.93 1 0
0.6 59.29 1 0
0.52 82.83 1 0
0.64 59.17 1 0
0.7 19.57 1 0
0.59 71.99 1 0
0.76 69.95 1 0
0.75 54.51 1 0
0.64 75.07 1 0
0.74 41.92 1 0
0.72 19.29 1 0
0.6 42.83 1 0
0.64 72.14 1 0
0.69 92.17 1 0
0.64 19.25 1 0
0.65 75.08 1 0
0.61 24.49 1 0
0.73 61.7 1 0
0.55 135.8 1 0
0.66 18.01 1 0
0.62 27.17 1 0
0.63 97.67 1 0
0.74 56.2 1 0
0.65 85.67 1 0
0.43 56.04 1 0
0.7 39.81 1 0
0.57 95.8 1 0
0.49 82.12 1 0
0.53 118.52 1 0
0.55 94.71 1 0
0.36 53.89 1 0
0.36 24.35 1 0
0.34 28.24 1 0
0.47 109.11 1 0
0.44 14.07 1 0
0.52 34.78 1 0
0.46 40.13 1 0
0.65 31.15 1 0
0.73 30.01 1 0
0.54 18.27 1 0
0.75 78.84 1 0
0.54 38.55 1 0
0.59 107.84 1 0
0.74 20.38 1 0
0.55 95.28 1 0
0.56 44.97 1 0
0.75 77.73 1 0
0.48 76.45 1 0
0.73 16.15 1 0
0.47 81.5 1 0
0.69 27.42 1 0
0.75 62.11 1 0
0.75 20.34 1 0
0.72 41.91 1 0
0.65 86.36 1 0
0.48 65.23 1 0
0.63 21.88 1 0
0.47 30.47 1 0
0.5 58.02 1 0
0.61 138.07 1 0
0.55 20.98 1 0
0.62 106.04 1 0
0.48 81.04 1 0
0.56 98.47 1 0
0.72 20.48 1 0
0.64 69.43 1 0
0.58 39.14 1 0
0.59 129.08 1 0
0.55 72.07 1 0
0.62 61.16 1 0
0.7 112.74 1 0
0.58 85.67 1 0
0.37 109.64 1 0
0.71 87.18 1 0
0.39 122 1 0
0.68 96.43 1 0
0.71 20.63 1 0
0.47 74.46 1 0
0.51 72.06 1 0
0.52 124.43 1 0
0.49 44.57 1 0
0.58 20.87 1 0
0.58 23.55 1 0
0.58 38.09 1 0
0.82 23.92 1 0
0.6 38.91 1 0
0.66 31.65 1 0
0.57 102.48 1 0
0.51 77.23 1 0
0.58 63.23 1 0
0.62 99.36 1 0
0.52 85.76 1 0
0.41 20.83 1 0
0.67 119.75 1 0
0.54 134.23 1 0
0.55 98.58 1 0
0.53 33.46 1 0
0.76 16.56 1 0
0.48 52.69 1 0
0.65 23.68 1 0
0.61 63.85 1 0
0.61 41.95 1 0
0.62 101.43 1 0
0.45 100.9 1 0
0.4 54.6 1 0
0.65 66.05 1 0
0.64 69.93 1 0
0.46 19.24 1 0
0.55 18.42 1 0
0.53 52.42 1 0
0.83 19.81 1 0
0.7 97.64 1 0
0.85 118.45 1 0
0.76 68.68 1 0
0.39 68.14 1 0
0.48 112.93 1 0
0.87 18.57 1 0
0.6 25.15 1 0
0.73 29.01 1 0
0.73 20.13 1 0
0.43 125.77 1 0
0.61 127.9 1 0
0.78 21.89 1 0
0.52 63.85 1 0
0.44 23.91 1 0
0.54 19.17 1 0
0.53 17.64 1 0
0.6 24.69 1 0
0.63 19.63 1 0
0.48 29.23 1 0
0.45 17.33 1 0
0.56 23.3 1 0
0.56 40.99 1 0
0.6 58.18 1 0
0.55 68.13 1 0
0.46 16.17 1 0
0.54 150.92 1 0
0.44 88.58 1 0
0.49 151.51 1 0
0.51 128.09 1 0
0.43 33.7 1 0
0.56 37.95 1 0
0.5 47.92 1 0
0.66 103.48 1 0
0.5 79.93 1 0
0.56 121.86 1 0
0.63 121.05 1 0
0.48 64.75 1 0
0.73 22.87 1 0
0.62 41.08 1 0
0.6 76.76 1 0
0.61 115.64 1 0
0.53 18.83 1 0
0.37 126.33 1 0
0.56 95.6 1 0
0.37 118.77 1 0
0.7 16.92 1 0
0.65 112.73 1 0
0.49 54.49 1 0
0.47 18.75 1 0
0.77 40.55 1 0
0.57 20.77 1 0
0.49 22.75 1 0
0.45 30.06 1 0
0.49 95.15 1 0
0.6 64.48 1 0
0.56 81.78 1 0
0.63 75.48 1 0
0.63 23.8 1 0
0.75 65.42 1 0
0.44 95.97 1 0
0.38 70.03 1 0
0.63 19.78 1 0
0.57 112.79 1 0
0.76 17.77 1 0
0.73 105.24 1 0
0.58 24.26 1 0
0.65 67.04 1 0
0.64 40.6 1 0
0.51 29.95 1 0
0.72 61.15 1 0
0.87 24.63 1 0
0.38 120.85 1 0
0.53 48.67 1 0
0.49 51.77 1 0
0.5 18.43 1 0
0.47 98.42 1 0
0.44 65.34 1 0
0.43 56.63 1 0
0.55 87.59 1 0
0.49 141.41 1 0
0.24 113.48 1 0
0.24 47.65 1 0
0.36 15.7 1 0
0.55 38.33 1 0
0.57 77.2 1 0
0.57 44.58 1 0
0.69 26.44 1 0
0.61 84.43 1 0
0.4 33.05 1 0
0.5 37.53 1 0
0.65 72.08 1 0
0.51 28.54 1 0
0.56 39.28 1 0
0.47 55.31 1 0
0.7 83.67 1 0
0.66 56.21 1 0
0.7 24.86 1 0
0.63 26.35 1 0
0.5 64.88 1 0
0.58 22.15 1 0
0.51 98.56 1 0
0.62 39.39 1 0
0.69 58.07 1 0
0.59 96.58 1 0
0.59 36.62 1 0
0.55 16.52 1 0
0.53 106.11 1 0
0.47 70.75 1 0
0.65 40.87 1 0
0.57 65.12 1 0
0.61 106.56 1 0
0.62 20.12 1 0
0.52 119.99 1 0
0.79 88.88 1 0
0.63 51.05 1 0
0.54 98.22 1 0
0.47 47.75 1 0
0.72 78.73 1 0
0.67 87.88 1 0
0.64 87.45 1 0
0.78 100.87 1 0
0.7 39.68 1 0
0.51 132.72 1 0
0.76 33.55 1 0
0.61 45.27 1 0
0.5 73.64 1 0
0.68 57.78 1 0
0.56 91.44 1 0
0.35 103.07 1 0
0.74 95.71 1 0
0.58 33.92 1 0
0.67 69.24 1 0
0.61 32.89 1 0
0.56 128 1 0
0.65 123.97 1 0
0.52 130.35 1 0
0.64 63.91 1 0
0.44 15.47 1 0
0.49 145.29 1 0
0.7 37.05 1 0
0.49 115.47 1 0
0.49 99.71 1 0
0.51 48.53 1 0
0.48 44.87 1 0
0.74 110.55 1 0
0.74 67.01 1 0
0.72 59.92 1 0
0.66 98.16 1 0
0.76 55.01 1 0
0.73 37.13 1 0
0.67 75.39 1 0
0.69 83.8 1 0
0.58 110.65 1 0
0.69 78.67 1 0
0.61 120.17 1 0
0.77 18.14 1 0
0.61 55.5 1 0
0.5 100.98 1 0
0.52 63.49 1 0
0.49 41.97 1 0
0.68 44.32 1 0
0.55 73.59 1 0
0.59 65.11 1 0
0.36 60 1 0
0.41 114.54 1 0
0.38 61.75 1 0
0.43 55.05 1 0
0.39 62.66 1 0
0.86 22.53 1 0
0.67 105.49 1 0
0.77 56.19 1 0
0.79 22.04 1 0
0.72 17.86 1 0
0.6 51.35 1 0
0.82 23.87 1 0
0.58 108.74 1 0
0.53 27.03 1 0
0.67 94.08 1 0
0.62 120.35 1 0
0.54 63.42 1 0
0.86 97.85 1 0
0.54 96.57 1 0
0.71 21.33 1 0
0.55 86.33 1 0
0.6 105.42 1 0
0.52 71.56 1 0
0.7 18.78 1 0
0.48 50.91 1 0
0.74 21.03 1 0
0.7 60.8 1 0
0.71 20.06 1 0
0.72 51.88 1 0
0.53 38.31 1 0
0.44 63.1 1 0
0.62 57.85 1 0
0.4 97 1 0
0.56 17.16 1 0
0.57 55.25 1 0
0.69 30.81 1 0
0.69 36.82 1 0
0.7 18.76 1 0
0.63 46.82 1 0
0.38 18.94 1 0
0.67 42.74 1 0
0.77 54.6 1 0
0.54 42.14 1 0
0.5 48.97 1 0
0.49 20.09 1 0
0.54 18.98 1 0
0.47 26.31 1 0
0.5 49.74 1 0
0.62 43.51 1 0
0.63 19 1 0
0.62 31.24 1 0
0.87 31.57 1 0
0.59 40.84 1 0
0.55 53.13 1 0
0.58 41.37 1 0
0.53 43.69 1 0
0.35 70.12 1 0
0.7 76.58 1 0
0.81 40 1 0
0.38 78.73 1 0
0.82 21.21 1 0
0.6 93.2 1 0
0.58 74.26 1 0
0.55 53.4 1 0
0.63 93.48 1 0
0.54 55.11 1 0
0.75 99.46 1 0
0.52 13.77 1 0
0.52 86.7 1 0
0.53 74.59 1 0
0.49 77.54 1 0
0.54 127.39 1 0
0.5 69.09 1 0
0.51 107.04 1 0
0.38 83.23 1 0
0.41 25.67 1 0
0.48 67.28 1 0
0.39 23.04 1 0
0.38 18.65 1 0
0.62 55.25 1 0
0.44 145.07 1 0
0.52 38.65 1 0
0.54 81.88 1 0
0.49 130.77 1 0
0.26 47.53 1 0
0.72 21.75 1 0
0.66 19.86 1 0
0.68 38.53 1 0
0.67 36.78 1 0
0.66 84.27 1 0
0.72 94.85 1 0
0.73 102.52 1 0
0.71 116.38 1 0
0.69 89.17 1 0
0.55 101.37 1 0
0.7 102.88 1 0
0.71 20.78 1 0
0.82 19.35 1 0
0.71 25.22 1 0
0.52 19.72 1 0
0.51 103.68 1 0
0.83 84.81 1 0
0.81 102.26 1 0
0.64 32.91 1 0
0.45 94.06 1 0
0.47 38.43 1 0
0.56 22.65 1 0
0.5 119.65 1 0
0.46 45.31 1 0
0.46 110.65 1 0
0.45 17.27 1 0
0.42 76.66 1 0
0.43 30.57 1 0
0.47 39.13 1 0
0.47 67.14 1 0
0.26 69.1 1 0
0.43 114.58 1 0
0.45 48.48 1 0
0.43 99.17 1 0
0.39 70.62 1 0
0.47 52.83 1 0
0.42 96.83 1 0
0.5 40.87 1 0
0.47 66.53 1 0
0.49 46.28 1 0
0.51 20.29 1 0
0.5 79.13 1 0
0.58 56.04 1 0
0.61 30.58 1 0
0.64 47.65 1 0
0.63 91.95 1 0
0.64 73.8 1 0
0.46 20.6 1 0
0.79 99.7 1 0
0.59 50.26 1 0
0.57 64.84 1 0
0.66 91.29 1 0
0.69 18.14 1 0
0.63 88.1 1 0
0.6 133.95 1 0
0.58 117.67 1 0
0.4 85.47 1 0
0.6 15.44 1 0
0.54 106.28 1 0
0.68 29.17 1 0
0.66 77.32 1 0
0.54 28.03 1 0
0.8 20.66 1 0
0.53 74.51 1 0
0.53 86.68 1 0
0.57 17.16 1 0
0.59 39.96 1 0
0.51 22.35 1 0
0.55 21.71 1 0
0.5 30.17 1 0
0.75 78.34 1 0
0.76 19.84 1 0
0.68 69.76 1 0
0.6 64.64 1 0
0.6 84.18 1 0
0.58 72.45 1 0
0.7 93.71 1 0
0.58 100.06 1 0
0.58 55.44 1 0
0.76 23.57 1 0
0.59 38.73 1 0
0.56 20.95 1 0
0.57 23.57 1 0
0.51 69.08 1 0
0.57 52.24 1 0
0.63 28.32 1 0
0.8 17.78 1 0
0.51 52.4 1 0
0.42 69.77 1 0
0.42 74 1 0
0.46 86.97 1 0
0.48 119.79 1 0
0.54 55.7 1 0
0.51 20.01 1 0
0.5 38.25 1 0
0.51 44.17 1 0
0.59 48.91 1 0
0.48 70.69 1 0
0.62 16.51 1 0
0.49 18.76 1 0
0.51 86.93 1 0
0.67 105.2 1 0
0.66 103.29 1 0
0.56 98.81 1 0
0.71 18.48 1 0
0.55 59.13 1 0
0.7 26.8 1 0
0.75 87.08 1 0
0.42 94.82 1 0
0.56 103.11 1 0
0.4 41.72 1 0
0.86 23.34 1 0
0.56 59.78 1 0
0.67 14.11 1 0
0.52 31.5 1 0
0.63 86.64 1 0
0.5 100.03 1 0
0.44 112.89 1 0
0.48 24.59 1 0
0.47 66.63 1 0
0.47 32.26 1 0
0.5 53.12 1 0
0.42 38.31 1 0
0.63 53.27 1 0
0.43 102.04 1 0
0.49 48.15 1 0
0.48 41.15 1 0
0.63 72.85 1 0
0.6 54.84 1 0
0.58 35.28 1 0
0.43 51.07 1 0
0.44 30.53 1 0
0.4 95.41 1 0
0.43 20.13 1 0
0.46 22.07 1 0
0.65 27.87 1 0
0.45 49.57 1 0
0.36 75.99 1 0
0.53 32.33 1 0
0.58 19.14 1 0
0.61 79.79 1 0
0.58 130.74 1 0
0.62 54.87 1 0
0.45 53.65 1 0
0.63 41.51 1 0
0.57 51.36 1 0
0.38 80.27 1 0
0.43 66.99 1 0
0.42 106.44 1 0
0.4 70.88 1 0
0.6 62.15 1 0
0.56 55.58 1 0
0.56 17.48 1 0
0.59 18.59 1 0
0.51 107.36 1 0
0.43 142.14 1 0
0.58 120.22 1 0
0.52 127.88 1 0
0.31 77.65 1 0
0.48 49.73 1 0
0.69 19.11 1 0
0.43 77.91 1 0
0.8 19.59 1 0
0.56 103.82 1 0
0.58 57.01 1 0
0.67 69.82 1 0
0.36 79.07 1 0
0.58 83.65 1 0
0.47 72.78 1 0
0.45 81.58 1 0
0.65 72.23 1 0
0.55 56.22 1 0
0.54 68.25 1 0
0.54 21.09 1 0
0.55 49.8 1 0
0.44 33.32 1 0
0.66 22.41 1 0
0.56 71.64 1 0
0.51 99.71 1 0
0.71 120.69 1 0
0.61 24.04 1 0
0.48 57.51 1 0
0.4 18.4 1 0
0.54 19.16 1 0
0.43 18.18 1 0
0.47 58.77 1 0
0.55 119.74 1 0
0.51 68.79 1 0
0.5 26.99 1 0
0.42 70.83 1 0
0.59 48.81 1 0
0.55 16.9 1 0
0.55 19.74 1 0
0.51 54.74 1 0
0.59 61.43 1 0
0.49 51.48 1 0
0.61 17.75 1 0
0.5 64.71 1 0
0.67 84.95 1 0
0.56 47.12 1 0
0.61 56.76 1 0
0.7 89.26 1 0
0.61 17.8 1 0
0.55 52.12 1 0
0.55 64.6 1 0
0.7 121.01 1 0
0.73 128.72 1 0
0.61 74.75 1 0
0.67 37.68 1 0
0.58 37.47 1 0
0.64 52.1 1 0
0.63 111.55 1 0
0.6 39.12 1 0
0.42 42.41 1 0
0.75 17.43 1 0
0.44 43.53 1 0
0.47 21.75 1 0
0.56 52.42 1 0
0.52 32.52 1 0
0.3 122.52 1 0
0.45 40.23 1 0
0.35 37.48 1 0
0.46 49.06 1 0
0.52 19.15 1 0
0.46 31.71 1 0
0.48 34.58 1 0
0.33 42.37 1 0
0.4 43.87 1 0
0.44 83.04 1 0
0.48 118.17 1 0
0.66 53.5 1 0
0.59 87.16 1 0
0.69 82.3 1 0
0.6 19.81 1 0
0.51 69.34 1 0
0.58 55.47 1 0
0.45 88.13 1 0
0.49 18.54 1 0
0.51 37.25 1 0
0.51 98.11 1 0
0.33 98.43 1 0
0.46 99.85 1 0
0.5 129.86 1 0
0.46 98.92 1 0
0.52 76.07 1 0
0.46 86.69 1 0
0.62 21.27 1 0
0.46 100.1 1 0
0.54 120.72 1 0
0.53 49.57 1 0
0.59 26.72 1 0
0.66 19.99 1 0
0.44 50.48 1 0
0.43 97.51 1 0
0.44 36.83 1 0
0.67 20.99 1 0
0.58 115.36 1 0
0.68 54.26 1 0
0.59 97.5 1 0
0.39 81.65 1 0
0.43 57.47 1 0
0.56 90.47 1 0
0.72 19.46 1 0
0.61 105.31 1 0
0.36 20.96 1 0
0.49 28.5 1 0
0.33 36.87 1 0
0.51 27.18 1 0
0.52 54.22 1 0
0.53 129.06 1 0
0.49 86.96 1 0
0.54 105.68 1 0
0.52 82.28 1 0
0.56 86.77 1 0
0.51 20.58 1 0
0.43 59.18 1 0
0.51 29.87 1 0
0.49 68.14 1 0
0.44 24.77 1 0
0.4 37.81 1 0
0.45 103.37 1 0
0.59 81.46 1 0
0.4 71.57 1 0
0.61 118.05 1 0
0.46 120.77 1 0
0.48 97.09 1 0
0.42 138.86 1 0
0.54 53.94 1 0
0.37 115.79 1 0
0.47 127.94 1 0
0.49 38.51 1 0
0.4 96.4 1 0
0.54 102.3 1 0
0.69 91.46 1 0
0.61 62.15 1 0
0.58 114.5 1 0
0.34 60.26 1 0
0.67 84.41 1 0
0.65 95.83 1 0
0.64 110.01 1 0
0.7 76.08 1 0
0.41 103.07 1 0
0.68 25.18 1 0
0.48 114.29 1 0
0.79 44.2 1 0
0.45 100.21 1 0
0.45 80.25 1 0
0.78 17.95 1 0
0.54 131.16 1 0
0.63 46.3 1 0
0.43 124.03 1 0
0.66 95.25 1 0
0.34 143.69 1 0
0.81 18.61 1 0
0.65 121.26 1 0
0.36 72.87 1 0
0.41 59.2 1 0
0.65 32.88 1 0
0.47 82.94 1 0
0.56 111.67 1 0
0.56 21.27 1 0
0.5 86.56 1 0
0.5 49.85 1 0
0.57 42.52 1 0
0.7 18.16 1 0
0.38 50.01 1 0
0.39 113.47 1 0
0.43 116.95 1 0
0.71 20.27 1 0
0.66 23.53 1 0
0.57 24.32 1 0
0.74 19.33 1 0
0.47 84.27 1 0
0.56 102.7 1 0
0.48 92.3 1 0
0.59 93.51 1 0
0.35 60.24 1 0
0.39 22.07 1 0
0.39 48.03 1 0
0.54 51.37 1 0
0.41 45.11 1 0
0.44 18.3 1 0
0.48 29.62 1 0
0.41 39.01 1 0
0.49 43.57 1 0
0.45 73.87 1 0
0.39 46.92 1 0
0.4 52.33 1 0
0.44 16.53 1 0
0.36 50.89 1 0
0.46 52.52 1 0
0.4 20.26 1 0
0.49 52.43 1 0
0.66 25.5 1 0
0.55 105.77 1 0
0.72 143.4 1 0
0.66 18.23 1 0
0.55 18.28 1 0
0.47 63.93 1 0
0.56 87.85 1 0
0.55 73.59 1 0
0.48 21.51 1 0
0.36 87.33 1 0
0.52 83.6 1 0
0.62 75.55 1 0
0.47 101.99 1 0
0.46 23.35 1 0
0.6 70.1 1 0
0.46 88.45 1 0
0.48 19.82 1 0
0.43 23.12 1 0
0.5 22.68 1 0
0.54 122.22 1 0
0.64 116.36 1 0
0.58 34.07 1 0
0.57 90.19 1 0
0.55 18.71 1 0
0.52 57.96 1 0
0.62 23.97 1 0
0.64 17.68 1 0
0.6 81.01 1 0
0.59 101.38 1 0
0.47 61.62 1 0
0.51 55.5 1 0
0.35 92.94 1 0
0.6 97.43 1 0
0.49 60.77 1 0
0.49 48.3 1 0
0.44 19.69 1 0
0.5 47.6 1 0
0.63 61.95 1 0
0.58 98.71 1 0
0.51 63.08 1 0
0.42 58.14 1 0
0.65 17.69 1 0
0.45 25.97 1 0
0.6 18.87 1 0
0.41 28.84 1 0
0.4 57.14 1 0
0.37 77.92 1 0
0.36 51.15 1 0
0.57 85.48 1 0
0.68 23.44 1 0
0.63 77.48 1 0
0.58 38.12 1 0
0.43 99.47 1 0
0.62 66.87 1 0
0.64 77.55 1 0
0.6 58.44 1 0
0.47 70.84 1 0
0.66 68.12 1 0
0.46 81.75 1 0
0.7 19.85 1 0
0.44 84.28 1 0
0.54 61.62 1 0
0.62 57.35 1 0
0.53 112.93 1 0
0.6 20.04 1 0
0.42 43.3 1 0
0.56 120.48 1 0
0.47 36.48 1 0
0.64 59.17 1 0
0.75 19.57 1 0
0.6 20.27 1 0
0.65 118.04 1 0
0.61 120.34 1 0
0.46 19.01 1 0
0.5 19.42 1 0
0.31 15.79 1 0
0.33 77.28 1 0
0.47 20.41 1 0
0.59 19.25 1 0
0.57 24.49 1 0
0.5 27.12 1 0
0.51 39.04 1 0
0.58 61.7 1 0
0.55 57.88 1 0
0.48 21.54 1 0
0.47 135.8 1 0
0.56 18.01 1 0
0.57 69.05 1 0
0.61 72.61 1 0
0.73 56.2 1 0
0.8 32.55 1 0
0.63 59.47 1 0
0.47 110.38 1 0
0.41 120.43 1 0
0.55 95.8 1 0
0.37 126.48 1 0
0.73 17.45 1 0
0.67 102.92 1 0
0.83 29.81 1 0
0.52 17.2 1 0
0.44 58.47 1 0
0.39 107.81 1 0
0.44 84.23 1 0
0.38 28.24 1 0
0.43 14.07 1 0
0.59 31.15 1 0
0.73 30.01 1 0
0.48 18.27 1 0
0.31 31.37 1 0
0.47 105.58 1 0
0.65 20.38 1 0
0.57 44.97 1 0
0.56 77.73 1 0
0.57 102.68 1 0
0.58 27.42 1 0
0.56 69.78 1 0
0.56 62.11 1 0
0.52 95.45 1 0
0.6 82.25 1 0
0.48 68.51 1 0
0.52 65.23 1 0
0.48 80.2 1 0
0.58 21.88 1 0
0.47 48.72 1 0
0.69 49.1 1 0
0.57 22.91 1 0
0.43 86.37 1 0
0.63 30.47 1 0
0.65 128.01 1 0
0.75 24.31 1 0
0.63 20.6 1 0
0.38 89.8 1 0
0.65 115.85 1 0
0.4 100.05 1 0
0.67 98.47 1 0
0.63 20.48 1 0
0.57 20.36 1 0
0.77 39.14 1 0
0.41 85.43 1 0
0.45 43.57 1 0
0.34 99.72 1 0
0.59 83.42 1 0
0.61 40.44 1 0
0.6 74.54 1 0
0.52 19.85 1 0
0.68 106.35 1 0
0.36 100.07 1 0
0.68 87.18 1 0
0.52 55.16 1 0
0.31 104.34 1 0
0.48 69.28 1 0
0.48 27.47 1 0
0.51 34.66 1 0
0.6 45.06 1 0
0.7 20.63 1 0
0.48 107.02 1 0
0.51 61.16 1 0
0.61 44.57 1 0
0.74 23.55 1 0
0.46 38.09 1 0
0.61 23.92 1 0
0.68 22.23 1 0
0.61 44.46 1 0
0.59 39.34 1 0
0.43 102.48 1 0
0.64 118.13 1 0
0.53 46.44 1 0
0.57 20.82 1 0
0.71 19.8 1 0
0.38 20.83 1 0
0.58 110.91 1 0
0.64 40.08 1 0
0.4 85.7 1 0
0.39 103.82 1 0
0.41 72.73 1 0
0.41 118.69 1 0
0.43 98.11 1 0
0.53 69.93 1 0
0.39 19.24 1 0
0.51 85.11 1 0
0.47 18.42 1 0
0.42 98.09 1 0
0.54 21.22 1 0
0.47 77.53 1 0
0.61 19.81 1 0
0.57 118.45 1 0
0.57 18.57 1 0
0.7 97.64 1 0
0.65 29.01 1 0
0.7 20.13 1 0
0.45 58.88 1 0
0.52 38.68 1 0
0.54 35.33 1 0
0.63 35.72 1 0
0.62 18.05 1 0
0.57 18.57 1 0
0.48 17.64 1 0
0.46 24.69 1 0
0.53 19.63 1 0
0.64 17.33 1 0
0.51 23.3 1 0
0.38 40.67 1 0
0.43 52.66 1 0
0.64 21.1 1 0
0.36 61.01 1 0
0.68 71.04 1 0
0.56 96.86 1 0
0.56 69.6 1 0
0.34 42.42 1 0
0.49 16.17 1 0
0.5 18.03 1 0
0.55 46.63 1 0
0.43 36.56 1 0
0.46 81.41 1 0
0.68 93.24 1 0
0.49 21.22 1 0
0.74 100.84 1 0
0.46 19.48 1 0
0.45 46.86 1 0
0.49 94.69 1 0
0.7 84.1 1 0
0.44 15.58 1 0
0.45 41.08 1 0
0.43 27.97 1 0
0.51 22.56 1 0
0.47 91.22 1 0
0.45 91.44 1 0
0.48 116.31 1 0
0.64 16.92 1 0
0.4 112.73 1 0
0.42 15.87 1 0
0.36 29.8 1 0
0.58 26.81 1 0
0.52 22.83 1 0
0.51 18.75 1 0
0.55 74.29 1 0
0.5 79.99 1 0
0.62 35.88 1 0
0.59 53.77 1 0
0.52 101.99 1 0
0.47 75.48 1 0
0.57 66.02 1 0
0.43 62.76 1 0
0.48 23.8 1 0
0.48 65.42 1 0
0.62 24.24 1 0
0.52 84.19 1 0
0.64 95.97 1 0
0.38 84.36 1 0
0.39 19.78 1 0
0.45 89.73 1 0
0.37 17.77 1 0
0.42 18.9 1 0
0.52 105.24 1 0
0.52 55.23 1 0
0.57 67.04 1 0
0.53 40.6 1 0
0.41 104.54 1 0
0.47 48.67 1 0
0.53 18.43 1 0
0.44 123.04 1 0
0.43 146.91 1 0
0.49 51 1 0
0.47 20.59 1 0
0.35 47.65 1 0
0.48 15.7 1 0
0.33 62.7 1 0
0.34 46.12 1 0
0.33 68.01 1 0
0.34 64.74 1 0
0.57 21.6 1 0
0.51 63.36 1 0
0.66 26.44 1 0
0.6 75.47 1 0
0.63 23.98 1 0
0.54 72.08 1 0
0.6 54.64 1 0
0.55 35.57 1 0
0.35 22.59 1 0
0.63 40.63 1 0
0.54 83.79 1 0
0.66 21.83 1 0
0.7 24.86 1 0
0.6 26.35 1 0
0.6 16.92 1 0
0.45 96.33 1 0
0.65 22.15 1 0
0.43 70.47 1 0
0.43 38.14 1 0
0.52 68.89 1 0
0.49 17.7 1 0
0.65 36.62 1 0
0.52 104.15 1 0
0.53 129.72 1 0
0.49 18.04 1 0
0.54 47.35 1 0
0.55 40.87 1 0
0.52 63.71 1 0
0.46 106.56 1 0
0.53 131.64 1 0
0.51 20.21 1 0
0.51 42.41 1 0
0.63 88.88 1 0
0.73 51.05 1 0
0.65 87.88 1 0
0.75 100.87 1 0
0.56 136.79 1 0
0.69 84.93 1 0
0.71 17.67 1 0
0.64 38.86 1 0
0.68 120.02 1 0
0.63 39.27 1 0
0.62 100.65 1 0
0.68 33.55 1 0
0.72 45.27 1 0
0.43 72.54 1 0
0.62 41.17 1 0
0.79 57.78 1 0
0.74 127.26 1 0
0.64 18.05 1 0
0.61 134.1 1 0
0.73 86.4 1 0
0.61 17.64 1 0
0.65 42.6 1 0
0.59 99.62 1 0
0.75 16.89 1 0
0.56 89.63 1 0
0.39 84.94 1 0
0.62 111.99 1 0
0.73 63.91 1 0
0.52 68.94 1 0
0.48 18.31 1 0
0.5 143.34 1 0
0.65 109.9 1 0
0.57 53.53 1 0
0.68 65.82 1 0
0.44 37.05 1 0
0.57 115.92 1 0
0.54 140.79 1 0
0.55 67.01 1 0
0.58 59.92 1 0
0.55 89.63 1 0
0.53 19.59 1 0
0.53 114.91 1 0
0.42 17.91 1 0
0.47 35.64 1 0
0.59 83.8 1 0
0.6 19.54 1 0
0.48 41.01 1 0
0.41 26.33 1 0
0.52 18.14 1 0
0.39 100.78 1 0
0.38 114.38 1 0
0.42 48.89 1 0
0.54 37.31 1 0
0.65 20.45 1 0
0.56 73.59 1 0
0.48 21.01 1 0
0.5 54.45 1 0
0.61 94.58 1 0
0.3 110.38 1 0
0.55 39.95 1 0
0.57 79.01 1 0
0.44 112.78 1 0
0.5 41.18 1 0
0.53 78.67 1 0
0.57 52.39 1 0
0.71 22.53 1 0
0.51 105.49 1 0
0.69 22.04 1 0
0.65 88.97 1 0
0.39 91.6 1 0
0.42 120.01 1 0
0.53 17.86 1 0
0.68 23.87 1 0
0.71 43.48 1 0
0.73 121.63 1 0
0.71 21.33 1 0
0.58 18.78 1 0
0.5 22.37 1 0
0.49 21.03 1 0
0.49 39.59 1 0
0.47 115.12 1 0
0.51 51.88 1 0
0.64 38.34 1 0
0.51 27.91 1 0
0.57 55.25 1 0
0.36 79.95 1 0
0.55 36.82 1 0
0.48 18.76 1 0
0.44 22.43 1 0
0.5 18.94 1 0
0.62 42.74 1 0
0.74 54.6 1 0
0.32 42.14 1 0
0.41 76.58 1 0
0.49 59.76 1 0
0.36 18.98 1 0
0.44 18.8 1 0
0.42 26.31 1 0
0.6 38.61 1 0
0.7 27.42 1 0
0.32 71.31 1 0
0.42 20.8 1 0
0.5 37.25 1 0
0.54 21.92 1 0
0.53 19 1 0
0.58 117.73 1 0
0.69 31.57 1 0
0.55 108.28 1 0
0.46 43.69 1 0
0.51 104.98 1 0
0.58 76.58 1 0
0.6 64.76 1 0
0.51 51.8 1 0
0.66 65.44 1 0
0.45 98.2 1 0
0.65 21.21 1 0
0.65 131.86 1 0
0.35 76.43 1 0
0.67 100.04 1 0
0.63 107.88 1 0
0.58 78.72 1 0
0.48 99.46 1 0
0.31 86.7 1 0
0.38 17.02 1 0
0.32 90.16 1 0
0.48 91.52 1 0
0.33 107.24 1 0
0.7 23.2 1 0
0.49 71.28 1 0
0.44 101.13 1 0
0.51 78.64 1 0
0.49 25.67 1 0
0.49 55.29 1 0
0.56 23.04 1 0
0.52 85.82 1 0
0.65 18.65 1 0
0.58 129.85 1 0
0.55 126.67 1 0
0.5 23.09 1 0
0.52 116.62 1 0
0.5 121.34 1 0
0.58 34.69 1 0
0.53 55.36 1 0
0.5 17.67 1 0
0.61 68.73 1 0
0.66 19.86 1 0
0.62 76.33 1 0
0.43 19.6 1 0
0.65 94.85 1 0
0.64 102.52 1 0
0.62 89.17 1 0
0.5 18.59 1 0
0.49 86 1 0
0.6 115.88 1 0
0.49 84 1 0
0.44 33.59 1 0
0.32 76.09 1 0
0.47 20.78 1 0
0.51 19.35 1 0
0.47 56.46 1 0
0.52 84.81 1 0
0.53 25.72 1 0
0.48 101.28 1 0
0.46 65.79 1 0
0.5 56.15 1 0
0.62 24.59 1 0
0.55 18.3 1 0
0.53 59.26 1 0
0.5 16.98 1 0
0.58 17.27 1 0
0.46 44.43 1 0
0.58 98.39 1 0
0.56 101.38 1 0
0.53 30.15 1 0
0.67 58.82 1 0
0.47 87.9 1 0
0.5 83.19 1 0
0.73 61.78 1 0
0.59 22.03 1 0
0.54 70.62 1 0
0.42 84.47 1 0
0.51 19.89 1 0
0.48 17.02 1 0
0.48 96.55 1 0
0.5 63.1 1 0
0.52 33.18 1 0
0.38 33.52 1 0
0.37 52.69 1 0
0.41 43.55 1 0
0.49 56.04 1 0
0.5 21.13 1 0
0.49 125.57 1 0
0.47 75.08 1 0
0.6 52.11 1 0
0.68 99.7 1 0
0.58 50.26 1 0
0.6 64.84 1 0
0.34 80.08 1 0
0.5 127.1 1 0
0.53 116.54 1 0
0.57 32.41 1 0
0.52 112.24 1 0
0.53 28.19 1 0
0.49 66.01 1 0
0.62 15.44 1 0
0.59 29.17 1 0
0.71 28.41 1 0
0.56 28.03 1 0
0.64 20.66 1 0
0.7 21.55 1 0
0.46 37.17 1 0
0.61 17.16 1 0
0.41 101.92 1 0
0.59 21.71 1 0
0.41 140.61 1 0
0.45 99.95 1 0
0.56 30.17 1 0
0.45 93.67 1 0
0.67 22.01 1 0
0.74 19.84 1 0
0.64 64.64 1 0
0.6 86.27 1 0
0.6 84.18 1 0
0.67 93.71 1 0
0.62 65.34 1 0
0.6 122.54 1 0
0.6 123.97 1 0
0.7 16.72 1 0
0.44 58.18 1 0
0.42 66.85 1 0
0.42 20.95 1 0
0.42 17.15 1 0
0.54 17.78 1 0
0.35 89.31 1 0
0.35 16.68 1 0
0.36 54.14 1 0
0.35 18.87 1 0
0.38 93.51 1 0
0.46 56 1 0
0.42 48.91 1 0
0.38 74.86 1 0
0.45 16.51 1 0
0.4 51.81 1 0
0.37 74.84 1 0
0.56 16.57 1 0
0.45 87.62 1 0
0.55 105.2 1 0
0.54 18.48 1 0
0.45 87.97 1 0
0.53 26.8 1 0
0.63 87.08 1 0
0.47 41.16 1 0
0.53 73.46 1 0
0.68 40.75 1 0
0.69 53.66 1 0
0.48 146.06 1 0
0.46 116.63 1 0
0.75 23.34 1 0
0.57 59.78 1 0
0.51 80.53 1 0
0.82 14.11 1 0
0.49 113.57 1 0
0.57 31.5 1 0
0.52 54.81 1 0
0.64 93.03 1 0
0.55 121.04 1 0
0.71 86.64 1 0
0.83 84.98 1 0
0.53 24.59 1 0
0.63 74.13 1 0
0.57 117.41 1 0
0.52 68.11 1 0
0.44 58.79 1 0
0.58 79.92 1 0
0.59 54.84 1 0
0.49 117.9 1 0
0.5 22.66 1 0
0.49 75.05 1 0
0.65 21.56 1 0
0.41 30.53 1 0
0.69 54.36 1 0
0.68 38.41 1 0
0.77 20.13 1 0
0.5 69.2 1 0
0.59 22.07 1 0
0.58 42.08 1 0
0.52 35.49 1 0
0.68 27.87 1 0
0.56 61.41 1 0
0.81 32.33 1 0
0.33 120.93 1 0
0.39 104.73 1 0
0.53 23.01 1 0
0.6 19.14 1 0
0.59 37.45 1 0
0.41 46.62 1 0
0.54 27.51 1 0
0.48 130.74 1 0
0.79 41.51 1 0
0.77 30.8 1 0
0.67 45.7 1 0
0.72 18.59 1 0
0.49 62.57 1 0
0.52 120.22 1 0
0.43 81.19 1 0
0.52 29.16 1 0
0.54 22.05 1 0
0.33 69.74 1 0
0.62 27.37 1 0
0.5 114.06 1 0
0.41 24.27 1 0
0.4 49.77 1 0
0.71 20.06 1 0
0.5 45.92 1 0
0.79 83.65 1 0
0.64 21.26 1 0
0.57 73.22 1 0
0.57 72.78 1 0
0.54 84.2 1 0
0.48 81.58 1 0
0.51 129.44 1 0
0.53 72.23 1 0
0.56 19.96 1 0
0.51 89.93 1 0
0.6 57.27 1 0
0.6 22.41 1 0
0.56 61.02 1 0
0.53 89.98 1 0
0.51 99.71 1 0
0.55 92.71 1 0
0.67 120.69 1 0
0.58 62.06 1 0
0.44 80.01 1 0
0.38 19.16 1 0
0.42 66.31 1 0
0.61 61.36 1 0
0.57 74.72 1 0
0.59 43.9 1 0
0.75 26.99 1 0
0.73 32.42 1 0
0.83 25.72 1 0
0.48 53.97 1 0
0.52 62.47 1 0
0.5 60.38 1 0
0.49 19.74 1 0
0.4 115.76 1 0
0.41 105.28 1 0
0.56 122.49 1 0
0.5 70.11 1 0
0.52 89.66 1 0
0.46 90.84 1 0
0.45 79.85 1 0
0.46 121.13 1 0
0.47 51.48 1 0
0.31 23.77 1 0
0.43 94.36 1 0
0.6 17.31 1 0
0.57 40.13 1 0
0.51 37.47 1 0
0.6 78.06 1 0
0.8 17.43 1 0
0.66 68.66 1 0
0.61 58.94 1 0
0.56 57.42 1 0
0.66 32.52 1 0
0.5 21.67 1 0
0.52 59.77 1 0
0.57 14.55 1 0
0.69 70.09 1 0
0.54 33.54 1 0
0.69 31.71 1 0
0.66 69.86 1 0
0.62 34.58 1 0
0.8 19.72 1 0
0.57 42.37 1 0
0.56 47.88 1 0
0.47 97.41 1 0
0.43 133.57 1 0
0.58 18.96 1 0
0.59 65.79 1 0
0.66 114.35 1 0
0.6 56.84 1 0
0.64 69.97 1 0
0.4 34.07 1 0
0.4 24.35 1 0
0.57 18.54 1 0
0.48 18.85 1 0
0.69 35.41 1 0
0.77 20.69 1 0
0.36 132.53 1 0
0.42 68.42 1 0
0.41 79.05 1 0
0.54 35.54 1 0
0.62 72.79 1 0
0.56 53.11 1 0
0.63 105.6 1 0
0.75 49.57 1 0
0.79 21.31 1 0
0.9 26.72 1 0
0.85 19.99 1 0
0.61 36.83 1 0
0.83 20.99 1 0
0.67 23.36 1 0
0.64 66.9 1 0
0.54 20.06 1 0
0.42 57.47 1 0
0.47 114.45 1 0
0.57 19.46 1 0
0.59 44.54 1 0
0.36 27.4 1 0
0.56 28.5 1 0
0.36 36.87 1 0
0.42 43.37 1 0
0.61 27.18 1 0
0.45 105.68 1 0
0.56 68.69 1 0
0.48 105.26 1 0
0.76 20.58 1 0
0.61 59.18 1 0
0.61 74.75 1 0
0.63 24.77 1 0
0.56 71.54 1 0
0.54 28.58 1 0
0.5 102.17 1 0
0.55 54.44 1 0
0.57 105.58 1 0
0.6 71.83 1 0
0.71 118.05 1 0
0.51 60.25 1 0
0.53 94.34 1 0
0.54 50.75 1 0
0.49 53.94 1 0
0.69 98.29 1 0
0.63 22.4 1 0
0.6 78.44 1 0
0.54 91.39 1 0
0.49 47.92 1 0
0.43 77.12 1 0
0.42 96.1 1 0
0.51 42.41 1 0
0.44 18.05 1 0
0.79 76.08 1 0
0.48 88.39 1 0
0.85 25.18 1 0
0.59 59.58 1 0
0.52 114.29 1 0
0.68 24.57 1 0
0.65 49.95 1 0
0.58 88.74 1 0
0.65 44.56 1 0
0.69 17.95 1 0
0.44 130.25 1 0
0.49 128.65 1 0
0.84 18.61 1 0
0.57 35.33 1 0
0.47 100.83 1 0
0.34 35.01 1 0
0.5 32.88 1 0
0.66 101.57 1 0
0.59 49.85 1 0
0.57 34.54 1 0
0.54 109.96 1 0
0.62 42.52 1 0
0.44 51.82 1 0
0.55 93.91 1 0
0.57 36.63 1 0
0.38 103.4 1 0
0.69 18.11 1 0
0.71 19.67 1 0
0.62 108.14 1 0
0.4 78.34 1 0
0.57 34.26 1 0
0.81 20.27 1 0
0.76 23.89 1 0
0.71 24.32 1 0
0.78 20.03 1 0
0.66 127.26 1 0
0.75 19.33 1 0
0.56 50.69 1 0
0.56 50.62 1 0
0.59 33.8 1 0
0.62 59.63 1 0
0.43 18.65 1 0
0.33 119.34 1 0
0.36 51.37 1 0
0.33 54.06 1 0
0.6 18.3 1 0
0.67 29.62 1 0
0.62 81.67 1 0
0.62 35.36 1 0
0.56 20.91 1 0
0.52 21.03 1 0
0.5 55.55 1 0
0.49 57.76 1 0
0.56 59.71 1 0
0.43 98.49 1 0
0.46 59.81 1 0
0.47 21.62 1 0
0.43 136.93 1 0
0.53 63.56 1 0
0.59 61.56 1 0
0.53 66.09 1 0
0.47 126.18 1 0
0.56 74.74 1 0
0.64 18.28 1 0
0.56 19.53 1 0
0.48 25.67 1 0
0.52 66.05 1 0
0.44 49.47 1 0
0.44 87.33 1 0
0.44 89.71 1 0
0.5 94.24 1 0
0.47 113.36 1 0
0.64 55.9 1 0
0.5 75.55 1 0
0.45 136.95 1 0
0.44 94.11 1 0
0.54 116.36 1 0
0.57 84.28 1 0
0.48 74.02 1 0
0.36 47.78 1 0
0.42 54.05 1 0
0.5 99.44 1 0
0.84 101.38 1 0
0.7 104.19 1 0
0.62 96.74 1 0
0.41 47.08 1 0
0.44 19.69 1 0
0.42 42.31 1 0
0.6 61.95 1 0
0.61 36.09 1 0
0.55 31.15 1 0
0.62 72.05 1 0
0.59 77.15 1 0
0.74 17.69 1 0
0.68 25.97 1 0
0.67 38.56 1 0
0.75 18.87 1 0
0.54 57.75 1 0
0.34 122.44 1 0
0.41 86.27 1 0
0.48 143.32 1 0
0.51 128.05 1 0
0.5 38.12 1 0
0.44 58.44 1 0
0.45 19.85 1 0
0.43 57.35 1 0
0.47 20.04 1 0
0.6 120.48 1 0
0.52 118.93 1 0
0.44 36.48 1 0
0.49 59.17 1 0
0.57 54.51 1 0
0.58 32.86 1 0
0.57 23.26 1 0
0.39 36.1 1 0
0.8 19.42 1 0
0.66 92.17 1 0
0.48 26.48 1 0
0.78 104.16 1 0
0.89 19.25 1 0
0.79 75.08 1 0
0.8 24.49 1 0
0.49 58.3 1 0
0.76 27.12 1 0
0.75 39.04 1 0
0.57 99.91 1 0
0.55 19.92 1 0
0.81 61.7 1 0
0.46 158.7 1 0
0.57 83.21 1 0
0.52 94.11 1 0
0.5 69.05 1 0
0.51 111.97 1 0
0.71 27.17 1 0
0.54 68.02 1 0
0.7 56.2 1 0
0.55 94.88 1 0
0.52 32.55 1 0
0.62 39.81 1 0
0.65 62.93 1 0
0.52 99.15 1 0
0.54 47.89 1 0
0.74 17.45 1 0
0.75 29.81 1 0
0.6 17.2 1 0
0.63 73.71 1 0
0.54 41.52 1 0
0.67 24.35 1 0
0.66 28.24 1 0
0.61 14.07 1 0
0.36 29.76 1 0
0.69 31.15 1 0
0.66 30.01 1 0
0.46 46.24 1 0
0.41 18.27 1 0
0.37 32.24 1 0
0.69 77.73 1 0
0.56 102.68 1 0
0.55 62.11 1 0
0.52 20.34 1 0
0.53 41.91 1 0
0.81 65.23 1 0
0.57 54.17 1 0
0.75 21.88 1 0
0.72 49.1 1 0
0.53 68.25 1 0
0.43 120.77 1 0
0.59 71.07 1 0
0.83 58.02 1 0
0.84 24.31 1 0
0.79 20.6 1 0
0.53 83.78 1 0
0.8 21.96 1 0
0.69 20.48 1 0
0.7 45.91 1 0
0.83 20.36 1 0
0.58 116.47 1 0
0.46 73.3 1 0
0.53 92.46 1 0
0.4 118.49 1 0
0.38 21.19 1 0
0.53 97.4 1 0
0.49 100.07 1 0
0.56 91.72 1 0
0.48 20.63 1 0
0.58 78.91 1 0
0.47 91.12 1 0
0.5 33.78 1 0
0.82 61.16 1 0
0.55 70.67 1 0
0.81 23.55 1 0
0.72 38.09 1 0
0.76 23.92 1 0
0.73 22.23 1 0
0.85 44.46 1 0
0.81 39.34 1 0
0.61 22.93 1 0
0.47 102.48 1 0
0.5 80.63 1 0
0.49 103.63 1 0
0.57 19.8 1 0
0.57 40.08 1 0
0.53 96.12 1 0
0.49 16.56 1 0
0.49 63.65 1 0
0.54 34.69 1 0
0.53 69.27 1 0
0.65 101.43 1 0
0.4 52.91 1 0
0.39 81.32 1 0
0.56 66.05 1 0
0.37 18.42 1 0
0.55 84.15 1 0
0.57 46.1 1 0
0.62 106.44 1 0
0.46 110.22 1 0
0.52 48.41 1 0
0.57 79.24 1 0
0.85 118.45 1 0
0.81 121.07 1 0
0.57 110.06 1 0
0.66 68.68 1 0
0.76 112.93 1 0
0.63 87.11 1 0
0.81 18.57 1 0
0.64 102.06 1 0
0.53 115.12 1 0
0.84 29.01 1 0
0.74 20.13 1 0
0.54 38.68 1 0
0.73 21.89 1 0
0.53 60.05 1 0
0.58 115.25 1 0
0.61 140.11 1 0
0.49 78.31 1 0
0.59 19.17 1 0
0.62 31.72 1 0
0.61 35.09 1 0
0.66 70.57 1 0
0.43 19.63 1 0
0.64 70.08 1 0
0.65 17.33 1 0
0.58 87.19 1 0
0.63 92.7 1 0
0.64 58.42 1 0
0.59 101.17 1 0
0.57 71.04 1 0
0.53 56.95 1 0
0.53 109.46 1 0
0.43 97.81 1 0
0.52 101.65 1 0
0.61 46.63 1 0
0.49 85.81 1 0
0.5 63.85 1 0
0.56 28.86 1 0
0.37 54.55 1 0
0.6 100.84 1 0
0.59 127.5 1 0
0.64 19.68 1 0
0.66 19.48 1 0
0.54 79.21 1 0
0.58 94.69 1 0
0.6 135.77 1 0
0.56 84.1 1 0
0.54 48.64 1 0
0.53 99.68 1 0
0.49 95.67 1 0
0.53 106.7 1 0
0.64 81.03 1 0
0.48 111.81 1 0
0.78 22.87 1 0
0.73 41.08 1 0
0.55 71.62 1 0
0.49 103.41 1 0
0.55 18.78 1 0
0.52 47.17 1 0
0.79 22.56 1 0
0.69 100.44 1 0
0.67 103.21 1 0
0.64 83.15 1 0
0.88 115.64 1 0
0.58 18.83 1 0
0.6 24.55 1 0
0.6 52.61 1 0
0.6 95.6 1 0
0.71 16.92 1 0
0.77 112.73 1 0
0.62 54.49 1 0
0.42 22.83 1 0
0.52 68.32 1 0
0.58 18.75 1 0
0.62 40.55 1 0
0.54 66.9 1 0
0.51 53.77 1 0
0.58 90.14 1 0
0.48 123.27 1 0
0.6 35.5 1 0
0.48 84.19 1 0
0.61 95.97 1 0
0.57 53.57 1 0
0.6 68.88 1 0
0.66 19.78 1 0
0.63 112.79 1 0
0.79 17.77 1 0
0.82 105.24 1 0
0.69 24.26 1 0
0.73 37.75 1 0
0.72 20.33 1 0
0.72 24.63 1 0
0.79 18.43 1 0
0.8 79.7 1 0
0.72 76.36 1 0
0.49 150.16 1 0
0.77 32.45 1 0
0.7 58.81 1 0
0.72 20.59 1 0
0.41 15.7 1 0
0.44 99.08 1 0
0.4 98.43 1 0
0.44 28.38 1 0
0.4 64.74 1 0
0.65 21.6 1 0
0.58 20.36 1 0
0.57 26.44 1 0
0.5 84.43 1 0
0.52 101.43 1 0
0.56 19.83 1 0
0.77 32.11 1 0
0.66 28.54 1 0
0.7 54.64 1 0
0.72 22.59 1 0
0.69 55.31 1 0
0.6 100.65 1 0
0.46 24.86 1 0
0.68 26.35 1 0
0.6 71.54 1 0
0.54 22.15 1 0
0.57 98.56 1 0
0.58 120.03 1 0
0.53 96.58 1 0
0.47 117.21 1 0
0.6 98.52 1 0
0.63 36.62 1 0
0.66 16.52 1 0
0.55 78.23 1 0
0.55 128.82 1 0
0.68 61.82 1 0
0.63 89.69 1 0
0.6 40.87 1 0
0.34 95.26 1 0
0.64 85.35 1 0
0.46 18.54 1 0
0.55 96.94 1 0
0.77 23.28 1 0
0.52 106.56 1 0
0.46 20.12 1 0
0.61 131.64 1 0
0.47 88.88 1 0
0.48 87.88 1 0
0.51 107.41 1 0
0.56 33.55 1 0
0.42 35.84 1 0
0.5 57.78 1 0
0.51 26.39 1 0
0.49 20.99 1 0
0.46 95.44 1 0
0.54 32.89 1 0
0.5 42.6 1 0
0.46 70 1 0
0.56 16.89 1 0
0.35 41.86 1 0
0.55 63.91 1 0
0.6 59.21 1 0
0.52 18.31 1 0
0.36 15.47 1 0
0.51 109.9 1 0
0.53 123.77 1 0
0.52 99.45 1 0
0.35 70.06 1 0
0.36 132.05 1 0
0.5 65.82 1 0
0.61 37.05 1 0
0.54 48.53 1 0
0.45 96.52 1 0
0.49 80.56 1 0
0.49 67.01 1 0
0.64 59.92 1 0
0.78 19.59 1 0
0.49 131.98 1 0
0.63 17.91 1 0
0.69 40.05 1 0
0.62 83.8 1 0
0.64 19.54 1 0
0.55 40.87 1 0
0.55 19.72 1 0
0.56 78.67 1 0
0.47 21.14 1 0
0.53 19.23 1 0
0.48 44.32 1 0
0.6 20.45 1 0
0.54 57.16 1 0
0.47 21.01 1 0
0.47 78.67 1 0
0.43 101.96 1 0
0.46 62.66 1 0
0.43 85.19 1 0
0.46 52.39 1 0
0.58 51.65 1 0
0.37 75.1 1 0
0.57 38.44 1 0
0.79 17.86 1 0
0.56 23.87 1 0
0.47 108.74 1 0
0.64 94.08 1 0
0.48 88.8 1 0
0.6 121.63 1 0
0.49 99.73 1 0
0.79 21.33 1 0
0.8 71.56 1 0
0.88 18.78 1 0
0.68 22.37 1 0
0.48 82.36 1 0
0.77 21.03 1 0
0.76 60.8 1 0
0.71 20.06 1 0
0.7 51.88 1 0
0.78 67.42 1 0
0.72 30.01 1 0
0.72 17.16 1 0
0.73 27.91 1 0
0.8 30.81 1 0
0.72 36.82 1 0
0.75 47.79 1 0
0.49 42.74 1 0
0.77 54.6 1 0
0.35 78.44 1 0
0.45 42.14 1 0
0.4 21.71 1 0
0.35 18.98 1 0
0.51 41.75 1 0
0.72 31.57 1 0
0.49 40.64 1 0
0.49 36.58 1 0
0.66 43.69 1 0
0.63 40 1 0
0.57 18.62 1 0
0.66 117.32 1 0
0.63 21.21 1 0
0.55 87.52 1 0
0.66 33.31 1 0
0.62 93.31 1 0
0.67 46.8 1 0
0.67 108.4 1 0
0.65 18.31 1 0
0.53 55.42 1 0
0.72 99.46 1 0
0.82 86.7 1 0
0.51 15.15 1 0
0.55 48.83 1 0
0.78 91.52 1 0
0.49 19.29 1 0
0.49 35.76 1 0
0.63 23.2 1 0
0.56 23.28 1 0
0.55 98.06 1 0
0.48 89.65 1 0
0.53 23.04 1 0
0.6 34.9 1 0
0.51 103.3 1 0
0.68 18.65 1 0
0.56 18.92 1 0
0.41 116.62 1 0
0.41 143.63 1 0
0.42 130.77 1 0
0.46 19.05 1 0
0.54 17.67 1 0
0.65 19.86 1 0
0.67 36.78 1 0
0.38 112.98 1 0
0.54 57.58 1 0
0.6 76.33 1 0
0.6 94.85 1 0
0.46 102.52 1 0
0.6 116.38 1 0
0.55 86 1 0
0.48 121.27 1 0
0.54 76.09 1 0
0.36 96.82 1 0
0.81 19.35 1 0
0.69 25.22 1 0
0.76 84.81 1 0
0.77 102.26 1 0
0.69 32.91 1 0
0.43 67.9 1 0
0.5 36.36 1 0
0.55 47.76 1 0
0.52 84.45 1 0
0.49 24.59 1 0
0.53 90.34 1 0
0.73 22.65 1 0
0.51 58.5 1 0
0.42 66.38 1 0
0.41 76.33 1 0
0.4 91.26 1 0
0.4 105.08 1 0
0.45 22.03 1 0
0.54 40.11 1 0
0.52 48.48 1 0
0.55 19.89 1 0
0.55 33.18 1 0
0.49 80.97 1 0
0.58 72.43 1 0
0.53 98.47 1 0
0.53 18.12 1 0
0.56 88.17 1 0
0.61 99.34 1 0
0.53 66.93 1 0
0.53 21.95 1 0
0.59 64.93 1 0
0.64 98.31 1 0
0.52 45.28 1 0
0.4 80.47 1 0
0.67 20.6 1 0
0.5 21.01 1 0
0.65 50.26 1 0
0.43 90.14 1 0
0.54 110.61 1 0
0.52 58.95 1 0
0.57 88.1 1 0
0.55 50.01 1 0
0.49 43.31 1 0
0.52 115.65 1 0
0.61 64.79 1 0
0.6 22.03 1 0
0.68 15.44 1 0
0.59 29.17 1 0
0.67 28.03 1 0
0.55 20.66 1 0
0.72 21.55 1 0
0.64 39.96 1 0
0.65 22.35 1 0
0.58 21.71 1 0
0.66 42.38 1 0
0.72 21.99 1 0
0.64 35.63 1 0
0.69 26.19 1 0
0.6 19.84 1 0
0.59 51.01 1 0
0.55 64.64 1 0
0.53 86.27 1 0
0.51 76.7 1 0
0.77 93.71 1 0
0.4 24.69 1 0
0.56 18.33 1 0
0.62 14.91 1 0
0.49 75.24 1 0
0.6 16.72 1 0
0.82 23.57 1 0
0.68 66.85 1 0
0.55 61.01 1 0
0.58 43.25 1 0
0.57 78.25 1 0
0.49 20.95 1 0
0.61 23.57 1 0
0.59 35.97 1 0
0.67 77.25 1 0
0.56 87.98 1 0
0.57 97.96 1 0
0.39 17.15 1 0
0.5 101.2 1 0
0.59 63.83 1 0
0.51 73.45 1 0
0.74 17.78 1 0
0.5 108.26 1 0
0.59 61.53 1 0
0.64 49.38 1 0
0.53 16.68 1 0
0.43 54.14 1 0
0.65 51.11 1 0
0.63 78.59 1 0
0.38 68.04 1 0
0.61 97.33 1 0
0.57 39.71 1 0
0.57 24.6 1 0
0.48 73.04 1 0
0.78 20.01 1 0
0.72 38.25 1 0
0.5 81.71 1 0
0.41 44.43 1 0
0.49 55.85 1 0
0.51 43.7 1 0
0.6 38.9 1 0
0.59 25.57 1 0
0.63 63.79 1 0
0.67 16.57 1 0
0.55 55.64 1 0
0.8 105.2 1 0
0.58 61.85 1 0
0.69 59.63 1 0
0.77 98.81 1 0
0.65 69.86 1 0
0.75 18.48 1 0
0.56 87.97 1 0
0.79 26.8 1 0
0.77 106.33 1 0
0.49 106.21 1 0
0.8 87.08 1 0
0.58 34.13 1 0
0.39 71.53 1 0
0.42 41.16 1 0
0.63 118.3 1 0
0.57 54.85 1 0
0.73 103.11 1 0
0.73 22.52 1 0
0.44 116.63 1 0
0.7 23.34 1 0
0.66 59.78 1 0
0.32 65.87 1 0
0.66 14.11 1 0
0.52 73.16 1 0
0.59 75.21 1 0
0.63 93.03 1 0
0.53 30.08 1 0
0.56 86.64 1 0
0.7 84.98 1 0
0.56 92.91 1 0
0.38 39.4 1 0
0.5 68.56 1 0
0.59 66.63 1 0
0.53 95.49 1 0
0.51 74.13 1 0
0.4 75.25 1 0
0.65 113.49 1 0
0.57 91.36 1 0
0.66 38.31 1 0
0.54 28.87 1 0
0.47 41.15 1 0
0.67 72.85 1 0
0.69 54.84 1 0
0.59 28.37 1 0
0.46 122.13 1 0
0.58 35.28 1 0
0.56 124.31 1 0
0.64 22.66 1 0
0.49 43.86 1 0
0.48 51.07 1 0
0.36 85.95 1 0
0.42 30.53 1 0
0.38 63.32 1 0
0.34 63.86 1 0
0.47 20.13 1 0
0.45 17.68 1 0
0.4 31.06 1 0
0.61 32.11 1 0
0.52 22.07 1 0
0.41 93.69 1 0
0.45 35.49 1 0
0.29 35.04 1 0
0.71 27.87 1 0
0.48 19.03 1 0
0.59 49.57 1 0
0.36 75.99 1 0
0.62 32.33 1 0
0.62 38.02 1 0
0.45 124.67 1 0
0.53 53 1 0
0.45 128.02 1 0
0.63 23.01 1 0
0.52 37.45 1 0
0.45 75.29 1 0
0.45 91.9 1 0
0.72 30.8 1 0
0.45 39.1 1 0
0.44 17.48 1 0
0.54 33.4 1 0
0.81 18.59 1 0
0.69 107.36 1 0
0.51 96.94 1 0
0.55 17.89 1 0
0.5 59.87 1 0
0.53 19.11 1 0
0.36 69.91 1 0
0.76 19.59 1 0
0.35 74.32 1 0
0.46 91.27 1 0
0.71 22.05 1 0
0.59 30.27 1 0
0.53 57.01 1 0
0.62 69.82 1 0
0.42 24.27 1 0
0.66 83.65 1 0
0.38 51.55 1 0
0.41 21.26 1 0
0.57 84.2 1 0
0.52 21.09 1 0
0.53 49.8 1 0
0.5 38.68 1 0
0.45 43.33 1 0
0.44 119.95 1 0
0.47 54.08 1 0
0.71 57.27 1 0
0.54 72.37 1 0
0.41 22.41 1 0
0.42 119.99 1 0
0.41 24.04 1 0
0.42 51.97 1 0
0.49 56.53 1 0
0.41 19.16 1 0
0.42 66.31 1 0
0.58 117.77 1 0
0.54 19.03 1 0
0.48 31.35 1 0
0.7 34.94 1 0
0.91 25.72 1 0
0.44 122.67 1 0
0.42 35.63 1 0
0.47 121.34 1 0
0.49 50.8 1 0
0.47 122.49 1 0
0.6 118.54 1 0
0.38 54.61 1 0
0.7 20.76 1 0
0.49 111.82 1 0
0.58 17.8 1 0
0.48 52.12 1 0
0.57 64.6 1 0
0.62 17.31 1 0
0.6 61.91 1 0
0.6 74.75 1 0
0.36 97.97 1 0
0.72 111.55 1 0
0.55 39.12 1 0
0.73 17.43 1 0
0.4 32.52 1 0
0.47 59.77 1 0
0.39 40.23 1 0
0.65 18.06 1 0
0.51 37.72 1 0
0.69 19.15 1 0
0.54 19.72 1 0
0.32 52.88 1 0
0.57 128.85 1 0
0.6 19.38 1 0
0.53 97.98 1 0
0.54 73.29 1 0
0.56 53.5 1 0
0.41 87.16 1 0
0.37 81.44 1 0
0.33 106.83 1 0
0.42 46.37 1 0
0.35 18.54 1 0
0.46 45.7 1 0
0.3 51.05 1 0
0.56 61.51 1 0
0.5 142.08 1 0
0.51 74 1 0
0.4 68.42 1 0
0.42 25.58 1 0
0.62 21.27 1 0
0.59 79.05 1 0
0.32 21.3 1 0
0.44 120.72 1 0
0.76 21.31 1 0
0.9 26.72 1 0
0.93 19.99 1 0
0.41 103.32 1 0
0.45 40.16 1 0
0.51 69.08 1 0
0.52 50.06 1 0
0.56 123.34 1 0
0.53 20.99 1 0
0.65 23.36 1 0
0.52 69.09 1 0
0.34 72.28 1 0
0.48 54.26 1 0
0.44 57.39 1 0
0.47 58.92 1 0
0.51 85.27 1 0
0.52 78.41 1 0
0.63 44.54 1 0
0.35 92.29 1 0
0.5 27.18 1 0
0.44 102.16 1 0
0.44 54.22 1 0
0.43 30.93 1 0
0.39 78.56 1 0
0.63 68.69 1 0
0.4 59.18 1 0
0.34 74.75 1 0
0.31 105.36 1 0
0.5 81.46 1 0
0.55 105.94 1 0
0.33 57.56 1 0
0.44 124.15 1 0
0.4 53.39 1 0
0.48 37.22 1 0
0.39 90.28 1 0
0.38 123.94 1 0
0.48 35.05 1 0
0.39 120.77 1 0
0.46 119.48 1 0
0.44 109.34 1 0
0.49 78.56 1 0
0.53 66.56 1 0
0.39 70.63 1 0
0.7 84.41 1 0
0.6 110.01 1 0
0.58 93.44 1 0
0.44 35.06 1 0
0.78 76.08 1 0
0.58 88.39 1 0
0.72 25.18 1 0
0.61 59.58 1 0
0.34 88.74 1 0
0.63 17.95 1 0
0.55 26.75 1 0
0.56 32.59 1 0
0.75 18.61 1 0
0.71 23.25 1 0
0.34 68.95 1 0
0.74 44.98 1 0
0.81 32.88 1 0
0.77 21.27 1 0
0.57 94.97 1 0
0.51 42.52 1 0
0.46 17.7 1 0
0.39 18.72 1 0
0.43 60 1 0
0.79 20.27 1 0
0.83 23.89 1 0
0.85 23.53 1 0
0.86 24.32 1 0
0.7 20.03 1 0
0.7 19.33 1 0
0.48 84.27 1 0
0.47 25.03 1 0
0.53 59.63 1 0
0.45 58.95 1 0
0.5 21.44 1 0
0.56 51.37 1 0
0.33 18.3 1 0
0.33 23.38 1 0
0.33 26.74 1 0
0.45 46.92 1 0
0.44 52.33 1 0
0.29 20.05 1 0
0.44 19.38 1 0
0.47 16.53 1 0
0.51 65.42 1 0
0.57 61.79 1 0
0.54 49.45 1 0
0.51 20.26 1 0
0.65 43.23 1 0
0.53 51.73 1 0
0.5 110.3 1 0
0.43 65.87 1 0
0.61 70.2 1 0
0.45 87.85 1 0
0.62 42.84 1 0
0.4 56.38 1 0
0.54 92.69 1 0
0.42 73.59 1 0
0.5 49.47 1 0
0.54 65.27 1 0
0.36 90.11 1 0
0.49 22.73 1 0
0.66 98.6 1 0
0.43 22.15 1 0
0.52 110.89 1 0
0.58 18.05 1 0
0.6 120.37 1 0
0.48 123.99 1 0
0.56 116.36 1 0
0.44 41.69 1 0
0.46 90.19 1 0
0.5 18.71 1 0
0.58 23.04 1 0
0.38 17.68 1 0
0.43 81.01 1 0
0.49 101.38 1 0
0.47 19.69 1 0
0.61 42.31 1 0
0.69 61.95 1 0
0.28 55.08 1 0
0.62 71.33 1 0
0.57 45 1 0
0.43 73.61 1 0
0.54 23.22 1 0
0.4 70.55 1 0
0.41 35.82 1 0
0.61 21.43 1 0
0.55 17.69 1 0
0.54 25.97 1 0
0.53 18.87 1 0
0.43 140.68 1 0
0.51 142.11 1 0
0.56 18.02 1 0
0.52 85.48 1 0
0.48 34.27 1 0
0.52 38.12 1 0
0.45 75.97 1 0
0.53 70.84 1 0
0.69 68.12 1 0
0.53 46.11 1 0
0.74 19.85 1 0
0.68 56.61 1 0
0.58 120.48 1 0
0.51 113.88 1 0
0.54 53.94 1 0
0.44 19.57 1 0
0.56 111.18 1 0
0.52 91.08 1 0
0.54 118.04 1 0
0.53 41.92 1 0
0.45 67.29 1 0
0.37 19.29 1 0
0.39 77.43 1 0
0.35 19.42 1 0
0.52 92.17 1 0
0.4 20.41 1 0
0.82 19.25 1 0
0.63 39.56 1 0
0.73 75.08 1 0
0.78 61.7 1 0
0.75 34.53 1 0
0.57 94.11 1 0
0.64 80.1 1 0
0.65 59.74 1 0
0.68 18.01 1 0
0.63 68.02 1 0
0.75 42.42 1 0
0.67 56.2 1 0
0.66 70.15 1 0
0.64 116.18 1 0
0.54 38.06 1 0
0.42 99.87 1 0
0.63 60.22 1 0
0.6 39.81 1 0
0.46 70.78 1 0
0.52 61.29 1 0
0.61 126.48 1 0
0.57 118.52 1 0
0.73 17.45 1 0
0.55 94.71 1 0
0.54 29.81 1 0
0.47 34.21 1 0
0.48 98.62 1 0
0.65 17.2 1 0
0.58 41.52 1 0
0.56 38.7 1 0
0.49 87.55 1 0
0.58 58.29 1 0
0.5 14.07 1 0
0.57 31.15 1 0
0.34 21.83 1 0
0.36 45.08 1 0
0.39 18.27 1 0
0.54 38.89 1 0
0.55 56.43 1 0
0.51 91.19 1 0
0.5 78.34 1 0
0.46 89.59 1 0
0.49 34.95 1 0
0.64 73.45 1 0
0.5 60.15 1 0
0.45 38.55 1 0
0.39 102.97 1 0
0.52 59.2 1 0
0.46 107.89 1 0
0.56 88.58 1 0
0.57 77.73 1 0
0.42 65.63 1 0
0.41 102.68 1 0
0.43 16.15 1 0
0.46 29.95 1 0
0.41 62.11 1 0
0.47 20.34 1 0
0.52 24.09 1 0
0.66 37.85 1 0
0.73 22.91 1 0
0.73 39.44 1 0
0.74 58.02 1 0
0.73 24.31 1 0
0.54 131.81 1 0
0.78 20.6 1 0
0.59 83.78 1 0
0.48 33.84 1 0
0.45 52.22 1 0
0.7 21.96 1 0
0.71 20.48 1 0
0.52 45.91 1 0
0.66 20.36 1 0
0.51 69.43 1 0
0.39 102.72 1 0
0.48 83.42 1 0
0.47 19.85 1 0
0.43 106.35 1 0
0.46 55.16 1 0
0.54 34.66 1 0
0.35 109.07 1 0
0.63 45.06 1 0
0.65 20.63 1 0
0.49 136.4 1 0
0.42 107.02 1 0
0.52 49.44 1 0
0.46 117.18 1 0
0.8 20.87 1 0
0.79 23.55 1 0
0.77 38.09 1 0
0.85 23.92 1 0
0.45 115.46 1 0
0.6 38.91 1 0
0.79 31.65 1 0
0.5 112.2 1 0
0.79 39.34 1 0
0.44 114.56 1 0
0.53 23.27 1 0
0.65 20.82 1 0
0.43 112.65 1 0
0.44 87.06 1 0
0.55 85.58 1 0
0.65 16.56 1 0
0.52 95.88 1 0
0.54 18.75 1 0
0.64 34.69 1 0
0.48 53.46 1 0
0.41 57.14 1 0
0.46 52.69 1 0
0.53 92.25 1 0
0.56 56.74 1 0
0.53 66.05 1 0
0.6 104.06 1 0
0.62 69.93 1 0
0.47 28.41 1 0
0.65 18.42 1 0
0.5 99.71 1 0
0.39 21.22 1 0
0.58 19.81 1 0
0.42 69.21 1 0
0.43 118.45 1 0
0.3 20.87 1 0
0.54 113.28 1 0
0.42 18.57 1 0
0.48 97.64 1 0
0.57 29.01 1 0
0.7 20.13 1 0
0.42 86.85 1 0
0.41 95.77 1 0
0.5 21.89 1 0
0.53 30.47 1 0
0.56 63.85 1 0
0.48 31.72 1 0
0.35 24.69 1 0
0.32 49.25 1 0
0.49 19.63 1 0
0.34 62.56 1 0
0.32 23.3 1 0
0.51 61.05 1 0
0.65 53.71 1 0
0.45 71.04 1 0
0.44 42.42 1 0
0.51 118.18 1 0
0.55 68.13 1 0
0.45 66.64 1 0
0.44 66.39 1 0
0.45 33.53 1 0
0.38 75.65 1 0
0.61 93.24 1 0
0.62 21.22 1 0
0.45 45.45 1 0
0.58 48.29 1 0
0.49 83.59 1 0
0.69 19.68 1 0
0.52 19.48 1 0
0.54 33.7 1 0
0.47 40.02 1 0
0.47 18.09 1 0
0.56 48.64 1 0
0.44 35.01 1 0
0.44 15.58 1 0
0.56 41.08 1 0
0.52 123.17 1 0
0.41 55.05 1 0
0.4 111.94 1 0
0.36 113.55 1 0
0.36 16.92 1 0
0.58 112.73 1 0
0.57 55.12 1 0
0.57 22.83 1 0
0.56 74.34 1 0
0.28 68.32 1 0
0.56 18.75 1 0
0.6 40.55 1 0
0.51 20.77 1 0
0.57 55.69 1 0
0.37 35.88 1 0
0.61 53.77 1 0
0.53 57.87 1 0
0.54 57.51 1 0
0.56 103.32 1 0
0.57 100.34 1 0
0.57 64.48 1 0
0.48 47.93 1 0
0.48 105.41 1 0
0.38 105.02 1 0
0.59 23.8 1 0
0.69 65.42 1 0
0.61 95.97 1 0
0.42 116.07 1 0
0.44 19.78 1 0
0.44 98.26 1 0
0.47 97.98 1 0
0.57 17.77 1 0
0.44 111.47 1 0
0.45 89 1 0
0.42 62.68 1 0
0.47 105.24 1 0
0.7 37.75 1 0
0.67 20.33 1 0
0.61 56.27 1 0
0.76 24.63 1 0
0.68 48.67 1 0
0.46 63.74 1 0
0.65 79.7 1 0
0.72 76.36 1 0
0.59 56.89 1 0
0.84 32.45 1 0
0.7 58.81 1 0
0.83 20.59 1 0
0.46 58.41 1 0
0.53 51.79 1 0
0.52 34.22 1 0
0.41 39.84 1 0
0.48 21.6 1 0
0.45 77.2 1 0
0.44 19.83 1 0
0.66 28.54 1 0
0.62 76.19 1 0
0.47 124.86 1 0
0.49 69.96 1 0
0.58 22.59 1 0
0.54 55.31 1 0
0.52 111.82 1 0
0.6 67.49 1 0
0.58 113.09 1 0
0.71 24.86 1 0
0.45 69.74 1 0
0.65 71.54 1 0
0.55 96.33 1 0
0.82 22.15 1 0
0.46 98.56 1 0
0.61 19.54 1 0
0.58 60.19 1 0
0.52 116.99 1 0
0.6 74.15 1 0
0.37 110.67 1 0
0.58 124.47 1 0
0.62 62.68 1 0
0.3 18.04 1 0
0.55 111.28 1 0
0.51 47.25 1 0
0.6 40.87 1 0
0.54 81.04 1 0
0.52 20.21 1 0
0.61 108.57 1 0
0.55 88.88 1 0
0.53 51.05 1 0
0.61 87.88 1 0
0.55 84.93 1 0
0.5 87.9 1 0
0.55 55.65 1 0
0.56 39.27 1 0
0.61 33.55 1 0
0.61 45.27 1 0
0.39 133.69 1 0
0.44 18.05 1 0
0.43 73.89 1 0
0.71 16.89 1 0
0.58 78.61 1 0
0.44 84.94 1 0
0.53 111.99 1 0
0.45 60.31 1 0
0.47 50.55 1 0
0.5 63.91 1 0
0.53 43.7 1 0
0.44 61.82 1 0
0.57 113.77 1 0
0.48 128.71 1 0
0.57 18.31 1 0
0.36 15.47 1 0
0.46 144.15 1 0
0.6 123.77 1 0
0.65 83.52 1 0
0.49 70.06 1 0
0.56 65.82 1 0
0.53 37.05 1 0
0.63 78.94 1 0
0.5 88.04 1 0
0.43 94.75 1 0
0.49 55.71 1 0
0.65 22.99 1 0
0.53 132.52 1 0
0.71 19.59 1 0
0.53 114.91 1 0
0.51 150.7 1 0
0.55 16.76 1 0
0.7 83.8 1 0
0.66 19.72 1 0
0.43 74.09 1 0
0.41 41.01 1 0
0.43 18.14 1 0
0.47 55.5 1 0
0.57 60.98 1 0
0.63 108.94 1 0
0.36 75.79 1 0
0.55 19.23 1 0
0.71 44.32 1 0
0.59 20.45 1 0
0.71 21.01 1 0
0.66 70.33 1 0
0.57 52.65 1 0
0.51 17.47 1 0
0.58 41.18 1 0
0.45 78.67 1 0
0.41 48.71 1 0
0.52 65.79 1 0
0.51 50.24 1 0
0.57 22.53 1 0
0.85 22.04 1 0
0.46 45.99 1 0
0.74 17.86 1 0
0.6 49.52 1 0
0.74 23.87 1 0
0.45 63.42 1 0
0.53 59.5 1 0
0.74 21.33 1 0
0.6 55.52 1 0
0.68 71.56 1 0
0.69 18.78 1 0
0.75 21.03 1 0
0.79 60.8 1 0
0.79 20.06 1 0
0.74 35.35 1 0
0.75 51.88 1 0
0.78 67.42 1 0
0.7 38.31 1 0
0.74 36.58 1 0
0.73 38.34 1 0
0.72 17.16 1 0
0.75 27.91 1 0
0.83 23.47 1 0
0.77 30.81 1 0
0.86 36.82 1 0
0.79 47.79 1 0
0.77 18.76 1 0
0.76 22.43 1 0
0.79 46.82 1 0
0.39 89.09 1 0
0.42 62.95 1 0
0.48 42.74 1 0
0.44 19.55 1 0
0.78 54.6 1 0
0.44 18.98 1 0
0.63 38.61 1 0
0.79 43.51 1 0
0.84 19 1 0
0.79 31.24 1 0
0.91 31.57 1 0
0.64 40.84 1 0
0.58 116.85 1 0
0.65 53.13 1 0
0.65 43.69 1 0
0.48 109.92 1 0
0.79 21.21 1 0
0.47 65.39 1 0
0.6 112.41 1 0
0.53 118.48 1 0
0.62 99.46 1 0
0.38 83.59 1 0
0.35 21.35 1 0
0.34 122.83 1 0
0.34 19.29 1 0
0.33 61.26 1 0
0.41 40.88 1 0
0.56 23.2 1 0
0.47 78.64 1 0
0.43 56.26 1 0
0.53 18.65 1 0
0.48 55.25 1 0
0.51 70.21 1 0
0.58 38.29 1 0
0.57 59.59 1 0
0.34 109.63 1 0
0.54 40.95 1 0
0.55 19.05 1 0
0.48 82.68 1 0
0.42 36.78 1 0
0.49 102.52 1 0
0.4 22.04 1 0
0.53 116.38 1 0
0.44 92.43 1 0
0.41 35.87 1 0
0.41 102.76 1 0
0.45 19.35 1 0
0.42 37.56 1 0
0.47 87.56 1 0
0.35 66.93 1 0
0.43 84.81 1 0
0.45 102.26 1 0
0.48 94.06 1 0
0.52 83.25 1 0
0.56 122.92 1 0
0.53 18.3 1 0
0.53 59.26 1 0
0.61 61.72 1 0
0.58 22.65 1 0
0.51 112.74 1 0
0.49 82.6 1 0
0.57 73.24 1 0
0.53 36.19 1 0
0.49 58.82 1 0
0.53 38.07 1 0
0.62 18.68 1 0
0.55 22.03 1 0
0.28 17.7 1 0
0.28 123.52 1 0
0.28 77.5 1 0
0.27 137.99 1 0
0.31 69.94 1 0
0.76 33.52 1 0
0.56 129.58 1 0
0.65 72.43 1 0
0.52 92.4 1 0
0.49 18.12 1 0
0.77 72.83 1 0
0.77 43.07 1 0
0.75 50.56 1 0
0.79 21.95 1 0
0.64 77.27 1 0
0.86 56.04 1 0
0.75 64.93 1 0
0.76 21.13 1 0
0.51 98.31 1 0
0.64 45.28 1 0
0.62 20.6 1 0
0.35 84.89 1 0
0.51 37.37 1 0
0.57 21.01 1 0
0.51 47.38 1 0
0.61 50.26 1 0
0.59 64.84 1 0
0.64 21.97 1 0
0.65 133.95 1 0
0.44 117.67 1 0
0.68 118.11 1 0
0.49 56.61 1 0
0.55 100.68 1 0
0.5 55.88 1 0
0.58 15.44 1 0
0.51 28.41 1 0
0.55 21.55 1 0
0.72 17.16 1 0
0.52 124.93 1 0
0.7 21.71 1 0
0.68 21.99 1 0
0.67 35.63 1 0
0.69 22.01 1 0
0.73 26.19 1 0
0.41 30.6 1 0
0.39 19.38 1 0
0.43 93.71 1 0
0.4 18.33 1 0
0.53 14.91 1 0
0.72 23.57 1 0
0.52 62.54 1 0
0.76 23.57 1 0
0.5 69.08 1 0
0.58 97.96 1 0
0.61 17.15 1 0
0.48 28.32 1 0
0.45 65.58 1 0
0.63 17.78 1 0
0.34 91.05 1 0
0.34 16.54 1 0
0.34 16.68 1 0
0.35 86.82 1 0
0.32 109.56 1 0
0.4 55.7 1 0
0.38 20.01 1 0
0.41 38.25 1 0
0.41 23.78 1 0
0.35 54.1 1 0
0.47 25.57 1 0
0.47 74.61 1 0
0.51 16.57 1 0
0.46 105.2 1 0
0.45 46.05 1 0
0.42 59.63 1 0
0.35 69.86 1 0
0.41 18.48 1 0
0.54 59.13 1 0
0.4 42.75 1 0
0.45 71.18 1 0
0.44 87.08 1 0
0.59 48.12 0 0
0.86 37.7 0 0
0.46 103.11 0 0
0.53 40.75 0 0
0.49 22.52 0 0
0.87 23.34 0 0
0.92 14.11 0 0
0.85 26.98 0 0
0.67 33.26 0 0
0.49 104.03 0 0
0.56 95.55 0 0
0.68 86.64 0 0
0.66 84.98 0 0
0.56 71.98 0 0
0.52 24.59 0 0
0.51 62.9 0 0
0.5 71.53 0 0
0.62 19.54 0 0
0.68 91.36 0 0
0.54 38.31 0 0
0.46 28.87 0 0
0.4 72.85 0 0
0.49 61.14 0 0
0.84 22.66 0 0
0.72 44.56 0 0
0.82 21.56 0 0
0.51 112.47 0 0
0.7 20.13 0 0
0.45 72.17 0 0
0.59 17.68 0 0
0.52 29.36 0 0
0.57 74.24 0 0
0.52 93.32 0 0
0.63 22.07 0 0
0.65 27.87 0 0
0.5 75.03 0 0
0.85 32.33 0 0
0.54 33.78 0 0
0.59 93.63 0 0
0.64 53 0 0
0.55 19.14 0 0
0.56 37.45 0 0
0.44 52.74 0 0
0.68 42.78 0 0
0.65 75.94 0 0
0.54 61.82 0 0
0.51 41.51 0 0
0.49 17.48 0 0
0.62 45.81 0 0
0.64 53.11 0 0
0.63 18.59 0 0
0.59 107.36 0 0
0.57 34.28 0 0
0.56 42.49 0 0
0.62 18.62 0 0
0.69 73.06 0 0
0.51 19.11 0 0
0.56 81.19 0 0
0.55 103.82 0 0
0.53 29.16 0 0
0.72 22.05 0 0
0.62 30.27 0 0
0.59 25.68 0 0
0.72 69.82 0 0
0.67 38.71 0 0
0.63 82.54 0 0
0.6 24.27 0 0
0.57 74.24 0 0
0.62 51.3 0 0
0.62 83.65 0 0
0.74 21.26 0 0
0.5 78.3 0 0
0.41 84.2 0 0
0.54 70.35 0 0
0.56 81.58 0 0
0.37 72.23 0 0
0.4 70.9 0 0
0.47 29.9 0 0
0.59 31.96 0 0
0.51 54.27 0 0
0.62 54.08 0 0
0.44 109.39 0 0
0.58 22.41 0 0
0.52 125.62 0 0
0.52 22.6 0 0
0.5 107.44 0 0
0.51 89.81 0 0
0.48 99.71 0 0
0.67 120.69 0 0
0.54 19.49 0 0
0.6 69.12 0 0
0.39 119.52 0 0
0.4 117.77 0 0
0.47 135.36 0 0
0.5 39.36 0 0
0.57 25.72 0 0
0.69 47.53 0 0
0.61 21.74 0 0
0.76 35.63 0 0
0.7 63.36 0 0
0.54 46.9 0 0
0.87 16.9 0 0
0.75 58.07 0 0
0.72 20.98 0 0
0.44 60.38 0 0
0.56 123.43 0 0
0.59 119.94 0 0
0.57 118.54 0 0
0.54 75.93 0 0
0.58 22.93 0 0
0.57 61.43 0 0
0.51 17.75 0 0
0.54 19.17 0 0
0.41 105.08 0 0
0.36 118.13 0 0
0.51 117.9 0 0
0.5 23.49 0 0
0.55 89.26 0 0
0.49 74.77 0 0
0.87 39.7 0 0
0.86 17.31 0 0
0.83 28.46 0 0
0.67 19.2 0 0
0.88 37.68 0 0
0.73 17.43 0 0
0.52 65.17 0 0
0.57 21.75 0 0
0.51 32.52 0 0
0.41 21.67 0 0
0.41 119.08 0 0
0.43 34.45 0 0
0.56 59.77 0 0
0.67 14.55 0 0
0.52 51.33 0 0
0.26 119.32 0 0
0.42 95.62 0 0
0.62 19.38 0 0
0.5 37.43 0 0
0.38 118.17 0 0
0.45 94.47 0 0
0.74 82.3 0 0
0.59 86.75 0 0
0.62 79.17 0 0
0.7 19.81 0 0
0.64 25.09 0 0
0.62 18.54 0 0
0.52 54.97 0 0
0.49 98.92 0 0
0.49 58.99 0 0
0.4 39.91 0 0
0.48 27.47 0 0
0.46 100.1 0 0
0.45 103.63 0 0
0.5 26.72 0 0
0.56 19.99 0 0
0.5 40.33 0 0
0.55 19.15 0 0
0.43 111.12 0 0
0.61 36.83 0 0
0.74 20.99 0 0
0.74 33.14 0 0
0.4 20.06 0 0
0.45 85.27 0 0
0.48 32.26 0 0
0.55 55.05 0 0
0.5 54.2 0 0
0.77 19.46 0 0
0.69 44.54 0 0
0.26 87.2 0 0
0.26 28.5 0 0
0.28 62.04 0 0
0.34 27.18 0 0
0.26 115.97 0 0
0.55 72.2 0 0
0.51 18.55 0 0
0.41 68.69 0 0
0.66 56.42 0 0
0.58 86.77 0 0
0.7 20.58 0 0
0.49 21.57 0 0
0.53 59.18 0 0
0.57 29.87 0 0
0.63 43.28 0 0
0.5 114.62 0 0
0.47 42.09 0 0
0.46 27.26 0 0
0.44 37.81 0 0
0.77 28.58 0 0
0.41 54.31 0 0
0.59 81.46 0 0
0.59 24.58 0 0
0.46 20.99 0 0
0.82 118.05 0 0
0.43 34.67 0 0
0.5 120.77 0 0
0.38 53.54 0 0
0.39 22.4 0 0
0.44 38.51 0 0
0.42 96.4 0 0
0.46 77.12 0 0
0.45 91.46 0 0
0.52 84.41 0 0
0.41 90.34 0 0
0.63 18.05 0 0
0.61 76.08 0 0
0.63 25.18 0 0
0.53 44.2 0 0
0.8 17.95 0 0
0.71 26.75 0 0
0.69 41.48 0 0
0.52 56.55 0 0
0.85 18.61 0 0
0.5 38.91 0 0
0.56 21.71 0 0
0.54 21.27 0 0
0.68 18.16 0 0
0.63 36.11 0 0
0.56 54.08 0 0
0.44 70.06 0 0
0.67 18.72 0 0
0.48 60 0 0
0.63 19.67 0 0
0.57 144.14 0 0
0.47 20.27 0 0
0.59 114.13 0 0
0.55 118.8 0 0
0.49 23.53 0 0
0.5 153.22 0 0
0.72 20.03 0 0
0.67 26.26 0 0
0.66 45.08 0 0
0.8 19.33 0 0
0.33 129.36 0 0
0.46 104.49 0 0
0.4 121.06 0 0
0.52 91.29 0 0
0.63 61.82 0 0
0.53 45.79 0 0
0.57 78.19 0 0
0.38 72.64 0 0
0.64 21.44 0 0
0.7 18.3 0 0
0.49 91.43 0 0
0.5 93.78 0 0
0.59 43.43 0 0
0.24 74.86 0 0
0.65 20.05 0 0
0.55 76.47 0 0
0.55 54.56 0 0
0.56 59.81 0 0
0.74 50.98 0 0
0.83 18.28 0 0
0.75 37.7 0 0
0.68 21.62 0 0
0.71 20.26 0 0
0.51 122.44 0 0
0.68 29.98 0 0
0.49 65.87 0 0
0.52 39.88 0 0
0.55 76.78 0 0
0.66 18.28 0 0
0.51 87.85 0 0
0.54 119.32 0 0
0.55 39.96 0 0
0.5 25.67 0 0
0.57 21.51 0 0
0.47 85.91 0 0
0.6 87.33 0 0
0.55 79.37 0 0
0.54 61.92 0 0
0.57 38.86 0 0
0.61 98.6 0 0
0.37 105.02 0 0
0.65 116.36 0 0
0.44 64.48 0 0
0.47 17.4 0 0
0.36 113.61 0 0
0.55 62.94 0 0
0.68 90.19 0 0
0.51 119.25 0 0
0.47 124.44 0 0
0.76 18.71 0 0
0.68 23.04 0 0
0.59 23.97 0 0
0.48 83.46 0 0
0.58 66.15 0 0
0.66 17.68 0 0
0.52 116.31 0 0
0.57 21.68 0 0
0.52 15.58 0 0
0.66 23.7 0 0
0.54 93.62 0 0
0.61 101.38 0 0
0.55 97.43 0 0
0.45 110.28 0 0
0.47 86.12 0 0
0.47 37.1 0 0
0.53 50.92 0 0
0.6 30.69 0 0
0.55 17.69 0 0
0.61 25.97 0 0
0.44 70.71 0 0
0.77 18.87 0 0
0.69 35.2 0 0
0.53 122.24 0 0
0.81 28.84 0 0
0.73 57.14 0 0
0.6 53.72 0 0
0.77 21.79 0 0
0.73 57.75 0 0
0.77 32.33 0 0
0.9 19.23 0 0
0.68 41.02 0 0
0.5 124.47 0 0
0.54 101.19 0 0
0.63 29.95 0 0
0.61 65.35 0 0
0.7 18.02 0 0
0.61 74.41 0 0
0.62 34.27 0 0
0.63 66.87 0 0
0.51 34.86 0 0
0.53 58.44 0 0
0.48 60.81 0 0
0.79 19.85 0 0
0.6 114.3 0 0
0.64 19.06 0 0
0.6 57.35 0 0
0.75 20.04 0 0
0.52 36.48 0 0
0.54 77.18 0 0
0.52 69.95 0 0
0.53 121.54 0 0
0.52 29.81 0 0
0.57 118.04 0 0
0.53 41.92 0 0
0.54 112.6 0 0
0.6 19.42 0 0
0.44 83.64 0 0
0.45 26.48 0 0
0.76 75.64 0 0
0.65 19.25 0 0
0.52 126.2 0 0
0.47 40.49 0 0
0.47 115.85 0 0
0.59 18.01 0 0
0.53 36.1 0 0
0.52 68.11 0 0
0.72 56.2 0 0
0.55 39.81 0 0
0.7 17.45 0 0
0.54 94.71 0 0
0.71 29.81 0 0
0.73 39.28 0 0
0.51 51.01 0 0
0.63 17.2 0 0
0.51 82.43 0 0
0.55 74.03 0 0
0.63 38.21 0 0
0.68 14.07 0 0
0.66 29.76 0 0
0.64 31.15 0 0
0.62 30.01 0 0
0.62 38.5 0 0
0.47 34.85 0 0
0.68 20.38 0 0
0.48 59.2 0 0
0.48 44.97 0 0
0.65 80.27 0 0
0.59 102.68 0 0
0.53 16.15 0 0
0.52 58.27 0 0
0.55 32.12 0 0
0.59 60.33 0 0
0.67 29.95 0 0
0.49 27.42 0 0
0.78 20.34 0 0
0.62 24.82 0 0
0.64 24.09 0 0
0.64 82.25 0 0
0.63 56.85 0 0
0.62 65.23 0 0
0.58 21.88 0 0
0.61 22.91 0 0
0.51 30.47 0 0
0.88 24.31 0 0
0.82 20.98 0 0
0.86 20.6 0 0
0.76 33.84 0 0
0.78 22.74 0 0
0.81 21.96 0 0
0.86 20.48 0 0
0.8 20.36 0 0
0.5 89.26 0 0
0.59 71.64 0 0
0.55 21.19 0 0
0.5 112.74 0 0
0.55 106.35 0 0
0.54 81.77 0 0
0.54 17.85 0 0
0.51 20.43 0 0
0.56 96.43 0 0
0.69 20.63 0 0
0.53 41 0 0
0.56 65.3 0 0
0.67 23.55 0 0
0.49 23.92 0 0
0.51 52.02 0 0
0.74 22.23 0 0
0.38 23.27 0 0
0.59 19.8 0 0
0.47 74.46 0 0
0.5 116.36 0 0
0.57 33.46 0 0
0.49 110.47 0 0
0.68 46.86 0 0
0.8 94.95 0 0
0.78 17.66 0 0
0.69 18.75 0 0
0.54 97.14 0 0
0.53 68.97 0 0
0.55 90.51 0 0
0.5 134.79 0 0
0.55 95.72 0 0
0.47 81.34 0 0
0.65 33.66 0 0
0.53 103.54 0 0
0.42 103.96 0 0
0.48 26.09 0 0
0.48 19.24 0 0
0.46 18.42 0 0
0.43 99.71 0 0
0.56 21.22 0 0
0.63 19.81 0 0
0.78 118.45 0 0
0.54 18.57 0 0
0.57 68.9 0 0
0.45 59.21 0 0
0.24 125.77 0 0
0.91 21.89 0 0
0.53 18.05 0 0
0.5 18.57 0 0
0.63 31.72 0 0
0.56 17.64 0 0
0.61 35.09 0 0
0.39 56.57 0 0
0.31 17.33 0 0
0.52 39.22 0 0
0.6 50.1 0 0
0.49 77.14 0 0
0.62 43.55 0 0
0.38 96.86 0 0
0.64 40.63 0 0
0.56 28.05 0 0
0.62 34.56 0 0
0.66 33.48 0 0
0.48 18.03 0 0
0.45 93.24 0 0
0.4 100.36 0 0
0.47 50.72 0 0
0.5 100.84 0 0
0.52 65.21 0 0
0.63 19.48 0 0
0.57 17.94 0 0
0.64 33.7 0 0
0.6 40.02 0 0
0.43 84.1 0 0
0.52 95.29 0 0
0.4 78.2 0 0
0.52 18.09 0 0
0.48 82.15 0 0
0.73 15.58 0 0
0.51 108.78 0 0
0.36 41.08 0 0
0.52 27.97 0 0
0.61 22.56 0 0
0.52 18.51 0 0
0.56 18.83 0 0
0.51 18.97 0 0
0.72 16.92 0 0
0.7 112.73 0 0
0.35 54.49 0 0
0.5 22.83 0 0
0.5 78.22 0 0
0.57 74.29 0 0
0.48 47.8 0 0
0.42 55.69 0 0
0.6 64.48 0 0
0.62 65.07 0 0
0.62 75.48 0 0
0.54 66.02 0 0
0.63 23.8 0 0
0.67 35.5 0 0
0.56 65.42 0 0
0.68 24.24 0 0
0.49 118.25 0 0
0.56 95.97 0 0
0.53 40.37 0 0
0.57 19.78 0 0
0.63 112.79 0 0
0.46 89.73 0 0
0.77 17.77 0 0
0.47 24.6 0 0
0.74 105.24 0 0
0.5 24.26 0 0
0.54 150.82 0 0
0.66 119.45 0 0
0.64 20.33 0 0
0.47 24.63 0 0
0.59 141.71 0 0
0.55 18.43 0 0
0.46 79.7 0 0
0.5 20.59 0 0
0.6 15.7 0 0
0.63 27.26 0 0
0.57 30.65 0 0
0.55 35.74 0 0
0.66 37.05 0 0
0.54 22.56 0 0
0.61 21.6 0 0
0.46 20.36 0 0
0.67 26.44 0 0
0.48 33.05 0 0
0.52 72.08 0 0
0.47 80.02 0 0
0.6 22.59 0 0
0.58 40.63 0 0
0.47 21.83 0 0
0.75 24.86 0 0
0.59 26.35 0 0
0.53 45.99 0 0
0.63 16.92 0 0
0.67 22.15 0 0
0.49 98.56 0 0
0.55 66.71 0 0
0.65 74.15 0 0
0.6 39.39 0 0
0.57 100.4 0 0
0.73 17.7 0 0
0.58 58.07 0 0
0.57 138.33 0 0
0.49 81.98 0 0
0.5 51.62 0 0
0.67 95.6 0 0
0.52 73.63 0 0
0.61 30.33 0 0
0.63 18.04 0 0
0.58 114.11 0 0
0.61 110.09 0 0
0.43 50.97 0 0
0.45 31.15 0 0
0.65 35.09 0 0
0.7 20.21 0 0
0.48 57.4 0 0
0.53 121.06 0 0
0.47 105.22 0 0
0.43 55.23 0 0
0.65 51.05 0 0
0.57 72.56 0 0
0.48 87.88 0 0
0.6 78.32 0 0
0.79 25.48 0 0
0.71 59.1 0 0
0.75 33.55 0 0
0.78 57.78 0 0
0.88 26.39 0 0
0.88 20.99 0 0
0.8 39.99 0 0
0.66 44.35 0 0
0.63 24.66 0 0
0.79 32.89 0 0
0.45 142.48 0 0
0.62 42.6 0 0
0.85 16.89 0 0
0.48 135.02 0 0
0.66 33.2 0 0
0.7 63.91 0 0
0.58 36.33 0 0
0.4 15.47 0 0
0.48 109.9 0 0
0.43 17.2 0 0
0.46 83.52 0 0
0.67 40.26 0 0
0.41 94.75 0 0
0.73 20.74 0 0
0.68 67.01 0 0
0.38 55.71 0 0
0.58 22.99 0 0
0.46 59.92 0 0
0.51 19.59 0 0
0.65 21.2 0 0
0.54 75.39 0 0
0.24 130.26 0 0
0.6 48.82 0 0
0.55 35.64 0 0
0.71 83.8 0 0
0.78 19.72 0 0
0.57 41.01 0 0
0.78 18.14 0 0
0.48 28.95 0 0
0.49 47.17 0 0
0.46 21.14 0 0
0.49 37.31 0 0
0.63 20.45 0 0
0.55 21.01 0 0
0.48 54.45 0 0
0.46 52.1 0 0
0.42 94.58 0 0
0.57 33.05 0 0
0.48 65.21 0 0
0.49 84.6 0 0
0.54 56.9 0 0
0.56 86.23 0 0
0.79 22.53 0 0
0.66 56.19 0 0
0.75 22.04 0 0
0.57 107.88 0 0
0.77 17.86 0 0
0.65 23.87 0 0
0.59 87.59 0 0
0.61 61.29 0 0
0.7 47.14 0 0
0.54 71.56 0 0
0.46 18.78 0 0
0.46 21.03 0 0
0.55 60.8 0 0
0.52 51.88 0 0
0.53 67.42 0 0
0.45 36.07 0 0
0.55 17.16 0 0
0.74 36.82 0 0
0.53 140.95 0 0
0.53 18.76 0 0
0.48 22.43 0 0
0.59 120.2 0 0
0.44 46.82 0 0
0.5 62.89 0 0
0.61 18.69 0 0
0.71 42.74 0 0
0.57 35.48 0 0
0.58 19.55 0 0
0.67 54.6 0 0
0.58 42.14 0 0
0.63 18.98 0 0
0.46 37.76 0 0
0.75 19 0 0
0.48 117.73 0 0
0.56 31.24 0 0
0.66 31.57 0 0
0.53 23.38 0 0
0.55 40.64 0 0
0.53 23.59 0 0
0.65 41.33 0 0
0.47 78.58 0 0
0.54 40 0 0
0.57 72.45 0 0
0.61 41.44 0 0
0.45 105.59 0 0
0.8 21.21 0 0
0.69 112.41 0 0
0.65 18.5 0 0
0.65 99.46 0 0
0.53 53.54 0 0
0.53 56.47 0 0
0.53 21.35 0 0
0.49 48.83 0 0
0.58 63.18 0 0
0.57 69.09 0 0
0.59 19.29 0 0
0.47 96.35 0 0
0.6 23.2 0 0
0.62 25.67 0 0
0.48 65.03 0 0
0.64 19.28 0 0
0.5 26.23 0 0
0.58 23.04 0 0
0.43 52.72 0 0
0.52 18.65 0 0
0.81 23.93 0 0
0.81 55.25 0 0
0.71 37.37 0 0
0.58 23.09 0 0
0.33 72.64 0 0
0.75 42.69 0 0
0.8 59.59 0 0
0.59 34.69 0 0
0.74 19.05 0 0
0.4 17.67 0 0
0.59 21.75 0 0
0.47 68.73 0 0
0.51 118.63 0 0
0.63 19.86 0 0
0.51 36.78 0 0
0.5 55.05 0 0
0.52 19.6 0 0
0.56 61.82 0 0
0.62 94.85 0 0
0.55 89.67 0 0
0.65 102.52 0 0
0.59 22.04 0 0
0.47 18.59 0 0
0.56 84 0 0
0.62 102.88 0 0
0.73 19.35 0 0
0.5 33.74 0 0
0.75 84.81 0 0
0.59 24.87 0 0
0.55 102.26 0 0
0.73 36.36 0 0
0.58 56.15 0 0
0.78 18.3 0 0
0.6 31.66 0 0
0.76 22.65 0 0
0.64 16.98 0 0
0.47 133.34 0 0
0.46 41.23 0 0
0.47 47.16 0 0
0.56 18.68 0 0
0.52 22.03 0 0
0.49 64.21 0 0
0.38 77.27 0 0
0.4 48.48 0 0
0.37 71.83 0 0
0.41 61.32 0 0
0.48 24.56 0 0
0.68 52.69 0 0
0.41 18.12 0 0
0.58 43.55 0 0
0.55 46.28 0 0
0.63 50.56 0 0
0.48 65.15 0 0
0.57 77.27 0 0
0.61 56.04 0 0
0.58 19.23 0 0
0.46 79.16 0 0
0.52 65.01 0 0
0.66 20.6 0 0
0.61 50.26 0 0
0.78 21.97 0 0
0.52 66.38 0 0
0.69 21.82 0 0
0.41 87.7 0 0
0.75 36.29 0 0
0.64 43.31 0 0
0.83 15.44 0 0
0.77 29.17 0 0
0.83 28.41 0 0
0.85 28.03 0 0
0.52 80.02 0 0
0.67 20.66 0 0
0.73 41.35 0 0
0.8 21.55 0 0
0.59 48.42 0 0
0.55 147.33 0 0
0.55 130.93 0 0
0.64 103.12 0 0
0.53 151.2 0 0
0.53 124.23 0 0
0.54 30.17 0 0
0.55 19.84 0 0
0.45 17.06 0 0
0.68 93.71 0 0
0.46 34.76 0 0
0.65 77.69 0 0
0.51 37.06 0 0
0.73 14.91 0 0
0.6 90.7 0 0
0.63 16.72 0 0
0.58 23.57 0 0
0.5 117.74 0 0
0.61 20.95 0 0
0.55 23.57 0 0
0.5 46.52 0 0
0.5 30.74 0 0
0.53 17.15 0 0
0.49 31.45 0 0
0.49 17.78 0 0
0.39 41.68 0 0
0.45 16.68 0 0
0.4 18.87 0 0
0.36 48.71 0 0
0.42 39.71 0 0
0.61 20.01 0 0
0.62 38.25 0 0
0.51 93.67 0 0
0.52 58.65 0 0
0.57 41.97 0 0
0.49 60.82 0 0
0.44 78.02 0 0
0.58 38.9 0 0
0.58 25.57 0 0
0.61 16.57 0 0
0.69 105.2 0 0
0.55 18.48 0 0
0.47 60.51 0 0
0.76 26.8 0 0
0.71 87.08 0 0
0.56 107.53 0 0
0.71 118.3 0 0
0.56 22.52 0 0
0.46 74.9 0 0
0.84 23.34 0 0
0.29 38.96 0 0
0.74 14.11 0 0
0.71 109.83 0 0
0.68 31.5 0 0
0.75 115.64 0 0
0.7 96.68 0 0
0.72 93.03 0 0
0.54 30.08 0 0
0.45 36.58 0 0
0.5 66.63 0 0
0.71 73.59 0 0
0.31 49.78 0 0
0.55 72.85 0 0
0.61 54.84 0 0
0.74 81.21 0 0
0.57 51.28 0 0
0.56 115.37 0 0
0.57 121.38 0 0
0.5 67.04 0 0
0.63 22.66 0 0
0.51 44.56 0 0
0.48 51.07 0 0
0.5 20.13 0 0
0.47 57.27 0 0
0.65 29.36 0 0
0.66 32.11 0 0
0.4 27.87 0 0
0.5 19.03 0 0
0.66 81.36 0 0
0.52 63.52 0 0
0.55 120.93 0 0
0.5 58.21 0 0
0.7 23.01 0 0
0.64 74.4 0 0
0.66 53.65 0 0
0.39 29.72 0 0
0.41 20.72 0 0
0.45 71.41 0 0
0.62 17.48 0 0
0.73 45.7 0 0
0.65 69.23 0 0
0.55 107.36 0 0
0.5 49.26 0 0
0.62 96.94 0 0
0.74 17.89 0 0
0.51 62.94 0 0
0.62 84.73 0 0
0.38 55.25 0 0
0.42 18.62 0 0
0.77 19.59 0 0
0.74 22.05 0 0
0.87 69.82 0 0
0.76 45.92 0 0
0.62 83.65 0 0
0.49 21.26 0 0
0.79 84.2 0 0
0.56 81.58 0 0
0.67 46.51 0 0
0.72 56.22 0 0
0.6 92.9 0 0
0.52 38.68 0 0
0.48 19.96 0 0
0.46 78.46 0 0
0.7 57.27 0 0
0.56 89.25 0 0
0.61 99.71 0 0
0.61 40.52 0 0
0.86 120.69 0 0
0.74 24.04 0 0
0.56 69.12 0 0
0.36 19.16 0 0
0.58 66.31 0 0
0.53 58.77 0 0
0.63 19.03 0 0
0.67 35.4 0 0
0.66 26.99 0 0
0.74 31.35 0 0
0.38 87.72 0 0
0.73 16.74 0 0
0.77 56.67 0 0
0.51 38.73 0 0
0.68 47.73 0 0
0.77 63.88 0 0
0.45 104.14 0 0
0.5 74.86 0 0
0.47 55.46 0 0
0.69 16.9 0 0
0.54 47.26 0 0
0.51 20.76 0 0
0.62 64.71 0 0
0.62 89.26 0 0
0.58 64.6 0 0
0.63 99.42 0 0
0.83 74.75 0 0
0.78 52.1 0 0
0.69 111.55 0 0
0.84 39.12 0 0
0.73 17.43 0 0
0.46 124.38 0 0
0.51 28.05 0 0
0.6 55.61 0 0
0.66 19.15 0 0
0.61 55.49 0 0
0.51 31.71 0 0
0.52 34.58 0 0
0.62 19.72 0 0
0.61 25.82 0 0
0.57 133.57 0 0
0.63 19.38 0 0
0.58 60.44 0 0
0.64 129.03 0 0
0.65 82.3 0 0
0.76 36.08 0 0
0.8 56.84 0 0
0.34 35.86 0 0
0.4 24.35 0 0
0.48 18.54 0 0
0.71 88.59 0 0
0.63 50.56 0 0
0.38 68.42 0 0
0.57 112.38 0 0
0.54 21.27 0 0
0.48 35.54 0 0
0.48 64.39 0 0
0.37 88.02 0 0
0.52 47.61 0 0
0.53 42.03 0 0
0.73 19.99 0 0
0.52 62.55 0 0
0.58 50.06 0 0
0.53 36.83 0 0
0.62 123.34 0 0
0.63 20.99 0 0
0.46 54.26 0 0
0.65 52.8 0 0
0.61 59.7 0 0
0.4 78.45 0 0
0.54 102.21 0 0
0.46 85.45 0 0
0.88 19.46 0 0
0.51 78.41 0 0
0.59 44.54 0 0
0.61 119.98 0 0
0.58 45.25 0 0
0.41 82.86 0 0
0.46 28.5 0 0
0.4 85.73 0 0
0.44 27.18 0 0
0.52 129.06 0 0
0.53 18.55 0 0
0.76 20.58 0 0
0.4 21.57 0 0
0.49 84.08 0 0
0.66 103.65 0 0
0.57 109.21 0 0
0.55 120.54 0 0
0.76 46.79 0 0
0.71 94.09 0 0
0.72 31.78 0 0
0.8 151.41 0 0
0.68 125.4 0 0
0.53 46.95 0 0
0.55 98.13 0 0
0.64 24.58 0 0
0.87 118.05 0 0
0.58 111.02 0 0
0.6 103.26 0 0
0.52 76.59 0 0
0.67 53.94 0 0
0.58 95.29 0 0
0.66 98.29 0 0
0.63 78.44 0 0
0.57 91.39 0 0
0.58 66.56 0 0
0.55 130.07 0 0
0.64 18.05 0 0
0.42 19.5 0 0
0.58 126.37 0 0
0.66 50.08 0 0
0.57 111.46 0 0
0.72 25.18 0 0
0.43 125.26 0 0
0.62 129.54 0 0
0.79 17.95 0 0
0.64 26.75 0 0
0.67 101.87 0 0
0.72 57.99 0 0
0.72 18.61 0 0
0.57 123.12 0 0
0.62 88.68 0 0
0.73 23.25 0 0
0.43 68.95 0 0
0.79 79.1 0 0
0.49 38.91 0 0
0.71 21.71 0 0
0.66 79.85 0 0
0.75 35.01 0 0
0.84 32.88 0 0
0.63 21.27 0 0
0.76 94.97 0 0
0.66 42.52 0 0
0.67 109.61 0 0
0.59 116.58 0 0
0.63 113.12 0 0
0.73 17.7 0 0
0.68 18.72 0 0
0.62 60 0 0
0.72 19.67 0 0
0.48 60.55 0 0
0.67 37.93 0 0
0.7 106.48 0 0
0.45 58.02 0 0
0.43 55 0 0
0.39 20.27 0 0
0.54 43.48 0 0
0.84 20.03 0 0
0.82 19.33 0 0
0.61 105.73 0 0
0.28 68.8 0 0
0.71 25.03 0 0
0.41 63.44 0 0
0.5 62.8 0 0
0.45 51.37 0 0
0.45 92.6 0 0
0.39 18.3 0 0
0.48 29.62 0 0
0.42 101.92 0 0
0.56 76 0 0
0.6 59.71 0 0
0.61 108.11 0 0
0.6 18.28 0 0
0.51 87 0 0
0.69 21.62 0 0
0.55 52.52 0 0
0.54 63.56 0 0
0.49 84.87 0 0
0.51 65.87 0 0
0.64 87.1 0 0
0.78 18.28 0 0
0.69 19.53 0 0
0.58 52.52 0 0
0.5 127.84 0 0
0.47 123.52 0 0
0.63 41.34 0 0
0.64 22.73 0 0
0.56 91.58 0 0
0.63 54.21 0 0
0.75 98.6 0 0
0.55 23.12 0 0
0.72 22.68 0 0
0.62 18.05 0 0
0.64 122.22 0 0
0.68 116.36 0 0
0.7 119.45 0 0
0.7 123.12 0 0
0.75 98.62 0 0
0.74 90.19 0 0
0.74 124.44 0 0
0.73 18.71 0 0
0.73 79.65 0 0
0.71 23.04 0 0
0.72 23.97 0 0
0.67 49.54 0 0
0.77 17.68 0 0
0.75 125.98 0 0
0.61 75.27 0 0
0.52 41.97 0 0
0.46 88.23 0 0
0.74 81.01 0 0
0.54 20.78 0 0
0.62 23.05 0 0
0.44 36.08 0 0
0.52 55.5 0 0
0.71 101.09 0 0
0.44 79.76 0 0
0.44 70.3 0 0
0.53 19.69 0 0
0.69 61.95 0 0
0.69 40.61 0 0
0.58 71.33 0 0
0.53 54.17 0 0
0.67 57.87 0 0
0.72 50.92 0 0
0.55 42.07 0 0
0.27 30.69 0 0
0.46 36.09 0 0
0.37 100.86 0 0
0.64 57.75 0 0
0.57 58.43 0 0
0.55 42.41 0 0
0.44 35.82 0 0
0.46 58.14 0 0
0.53 21.43 0 0
0.76 17.69 0 0
0.55 25.97 0 0
0.6 38.56 0 0
0.65 18.87 0 0
0.66 56.28 0 0
0.58 108.64 0 0
0.6 28.84 0 0
0.61 57 0 0
0.52 49.45 0 0
0.64 23.44 0 0
0.52 38.12 0 0
0.5 21.3 0 0
0.5 97.61 0 0
0.51 57.35 0 0
0.68 20.04 0 0
0.51 117.76 0 0
0.5 74.72 0 0
0.65 51.82 0 0
0.79 118.93 0 0
0.58 72.55 0 0
0.65 59.99 0 0
0.71 115.92 0 0
0.69 64.42 0 0
0.65 126.22 0 0
0.54 60.27 0 0
0.7 32.86 0 0
0.47 57.17 0 0
0.77 41.92 0 0
0.63 19.29 0 0
0.52 42.83 0 0
0.58 115.67 0 0
0.48 19.42 0 0
0.6 54.85 0 0
0.75 19.25 0 0
0.52 161.39 0 0
0.55 129.68 0 0
0.55 90.05 0 0
0.49 53.8 0 0
0.58 34.53 0 0
0.54 36.1 0 0
0.68 56.2 0 0
0.57 70.15 0 0
0.68 32.55 0 0
0.59 85.4 0 0
0.63 56.04 0 0
0.68 39.81 0 0
0.64 118.52 0 0
0.65 117.72 0 0
0.85 29.81 0 0
0.63 49.33 0 0
0.5 24.37 0 0
0.67 17.2 0 0
0.59 37.3 0 0
0.69 41.52 0 0
0.56 28.24 0 0
0.49 14.07 0 0
0.38 31.15 0 0
0.53 30.01 0 0
0.46 48.2 0 0
0.74 62.91 0 0
0.68 45.61 0 0
0.61 61.18 0 0
0.69 78.34 0 0
0.72 73.45 0 0
0.53 52.2 0 0
0.77 60.15 0 0
0.58 79.46 0 0
0.72 59.2 0 0
0.54 66.56 0 0
0.73 77.73 0 0
0.72 102.68 0 0
0.69 16.15 0 0
0.39 87.98 0 0
0.77 27.42 0 0
0.51 24.82 0 0
0.54 86.36 0 0
0.42 80.2 0 0
0.52 30.47 0 0
0.7 39.44 0 0
0.78 24.31 0 0
0.65 20.6 0 0
0.6 83.78 0 0
0.7 33.84 0 0
0.65 21.96 0 0
0.67 20.48 0 0
0.72 20.36 0 0
0.66 71.64 0 0
0.74 73.47 0 0
0.7 112.74 0 0
0.67 85.67 0 0
0.57 81.77 0 0
0.69 130.12 0 0
0.54 55.26 0 0
0.68 59.28 0 0
0.62 20.43 0 0
0.41 27.47 0 0
0.53 40.5 0 0
0.65 80.66 0 0
0.46 33.5 0 0
0.64 95.43 0 0
0.5 44.57 0 0
0.65 22.23 0 0
0.67 31.65 0 0
0.55 39.34 0 0
0.47 46.01 0 0
0.48 140.9 0 0
0.48 40.25 0 0
0.52 64.36 0 0
0.51 33.46 0 0
0.41 102.68 0 0
0.52 84.1 0 0
0.54 52.69 0 0
0.5 107.31 0 0
0.5 103.96 0 0
0.57 56.24 0 0
0.49 37.04 0 0
0.6 104.06 0 0
0.53 69.93 0 0
0.6 103.45 0 0
0.65 21.22 0 0
0.62 119.86 0 0
0.73 19.81 0 0
0.52 119.36 0 0
0.73 118.45 0 0
0.56 118.47 0 0
0.68 18.57 0 0
0.68 97.64 0 0
0.64 51.78 0 0
0.61 21.89 0 0
0.69 60.05 0 0
0.69 89.97 0 0
0.65 30.47 0 0
0.53 141.76 0 0
0.71 18.05 0 0
0.55 38.4 0 0
0.62 38.67 0 0
0.33 23.91 0 0
0.51 17.64 0 0
0.36 62.71 0 0
0.34 53.45 0 0
0.33 47.26 0 0
0.64 106.89 0 0
0.51 97.26 0 0
0.65 21.1 0 0
0.64 71.04 0 0
0.75 40.63 0 0
0.64 69.6 0 0
0.71 28.05 0 0
0.61 48.39 0 0
0.67 74.76 0 0
0.66 122.33 0 0
0.64 64.05 0 0
0.75 148.75 0 0
0.63 28.86 0 0
0.66 127.99 0 0
0.72 127.52 0 0
0.57 61.02 0 0
0.5 19.68 0 0
0.34 68.01 0 0
0.7 19.48 0 0
0.64 37.95 0 0
0.61 103.48 0 0
0.62 18.09 0 0
0.61 15.58 0 0
0.73 41.08 0 0
0.57 18.78 0 0
0.57 22.56 0 0
0.51 103.21 0 0
0.71 18.83 0 0
0.54 95.6 0 0
0.47 46.21 0 0
0.85 16.92 0 0
0.54 38.13 0 0
0.79 112.73 0 0
0.69 29.8 0 0
0.6 53.61 0 0
0.54 88.14 0 0
0.32 54.49 0 0
0.54 101.36 0 0
0.56 18.75 0 0
0.51 40.55 0 0
0.52 96.64 0 0
0.67 57.87 0 0
0.57 57.51 0 0
0.77 64.48 0 0
0.61 47.93 0 0
0.63 82.29 0 0
0.64 89.87 0 0
0.87 75.48 0 0
0.57 105.41 0 0
0.55 94.21 0 0
0.85 35.5 0 0
0.38 93.94 0 0
0.88 24.24 0 0
0.49 68.74 0 0
0.47 95.97 0 0
0.3 79.52 0 0
0.69 31.95 0 0
0.74 112.79 0 0
0.87 17.77 0 0
0.73 97.29 0 0
0.6 54.31 0 0
0.56 115.5 0 0
0.78 105.24 0 0
0.51 61.15 0 0
0.6 20.33 0 0
0.58 48.67 0 0
0.47 51.77 0 0
0.44 79.7 0 0
0.42 101.74 0 0
0.45 76.36 0 0
0.49 58.81 0 0
0.37 93.27 0 0
0.45 92.9 0 0
0.39 112.76 0 0
0.4 72.24 0 0
0.42 59.43 0 0
0.72 63.36 0 0
0.64 69.73 0 0
0.65 26.44 0 0
0.56 80.44 0 0
0.66 63.4 0 0
0.67 75.47 0 0
0.69 52.4 0 0
0.68 77.31 0 0
0.54 22.59 0 0
0.86 55.31 0 0
0.54 21.83 0 0
0.76 24.86 0 0
0.8 26.35 0 0
0.58 45.99 0 0
0.66 22.15 0 0
0.44 39.39 0 0
0.55 35.43 0 0
0.59 17.7 0 0
0.55 36.62 0 0
0.4 16.52 0 0
0.69 62.68 0 0
0.49 47.35 0 0
0.68 40.87 0 0
0.62 117.49 0 0
0.72 18.54 0 0
0.54 108.37 0 0
0.55 23.28 0 0
0.51 71.31 0 0
0.6 105.22 0 0
0.68 51.05 0 0
0.59 81.7 0 0
0.69 100.87 0 0
0.61 84.93 0 0
0.47 87.9 0 0
0.58 55.65 0 0
0.68 45.27 0 0
0.62 57.78 0 0
0.48 56.4 0 0
0.73 18.05 0 0
0.52 33.37 0 0
0.53 17.64 0 0
0.57 42.19 0 0
0.64 42.6 0 0
0.68 16.89 0 0
0.49 82.6 0 0
0.63 63.91 0 0
0.7 59.21 0 0
0.53 110.96 0 0
0.56 18.31 0 0
0.63 15.47 0 0
0.54 53.53 0 0
0.52 144.15 0 0
0.71 123.77 0 0
0.61 53.53 0 0
0.64 30.02 0 0
0.39 40.26 0 0
0.59 122.6 0 0
0.81 20.94 0 0
0.71 19.59 0 0
0.53 131.98 0 0
0.55 143.96 0 0
0.59 42.25 0 0
0.54 114.91 0 0
0.71 17.91 0 0
0.52 88.15 0 0
0.56 19.54 0 0
0.49 19.72 0 0
0.57 117.92 0 0
0.49 28.95 0 0
0.52 21.14 0 0
0.55 19.23 0 0
0.54 44.32 0 0
0.62 73.59 0 0
0.52 31.49 0 0
0.41 70.33 0 0
0.57 59.02 0 0
0.65 17.47 0 0
0.7 39.95 0 0
0.79 35.7 0 0
0.66 41.18 0 0
0.59 62.66 0 0
0.64 68.94 0 0
0.59 20.88 0 0
0.64 52.39 0 0
0.81 22.53 0 0
0.78 22.04 0 0
0.52 69.21 0 0
0.52 37.57 0 0
0.61 27.03 0 0
0.56 88.8 0 0
0.72 21.33 0 0
0.62 22.37 0 0
0.58 18.78 0 0
0.42 22.37 0 0
0.39 91.31 0 0
0.47 21.03 0 0
0.47 35.35 0 0
0.45 51.88 0 0
0.5 27.91 0 0
0.72 23.47 0 0
0.63 36.82 0 0
0.63 47.79 0 0
0.53 72.3 0 0
0.43 18.76 0 0
0.42 22.43 0 0
0.45 46.82 0 0
0.31 41.15 0 0
0.4 18.69 0 0
0.36 42.74 0 0
0.7 54.6 0 0
0.41 48.97 0 0
0.55 20.09 0 0
0.47 69.29 0 0
0.49 18.8 0 0
0.38 71.16 0 0
0.45 42.31 0 0
0.69 27.42 0 0
0.81 52.12 0 0
0.55 20.8 0 0
0.49 36.87 0 0
0.7 37.25 0 0
0.69 21.92 0 0
0.7 54.23 0 0
0.9 19 0 0
0.68 31.24 0 0
0.38 61.11 0 0
0.89 31.57 0 0
0.71 23.38 0 0
0.76 82.43 0 0
0.57 40.59 0 0
0.69 94.96 0 0
0.75 40 0 0
0.61 128.16 0 0
0.83 21.21 0 0
0.52 65.39 0 0
0.51 32.97 0 0
0.74 112.41 0 0
0.74 18.5 0 0
0.72 74.26 0 0
0.68 93.48 0 0
0.58 115.4 0 0
0.52 68.41 0 0
0.43 21.17 0 0
0.64 86.7 0 0
0.53 15.15 0 0
0.56 91.52 0 0
0.61 29.03 0 0
0.56 23.2 0 0
0.62 65.03 0 0
0.58 78.62 0 0
0.56 52.72 0 0
0.55 68.35 0 0
0.69 18.65 0 0
0.56 70.21 0 0
0.65 23.09 0 0
0.58 42.69 0 0
0.62 56.71 0 0
0.78 34.69 0 0
0.81 19.05 0 0
0.76 65.68 0 0
0.6 69.75 0 0
0.56 68.73 0 0
0.83 19.86 0 0
0.79 55.05 0 0
0.69 71.86 0 0
0.72 57.58 0 0
0.82 84.27 0 0
0.82 93.58 0 0
0.75 102.52 0 0
0.65 77.46 0 0
0.67 86 0 0
0.61 121.27 0 0
0.59 55.54 0 0
0.59 74.79 0 0
0.63 84 0 0
0.6 48.43 0 0
0.65 102.88 0 0
0.58 19.35 0 0
0.64 56.72 0 0
0.69 24.87 0 0
0.62 108.58 0 0
0.64 40.45 0 0
0.66 104.15 0 0
0.63 36.36 0 0
0.63 18.3 0 0
0.52 61.72 0 0
0.7 22.65 0 0
0.38 48.18 0 0
0.58 38.9 0 0
0.64 55.39 0 0
0.62 64.61 0 0
0.57 61.78 0 0
0.68 43.7 0 0
0.69 22.03 0 0
0.59 77.2 0 0
0.61 36.66 0 0
0.52 68.4 0 0
0.54 29.46 0 0
0.6 60.51 0 0
0.52 36.91 0 0
0.64 44.58 0 0
0.51 33.18 0 0
0.59 84.37 0 0
0.45 58.47 0 0
0.61 52.91 0 0
0.66 66.53 0 0
0.63 28.04 0 0
0.67 47.89 0 0
0.7 20.29 0 0
0.42 50.56 0 0
0.49 66.93 0 0
0.62 56.04 0 0
0.53 21.13 0 0
0.66 19.23 0 0
0.66 47.65 0 0
0.51 124.07 0 0
0.5 63.44 0 0
0.67 74.39 0 0
0.4 62.85 0 0
0.7 91.95 0 0
0.68 73.8 0 0
0.78 66.93 0 0
0.65 99.7 0 0
0.34 42.47 0 0
0.79 114.33 0 0
0.66 107.44 0 0
0.75 91.29 0 0
0.68 21.97 0 0
0.41 56.78 0 0
0.78 110.95 0 0
0.54 28.19 0 0
0.65 95.87 0 0
0.65 28.41 0 0
0.63 125.35 0 0
0.54 84.71 0 0
0.65 21.55 0 0
0.59 48.42 0 0
0.27 96.25 0 0
0.78 17.16 0 0
0.48 21.71 0 0
0.47 85.78 0 0
0.52 35.63 0 0
0.55 22.01 0 0
0.48 107.39 0 0
0.63 19.84 0 0
0.62 92.49 0 0
0.55 19.38 0 0
0.66 91.61 0 0
0.75 93.71 0 0
0.67 103.28 0 0
0.63 110.23 0 0
0.48 18.33 0 0
0.67 16.72 0 0
0.68 23.57 0 0
0.59 23.57 0 0
0.57 69.08 0 0
0.48 85.81 0 0
0.68 17.15 0 0
0.5 31.45 0 0
0.75 17.78 0 0
0.43 99.59 0 0
0.4 98.06 0 0
0.39 61.53 0 0
0.38 16.68 0 0
0.45 54.14 0 0
0.41 18.87 0 0
0.4 74.58 0 0
0.45 74.17 0 0
0.5 88.77 0 0
0.52 18.76 0 0
0.46 29.19 0 0
0.48 61.74 0 0
0.73 25.57 0 0
0.62 61.1 0 0
0.75 16.57 0 0
0.41 77.58 0 0
0.62 105.2 0 0
0.64 59.13 0 0
0.7 87.97 0 0
0.72 26.8 0 0
0.85 87.08 0 0
0.55 59.43 0 0
0.66 118.3 1 0
0.73 103.11 1 0
0.5 71.5 1 0
0.91 23.34 1 0
0.54 113.64 1 0
0.65 84.54 1 0
0.82 59.78 1 0
0.68 116.28 1 0
0.59 109.12 1 0
0.8 14.11 1 0
0.6 112.34 1 0
0.6 136.1 1 0
0.74 31.5 1 0
0.66 118.7 1 0
0.65 44.71 1 0
0.55 111.99 1 0
0.55 139.07 1 0
0.64 126.34 1 0
0.54 86.64 1 0
0.64 84.98 1 0
0.36 89.8 1 0
0.65 68.56 1 0
0.48 24.59 1 0
0.61 66.63 1 0
0.55 129.18 1 0
0.63 101.96 1 0
0.38 131.28 1 0
0.42 60.51 1 0
0.72 32.26 1 0
0.5 52.64 1 0
0.52 66.57 1 0
0.4 60.57 1 0
0.51 28.87 1 0
0.37 41.15 1 0
0.75 72.85 1 0
0.72 54.84 1 0
0.65 134.7 1 0
0.42 63.98 1 0
0.61 113.74 1 0
0.64 124.44 1 0
0.7 76.24 1 0
0.53 73.62 1 0
0.44 38.92 1 0
0.51 43.86 1 0
0.63 30.53 1 0
0.43 78.74 1 0
0.66 20.13 1 0
0.41 17.68 1 0
0.65 32.11 1 0
0.28 79.44 1 0
0.7 27.87 1 0
0.46 43.64 1 0
0.41 110.93 1 0
0.43 40.18 1 0
0.46 32.33 1 0
0.71 120.93 1 0
0.55 71.07 1 0
0.72 128.02 1 0
0.5 37.45 1 0
0.59 130.74 1 0
0.78 29.72 1 0
0.79 20.72 1 0
0.63 84.73 1 0
0.8 17.48 1 0
0.66 89.34 1 0
0.47 45.11 1 0
0.86 45.7 1 0
0.29 75.14 1 0
0.63 18.59 1 0
0.57 21.63 1 0
0.6 107.36 1 0
0.48 128.2 1 0
0.46 33.36 1 0
0.76 19.11 1 0
0.68 52.34 1 0
0.76 19.59 1 0
0.59 96.17 1 0
0.8 22.05 1 0
0.54 36.57 1 0
0.76 57.01 1 0
0.89 69.82 1 0
0.86 45.92 1 0
0.6 21.26 1 0
0.49 45.37 1 0
0.67 70.35 1 0
0.62 88.4 1 0
0.74 81.58 1 0
0.71 72.23 1 0
0.57 56.22 1 0
0.39 21.09 1 0
0.78 54.08 1 0
0.66 83.98 1 0
0.54 57.27 1 0
0.69 22.41 1 0
0.57 21.3 1 0
0.66 47.98 1 0
0.79 99.71 1 0
0.6 36.09 1 0
0.89 120.69 1 0
0.7 24.04 1 0
0.6 32.42 1 0
0.54 121.88 1 0
0.76 43.81 1 0
0.56 56.53 1 0
0.61 56.28 1 0
0.65 69.12 1 0
0.61 58.77 1 0
0.47 78.25 1 0
0.63 31.35 1 0
0.42 47.73 1 0
0.63 25.72 1 0
0.59 63.88 1 0
0.59 16.9 1 0
0.57 58.07 1 0
0.73 60.38 1 0
0.79 19.74 1 0
0.68 119.94 1 0
0.67 118.54 1 0
0.48 45.39 1 0
0.47 17.75 1 0
0.51 88.95 1 0
0.6 20.76 1 0
0.69 64.71 1 0
0.64 84.95 1 0
0.53 119.06 1 0
0.57 89.26 1 0
0.61 99.42 1 0
0.52 112.56 1 0
0.72 37.68 1 0
0.54 52.1 1 0
0.51 39.12 1 0
0.55 17.43 1 0
0.39 23.92 1 0
0.56 21.75 1 0
0.53 32.52 1 0
0.33 114.09 1 0
0.66 72.61 1 0
0.59 78.21 1 0
0.63 48.46 1 0
0.61 90.05 1 0
0.83 19.15 1 0
0.74 55.49 1 0
0.65 44.61 1 0
0.78 69.86 1 0
0.66 19.72 1 0
0.7 42.37 1 0
0.6 30.57 1 0
0.66 25.82 1 0
0.58 43.87 1 0
0.66 49.23 1 0
0.55 75.53 1 0
0.64 18.96 1 0
0.66 118.7 1 0
0.61 68.39 1 0
0.75 87.16 1 0
0.4 79.17 1 0
0.77 36.08 1 0
0.55 25.09 1 0
0.74 69.97 1 0
0.42 34.07 1 0
0.4 33.05 1 0
0.44 24.35 1 0
0.6 18.54 1 0
0.71 50.56 1 0
0.5 98.92 1 0
0.65 122.89 1 0
0.56 86.54 1 0
0.6 21.27 1 0
0.71 100.1 1 0
0.48 53.11 1 0
0.67 67.67 1 0
0.48 105.6 1 0
0.53 19.99 1 0
0.47 19.15 1 0
0.34 50.06 1 0
0.35 31.44 1 0
0.64 20.99 1 0
0.57 111.4 1 0
0.6 103.73 1 0
0.71 61.25 1 0
0.61 59.7 1 0
0.47 23.59 1 0
0.8 19.46 1 0
0.49 78.41 1 0
0.68 44.54 1 0
0.49 28.5 1 0
0.37 36.87 1 0
0.59 27.18 1 0
0.58 30.93 1 0
0.69 81.88 1 0
0.41 21.57 1 0
0.58 59.18 1 0
0.53 96.72 1 0
0.53 69.46 1 0
0.66 27.26 1 0
0.62 120.54 1 0
0.53 54.31 1 0
0.7 81.46 1 0
0.65 24.58 1 0
0.84 118.05 1 0
0.63 19.46 1 0
0.57 32.5 1 0
0.64 120.77 1 0
0.49 18.5 1 0
0.46 105.73 1 0
0.47 22.4 1 0
0.44 66.56 1 0
0.61 77.12 1 0
0.61 37.48 1 0
0.8 18.05 1 0
0.42 19.5 1 0
0.62 76.08 1 0
0.55 25.18 1 0
0.5 30.37 1 0
0.63 129.54 1 0
0.65 17.95 1 0
0.6 26.75 1 0
0.7 115.22 1 0
0.73 23.25 1 0
0.59 35.33 1 0
0.55 21.71 1 0
0.58 44.98 1 0
0.62 20.18 1 0
0.61 35.01 1 0
0.77 32.88 1 0
0.72 124.49 1 0
0.83 94.97 1 0
0.62 75.92 1 0
0.71 94.95 1 0
0.61 129.97 1 0
0.61 112.64 1 0
0.65 54.08 1 0
0.49 113.12 1 0
0.64 115.99 1 0
0.65 18.72 1 0
0.49 60 1 0
0.63 19.67 1 0
0.39 20.27 1 0
0.65 24.32 1 0
0.58 43.48 1 0
0.62 126.5 1 0
0.65 19.33 1 0
0.77 111.21 1 0
0.52 93.51 1 0
0.61 82.84 1 0
0.75 25.03 1 0
0.62 59.63 1 0
0.6 72.54 1 0
0.6 101.68 1 0
0.4 91.29 1 0
0.61 60.56 1 0
0.39 64.01 1 0
0.65 18.97 1 0
0.62 51.37 1 0
0.37 98.33 1 0
0.5 18.3 1 0
0.42 29.62 1 0
0.52 26.74 1 0
0.6 34.43 1 0
0.63 21.03 1 0
0.49 66.33 1 0
0.67 57.76 1 0
0.58 68.56 1 0
0.61 59.71 1 0
0.61 76.47 1 0
0.52 108.11 1 0
0.52 18.28 1 0
0.5 131.99 1 0
0.65 117.1 1 0
0.55 65.87 1 0
0.64 76.78 1 0
0.68 73.76 1 0
0.77 18.28 1 0
0.68 42.84 1 0
0.69 19.53 1 0
0.65 92.69 1 0
0.59 49.15 1 0
0.61 17.39 1 0
0.59 55.9 1 0
0.65 75.55 1 0
0.57 38.86 1 0
0.55 127.61 1 0
0.8 49.3 1 0
0.64 22.15 1 0
0.67 18.05 1 0
0.51 123.99 1 0
0.5 41.69 1 0
0.45 73.56 1 0
0.61 113.61 1 0
0.77 68.78 1 0
0.74 119.25 1 0
0.78 18.71 1 0
0.49 68.19 1 0
0.77 23.04 1 0
0.85 23.97 1 0
0.62 83.46 1 0
0.79 17.68 1 0
0.54 40.64 1 0
0.68 116.31 1 0
0.71 15.58 1 0
0.54 41.97 1 0
0.77 81.01 1 0
0.66 20.78 1 0
0.45 36.08 1 0
0.74 97.43 1 0
0.56 60.77 1 0
0.55 89.86 1 0
0.57 48.3 1 0
0.58 42.31 1 0
0.69 61.95 1 0
0.53 42.07 1 0
0.7 27.28 1 0
0.73 36.81 1 0
0.53 21.43 1 0
0.87 17.69 1 0
0.61 38.56 1 0
0.45 18.87 1 0
0.56 79.34 1 0
0.74 74.05 1 0
0.44 57.14 1 0
0.43 57.75 1 0
0.41 19.23 1 0
0.48 30.65 1 0
0.39 142.11 1 0
0.55 34.27 1 0
0.48 34.86 1 0
0.52 61.51 1 0
0.63 112.56 1 0
0.73 57.35 1 0
0.44 67.06 1 0
0.67 43.3 1 0
0.71 109.86 1 0
0.68 120.48 1 0
0.75 59.17 1 0
0.73 19.57 1 0
0.58 20.27 1 0
0.54 91.65 1 0
0.57 19.01 1 0
0.4 19.42 1 0
0.62 15.79 1 0
0.55 93.79 1 0
0.69 19.25 1 0
0.47 75.08 1 0
0.68 61.7 1 0
0.58 21.54 1 0
0.7 18.01 1 0
0.72 36.1 1 0
0.78 27.17 1 0
0.64 68.11 1 0
0.53 68.02 1 0
0.85 56.2 1 0
0.6 117.47 1 0
0.52 32.55 1 0
0.62 100.69 1 0
0.64 110.38 1 0
0.33 99.87 1 0
0.69 39.81 1 0
0.62 95.8 1 0
0.69 61.29 1 0
0.63 17.45 1 0
0.58 68.45 1 0
0.52 21.3 1 0
0.42 17.2 1 0
0.45 83.65 1 0
0.42 58.47 1 0
0.42 28.24 1 0
0.67 14.07 1 0
0.38 34.78 1 0
0.42 40.13 1 0
0.61 31.15 1 0
0.56 30.01 1 0
0.59 18.27 1 0
0.68 45.61 1 0
0.73 78.34 1 0
0.65 36.72 1 0
0.7 60.15 1 0
0.66 38.55 1 0
0.83 20.38 1 0
0.76 44.97 1 0
0.82 77.73 1 0
0.74 102.68 1 0
0.8 27.42 1 0
0.54 38.75 1 0
0.77 20.34 1 0
0.62 24.82 1 0
0.72 82.25 1 0
0.54 64.36 1 0
0.48 65.23 1 0
0.53 21.88 1 0
0.62 107.51 1 0
0.67 24.31 1 0
0.71 20.6 1 0
0.67 115.85 1 0
0.61 21.96 1 0
0.8 20.48 1 0
0.8 20.36 1 0
0.76 129.08 1 0
0.8 71.64 1 0
0.75 95.37 1 0
0.53 113.67 1 0
0.29 85.43 1 0
0.36 20.54 1 0
0.67 86 1 0
0.77 81.93 1 0
0.74 40.44 1 0
0.67 112.74 1 0
0.67 106.35 1 0
0.62 100.02 1 0
0.79 81.84 1 0
0.7 81.77 1 0
0.55 108.92 1 0
0.55 69.28 1 0
0.54 101.04 1 0
0.66 20.63 1 0
0.57 103.49 1 0
0.42 38.09 1 0
0.56 23.92 1 0
0.63 22.23 1 0
0.75 31.65 1 0
0.48 44.46 1 0
0.54 102.48 1 0
0.5 19.88 1 0
0.45 93.55 1 0
0.46 103.63 1 0
0.45 105.77 1 0
0.44 20.83 1 0
0.37 92.2 1 0
0.68 33.46 1 0
0.61 85.58 1 0
0.64 16.56 1 0
0.59 18.75 1 0
0.49 73.13 1 0
0.65 63.85 1 0
0.6 83.02 1 0
0.31 21.21 1 0
0.56 56.74 1 0
0.59 66.05 1 0
0.66 69.93 1 0
0.62 85.11 1 0
0.56 18.42 1 0
0.55 88.59 1 0
0.73 19.81 1 0
0.67 70.27 1 0
0.71 118.45 1 0
0.64 106.36 1 0
0.8 113.28 1 0
0.73 29.01 1 0
0.78 20.13 1 0
0.42 58.88 1 0
0.61 20.13 1 0
0.79 21.89 1 0
0.61 35.72 1 0
0.54 115.63 1 0
0.51 111.14 1 0
0.48 23.91 1 0
0.48 19.17 1 0
0.66 17.64 1 0
0.47 24.69 1 0
0.37 45.08 1 0
0.61 19.63 1 0
0.63 17.33 1 0
0.67 23.3 1 0
0.6 21.1 1 0
0.47 52.62 1 0
0.52 42.42 1 0
0.43 34.56 1 0
0.52 35.52 1 0
0.41 93.24 1 0
0.39 67.09 1 0
0.66 19.68 1 0
0.62 19.48 1 0
0.44 47.93 1 0
0.42 103.48 1 0
0.49 57.8 1 0
0.68 118.77 1 0
0.55 55.54 1 0
0.36 36.59 1 0
0.55 125.63 1 0
0.42 104.14 1 0
0.67 15.58 1 0
0.46 111.81 1 0
0.67 115.53 1 0
0.43 103.41 1 0
0.67 117.86 1 0
0.58 123.17 1 0
0.63 103.21 1 0
0.69 86.59 1 0
0.78 16.92 1 0
0.9 112.73 1 0
0.63 114.08 1 0
0.63 105.45 1 0
0.33 22.83 1 0
0.49 18.75 1 0
0.5 40.55 1 0
0.37 20.77 1 0
0.53 53.77 1 0
0.58 57.51 1 0
0.73 64.48 1 0
0.5 65.07 1 0
0.62 47.93 1 0
0.71 75.48 1 0
0.71 36.5 1 0
0.69 62.76 1 0
0.79 23.8 1 0
0.72 35.5 1 0
0.74 24.24 1 0
0.62 130.64 1 0
0.44 84.19 1 0
0.64 118.25 1 0
0.68 57.03 1 0
0.69 31.95 1 0
0.48 19.78 1 0
0.83 112.79 1 0
0.91 17.77 1 0
0.61 83.19 1 0
0.9 105.24 1 0
0.54 24.26 1 0
0.44 38.89 1 0
0.46 61.15 1 0
0.53 20.33 1 0
0.56 24.63 1 0
0.59 18.43 1 0
0.52 32.45 1 0
0.43 58.81 1 0
0.41 20.59 1 0
0.41 15.7 1 0
0.47 27.26 1 0
0.42 92.9 1 0
0.45 78.9 1 0
0.56 57.22 1 0
0.83 21.6 1 0
0.56 49.98 1 0
0.76 79.73 1 0
0.5 40.62 1 0
0.63 73.61 1 0
0.54 97.07 1 0
0.71 80.44 1 0
0.7 63.4 1 0
0.63 37.53 1 0
0.82 75.47 1 0
0.64 105.6 1 0
0.78 69.12 1 0
0.77 52.4 1 0
0.73 65.34 1 0
0.63 22.29 1 0
0.61 128.19 1 0
0.52 22.59 1 0
0.65 56.21 1 0
0.71 40.63 1 0
0.7 21.83 1 0
0.85 24.86 1 0
0.65 45.99 1 0
0.43 22.15 1 0
0.46 98.56 1 0
0.44 58.07 1 0
0.47 96.58 1 0
0.46 117.21 1 0
0.67 34.71 1 0
0.65 95.6 1 0
0.67 73.63 1 0
0.8 18.04 1 0
0.62 114.11 1 0
0.54 61.82 1 0
0.56 40.87 1 0
0.71 110.09 1 0
0.7 21.93 1 0
0.64 20.12 1 0
0.53 106.87 1 0
0.65 57.16 1 0
0.53 105.86 1 0
0.76 87.88 1 0
0.67 87.45 1 0
0.59 106.2 1 0
0.77 84.93 1 0
0.44 97.99 1 0
0.71 33.55 1 0
0.47 45.27 1 0
0.61 57.78 1 0
0.68 18.05 1 0
0.47 67.28 1 0
0.52 86.4 1 0
0.57 32.89 1 0
0.48 123.97 1 0
0.7 63.91 1 0
0.52 126.75 1 0
0.58 59.21 1 0
0.52 18.31 1 0
0.51 54.03 1 0
0.51 53.53 1 0
0.5 123.35 1 0
0.54 17.2 1 0
0.49 30.02 1 0
0.5 37.05 1 0
0.4 78.94 1 0
0.62 20.74 1 0
0.59 22.99 1 0
0.44 19.59 1 0
0.48 21.2 1 0
0.42 81.9 1 0
0.61 48.82 1 0
0.57 35.64 1 0
0.41 40.13 1 0
0.54 83.8 1 0
0.57 40.87 1 0
0.72 19.72 1 0
0.51 41.01 1 0
0.71 18.14 1 0
0.43 78.34 1 0
0.53 44.32 1 0
0.48 73.59 1 0
0.42 31.49 1 0
0.5 52.65 1 0
0.5 33.05 1 0
0.38 84.49 1 0
0.4 41.18 1 0
0.34 37.9 1 0
0.41 20.14 1 0
0.48 20.88 1 0
0.76 56.19 1 0
0.74 22.04 1 0
0.71 17.86 1 0
0.79 23.87 1 0
0.72 94.08 1 0
0.63 59.5 1 0
0.58 80.33 1 0
0.49 52.66 1 0
0.66 78.65 1 0
0.8 21.33 1 0
0.74 47.14 1 0
0.45 72.58 1 0
0.48 18.78 1 0
0.53 22.37 1 0
0.46 110.13 1 0
0.45 39.59 1 0
0.47 30.01 1 0
0.49 57.85 1 0
0.49 27.91 1 0
0.42 23.47 1 0
0.54 30.81 1 0
0.79 36.82 1 0
0.6 86.93 1 0
0.44 22.43 1 0
0.62 110.51 1 0
0.62 54.42 1 0
0.56 55.91 1 0
0.59 18.69 1 0
0.41 96.41 1 0
0.8 54.6 1 0
0.56 89.26 1 0
0.35 21.71 1 0
0.57 29.67 1 0
0.56 69.29 1 0
0.62 38.61 1 0
0.57 37.25 1 0
0.52 43.51 1 0
0.51 21.92 1 0
0.69 19 1 0
0.86 31.57 1 0
0.53 84.66 1 0
0.49 75.12 1 0
0.49 108.52 1 0
0.45 128.67 1 0
0.53 99.68 1 0
0.67 21.21 1 0
0.49 107.88 1 0
0.36 71.25 1 0
0.58 99.46 1 0
0.41 86.7 1 0
0.45 15.15 1 0
0.47 91.52 1 0
0.49 108.8 1 0
0.43 100.43 1 0
0.63 40.88 1 0
0.7 23.2 1 0
0.62 71.28 1 0
0.58 52.72 1 0
0.58 68.35 1 0
0.77 18.65 1 0
0.46 53.56 1 0
0.45 67.98 1 0
0.51 34.69 1 0
0.51 55.36 1 0
0.46 17.67 1 0
0.73 21.75 1 0
0.56 58.01 1 0
0.72 88.58 1 0
0.78 111.02 1 0
0.82 94.85 1 0
0.52 90.73 1 0
0.61 109.29 1 0
0.91 102.52 1 0
0.74 22.04 1 0
0.7 71.33 1 0
0.63 102.33 1 0
0.78 18.59 1 0
0.67 42.51 1 0
0.84 86 1 0
0.7 16.79 1 0
0.65 121.27 1 0
0.65 86.78 1 0
0.67 74.79 1 0
0.83 84 1 0
0.69 102.88 1 0
0.79 19.35 1 0
0.67 41.49 1 0
0.62 84.81 1 0
0.77 24.87 1 0
0.61 101.28 1 0
0.72 65.79 1 0
0.52 79.05 1 0
0.7 24.59 1 0
0.51 59.26 1 0
0.59 22.65 1 0
0.67 17.27 1 0
0.6 44.43 1 0
0.75 73.92 1 0
0.72 30.15 1 0
0.68 60.57 1 0
0.62 38.07 1 0
0.66 78.21 1 0
0.57 66.92 1 0
0.69 21.27 1 0
0.71 68.4 1 0
0.65 48.48 1 0
0.64 78.93 1 0
0.64 108.47 1 0
0.7 102.26 1 0
0.68 60.51 1 0
0.59 19.89 1 0
0.51 43.07 1 0
0.53 28.04 1 0
0.51 80.92 1 0
0.52 47.89 1 0
0.42 34.71 1 0
0.45 77.27 1 0
0.54 19.23 1 0
0.65 47.65 1 0
0.68 75.2 1 0
0.53 86.42 1 0
0.72 73.8 1 0
0.68 20.6 1 0
0.7 101.86 1 0
0.6 21.01 1 0
0.69 50.26 1 0
0.53 53.85 1 0
0.71 105.23 1 0
0.55 32.41 1 0
0.61 95.87 1 0
0.6 106.28 1 0
0.66 28.41 1 0
0.61 28.03 1 0
0.68 20.66 1 0
0.63 90.38 1 0
0.53 21.55 1 0
0.48 99.74 1 0
0.69 17.16 1 0
0.52 102.58 1 0
0.47 112.05 1 0
0.37 80.42 1 0
0.44 61.99 1 0
0.63 22.01 1 0
0.74 19.84 1 0
0.72 64.64 1 0
0.67 84.18 1 0
0.55 76.7 1 0
0.78 93.71 1 0
0.71 18.33 1 0
0.56 100.46 1 0
0.7 131.05 1 0
0.5 92.54 1 0
0.72 16.72 1 0
0.6 23.57 1 0
0.31 18.86 1 0
0.61 61.44 1 0
0.75 20.95 1 0
0.63 35.97 1 0
0.6 69.08 1 0
0.6 17.15 1 0
0.65 17.78 1 0
0.38 79.2 1 0
0.33 91.05 1 0
0.39 63.23 1 0
0.3 77.19 1 0
0.32 113.16 1 0
0.3 79.54 1 0
0.35 39.95 1 0
0.41 20.01 1 0
0.37 32.41 1 0
0.35 38.25 1 0
0.37 77.44 1 0
0.81 25.57 1 0
0.66 16.57 1 0
0.72 105.2 1 0
0.52 61.52 1 0
0.73 87.97 1 0
0.63 38.65 1 0
0.79 87.08 1 0
0.43 115.94 1 0
0.6 100.22 1 0
0.63 103.11 1 0
0.59 40.75 1 0
0.57 22.52 1 0
0.91 23.34 1 0
0.44 133.45 1 0
0.51 59.78 1 0
0.59 14.11 1 0
0.55 26.13 1 0
0.53 93.03 1 0
0.53 30.08 1 0
0.59 35.91 1 0
0.42 86.64 1 0
0.78 84.98 1 0
0.65 92.91 1 0
0.4 65.33 1 0
0.51 71.98 1 0
0.4 39.4 1 0
0.54 71.61 1 0
0.73 18.94 1 0
0.49 110.87 1 0
0.58 91.36 1 0
0.41 103 1 0
0.54 102.04 1 0
0.57 72.85 1 0
0.6 54.84 1 0
0.58 28.37 1 0
0.4 117.9 1 0
0.42 35.28 1 0
0.41 135.6 1 0
0.56 21.56 1 0
0.57 43.51 1 0
0.32 30.53 1 0
0.33 85.66 1 0
0.63 105.07 1 0
0.66 38.41 1 0
0.41 64.16 1 0
0.76 20.13 1 0
0.43 78.93 1 0
0.39 17.68 1 0
0.59 29.36 1 0
0.45 31.06 1 0
0.64 85.8 1 0
0.56 22.07 1 0
0.42 72.25 1 0
0.38 31.71 1 0
0.47 27.87 1 0
0.49 32.33 1 0
0.36 97.21 1 0
0.42 23.01 1 0
0.4 19.14 1 0
0.38 64.52 1 0
0.54 93.63 1 0
0.47 27.51 1 0
0.54 30.8 1 0
0.44 55.58 1 0
0.45 17.48 1 0
0.59 45.7 1 0
0.49 38.08 1 0
0.41 33.4 1 0
0.5 107.36 1 0
0.45 120.22 1 0
0.38 99.83 1 0
0.35 73.06 1 0
0.82 19.11 1 0
0.85 19.59 1 0
0.63 22.05 1 0
0.52 80.15 1 0
0.45 42.56 1 0
0.46 57.01 1 0
0.8 69.82 1 0
0.44 82.54 1 0
0.55 27.37 1 0
0.54 45.92 1 0
0.5 79.35 1 0
0.72 83.65 1 0
0.74 21.26 1 0
0.43 106.41 1 0
0.67 95.24 1 0
0.52 72.23 1 0
0.52 56.22 1 0
0.49 50.41 1 0
0.59 68.25 1 0
0.48 76.2 1 0
0.5 54.08 1 0
0.42 56.74 1 0
0.41 20.93 1 0
0.44 82.45 1 0
0.47 41.68 1 0
0.58 99.71 1 0
0.67 24.04 1 0
0.41 18.4 1 0
0.49 19.49 1 0
0.44 43.63 1 0
0.41 66.31 1 0
0.65 111.43 1 0
0.69 18.18 1 0
0.6 117.77 1 0
0.62 19.03 1 0
0.46 35.4 1 0
0.45 31.35 1 0
0.5 16.74 1 0
0.41 63.88 1 0
0.38 16.9 1 0
0.36 58.07 1 0
0.45 74.15 1 0
0.45 94.72 1 0
0.43 19.74 1 0
0.42 105.28 1 0
0.38 79.31 1 0
0.64 20.76 1 0
0.4 84.95 1 0
0.41 140.4 1 0
0.51 108.59 1 0
0.43 17.31 1 0
0.37 98.82 1 0
0.42 40.13 1 0
0.34 91.53 1 0
0.54 37.47 1 0
0.4 43.34 1 0
0.65 17.43 1 0
0.4 43.53 1 0
0.46 17.53 1 0
0.34 84.98 1 0
0.31 80.69 1 0
0.41 37.63 1 0
0.46 14.55 1 0
0.59 55.61 1 0
0.52 19.15 1 0
0.55 55.49 1 0
0.41 34.58 1 0
0.36 19.72 1 0
0.35 125.17 1 0
0.57 41.32 1 0
0.52 25.82 1 0
0.65 19.38 1 0
0.52 122.65 1 0
0.55 121.44 1 0
0.64 87.58 1 0
0.49 98.61 1 0
0.51 68.39 1 0
0.45 82.3 1 0
0.51 36.08 1 0
0.41 90.31 1 0
0.37 24.35 1 0
0.59 18.54 1 0
0.47 26.72 1 0
0.44 50.56 1 0
0.42 108.45 1 0
0.49 68.42 1 0
0.37 58.67 1 0
0.39 21.27 1 0
0.56 100.1 1 0
0.49 120.72 1 0
0.45 21.31 1 0
0.63 26.72 1 0
0.77 19.99 1 0
0.49 19.15 1 0
0.57 69.09 1 0
0.43 18.76 1 0
0.39 72.35 1 0
0.54 20.06 1 0
0.34 67.27 1 0
0.41 32.25 1 0
0.58 42.36 1 0
0.44 114.45 1 0
0.49 106.63 1 0
0.7 55.05 1 0
0.59 61.52 1 0
0.61 90.47 1 0
0.6 19.46 1 0
0.56 52.39 1 0
0.39 92.29 1 0
0.52 20.96 1 0
0.36 83.49 1 0
0.54 28.5 1 0
0.58 27.18 1 0
0.42 62.43 1 0
0.45 76.47 1 0
0.5 30.93 1 0
0.39 86.61 1 0
0.7 20.58 1 0
0.44 21.57 1 0
0.66 59.18 1 0
0.54 94.16 1 0
0.31 80.11 1 0
0.7 74.75 1 0
0.42 103.15 1 0
0.37 60.61 1 0
0.38 120.1 1 0
0.43 124.15 1 0
0.61 24.58 1 0
0.5 37.22 1 0
0.74 118.05 1 0
0.42 113.43 1 0
0.41 70.74 1 0
0.51 93.82 1 0
0.36 54.94 1 0
0.39 92.81 1 0
0.38 91.39 1 0
0.37 80.9 1 0
0.27 31.32 1 0
0.27 70.25 1 0
0.24 90.34 1 0
0.25 120.83 1 0
0.71 76.08 1 0
0.73 25.18 1 0
0.63 24.57 1 0
0.45 75.39 1 0
0.43 119.65 1 0
0.49 18.3 1 0
0.45 17.95 1 0
0.47 67.05 1 0
0.44 113.12 1 0
0.49 64.73 1 0
0.53 18.61 1 0
0.6 23.25 1 0
0.62 35.33 1 0
0.51 35.01 1 0
0.64 32.88 1 0
0.52 21.27 1 0
0.5 94.97 1 0
0.52 42.52 1 0
0.55 18.16 1 0
0.56 78.25 1 0
0.44 113.12 1 0
0.34 120.2 1 0
0.5 17.7 1 0
0.37 18.72 1 0
0.46 19.67 1 0
0.35 97.28 1 0
0.82 20.27 1 0
0.54 23.89 1 0
0.45 82.89 1 0
0.43 24.32 1 0
0.72 20.03 1 0
0.45 71.72 1 0
0.48 127.26 1 0
0.63 19.33 1 0
0.51 102.7 1 0
0.55 111.21 1 0
0.42 22.07 1 0
0.56 22.01 1 0
0.46 72.64 1 0
0.55 51.37 1 0
0.54 18.3 1 0
0.46 29.62 1 0
0.47 97.42 1 0
0.5 43.57 1 0
0.48 34.43 1 0
0.46 96.35 1 0
0.43 43.43 1 0
0.45 76 1 0
0.27 66.47 1 0
0.51 59.71 1 0
0.47 96.85 1 0
0.57 59.81 1 0
0.49 54.34 1 0
0.61 21.62 1 0
0.54 33.36 1 0
0.5 106.67 1 0
0.53 84.87 1 0
0.45 95.5 1 0
0.4 77.29 1 0
0.37 65.17 1 0
0.41 39.37 1 0
0.44 49.47 1 0
0.38 67.39 1 0
0.24 123.52 1 0
0.61 46.31 1 0
0.5 109.27 1 0
0.54 120.85 1 0
0.44 18.05 1 0
0.33 116.36 1 0
0.54 119.25 1 0
0.66 18.71 1 0
0.57 23.04 1 0
0.68 23.97 1 0
0.49 17.68 1 0
0.55 23.7 1 0
0.51 81.01 1 0
0.51 101.38 1 0
0.4 69.73 1 0
0.51 60.77 1 0
0.6 48.3 1 0
0.29 19.69 1 0
0.28 87.77 1 0
0.38 47.6 1 0
0.64 61.95 1 0
0.4 40.61 1 0
0.44 112.93 1 0
0.58 50.92 1 0
0.49 57.75 1 0
0.49 42.41 1 0
0.57 17.69 1 0
0.47 64.81 1 0
0.39 25.97 1 0
0.48 65.43 1 0
0.49 21.79 1 0
0.26 120.27 1 0
0.42 30.65 1 0
0.44 49.45 1 0
0.57 101.36 1 0
0.42 125.87 1 0
0.59 86.27 1 0
0.41 124.21 1 0
0.4 81.75 1 0
0.63 19.85 1 0
0.42 107.51 1 0
0.54 57.35 1 0
0.54 20.04 1 0
0.47 56.61 1 0
0.45 76.18 1 0
0.56 120.48 1 0
0.43 51.82 1 0
0.57 36.48 1 0
0.45 77.18 1 0
0.67 19.57 1 0
0.6 69.95 1 0
0.68 41.92 1 0
0.52 67.29 1 0
0.43 63.71 1 0
0.36 76.02 1 0
0.39 85.93 1 0
0.47 92.17 1 0
0.76 19.25 1 0
0.73 75.08 1 0
0.58 83.86 1 0
0.75 40.49 1 0
0.41 83.22 1 0
0.44 75.01 1 0
0.72 61.7 1 0
0.65 21.54 1 0
0.57 80.1 1 0
0.63 18.01 1 0
0.47 107.72 1 0
0.57 27.17 1 0
0.52 97.67 1 0
0.47 139.45 1 0
0.42 56.2 1 0
0.55 65.16 1 0
0.46 39.81 1 0
0.49 95.8 1 0
0.51 57.45 1 0
0.52 61.29 1 0
0.48 118.52 1 0
0.38 48.84 1 0
0.63 29.81 1 0
0.51 53.89 1 0
0.4 82.38 1 0
0.58 41.52 1 0
0.35 28.24 1 0
0.46 14.07 1 0
0.54 31.15 1 0
0.61 30.01 1 0
0.38 54.22 1 0
0.45 53.05 1 0
0.32 95.43 1 0
0.4 52.16 1 0
0.5 81.61 1 0
0.4 78.34 1 0
0.44 97.49 1 0
0.39 73.43 1 0
0.47 78.84 1 0
0.42 114.18 1 0
0.72 77.73 1 0
0.4 65.63 1 0
0.59 29.95 1 0
0.46 62.89 1 0
0.57 27.42 1 0
0.47 69.78 1 0
0.54 20.34 1 0
0.51 88.07 1 0
0.6 21.88 1 0
0.62 73.23 1 0
0.43 37.01 1 0
0.48 128.76 1 0
0.67 58.02 1 0
0.4 96.9 1 0
0.59 20.6 1 0
0.55 21.96 1 0
0.59 20.48 1 0
0.49 45.91 1 0
0.47 20.36 1 0
0.41 35.3 1 0
0.42 119.41 1 0
0.38 97.4 1 0
0.42 26.93 1 0
0.36 55.16 1 0
0.35 119.64 1 0
0.47 20.63 1 0
0.36 106.69 1 0
0.66 61.16 1 0
0.56 95.39 1 0
0.48 75.53 1 0
0.74 44.57 1 0
0.52 70.6 1 0
0.74 20.87 1 0
0.37 76.83 1 0
0.54 23.55 1 0
0.69 22.23 1 0
0.83 44.46 1 0
0.7 39.34 1 0
0.43 102.28 1 0
0.5 85.76 1 0
0.49 123.9 1 0
0.44 94.99 1 0
0.45 79.55 1 0
0.57 110.91 1 0
0.47 85.05 1 0
0.46 52.47 1 0
0.46 84.4 1 0
0.43 74.18 1 0
0.45 16.56 1 0
0.48 59.04 1 0
0.37 75.71 1 0
0.43 65.21 1 0
0.52 66.05 1 0
0.28 33.6 1 0
0.41 18.42 1 0
0.56 19.81 1 0
0.63 97.64 1 0
0.35 54.86 1 0
0.65 118.45 1 0
0.5 20.87 1 0
0.37 77.21 1 0
0.51 118.47 1 0
0.59 113.28 1 0
0.52 18.57 1 0
0.57 47.65 1 0
0.72 29.01 1 0
0.72 20.13 1 0
0.72 35.33 1 0
0.47 21.89 1 0
0.61 35.72 1 0
0.58 58.57 1 0
0.52 141.76 1 0
0.33 19.17 1 0
0.28 79.72 1 0
0.36 17.33 1 0
0.5 96.36 1 0
0.44 54.64 1 0
0.56 43.55 1 0
0.46 21.1 1 0
0.54 71.04 1 0
0.57 96.86 1 0
0.42 45.97 1 0
0.41 81.41 1 0
0.43 50.72 1 0
0.41 54.55 1 0
0.41 100.84 1 0
0.48 57.77 1 0
0.52 19.48 1 0
0.54 79.21 1 0
0.54 17.94 1 0
0.45 33.7 1 0
0.43 37.95 1 0
0.35 84.1 1 0
0.47 103.48 1 0
0.47 67.66 1 0
0.41 15.58 1 0
0.46 22.87 1 0
0.58 18.78 1 0
0.42 22.56 1 0
0.43 32.77 1 0
0.57 103.21 1 0
0.39 18.38 1 0
0.54 97.17 1 0
0.48 116.31 1 0
0.67 16.92 1 0
0.51 112.73 1 0
0.46 74.82 1 0
0.36 54.49 1 0
0.32 37.01 1 0
0.37 68.32 1 0
0.46 18.75 1 0
0.44 40.55 1 0
0.5 20.77 1 0
0.47 64.48 1 0
0.46 19.48 1 0
0.45 74.59 1 0
0.44 69.55 1 0
0.48 23.8 1 0
0.55 65.42 1 0
0.36 95.69 1 0
0.38 121.09 1 0
0.56 31.95 1 0
0.48 28.47 1 0
0.58 112.79 1 0
0.69 17.77 1 0
0.49 18.9 1 0
0.48 37.5 1 0
0.63 105.24 1 0
0.64 99.1 1 0
0.47 108.2 1 0
0.85 37.75 1 0
0.57 40.6 1 0
0.66 116.83 1 0
0.45 99.01 1 0
0.8 20.33 1 0
0.5 108.02 1 0
0.73 24.63 1 0
0.4 117.55 1 0
0.67 51.77 1 0
0.59 18.43 1 0
0.48 20.66 1 0
0.58 79.7 1 0
0.54 87.25 1 0
0.57 55.11 1 0
0.62 32.45 1 0
0.38 15.7 1 0
0.32 99.08 1 0
0.39 16.99 1 0
0.4 34.22 1 0
0.34 88.36 1 0
0.52 26.44 1 0
0.43 37.53 1 0
0.41 23.98 1 0
0.41 72.08 1 0
0.39 99.78 1 0
0.46 28.54 1 0
0.53 65.34 1 0
0.43 64.12 1 0
0.58 24.86 1 0
0.38 69.74 1 0
0.39 80.51 1 0
0.67 16.92 1 0
0.54 22.15 1 0
0.29 86.44 1 0
0.52 19.54 1 0
0.42 70.74 1 0
0.46 74.15 1 0
0.51 42.11 1 0
0.48 58.07 1 0
0.52 33.57 1 0
0.57 100.86 1 0
0.6 28.32 1 0
0.49 16.52 1 0
0.6 95.6 1 0
0.63 91.93 1 0
0.6 40.87 1 0
0.52 106.56 1 0
0.53 20.12 1 0
0.41 63.56 1 0
0.65 88.88 1 0
0.59 108.21 1 0
0.57 51.05 1 0
0.48 98.22 1 0
0.37 84.95 1 0
0.59 100.87 1 0
0.48 84.93 1 0
0.51 55.99 1 0
0.41 83.43 1 0
0.36 121.33 1 0
0.51 20.99 1 0
0.35 18.05 1 0
0.44 24.21 1 0
0.5 95.71 1 0
0.51 33.37 1 0
0.57 75.12 1 0
0.42 76.18 1 0
0.66 17.64 1 0
0.72 36.3 1 0
0.6 16.89 1 0
0.57 34.32 1 0
0.44 126.75 1 0
0.49 15.47 1 0
0.4 87.83 1 0
0.46 109.9 1 0
0.4 17.2 1 0
0.38 99.45 1 0
0.51 65.82 1 0
0.6 37.05 1 0
0.39 115.6 1 0
0.38 133.87 1 0
0.42 67.01 1 0
0.35 39.27 1 0
0.37 37.13 1 0
0.52 56.63 1 0
0.52 102.07 1 0
0.5 75.39 1 0
0.37 77.71 1 0
0.4 35.64 1 0
0.36 95.25 1 0
0.52 112.51 1 0
0.7 83.8 1 0
0.52 19.72 1 0
0.43 78.67 1 0
0.48 18.14 1 0
0.46 64.16 1 0
0.44 81.11 1 0
0.4 72.03 1 0
0.37 74.02 1 0
0.35 20.21 1 0
0.49 21.01 1 0
0.45 103.41 1 0
0.4 35.7 1 0
0.43 78.67 1 0
0.37 62.66 1 0
0.38 39.4 1 0
0.5 34.05 1 0
0.6 51.65 1 0
0.86 22.53 1 0
0.46 105.49 1 0
0.7 56.19 1 0
0.85 22.04 1 0
0.64 17.86 1 0
0.77 23.87 1 0
0.52 69.21 1 0
0.5 67.62 1 0
0.4 23.65 1 0
0.53 94.08 1 0
0.57 120.35 1 0
0.43 59.5 1 0
0.51 121.63 1 0
0.44 73.17 1 0
0.68 21.33 1 0
0.61 71.56 1 0
0.66 117.03 1 0
0.71 18.78 1 0
0.6 89.27 1 0
0.82 22.37 1 0
0.61 94.2 1 0
0.34 117.97 1 0
0.55 107.54 1 0
0.62 21.03 1 0
0.65 39.59 1 0
0.8 60.8 1 0
0.66 20.06 1 0
0.73 35.35 1 0
0.39 118.93 1 0
0.76 51.88 1 0
0.67 67.42 1 0
0.48 87.17 1 0
0.4 74.54 1 0
0.5 38.34 1 0
0.4 108.54 1 0
0.36 82.23 1 0
0.58 27.91 1 0
0.54 23.47 1 0
0.43 100.62 1 0
0.43 27.65 1 0
0.4 41.29 1 0
0.39 42.74 1 0
0.6 54.6 1 0
0.33 21.71 1 0
0.39 68.15 1 0
0.41 27.42 1 0
0.57 19 1 0
0.48 31.24 1 0
0.57 31.57 1 0
0.4 96.79 1 0
0.43 43.69 1 0
0.61 43.57 1 0
0.41 41.44 1 0
0.73 34.08 1 0
0.49 53.09 1 0
0.63 21.21 1 0
0.63 112.41 1 0
0.4 42.66 1 0
0.58 120.33 1 0
0.53 108.4 1 0
0.46 18.31 1 0
0.68 99.46 1 0
0.46 78.49 1 0
0.41 13.77 1 0
0.58 86.7 1 0
0.42 67.9 1 0
0.4 121.24 1 0
0.54 17.02 1 0
0.41 19.29 1 0
0.41 29.03 1 0
0.41 25.67 1 0
0.43 65.03 1 0
0.43 78.62 1 0
0.56 23.04 1 0
0.44 78.82 1 0
0.25 62.16 1 0
0.46 18.65 1 0
0.28 38.29 1 0
0.28 23.09 1 0
0.31 128.71 1 0
0.33 121.34 1 0
0.26 68.15 1 0
0.29 111.16 1 0
0.56 21.75 1 0
0.67 19.86 1 0
0.54 36.78 1 0
0.66 84.27 1 0
0.64 111.02 1 0
0.46 19.6 1 0
0.62 61.82 1 0
0.53 94.85 1 0
0.49 49.05 1 0
0.71 102.52 1 0
0.45 22.04 1 0
0.59 116.38 1 0
0.55 89.17 1 0
0.7 18.59 1 0
0.55 16.79 1 0
0.47 102.88 1 0
0.5 20.78 1 0
0.43 84.81 1 0
0.4 56.72 1 0
0.54 20.84 1 0
0.5 122.95 1 0
0.52 112.51 1 0
0.47 101.28 1 0
0.51 100.92 1 0
0.71 24.59 1 0
0.63 42.88 1 0
0.58 40.95 1 0
0.47 93.37 1 0
0.41 98.68 1 0
0.42 93.64 1 0
0.4 53.85 1 0
0.45 66.92 1 0
0.45 25.62 1 0
0.45 48.48 1 0
0.35 17.02 1 0
0.33 123.01 1 0
0.29 80.71 1 0
0.49 33.52 1 0
0.51 88.41 1 0
0.49 69.41 1 0
0.42 115.89 1 0
0.56 43.07 1 0
0.6 50.56 1 0
0.47 56.04 1 0
0.58 21.13 1 0
0.63 98.31 1 0
0.46 45.28 1 0
0.46 73.8 1 0
0.47 20.6 1 0
0.54 99.7 1 0
0.63 18.14 1 0
0.43 53.85 1 0
0.45 21.46 1 0
0.47 57.32 1 0
0.48 133.95 1 0
0.43 77.23 1 0
0.47 115.65 1 0
0.52 100.68 1 0
0.42 56.41 1 0
0.69 15.44 1 0
0.67 29.17 1 0
0.43 46.78 1 0
0.61 20.66 1 0
0.47 52.14 1 0
0.78 21.55 1 0
0.56 46.4 1 0
0.61 105.67 1 0
0.38 96.25 1 0
0.81 17.16 1 0
0.57 39.96 1 0
0.63 22.35 1 0
0.55 97.85 1 0
0.79 21.71 1 0
0.51 102.46 1 0
0.42 105.98 1 0
0.8 30.17 1 0
0.6 45.6 1 0
0.61 26.19 1 0
0.46 19.84 1 0
0.43 84.18 1 0
0.43 19.38 1 0
0.44 93.71 1 0
0.43 18.33 1 0
0.5 14.91 1 0
0.39 22.86 1 0
0.49 106.8 1 0
0.45 16.72 1 0
0.38 39.8 1 0
0.48 23.57 1 0
0.38 23.57 1 0
0.35 46.52 1 0
0.35 72.07 1 0
0.41 85.74 1 0
0.47 17.78 1 0
0.32 16.3 1 0
0.26 93.33 1 0
0.31 16.54 1 0
0.28 18.87 1 0
0.26 104.72 1 0
0.26 36.57 1 0
0.42 62.21 1 0
0.38 55.7 1 0
0.34 68.17 1 0
0.35 47.02 1 0
0.36 64.45 1 0
0.57 16.57 1 0
0.37 87.62 1 0
0.47 49.14 1 0
0.6 18.48 1 0
0.35 59.13 1 0
0.51 87.08 1 0
0.44 71.53 0 0
0.49 57.14 0 0
0.7 22.52 0 0
0.7 28.31 0 0
0.57 106.39 0 0
0.67 58.33 0 0
0.89 23.34 0 0
0.53 59.78 0 0
0.46 26.98 0 0
0.62 95.55 0 0
0.77 93.03 0 0
0.63 35.91 0 0
0.56 86.64 0 0
0.5 71.98 0 0
0.33 39.4 0 0
0.49 75.51 0 0
0.55 102.22 0 0
0.58 71.53 0 0
0.22 130 0 0
0.45 70.37 0 0
0.72 91.36 0 0
0.65 38.31 0 0
0.53 97.22 0 0
0.61 102.04 0 0
0.48 28.87 0 0
0.56 81.21 0 0
0.46 54.29 0 0
0.57 113.74 0 0
0.53 124.31 0 0
0.52 22.66 0 0
0.35 75.65 0 0
0.5 43.51 0 0
0.55 111.57 0 0
0.79 38.41 0 0
0.67 20.13 0 0
0.54 17.68 0 0
0.6 32.11 0 0
0.59 74.24 0 0
0.45 27.87 0 0
0.46 19.03 0 0
0.63 32.33 0 0
0.46 33.78 0 0
0.46 79.12 0 0
0.48 63.09 0 0
0.39 85.81 0 0
0.49 69.83 0 0
0.79 30.8 0 0
0.62 92.94 0 0
0.62 17.48 0 0
0.64 45.7 0 0
0.71 83.73 0 0
0.54 18.59 0 0
0.43 38.88 0 0
0.67 107.36 0 0
0.72 115.15 0 0
0.51 116.32 0 0
0.53 96.94 0 0
0.76 59.87 0 0
0.55 61.4 0 0
0.38 67.31 0 0
0.51 18.62 0 0
0.41 73.06 0 0
0.55 73.32 0 0
0.62 19.59 0 0
0.68 81.19 0 0
0.68 22.05 0 0
0.67 57.01 0 0
0.82 69.82 0 0
0.62 45.92 0 0
0.72 79.35 0 0
0.76 83.65 0 0
0.61 21.26 0 0
0.51 37.88 0 0
0.47 72.06 0 0
0.64 81.58 0 0
0.59 129.44 0 0
0.5 105.42 0 0
0.47 48.11 0 0
0.45 96.94 0 0
0.58 41.68 0 0
0.63 84.78 0 0
0.66 57.27 0 0
0.35 59.9 0 0
0.31 22.6 0 0
0.36 89.98 0 0
0.39 70.64 0 0
0.87 120.69 0 0
0.62 24.04 0 0
0.58 57.98 0 0
0.5 19.16 0 0
0.55 43.68 0 0
0.65 52.29 0 0
0.61 63.01 0 0
0.68 119.11 0 0
0.74 34.94 0 0
0.56 70.78 0 0
0.55 70.83 0 0
0.49 89.85 0 0
0.54 55.46 0 0
0.49 19.74 0 0
0.51 118.54 0 0
0.5 79.36 0 0
0.54 77.72 0 0
0.71 17.75 0 0
0.59 88.95 0 0
0.57 52.62 0 0
0.73 20.76 0 0
0.59 64.71 0 0
0.51 54.33 0 0
0.56 130.45 0 0
0.6 52.12 0 0
0.68 61.91 0 0
0.66 74.75 0 0
0.24 69.25 0 0
0.55 52.1 0 0
0.62 111.55 0 0
0.78 39.12 0 0
0.65 17.43 0 0
0.45 88.94 0 0
0.45 35.77 0 0
0.55 21.67 0 0
0.5 81.2 0 0
0.58 80.69 0 0
0.53 94.31 0 0
0.54 70.09 0 0
0.66 19.15 0 0
0.72 19.72 0 0
0.59 30.57 0 0
0.7 63.5 0 0
0.6 19.38 0 0
0.67 45.3 0 0
0.61 30.65 0 0
0.59 124.47 0 0
0.65 118.17 0 0
0.46 129.03 0 0
0.68 53.5 0 0
0.65 94.47 0 0
0.84 87.58 0 0
0.56 68.39 0 0
0.77 114.35 0 0
0.54 94.8 0 0
0.53 52.14 0 0
0.62 36.08 0 0
0.61 69.97 0 0
0.58 18.54 0 0
0.45 66.5 0 0
0.56 32.47 0 0
0.64 40.45 0 0
0.39 39.91 0 0
0.32 68.42 0 0
0.34 25.58 0 0
0.41 21.27 0 0
0.5 35.54 0 0
0.48 100.1 0 0
0.54 105.6 0 0
0.7 58.79 0 0
0.77 21.31 0 0
0.75 26.72 0 0
0.83 19.99 0 0
0.52 82.66 0 0
0.58 78.09 0 0
0.51 48.12 0 0
0.56 19.15 0 0
0.58 50.06 0 0
0.34 41.39 0 0
0.48 64.29 0 0
0.5 20.99 0 0
0.49 72.35 0 0
0.59 66.9 0 0
0.68 59.7 0 0
0.51 32.25 0 0
0.56 78.41 0 0
0.64 44.54 0 0
0.5 49.66 0 0
0.53 105.31 0 0
0.47 88.55 0 0
0.64 27.18 0 0
0.55 97.28 0 0
0.57 20.58 0 0
0.46 21.57 0 0
0.37 59.18 0 0
0.47 74.75 0 0
0.58 50.18 0 0
0.48 94.09 0 0
0.56 119.86 0 0
0.72 81.46 0 0
0.45 37.22 0 0
0.64 118.05 0 0
0.46 108.78 0 0
0.42 137.8 0 0
0.52 83.74 0 0
0.43 114.16 0 0
0.62 95.29 0 0
0.49 77.12 0 0
0.4 86.75 0 0
0.63 76.08 0 0
0.83 25.18 0 0
0.54 59.58 0 0
0.58 81.7 0 0
0.79 24.57 0 0
0.82 44.2 0 0
0.44 88.74 0 0
0.74 44.56 0 0
0.69 17.95 0 0
0.69 18.61 0 0
0.67 23.25 0 0
0.69 35.33 0 0
0.55 93.89 0 0
0.64 35.01 0 0
0.54 61.92 0 0
0.6 101.57 0 0
0.68 94.97 0 0
0.56 78.25 0 0
0.62 94.95 0 0
0.52 113.12 0 0
0.57 91.52 0 0
0.42 115.02 0 0
0.63 18.72 0 0
0.48 19.67 0 0
0.53 113.47 0 0
0.62 34.26 0 0
0.87 20.27 0 0
0.87 23.53 0 0
0.83 24.32 0 0
0.53 119.65 0 0
0.54 125.31 0 0
0.54 20.03 0 0
0.48 105.31 0 0
0.43 26.26 0 0
0.64 127.26 0 0
0.81 19.33 0 0
0.41 121.06 0 0
0.51 101.68 0 0
0.53 18.97 0 0
0.43 54.47 0 0
0.5 45.11 0 0
0.58 18.3 0 0
0.48 29.62 0 0
0.25 117.48 0 0
0.39 102.47 0 0
0.5 23.38 0 0
0.46 34.43 0 0
0.46 68.24 0 0
0.56 59.71 0 0
0.57 59.81 0 0
0.61 105.8 0 0
0.48 77.53 0 0
0.53 71.68 0 0
0.57 20.26 0 0
0.53 69.51 0 0
0.53 76.78 0 0
0.56 87.1 0 0
0.64 18.28 0 0
0.56 19.53 0 0
0.35 110.89 0 0
0.63 25.67 0 0
0.56 111.03 0 0
0.57 104.43 0 0
0.59 96.81 0 0
0.6 55.9 0 0
0.57 18.07 0 0
0.55 53 0 0
0.52 63.86 0 0
0.51 23.35 0 0
0.55 73.43 0 0
0.73 116.36 0 0
0.43 41.69 0 0
0.56 43.42 0 0
0.61 90.19 0 0
0.65 119.25 0 0
0.59 84.66 0 0
0.64 23.04 0 0
0.6 23.97 0 0
0.5 116.15 0 0
0.65 17.68 0 0
0.51 86.9 0 0
0.54 121.01 0 0
0.6 23.7 0 0
0.74 81.01 0 0
0.63 101.38 0 0
0.6 92.2 0 0
0.64 23.05 0 0
0.45 55.5 0 0
0.6 61.95 0 0
0.5 57.87 0 0
0.64 50.92 0 0
0.52 42.07 0 0
0.56 17.69 0 0
0.56 79.86 0 0
0.47 38.56 0 0
0.49 56.28 0 0
0.5 75.01 0 0
0.58 69.98 0 0
0.52 87.87 0 0
0.48 75.84 0 0
0.7 21.79 0 0
0.6 18.02 0 0
0.71 45.2 0 0
0.69 38.12 0 0
0.5 105.65 0 0
0.67 74.44 0 0
0.62 66.87 0 0
0.61 34.68 0 0
0.75 81.75 0 0
0.63 19.85 0 0
0.66 57.35 0 0
0.62 20.04 0 0
0.55 127.34 0 0
0.49 108.32 0 0
0.75 120.48 0 0
0.62 51.82 0 0
0.57 118.93 0 0
0.66 36.06 0 0
0.7 77.18 0 0
0.61 59.17 0 0
0.63 113.88 0 0
0.54 91.65 0 0
0.65 110.79 0 0
0.75 54.51 0 0
0.56 123.74 0 0
0.56 19.42 0 0
0.62 92.17 0 0
0.51 26.48 0 0
0.47 15.79 0 0
0.72 75.64 0 0
0.47 20.41 0 0
0.68 19.25 0 0
0.54 88.07 0 0
0.84 75.08 0 0
0.8 40.49 0 0
0.75 24.49 0 0
0.73 27.12 0 0
0.63 113.53 0 0
0.68 88.42 0 0
0.85 61.7 0 0
0.79 21.54 0 0
0.58 123.09 0 0
0.56 130.49 0 0
0.5 67.67 0 0
0.55 36.1 0 0
0.59 124.83 0 0
0.7 27.17 0 0
0.54 56.2 0 0
0.54 52.32 0 0
0.58 56.04 0 0
0.58 39.81 0 0
0.59 118.52 0 0
0.57 29.81 0 0
0.7 92.9 0 0
0.6 53.89 0 0
0.58 69.34 0 0
0.65 72.14 0 0
0.75 17.2 0 0
0.63 41.52 0 0
0.64 38.7 0 0
0.47 98.18 0 0
0.59 58.29 0 0
0.55 74.03 0 0
0.34 81.36 0 0
0.36 14.07 0 0
0.56 31.15 0 0
0.44 45.08 0 0
0.63 30.01 0 0
0.59 18.27 0 0
0.47 62.91 0 0
0.6 69.62 0 0
0.48 86.08 0 0
0.52 69.16 0 0
0.46 59.2 0 0
0.68 102.68 0 0
0.58 16.15 0 0
0.62 27.42 0 0
0.74 20.34 0 0
0.43 60.72 0 0
0.58 24.82 0 0
0.65 82.25 0 0
0.56 68.51 0 0
0.64 86.36 0 0
0.71 71.37 0 0
0.76 21.88 0 0
0.78 29.73 0 0
0.72 37.85 0 0
0.81 22.91 0 0
0.66 31.13 0 0
0.79 30.47 0 0
0.77 39.44 0 0
0.81 58.02 0 0
0.72 24.31 0 0
0.47 64.46 0 0
0.52 101.15 0 0
0.62 94.77 0 0
0.67 49.46 0 0
0.68 21.96 0 0
0.66 20.48 0 0
0.53 73.3 0 0
0.52 129.08 0 0
0.55 81.93 0 0
0.53 83.42 0 0
0.43 19.85 0 0
0.39 106.35 0 0
0.5 111.99 0 0
0.5 59.28 0 0
0.6 55.16 0 0
0.44 85.61 0 0
0.57 99.35 0 0
0.61 60.09 0 0
0.55 45.06 0 0
0.78 20.63 0 0
0.54 103.49 0 0
0.66 63.36 0 0
0.6 73.18 0 0
0.84 44.57 0 0
0.83 20.87 0 0
0.85 23.55 0 0
0.8 23.92 0 0
0.62 115.46 0 0
0.65 61.38 0 0
0.87 22.23 0 0
0.79 31.65 0 0
0.59 112.2 0 0
0.86 44.46 0 0
0.81 39.34 0 0
0.66 65.52 0 0
0.56 121.29 0 0
0.63 31.72 0 0
0.63 67.67 0 0
0.52 111.91 0 0
0.5 54.23 0 0
0.63 16.56 0 0
0.59 97.14 0 0
0.55 140.72 0 0
0.54 58.31 0 0
0.57 24.71 0 0
0.56 101.43 0 0
0.43 100.5 0 0
0.53 56.74 0 0
0.44 69.93 0 0
0.46 61.01 0 0
0.48 88.59 0 0
0.51 21.22 0 0
0.49 21.04 0 0
0.63 19.81 0 0
0.64 118.45 0 0
0.71 106.36 0 0
0.64 25.15 0 0
0.63 97.64 0 0
0.7 29.01 0 0
0.64 80.17 0 0
0.86 21.89 0 0
0.6 60.05 0 0
0.58 30.47 0 0
0.62 18.05 0 0
0.6 63.85 0 0
0.41 19.17 0 0
0.58 17.64 0 0
0.42 35.09 0 0
0.38 50.79 0 0
0.43 19.63 0 0
0.5 17.33 0 0
0.63 96.36 0 0
0.62 54.64 0 0
0.71 52.66 0 0
0.62 96.86 0 0
0.5 93.87 0 0
0.53 42.42 0 0
0.64 97.81 0 0
0.56 104.32 0 0
0.56 18.03 0 0
0.59 114.55 0 0
0.52 97.56 0 0
0.49 36.56 0 0
0.53 28.86 0 0
0.51 98.79 0 0
0.51 100.84 0 0
0.55 92.35 0 0
0.83 19.48 0 0
0.62 87.64 0 0
0.63 79.21 0 0
0.78 17.94 0 0
0.66 126.83 0 0
0.85 33.7 0 0
0.62 94.69 0 0
0.58 18.09 0 0
0.63 48.64 0 0
0.53 63.74 0 0
0.52 103.41 0 0
0.51 75.48 0 0
0.49 77.51 0 0
0.67 32.77 0 0
0.82 103.21 0 0
0.61 18.38 0 0
0.62 115.64 0 0
0.6 18.83 0 0
0.37 86.5 0 0
0.45 95.6 0 0
0.6 16.92 0 0
0.52 112.73 0 0
0.49 40.55 0 0
0.48 20.77 0 0
0.41 87.83 0 0
0.48 65.57 0 0
0.54 33.49 0 0
0.52 47.93 0 0
0.58 84.35 0 0
0.61 75.48 0 0
0.52 65.42 0 0
0.64 95.97 0 0
0.37 74.35 0 0
0.58 40.37 0 0
0.63 19.78 0 0
0.57 112.79 0 0
0.47 89.73 0 0
0.53 17.77 0 0
0.5 60.4 0 0
0.69 105.24 0 0
0.7 67.04 0 0
0.75 37.75 0 0
0.68 20.33 0 0
0.69 24.63 0 0
0.76 79.7 0 0
0.73 76.36 0 0
0.75 32.45 0 0
0.67 66.15 0 0
0.53 15.7 0 0
0.54 79.45 0 0
0.47 49.01 0 0
0.53 98.43 0 0
0.46 64.74 0 0
0.55 79.73 0 0
0.51 69.73 0 0
0.54 20.36 0 0
0.48 84.43 0 0
0.65 19.83 0 0
0.65 28.54 0 0
0.46 92.99 0 0
0.51 36.78 0 0
0.57 22.59 0 0
0.54 55.31 0 0
0.6 132.26 0 0
0.56 111.82 0 0
0.57 26.35 0 0
0.49 96.33 0 0
0.63 22.15 0 0
0.55 33.02 0 0
0.53 101.31 0 0
0.56 60.19 0 0
0.73 17.7 0 0
0.54 58.07 0 0
0.61 98.52 0 0
0.52 100.86 0 0
0.69 36.62 0 0
0.64 16.52 0 0
0.55 62.68 0 0
0.58 124.7 0 0
0.56 40.87 0 0
0.67 20.12 0 0
0.65 20.21 0 0
0.55 74.38 0 0
0.64 108.57 0 0
0.76 88.88 0 0
0.59 87.88 0 0
0.54 38.01 0 0
0.59 66.84 0 0
0.61 84.93 0 0
0.59 100.65 0 0
0.65 33.55 0 0
0.64 45.27 0 0
0.57 73.94 0 0
0.61 18.05 0 0
0.55 120.28 0 0
0.54 109.23 0 0
0.58 86.4 0 0
0.55 32.89 0 0
0.61 53.69 0 0
0.69 123.97 0 0
0.77 63.91 0 0
0.63 126.75 0 0
0.46 72.54 0 0
0.61 113.77 0 0
0.61 59.21 0 0
0.55 49.06 0 0
0.68 53.53 0 0
0.83 17.2 0 0
0.59 151.58 0 0
0.66 50.76 0 0
0.69 133.82 0 0
0.59 43.46 0 0
0.62 83.52 0 0
0.42 88.1 0 0
0.75 30.02 0 0
0.63 95.04 0 0
0.52 24.63 0 0
0.66 20.94 0 0
0.78 20.74 0 0
0.66 67.01 0 0
0.52 59.92 0 0
0.57 19.59 0 0
0.59 42.25 0 0
0.48 83.8 0 0
0.57 19.72 0 0
0.61 18.14 0 0
0.53 55.5 0 0
0.57 44.74 0 0
0.76 28.95 0 0
0.55 72.99 0 0
0.73 37.31 0 0
0.75 44.32 0 0
0.72 21.01 0 0
0.8 54.45 0 0
0.41 102.15 0 0
0.43 20.14 0 0
0.36 39.4 0 0
0.46 117.75 0 0
0.36 58.07 0 0
0.85 22.53 0 0
0.46 105.49 0 0
0.76 22.04 0 0
0.49 107.88 0 0
0.48 38.44 0 0
0.67 67.62 0 0
0.7 27.03 0 0
0.63 94.08 0 0
0.58 63.42 0 0
0.84 21.33 0 0
0.64 84.28 0 0
0.5 41.79 0 0
0.46 46.59 0 0
0.69 71.56 0 0
0.83 18.78 0 0
0.64 39.29 0 0
0.83 21.03 0 0
0.79 60.8 0 0
0.74 20.06 0 0
0.8 35.35 0 0
0.7 51.88 0 0
0.7 67.42 0 0
0.65 69.97 0 0
0.57 91.12 0 0
0.75 36.58 0 0
0.73 17.16 0 0
0.65 66.24 0 0
0.75 55.25 0 0
0.79 23.47 0 0
0.64 94.52 0 0
0.57 131.32 0 0
0.79 36.82 0 0
0.72 18.76 0 0
0.79 22.43 0 0
0.42 80.91 0 0
0.51 42.74 0 0
0.57 54.6 0 0
0.42 42.14 0 0
0.41 95.64 0 0
0.57 18.98 0 0
0.6 27.42 0 0
0.58 43.51 0 0
0.54 54.23 0 0
0.59 19 0 0
0.88 31.57 0 0
0.56 23.38 0 0
0.59 67.44 0 0
0.62 96.79 0 0
0.45 40 0 0
0.64 21.21 0 0
0.44 112.41 0 0
0.42 93.48 0 0
0.45 99.46 0 0
0.45 79.35 0 0
0.55 78.36 0 0
0.57 58.91 0 0
0.46 38.53 0 0
0.53 21.17 0 0
0.85 86.7 0 0
0.47 67.9 0 0
0.41 98.48 0 0
0.51 17.02 0 0
0.56 91.52 0 0
0.53 29.03 0 0
0.44 23.2 0 0
0.43 65.75 0 0
0.47 18.65 0 0
0.43 67.17 0 0
0.51 70.21 0 0
0.24 94.67 0 0
0.6 42.69 0 0
0.6 56.71 0 0
0.49 71.22 0 0
0.69 34.69 0 0
0.68 19.05 0 0
0.61 65.68 0 0
0.57 118.63 0 0
0.64 19.86 0 0
0.68 71.86 0 0
0.64 76.33 0 0
0.55 19.6 0 0
0.72 94.85 0 0
0.7 89.67 0 0
0.43 36.8 0 0
0.62 18.59 0 0
0.52 86 0 0
0.54 83.75 0 0
0.39 74.79 0 0
0.45 84 0 0
0.63 102.88 0 0
0.54 20.78 0 0
0.73 19.35 0 0
0.65 84.81 0 0
0.53 102.26 0 0
0.51 32.91 0 0
0.57 44.53 0 0
0.58 71.63 0 0
0.64 65.79 0 0
0.6 31.6 0 0
0.71 59.26 0 0
0.52 61.72 0 0
0.62 44.85 0 0
0.58 51.56 0 0
0.59 27.26 0 0
0.53 58.87 0 0
0.59 82.6 0 0
0.43 117.83 0 0
0.49 22 0 0
0.47 86.01 0 0
0.46 83.19 0 0
0.46 36.66 0 0
0.45 68.4 0 0
0.52 48.48 0 0
0.43 37.57 0 0
0.46 124.45 0 0
0.6 43.03 0 0
0.71 72.43 0 0
0.42 76.23 0 0
0.73 72.83 0 0
0.73 65.15 0 0
0.8 56.04 0 0
0.72 64.93 0 0
0.71 21.13 0 0
0.71 98.31 0 0
0.71 112.37 0 0
0.57 109.27 0 0
0.57 116.22 0 0
0.43 89.78 0 0
0.58 47.38 0 0
0.54 50.26 0 0
0.66 21.97 0 0
0.55 128.5 0 0
0.53 88.62 0 0
0.64 15.44 0 0
0.52 29.17 0 0
0.55 20.66 0 0
0.53 52.14 0 0
0.58 51.86 0 0
0.54 87.34 0 0
0.44 17.16 0 0
0.4 22.35 0 0
0.43 21.99 0 0
0.42 30.17 0 0
0.41 22.01 0 0
0.61 46.4 0 0
0.49 86.99 0 0
0.54 57.97 0 0
0.55 83.69 0 0
0.67 81.58 0 0
0.54 76.7 0 0
0.59 17.06 0 0
0.43 110.23 0 0
0.58 18.33 0 0
0.58 14.91 0 0
0.65 92.54 0 0
0.62 16.72 0 0
0.41 105.57 0 0
0.48 61.66 0 0
0.42 59.32 0 0
0.48 66.67 0 0
0.4 114.37 0 0
0.48 114.54 0 0
0.56 17.78 0 0
0.46 116.2 0 0
0.38 76.97 0 0
0.43 65.63 0 0
0.36 49.38 0 0
0.34 70.73 0 0
0.45 38.25 0 0
0.41 86.7 0 0
0.5 74.94 0 0
0.47 75.12 0 0
0.44 90.01 0 0
0.78 16.57 0 0
0.7 105.2 0 0
0.66 18.48 0 0
0.61 87.97 0 0
0.66 101.63 0 0
0.59 106.33 0 0
0.54 71.18 0 0
0.36 76.22 0 0
0.7 87.08 0 0
0.37 94.82 0 0
0.69 103.11 0 0
0.48 62.81 0 0
0.56 46.67 0 0
0.44 46.8 0 0
0.52 71.5 0 0
0.89 23.34 0 0
0.55 109.12 0 0
0.69 14.11 0 0
0.55 112.34 0 0
0.53 99.08 0 0
0.7 134.96 0 0
0.67 26.13 0 0
0.83 93.03 0 0
0.57 61.12 0 0
0.6 35.91 0 0
0.73 86.64 0 0
0.61 84.98 0 0
0.67 92.91 0 0
0.48 123.36 0 0
0.65 71.98 0 0
0.49 50.47 0 0
0.55 52.8 0 0
0.56 66.63 0 0
0.53 78 0 0
0.63 71.53 0 0
0.66 87.45 0 0
0.53 79.41 0 0
0.68 28.87 0 0
0.52 16.44 0 0
0.59 28.37 0 0
0.4 75.76 0 0
0.59 98.36 0 0
0.55 84.91 0 0
0.69 21.56 0 0
0.52 51.07 0 0
0.68 54.36 0 0
0.66 52.94 0 0
0.72 20.13 0 0
0.51 17.68 0 0
0.44 76.99 0 0
0.5 29.36 0 0
0.47 32.11 0 0
0.52 27.87 0 0
0.4 40.95 0 0
0.43 34.15 0 0
0.52 19.03 0 0
0.33 64.7 0 0
0.8 32.33 0 0
0.56 37.45 0 0
0.57 66.8 0 0
0.53 34.27 0 0
0.54 135.16 0 0
0.58 91.9 0 0
0.34 35.95 0 0
0.44 53.65 0 0
0.51 29.72 0 0
0.49 56.68 0 0
0.49 20.72 0 0
0.56 17.48 0 0
0.76 45.7 0 0
0.6 53.11 0 0
0.48 33.4 0 0
0.78 18.59 0 0
0.67 107.36 0 0
0.65 96.94 0 0
0.62 135.73 0 0
0.63 17.89 0 0
0.66 88.48 0 0
0.64 52.18 0 0
0.43 55.25 0 0
0.5 36.86 0 0
0.45 65.91 0 0
0.7 22.05 0 0
0.61 77.82 0 0
0.78 69.82 0 0
0.61 43.08 0 0
0.68 45.92 0 0
0.8 83.65 0 0
0.79 21.26 0 0
0.54 37.88 0 0
0.79 84.2 0 0
0.64 120.82 0 0
0.41 62.99 0 0
0.56 99.09 0 0
0.51 46.82 0 0
0.53 21.09 0 0
0.41 38.68 0 0
0.41 67.09 0 0
0.43 80.13 0 0
0.6 31.96 0 0
0.67 60.94 0 0
0.55 33.98 0 0
0.68 57.27 0 0
0.45 59.9 0 0
0.51 22.6 0 0
0.51 120.69 0 0
0.51 32.42 0 0
0.61 45.23 0 0
0.47 19.49 0 0
0.73 19.03 0 0
0.49 35.4 0 0
0.52 26.99 0 0
0.52 56.67 0 0
0.56 25.72 0 0
0.49 65.51 0 0
0.48 70.83 0 0
0.51 56.17 0 0
0.54 20.98 0 0
0.59 60.38 0 0
0.54 19.74 0 0
0.58 66.92 0 0
0.37 121.13 0 0
0.57 20.76 0 0
0.58 99 0 0
0.44 47.12 0 0
0.46 50.11 0 0
0.48 64.6 0 0
0.65 40.13 0 0
0.64 37.68 0 0
0.45 17.43 0 0
0.35 21.75 0 0
0.32 66.25 0 0
0.55 55.61 0 0
0.54 19.15 0 0
0.51 19.72 0 0
0.58 51.33 0 0
0.51 143.15 0 0
0.62 124.84 0 0
0.51 112.42 0 0
0.62 19.38 0 0
0.53 97.98 0 0
0.63 37.43 0 0
0.63 129.03 0 0
0.58 87.58 0 0
0.51 87.16 0 0
0.57 114.35 0 0
0.56 19.81 0 0
0.51 25.09 0 0
0.41 54.08 0 0
0.49 18.54 0 0
0.42 18.85 0 0
0.42 88.59 0 0
0.35 68.42 0 0
0.4 25.58 0 0
0.5 37.51 0 0
0.56 21.27 0 0
0.54 79.05 0 0
0.56 35.54 0 0
0.56 105.6 0 0
0.53 26.72 0 0
0.88 19.99 0 0
0.69 123.34 0 0
0.66 20.99 0 0
0.65 119.36 0 0
0.55 61.25 0 0
0.57 52.8 0 0
0.5 97.5 0 0
0.52 42.36 0 0
0.66 84.21 0 0
0.52 20.39 0 0
0.66 19.46 0 0
0.74 23.68 0 0
0.39 36.87 0 0
0.52 72.51 0 0
0.48 30.93 0 0
0.43 73.9 0 0
0.65 20.74 0 0
0.62 81.88 0 0
0.8 20.58 0 0
0.56 21.57 0 0
0.74 59.18 0 0
0.73 74.75 0 0
0.47 43.28 0 0
0.4 27.26 0 0
0.56 71.54 0 0
0.53 98.13 0 0
0.55 24.58 0 0
0.46 83.27 0 0
0.38 80.64 0 0
0.64 37.22 0 0
0.67 20.99 0 0
0.8 118.05 0 0
0.53 89.79 0 0
0.56 47.1 0 0
0.42 19.51 0 0
0.48 120.77 0 0
0.62 98.29 0 0
0.8 22.4 0 0
0.42 106.42 0 0
0.46 88.04 0 0
0.47 84.41 0 0
0.63 18.05 0 0
0.41 19.5 0 0
0.53 89.38 0 0
0.76 76.08 0 0
0.66 25.18 0 0
0.55 18.3 0 0
0.6 44.56 0 0
0.72 129.54 0 0
0.64 17.95 0 0
0.6 95.25 0 0
0.8 18.61 0 0
0.56 44.98 0 0
0.81 32.88 0 0
0.76 21.27 0 0
0.53 42.52 0 0
0.6 113.12 0 0
0.66 17.7 0 0
0.63 64.86 0 0
0.47 18.72 0 0
0.7 18.11 0 0
0.66 19.67 0 0
0.69 50.94 0 0
0.87 20.27 0 0
0.53 23.89 0 0
0.65 74.1 0 0
0.7 23.53 0 0
0.78 24.32 0 0
0.53 119.65 0 0
0.69 44.8 0 0
0.75 20.03 0 0
0.8 19.33 0 0
0.48 84.27 0 0
0.52 39.06 0 0
0.56 59.63 0 0
0.44 22.01 0 0
0.44 102.28 0 0
0.45 18.97 0 0
0.55 51.37 0 0
0.54 45.11 0 0
0.56 18.3 0 0
0.54 43.57 0 0
0.65 23.38 0 0
0.46 20.91 0 0
0.65 34.43 0 0
0.6 74.75 0 0
0.44 52.33 0 0
0.55 59.71 0 0
0.47 16.53 0 0
0.5 59.81 0 0
0.65 108.11 0 0
0.49 18.28 0 0
0.51 54.34 0 0
0.7 21.62 0 0
0.44 134.34 0 0
0.49 84.87 0 0
0.46 69.51 0 0
0.51 126.18 0 0
0.56 87.1 0 0
0.67 18.28 0 0
0.71 42.84 0 0
0.75 19.53 0 0
0.66 52.52 0 0
0.63 25.67 0 0
0.58 73.59 0 0
0.66 49.47 0 0
0.63 17.39 0 0
0.57 65.27 0 0
0.6 24.65 0 0
0.47 103.25 0 0
0.49 101.19 0 0
0.32 49.21 0 0
0.52 98.6 0 0
0.81 22.15 0 0
0.51 57.08 0 0
0.48 123.99 0 0
0.54 116.36 0 0
0.61 41.69 0 0
0.48 81.76 0 0
0.54 17.4 0 0
0.63 113.61 0 0
0.54 94.91 0 0
0.53 75 0 0
0.67 90.19 0 0
0.67 104.45 0 0
0.52 119.25 0 0
0.57 18.71 0 0
0.72 23.04 0 0
0.51 83.46 0 0
0.61 66.15 0 0
0.59 17.68 0 0
0.54 15.58 0 0
0.66 81.01 0 0
0.58 33.04 0 0
0.37 65.28 0 0
0.56 47.6 0 0
0.64 61.95 0 0
0.49 22.85 0 0
0.49 112.93 0 0
0.59 71.33 0 0
0.6 50.92 0 0
0.5 35.82 0 0
0.55 17.69 0 0
0.58 25.97 0 0
0.46 39.22 0 0
0.55 38.56 0 0
0.61 65.43 0 0
0.77 18.87 0 0
0.51 121.31 0 0
0.45 69.3 0 0
0.65 36.52 0 0
0.68 23.44 0 0
0.64 86.27 0 0
0.64 34.27 0 0
0.69 38.12 0 0
0.63 76.24 0 0
0.51 48.05 0 0
0.52 77.15 0 0
0.73 66.87 0 0
0.53 103.78 0 0
0.58 85.01 0 0
0.46 75.82 0 0
0.58 68.12 0 0
0.56 128.47 0 0
0.55 46.11 0 0
0.73 19.85 0 0
0.54 100.22 0 0
0.65 20.04 0 0
0.49 66.39 0 0
0.54 21.79 0 0
0.51 56.61 0 0
0.62 109.86 0 0
0.66 126.82 0 0
0.64 118.93 0 0
0.51 59.99 0 0
0.62 59.17 0 0
0.59 69.95 0 0
0.75 41.92 0 0
0.62 19.29 0 0
0.44 23.26 0 0
0.51 89.05 0 0
0.52 19.42 0 0
0.55 92.17 0 0
0.82 19.25 0 0
0.73 75.08 0 0
0.71 40.49 0 0
0.41 75.01 0 0
0.67 88.42 0 0
0.87 61.7 0 0
0.46 135.8 0 0
0.45 80.1 0 0
0.43 67.67 0 0
0.45 68.11 0 0
0.67 56.2 0 0
0.53 32.55 0 0
0.51 85.4 0 0
0.51 67.29 0 0
0.57 17.45 0 0
0.7 29.81 0 0
0.57 66.58 0 0
0.49 48.86 0 0
0.63 24.37 0 0
0.59 17.2 0 0
0.53 41.52 0 0
0.55 38.7 0 0
0.61 28.24 0 0
0.48 14.07 0 0
0.49 28.75 0 0
0.67 31.15 0 0
0.49 97.23 0 0
0.42 30.01 0 0
0.52 78.96 0 0
0.6 18.27 0 0
0.45 45.61 0 0
0.42 61.18 0 0
0.56 44.97 0 0
0.6 77.73 0 0
0.59 80.27 0 0
0.49 16.15 0 0
0.56 29.95 0 0
0.48 69.78 0 0
0.59 20.34 0 0
0.42 24.82 0 0
0.58 24.09 0 0
0.51 41.91 0 0
0.6 65.23 0 0
0.66 71.37 0 0
0.57 91.57 0 0
0.81 21.88 0 0
0.71 29.73 0 0
0.73 31.13 0 0
0.63 30.47 0 0
0.78 39.44 0 0
0.74 58.02 0 0
0.68 24.31 0 0
0.51 105.87 0 0
0.51 126.15 0 0
0.6 115.85 0 0
0.85 21.96 0 0
0.83 20.48 0 0
0.51 20.36 0 0
0.68 39.14 0 0
0.33 85.43 0 0
0.55 86 0 0
0.57 83.42 0 0
0.46 36.37 0 0
0.52 112.74 0 0
0.56 74.54 0 0
0.59 19.85 0 0
0.52 106.35 0 0
0.58 111.99 0 0
0.46 55.16 0 0
0.48 66.51 0 0
0.47 89.84 0 0
0.5 45.06 0 0
0.58 20.63 0 0
0.65 61.16 0 0
0.69 75.53 0 0
0.79 44.57 0 0
0.79 20.87 0 0
0.5 76.83 0 0
0.63 61.38 0 0
0.8 31.65 0 0
0.44 138.39 0 0
0.71 44.46 0 0
0.67 39.34 0 0
0.72 102.48 0 0
0.78 19.88 0 0
0.41 112.65 0 0
0.63 20.83 0 0
0.68 67.67 0 0
0.67 34.71 0 0
0.72 49.88 0 0
0.49 16.56 0 0
0.49 52.69 0 0
0.51 23.68 0 0
0.46 104.62 0 0
0.47 54.6 0 0
0.46 56.74 0 0
0.45 19.24 0 0
0.54 102.77 0 0
0.52 21.04 0 0
0.73 118.45 0 0
0.62 20.87 0 0
0.59 112.93 0 0
0.53 18.57 0 0
0.56 29.01 0 0
0.56 80.42 0 0
0.48 144.89 0 0
0.45 66.24 0 0
0.57 20.13 0 0
0.53 64.57 0 0
0.73 21.89 0 0
0.68 30.47 0 0
0.49 98.11 0 0
0.37 50.87 0 0
0.39 68.06 0 0
0.6 96.36 0 0
0.6 19.64 0 0
0.64 48.9 0 0
0.62 96.86 0 0
0.52 107.1 0 0
0.68 34.56 0 0
0.56 34.03 0 0
0.5 92.86 0 0
0.5 133.11 0 0
0.54 21.22 0 0
0.51 146.22 0 0
0.73 19.48 0 0
0.43 47.93 0 0
0.65 48.63 0 0
0.62 79.21 0 0
0.49 44.7 0 0
0.59 37.95 0 0
0.65 48.64 0 0
0.49 118.77 0 0
0.6 15.58 0 0
0.53 22.87 0 0
0.53 41.08 0 0
0.7 22.56 0 0
0.56 123.17 0 0
0.55 103.21 0 0
0.56 115.64 0 0
0.73 18.83 0 0
0.54 56.59 0 0
0.67 95.6 0 0
0.64 116.31 0 0
0.89 16.92 0 0
0.45 70.11 0 0
0.59 38.13 0 0
0.76 112.73 0 0
0.66 35.59 0 0
0.47 87.54 0 0
0.55 22.83 0 0
0.49 90.73 0 0
0.44 18.75 0 0
0.63 40.55 0 0
0.69 20.77 0 0
0.43 97.12 0 0
0.43 53.77 0 0
0.49 64.48 0 0
0.49 47.93 0 0
0.52 19.48 0 0
0.46 75.48 0 0
0.65 24.24 0 0
0.51 68.88 0 0
0.65 19.78 0 0
0.62 28.47 0 0
0.87 112.79 0 0
0.51 47.25 0 0
0.87 17.77 0 0
0.57 42.86 0 0
0.55 60.4 0 0
0.49 56.45 0 0
0.58 115.5 0 0
0.88 105.24 0 0
0.71 67.04 0 0
0.79 37.75 0 0
0.72 20.33 0 0
0.69 24.63 0 0
0.76 48.67 0 0
0.75 79.7 0 0
0.69 87.59 0 0
0.72 32.45 0 0
0.65 58.81 0 0
0.68 20.59 0 0
0.44 15.7 0 0
0.3 35.95 0 0
0.53 21.6 0 0
0.55 26.44 0 0
0.56 75.47 0 0
0.55 23.98 0 0
0.52 72.08 0 0
0.41 65.34 0 0
0.5 22.59 0 0
0.48 55.31 0 0
0.55 24.86 0 0
0.62 71.54 0 0
0.66 57.18 0 0
0.84 16.92 0 0
0.76 22.15 0 0
0.58 19.54 0 0
0.59 23.49 0 0
0.54 47.71 0 0
0.63 39.39 0 0
0.74 35.43 0 0
0.48 17.7 0 0
0.61 58.07 0 0
0.46 104.15 0 0
0.49 16.52 0 0
0.49 49.4 0 0
0.63 62.68 0 0
0.48 129.92 0 0
0.46 23.28 0 0
0.56 131.64 0 0
0.52 20.21 0 0
0.64 87.88 0 0
0.51 57.35 0 0
0.5 122.44 0 0
0.7 84.93 0 0
0.53 54.03 0 0
0.54 106.27 0 0
0.53 33.55 0 0
0.46 35.84 0 0
0.63 57.78 0 0
0.51 102.88 0 0
0.65 18.05 0 0
0.69 24.66 0 0
0.69 32.89 0 0
0.67 42.6 0 0
0.62 36.3 0 0
0.49 87.56 0 0
0.79 16.89 0 0
0.81 63.91 0 0
0.57 75.02 0 0
0.52 33.66 0 0
0.66 59.21 0 0
0.52 15.47 0 0
0.5 109.9 0 0
0.56 123.77 0 0
0.47 71.41 0 0
0.46 143.44 0 0
0.56 37.05 0 0
0.49 20.94 0 0
0.6 20.74 0 0
0.59 67.01 0 0
0.47 119.28 0 0
0.61 59.92 0 0
0.73 19.59 0 0
0.45 55.01 0 0
0.56 42.25 0 0
0.48 37.13 0 0
0.83 17.91 0 0
0.64 74.44 0 0
0.49 75.39 0 0
0.7 88.15 0 0
0.55 40.05 0 0
0.75 83.8 0 0
0.77 19.54 0 0
0.67 19.72 0 0
0.62 26.33 0 0
0.6 90.79 0 0
0.48 98.6 0 0
0.68 37.31 0 0
0.66 20.45 0 0
0.7 57.82 0 0
0.46 93.14 0 0
0.78 21.01 0 0
0.53 120.43 0 0
0.59 97.74 0 0
0.53 59.02 0 0
0.48 88.79 0 0
0.44 41.18 0 0
0.51 78.67 0 0
0.55 47.79 0 0
0.52 62.66 0 0
0.51 22.53 0 0
0.54 22.04 0 0
0.57 17.86 0 0
0.66 23.87 0 0
0.62 44.05 0 0
0.54 88.8 0 0
0.58 21.33 0 0
0.61 55.52 0 0
0.86 18.78 0 0
0.71 22.37 0 0
0.72 39.29 0 0
0.65 21.03 0 0
0.73 60.8 0 0
0.81 20.06 0 0
0.69 35.35 0 0
0.7 36.62 0 0
0.87 51.88 0 0
0.71 67.42 0 0
0.63 64.13 0 0
0.71 36.58 0 0
0.8 17.16 0 0
0.86 27.91 0 0
0.68 39.69 0 0
0.87 23.47 0 0
0.78 36.82 0 0
0.69 49.55 0 0
0.46 47.31 0 0
0.47 44.42 0 0
0.46 19.55 0 0
0.78 54.6 0 0
0.47 42.14 0 0
0.46 48.97 0 0
0.48 44.91 0 0
0.46 76.13 0 0
0.34 34.2 0 0
0.6 49.74 0 0
0.91 19 0 0
0.78 31.24 0 0
0.91 31.57 0 0
0.66 40.84 0 0
0.62 23.38 0 0
0.73 23.59 0 0
0.5 47.57 0 0
0.61 97.35 0 0
0.55 43.57 0 0
0.73 18.62 0 0
0.82 21.21 0 0
0.52 33.31 0 0
0.6 112.41 0 0
0.49 101.86 0 0
0.65 42.66 0 0
0.52 108.4 0 0
0.66 99.46 0 0
0.42 118.6 0 0
0.45 39.28 0 0
0.65 86.7 0 0
0.57 15.15 0 0
0.64 91.52 0 0
0.54 23.2 0 0
0.48 80.82 0 0
0.47 19.28 0 0
0.51 34.9 0 0
0.61 18.65 0 0
0.48 77.6 0 0
0.57 55.25 0 0
0.5 23.09 0 0
0.49 82.89 0 0
0.59 59.59 0 0
0.64 34.69 0 0
0.58 55.36 0 0
0.55 40.95 0 0
0.49 17.67 0 0
0.72 19.86 0 0
0.58 38.53 0 0
0.56 36.78 0 0
0.55 57.58 0 0
0.58 84.27 0 0
0.43 19.6 0 0
0.51 61.82 0 0
0.47 90.48 0 0
0.71 102.52 0 0
0.48 86 0 0
0.53 83.75 0 0
0.56 50.05 0 0
0.62 20.78 0 0
0.57 37.95 0 0
0.68 19.35 0 0
0.54 84.81 0 0
0.61 102.26 0 0
0.47 32.91 0 0
0.55 99.13 0 0
0.43 55.11 0 0
0.59 24.59 0 0
0.51 18.3 0 0
0.65 22.65 0 0
0.58 40.95 0 0
0.35 63.5 0 0
0.51 112.8 0 0
0.56 93.37 0 0
0.51 121.9 0 0
0.56 36.19 0 0
0.55 38.07 0 0
0.59 66.92 0 0
0.57 22 0 0
0.54 43.7 0 0
0.52 22.03 0 0
0.35 48.48 0 0
0.38 36.91 0 0
0.31 19.89 0 0
0.4 54.09 0 0
0.54 89.54 0 0
0.6 28.04 0 0
0.64 43.55 0 0
0.64 47.89 0 0
0.67 43.45 0 0
0.6 20.29 0 0
0.65 50.56 0 0
0.81 56.04 0 0
0.69 21.13 0 0
0.65 19.23 0 0
0.56 91.95 0 0
0.56 20.6 0 0
0.61 21.01 0 0
0.62 47.38 0 0
0.49 50.26 0 0
0.69 21.97 0 0
0.67 58.95 0 0
0.35 59.51 0 0
0.56 110.95 0 0
0.54 88.1 0 0
0.63 36.29 0 0
0.68 32.41 0 0
0.64 118.11 0 0
0.46 55.88 0 0
0.82 15.44 0 0
0.74 29.17 0 0
0.53 28.41 0 0
0.51 38.69 0 0
0.56 28.03 0 0
0.83 20.66 0 0
0.38 66.87 0 0
0.49 53.56 0 0
0.65 21.55 0 0
0.59 48.42 0 0
0.66 17.16 0 0
0.72 31.82 0 0
0.8 22.35 0 0
0.75 21.71 0 0
0.69 21.99 0 0
0.48 126.14 0 0
0.65 30.17 0 0
0.31 107.82 0 0
0.85 26.19 0 0
0.7 42.11 0 0
0.54 51.01 0 0
0.4 17.06 0 0
0.53 93.71 0 0
0.44 18.33 0 0
0.49 14.91 0 0
0.6 22.86 0 0
0.51 110.14 0 0
0.55 92.54 0 0
0.61 16.72 0 0
0.33 23.57 0 0
0.29 23.57 0 0
0.3 69.08 0 0
0.33 110.35 0 0
0.69 17.78 0 0
0.43 16.3 0 0
0.41 37.05 0 0
0.43 74 0 0
0.42 32.31 0 0
0.45 18.87 0 0
0.41 78.59 0 0
0.39 47.13 0 0
0.41 24.2 0 0
0.34 32.16 0 0
0.51 20.01 0 0
0.59 38.25 0 0
0.42 48.91 0 0
0.39 23.78 0 0
0.57 16.51 0 0
0.43 40.91 0 0
0.53 16.57 0 0
0.49 86.93 0 0
0.5 87.62 0 0
0.44 108.23 0 0
0.72 105.2 0 0
0.53 103.29 0 0
0.54 26.8 0 0
0.79 87.08 0 0
0.63 41.16 0 0
0.54 118.3 0 0
0.73 103.11 0 0
0.73 40.75 0 0
0.64 22.52 0 0
0.48 50.41 0 0
0.84 23.34 0 0
0.79 59.78 0 0
0.52 38.96 0 0
0.84 14.11 0 0
0.49 113.57 0 0
0.68 31.5 0 0
0.57 75.21 0 0
0.75 35.91 0 0
0.68 86.64 0 0
0.66 84.98 0 0
0.72 71.98 0 0
0.58 39.4 0 0
0.53 24.59 0 0
0.51 66.63 0 0
0.55 95.49 0 0
0.64 101.96 0 0
0.56 71.61 0 0
0.29 116.71 0 0
0.48 32.26 0 0
0.72 91.36 0 0
0.69 38.31 0 0
0.59 79.41 0 0
0.55 32.93 0 0
0.6 102.04 0 0
0.53 28.87 0 0
0.47 72.85 0 0
0.51 54.84 0 0
0.67 35.28 0 0
0.58 22.66 0 0
0.69 32.7 0 0
0.68 43.86 0 0
0.69 21.56 0 0
0.52 43.51 0 0
0.57 127.35 0 0
0.73 20.13 0 0
0.44 17.68 0 0
0.67 57.04 0 0
0.54 29.36 0 0
0.74 54.49 0 0
0.57 72.61 0 0
0.53 55.15 0 0
0.63 27.87 0 0
0.5 37.87 0 0
0.45 19.03 0 0
0.61 32.33 0 0
0.69 124.67 0 0
0.68 53 0 0
0.62 58.21 0 0
0.62 124.33 0 0
0.64 71.07 0 0
0.67 120.54 0 0
0.45 52.74 0 0
0.47 79.79 0 0
0.32 85.81 0 0
0.7 30.8 0 0
0.7 55.58 0 0
0.65 17.48 0 0
0.57 45.7 0 0
0.57 33.4 0 0
0.65 94.37 0 0
0.68 18.59 0 0
0.48 21.63 0 0
0.58 107.36 0 0
0.49 125.02 0 0
0.48 33.36 0 0
0.48 117.02 0 0
0.58 57.79 0 0
0.73 52.61 0 0
0.74 19.11 0 0
0.68 52.34 0 0
0.73 19.59 0 0
0.55 110.49 0 0
0.63 22.05 0 0
0.6 57.01 0 0
0.59 77.42 0 0
0.74 69.82 0 0
0.36 79.07 0 0
0.6 49.77 0 0
0.67 83.65 0 0
0.78 21.26 0 0
0.62 84.2 0 0
0.77 70.35 0 0
0.48 81.58 0 0
0.73 19.96 0 0
0.28 108.4 0 0
0.5 95.3 0 0
0.56 104.22 0 0
0.44 57.27 0 0
0.6 71.74 0 0
0.64 22.6 0 0
0.49 20.93 0 0
0.47 66.8 0 0
0.69 120.69 0 0
0.68 24.04 0 0
0.57 27.96 0 0
0.5 19.16 0 0
0.62 111.43 0 0
0.56 52.29 0 0
0.64 119.52 0 0
0.68 18.18 0 0
0.5 75.24 0 0
0.64 35.4 0 0
0.5 116.12 0 0
0.76 34.94 0 0
0.83 25.72 0 0
0.47 47.53 0 0
0.49 35.63 0 0
0.45 16.9 0 0
0.72 60.38 0 0
0.58 94.72 0 0
0.79 19.74 0 0
0.52 79.79 0 0
0.68 65.36 0 0
0.69 119.94 0 0
0.62 71.02 0 0
0.83 118.54 0 0
0.73 75.93 0 0
0.58 70.11 0 0
0.58 112.75 0 0
0.49 47.26 0 0
0.54 90.84 0 0
0.65 17.75 0 0
0.63 19.17 0 0
0.68 64.71 0 0
0.59 84.95 0 0
0.48 89.26 0 0
0.57 74.77 0 0
0.56 50.11 0 0
0.64 108.59 0 0
0.59 17.31 0 0
0.68 40.13 0 0
0.57 59.4 0 0
0.91 17.43 0 0
0.51 21.75 0 0
0.65 52.42 0 0
0.47 57.65 0 0
0.63 37.63 0 0
0.55 18.06 0 0
0.67 19.15 0 0
0.67 34.58 0 0
0.85 19.38 0 0
0.77 97.98 0 0
0.75 53.5 0 0
0.5 18.96 0 0
0.65 52.77 0 0
0.61 87.58 0 0
0.58 81.44 0 0
0.5 63.32 0 0
0.58 36.08 0 0
0.49 39.27 0 0
0.68 18.54 0 0
0.53 18.85 0 0
0.46 45.7 0 0
0.48 54.6 0 0
0.5 58.21 0 0
0.53 35.54 0 0
0.54 53.11 0 0
0.79 21.31 0 0
0.82 26.72 0 0
0.9 19.99 0 0
0.53 28.76 0 0
0.51 50.48 0 0
0.45 62.55 0 0
0.74 20.99 0 0
0.6 104.87 0 0
0.59 23.36 0 0
0.46 111.4 0 0
0.64 57.39 0 0
0.69 59.7 0 0
0.45 30.74 0 0
0.54 22.71 0 0
0.5 57.47 0 0
0.65 17.25 0 0
0.55 55.05 0 0
0.58 90.47 0 0
0.53 36.46 0 0
0.49 27.4 0 0
0.52 36.87 0 0
0.5 49.31 0 0
0.77 27.18 0 0
0.58 81.88 0 0
0.57 20.58 0 0
0.56 75.7 0 0
0.59 59.18 0 0
0.55 61.81 0 0
0.48 29.87 0 0
0.6 25.61 0 0
0.71 37.81 0 0
0.3 134.87 0 0
0.64 28.58 0 0
0.63 54.31 0 0
0.56 106.39 0 0
0.52 24.58 0 0
0.85 118.05 0 0
0.61 125.76 0 0
0.65 94.34 0 0
0.66 138.54 0 0
0.71 70.74 0 0
0.54 103.26 0 0
0.38 67.12 0 0
0.66 95.29 0 0
0.75 98.29 0 0
0.82 22.4 0 0
0.55 78.44 0 0
0.62 68.38 0 0
0.63 91.39 0 0
0.59 77.12 0 0
0.49 70.25 0 0
0.51 60.26 0 0
0.58 115.06 0 0
0.68 18.05 0 0
0.38 19.5 0 0
0.67 76.08 0 0
0.75 25.18 0 0
0.26 107.25 0 0
0.62 71.53 0 0
0.68 44.56 0 0
0.52 17.95 0 0
0.52 18.61 0 0
0.5 21.71 0 0
0.68 32.88 0 0
0.59 21.27 0 0
0.48 73.63 0 0
0.47 86.56 0 0
0.58 18.16 0 0
0.63 31.39 0 0
0.56 34.01 0 0
0.48 113.12 0 0
0.62 115.99 0 0
0.53 18.72 0 0
0.69 19.67 0 0
0.51 116.95 0 0
0.83 20.27 0 0
0.78 23.89 0 0
0.83 23.53 0 0
0.91 24.32 0 0
0.6 44.8 0 0
0.68 20.03 0 0
0.62 19.33 0 0
0.55 111.21 0 0
0.49 33.8 0 0
0.6 25.03 0 0
0.41 21.44 0 0
0.48 51.37 0 0
0.58 45.11 0 0
0.74 18.3 0 0
0.56 23.38 0 0
0.5 75.29 0 0
0.47 80.21 0 0
0.45 52.33 0 0
0.48 37.97 0 0
0.59 59.71 0 0
0.42 16.53 0 0
0.55 65.42 0 0
0.51 68.28 0 0
0.43 130.44 0 0
0.48 20.26 0 0
0.47 64.93 0 0
0.59 84.87 0 0
0.58 87.1 0 0
0.66 63.93 0 0
0.52 19.53 0 0
0.56 87.33 0 0
0.49 96.81 0 0
0.68 55.9 0 0
0.47 84.53 0 0
0.63 120.85 0 0
0.53 119.11 0 0
0.51 18.05 0 0
0.48 58.6 0 0
0.49 106.42 0 0
0.48 34.07 0 0
0.68 18.71 0 0
0.61 62.07 0 0
0.72 23.97 0 0
0.61 17.68 0 0
0.57 15.58 0 0
0.51 52.06 0 0
0.61 23.7 0 0
0.75 81.01 0 0
0.52 31.95 0 0
0.48 82.3 0 0
0.56 51.44 0 0
0.56 23.05 0 0
0.49 101.09 0 0
0.52 47.6 0 0
0.65 61.95 0 0
0.58 50.92 0 0
0.59 42.07 0 0
0.53 30.69 0 0
0.68 36.09 0 0
0.55 42.4 0 0
0.61 42.41 0 0
0.51 35.82 0 0
0.62 64.81 0 0
0.47 65.43 0 0
0.51 18.87 0 0
0.65 56.28 0 0
0.48 33.4 0 0
0.45 72.66 0 0
0.48 67.75 0 0
0.46 91.96 0 0
0.67 85.48 0 0
0.59 36.52 0 0
0.58 34.27 0 0
0.68 38.12 0 0
0.51 49.34 0 0
0.6 76.24 0 0
0.6 75.97 0 0
0.58 59.35 0 0
0.55 83.47 0 0
0.57 70.84 0 0
0.67 81.75 0 0
0.69 91.02 0 0
0.6 66.33 0 0
0.65 57.35 0 0
0.71 56.61 0 0
0.6 120.48 0 0
0.75 19.57 0 0
0.6 71.99 0 0
0.66 54.51 0 0
0.51 45.92 0 0
0.71 118.04 0 0
0.5 120.34 0 0
0.75 41.92 0 0
0.61 19.29 0 0
0.49 83.64 0 0
0.54 26.48 0 0
0.59 15.79 0 0
0.4 75.64 0 0
0.46 40.91 0 0
0.9 19.25 0 0
0.55 39.56 0 0
0.56 75.08 0 0
0.59 88.42 0 0
0.57 61.7 0 0
0.72 80.1 0 0
0.67 18.01 0 0
0.44 20.35 0 0
0.51 27.17 0 0
0.57 68.11 0 0
0.58 32.55 0 0
0.63 39.81 0 0
0.5 126.48 0 0
0.66 29.81 0 0
0.56 111.81 0 0
0.54 49.33 0 0
0.53 66.58 0 0
0.5 41.49 0 0
0.7 21.3 0 0
0.64 24.37 0 0
0.51 41.52 0 0
0.66 28.24 0 0
0.51 43.97 0 0
0.5 31.15 0 0
0.46 72.23 0 0
0.71 30.01 0 0
0.71 18.27 0 0
0.6 83.93 0 0
0.47 34.85 0 0
0.71 79.46 0 0
0.64 20.38 0 0
0.68 44.97 0 0
0.57 77.73 0 0
0.55 65.63 0 0
0.52 16.15 0 0
0.69 20.34 0 0
0.58 24.09 0 0
0.68 29.73 0 0
0.64 37.85 0 0
0.69 22.91 0 0
0.69 39.44 0 0
0.68 24.31 0 0
0.57 20.6 0 0
0.62 115.85 0 0
0.51 49.46 0 0
0.66 106.04 0 0
0.76 21.96 0 0
0.64 20.48 0 0
0.78 20.36 0 0
0.73 129.08 0 0
0.65 89.26 0 0
0.59 92.61 0 0
0.74 71.64 0 0
0.49 102.72 0 0
0.63 95.37 0 0
0.51 99.72 0 0
0.75 83.42 0 0
0.64 40.44 0 0
0.65 133.84 0 0
0.66 106.35 0 0
0.46 57.98 0 0
0.63 111.99 0 0
0.72 55.16 0 0
0.54 69.28 0 0
0.53 34.66 0 0
0.46 46.06 0 0
0.72 20.63 0 0
0.71 60.14 0 0
0.48 71.95 0 0
0.74 20.87 0 0
0.82 23.55 0 0
0.76 38.09 0 0
0.51 145.16 0 0
0.75 23.92 0 0
0.71 31.65 0 0
0.78 39.34 0 0
0.66 102.48 0 0
0.52 64.03 0 0
0.52 40.25 0 0
0.56 99.36 0 0
0.62 19.8 0 0
0.57 20.83 0 0
0.47 124.78 0 0
0.51 132.17 0 0
0.51 16.56 0 0
0.69 97.14 0 0
0.56 60.19 0 0
0.47 57.14 0 0
0.75 101.43 0 0
0.3 21.21 0 0
0.61 69.93 0 0
0.64 19.24 0 0
0.58 28.41 0 0
0.51 68.06 0 0
0.62 24.63 0 0
0.52 88.59 0 0
0.63 19.81 0 0
0.72 97.64 0 0
0.59 68.68 0 0
0.64 113.28 0 0
0.82 18.57 0 0
0.53 25.15 0 0
0.46 104.83 0 0
0.44 20.13 0 0
0.74 21.89 0 0
0.49 30.47 0 0
0.54 18.57 0 0
0.55 47.45 0 0
0.47 23.91 0 0
0.56 17.64 0 0
0.51 24.69 0 0
0.49 29.76 0 0
0.59 19.63 0 0
0.63 17.33 0 0
0.65 23.3 0 0
0.47 61.05 0 0
0.51 19.64 0 0
0.7 43.55 0 0
0.55 21.1 0 0
0.55 93.87 0 0
0.51 42.42 0 0
0.53 44.86 0 0
0.45 93.5 0 0
0.62 44.32 0 0
0.48 53.84 0 0
0.61 18.03 0 0
0.56 36.56 0 0
0.64 121.01 0 0
0.53 93.24 0 0
0.53 64.05 0 0
0.63 50.72 0 0
0.66 116.04 0 0
0.49 19.68 0 0
0.64 19.48 0 0
0.52 33.7 0 0
0.63 37.95 0 0
0.53 84.1 0 0
0.48 103.48 0 0
0.47 44.87 0 0
0.5 15.58 0 0
0.46 22.56 0 0
0.5 103.21 0 0
0.45 86.59 0 0
0.74 18.83 0 0
0.47 56.59 0 0
0.58 86.5 0 0
0.51 95.6 0 0
0.8 16.92 0 0
0.63 112.73 0 0
0.56 61.19 0 0
0.56 53.61 0 0
0.53 80.38 0 0
0.32 54.49 0 0
0.54 43.74 0 0
0.57 26.81 0 0
0.54 18.75 0 0
0.73 40.55 0 0
0.5 66.9 0 0
0.56 53.77 0 0
0.59 103.32 0 0
0.57 127.77 0 0
0.66 65.07 0 0
0.55 66.02 0 0
0.77 62.76 0 0
0.71 23.8 0 0
0.75 24.24 0 0
0.66 84.19 0 0
0.55 95.97 0 0
0.55 40.37 0 0
0.52 19.78 0 0
0.8 112.79 0 0
0.75 17.77 0 0
0.54 54.31 0 0
0.55 40.99 0 0
0.84 105.24 0 0
0.62 37.75 0 0
0.48 109.24 0 0
0.49 38.89 0 0
0.56 20.33 0 0
0.63 55.11 0 0
0.68 51 0 0
0.62 33.37 0 0
0.69 49.2 0 0
0.63 37.16 0 0
0.45 62.64 0 0
0.72 20.59 0 0
0.46 15.7 0 0
0.41 45.86 0 0
0.42 46.12 0 0
0.41 34.22 0 0
0.52 60.2 0 0
0.52 42.12 0 0
0.54 76.23 0 0
0.52 37.53 0 0
0.52 75.47 0 0
0.56 72.08 0 0
0.54 107.57 0 0
0.74 50.11 0 0
0.51 127.15 0 0
0.49 22.59 0 0
0.51 100.65 0 0
0.77 16.92 0 0
0.72 22.15 0 0
0.67 98.56 0 0
0.6 56.31 0 0
0.63 47.71 0 0
0.59 120.09 0 0
0.52 35.43 0 0
0.6 95 0 0
0.58 114.81 0 0
0.61 36.62 0 0
0.64 16.52 0 0
0.52 123.36 0 0
0.44 49.4 0 0
0.53 81.58 0 0
0.67 91.5 0 0
0.62 40.87 0 0
0.66 106.56 0 0
0.59 20.12 0 0
0.7 20.21 0 0
0.54 50.83 0 0
0.76 55.23 0 0
0.56 51.05 0 0
0.56 87.88 0 0
0.52 24.33 0 0
0.55 106.2 0 0
0.56 57.35 0 0
0.87 84.93 0 0
0.6 133.15 0 0
0.57 132.77 0 0
0.58 33.55 0 0
0.59 79.88 0 0
0.56 67.28 0 0
0.55 145.29 0 0
0.66 109.23 0 0
0.52 84.32 0 0
0.65 86.4 0 0
0.52 75.12 0 0
0.58 32.89 0 0
0.66 42.6 0 0
0.7 17.66 0 0
0.63 34.32 0 0
0.84 63.91 0 0
0.59 80.62 0 0
0.57 75.02 0 0
0.58 109.9 0 0
0.38 43.48 0 0
0.49 95.65 0 0
0.51 53.53 0 0
0.5 65.82 0 0
0.62 90.17 0 0
0.61 42.91 0 0
0.66 37.17 0 0
0.29 111.16 0 0
0.54 94.75 0 0
0.86 67.01 0 0
0.62 55.71 0 0
0.69 22.99 0 0
0.5 82.1 0 0
0.7 19.59 0 0
0.51 39.27 0 0
0.57 102.07 0 0
0.55 86.68 0 0
0.57 48.82 0 0
0.58 83.8 0 0
0.61 59.68 0 0
0.57 78.67 0 0
0.63 41.01 0 0
0.56 18.14 0 0
0.6 28.95 0 0
0.48 19.23 0 0
0.61 20.21 0 0
0.72 44.32 0 0
0.77 21.01 0 0
0.67 54.45 0 0
0.49 35.7 0 0
0.48 41.18 0 0
0.53 20.14 0 0
0.47 20.88 0 0
0.71 51.65 0 0
0.77 22.53 0 0
0.74 56.19 0 0
0.62 22.04 0 0
0.75 17.86 0 0
0.48 51.35 0 0
0.68 23.87 0 0
0.69 67.62 0 0
0.61 87.59 0 0
0.64 43.48 0 0
0.49 22.37 0 0
0.57 71.56 0 0
0.84 18.78 0 0
0.61 22.37 0 0
0.75 39.29 0 0
0.73 21.03 0 0
0.57 20.06 0 0
0.7 38.31 0 0
0.74 36.58 0 0
0.81 38.34 0 0
0.8 17.16 0 0
0.51 139.43 0 0
0.81 27.91 0 0
0.6 39.69 0 0
0.8 23.47 0 0
0.82 36.82 0 0
0.84 47.79 0 0
0.59 49.55 0 0
0.5 55.91 0 0
0.51 62.95 0 0
0.59 42.74 0 0
0.83 54.6 0 0
0.49 49.47 0 0
0.58 42.14 0 0
0.51 21.71 0 0
0.51 18.98 0 0
0.47 37.25 0 0
0.68 19 0 0
0.64 31.24 0 0
0.89 31.57 0 0
0.59 40.84 0 0
0.47 23.38 0 0
0.59 40.64 0 0
0.64 23.59 0 0
0.65 121.06 0 0
0.62 34.08 0 0
0.47 53.09 0 0
0.62 87.52 0 0
0.82 112.41 0 0
0.46 119.3 0 0
0.72 18.5 0 0
0.53 53.4 0 0
0.56 115.37 0 0
0.6 118.48 0 0
0.42 127.48 0 0
0.35 114.35 0 0
0.43 48.83 0 0
0.36 68.55 0 0
0.38 116.25 0 0
0.5 23.2 0 0
0.49 65.03 0 0
0.45 19.28 0 0
0.55 23.04 0 0
0.52 34.9 0 0
0.39 77.5 0 0
0.74 18.65 0 0
0.55 55.25 0 0
0.5 84.01 0 0
0.48 116.62 0 0
0.62 55.36 0 0
0.46 17.67 0 0
0.75 82.68 0 0
0.65 57.58 0 0
0.6 111.02 0 0
0.66 69.43 0 0
0.56 61.82 0 0
0.67 94.85 0 0
0.49 69.23 0 0
0.63 49.05 0 0
0.75 102.52 0 0
0.77 116.38 0 0
0.55 89.17 0 0
0.64 18.59 0 0
0.55 86 0 0
0.58 115.88 0 0
0.54 102.88 0 0
0.57 20.78 0 0
0.59 33.74 0 0
0.65 84.81 0 0
0.61 102.26 0 0
0.56 122.95 0 0
0.65 101.28 0 0
0.64 38.43 0 0
0.57 107.22 0 0
0.59 22.65 0 0
0.63 40.95 0 0
0.47 44.43 0 0
0.46 36.19 0 0
0.56 41.23 0 0
0.66 18.68 0 0
0.67 22 0 0
0.55 93.92 0 0
0.45 22.03 0 0
0.45 74.66 0 0
0.54 77.27 0 0
0.56 48.48 0 0
0.68 19.89 0 0
0.45 63.1 0 0
0.55 72.43 0 0
0.68 28.04 0 0
0.64 46.28 0 0
0.76 72.83 0 0
0.75 50.56 0 0
0.73 65.15 0 0
0.67 21.95 0 0
0.61 77.27 0 0
0.87 56.04 0 0
0.64 64.93 0 0
0.73 21.13 0 0
0.54 86.42 0 0
0.48 20.6 0 0
0.59 99.7 0 0
0.59 50.26 0 0
0.46 80.08 0 0
0.5 21.97 0 0
0.47 57.2 0 0
0.48 88.1 0 0
0.6 32.41 0 0
0.54 28.19 0 0
0.63 56.41 0 0
0.58 22.03 0 0
0.75 15.44 0 0
0.59 29.17 0 0
0.59 38.69 0 0
0.61 28.03 0 0
0.88 20.66 0 0
0.47 75.25 0 0
0.7 21.55 0 0
0.7 17.16 0 0
0.68 22.35 0 0
0.75 21.71 0 0
0.78 21.99 0 0
0.7 35.63 0 0
0.47 30.17 0 0
0.81 26.19 0 0
0.44 122.45 0 0
0.5 70.47 0 0
0.46 104.4 0 0
0.51 100.06 0 0
0.5 131.05 0 0
0.7 23.57 0 0
0.5 62.54 0 0
0.67 23.57 0 0
0.57 94.51 0 0
0.57 97.96 0 0
0.47 75.78 0 0
0.61 17.78 0 0
0.55 108.26 0 0
0.54 85.68 0 0
0.42 76.97 0 0
0.35 61.53 0 0
0.55 16.68 0 0
0.57 54.14 0 0
0.47 18.87 0 0
0.49 78.59 0 0
0.56 68.04 0 0
0.58 24.6 0 0
0.44 62.57 0 0
0.44 63.22 0 0
0.4 16.51 0 0
0.41 75.35 0 0
0.52 40.91 0 0
0.68 25.57 0 0
0.54 55.8 0 0
0.81 16.57 0 0
0.61 87.62 0 0
0.55 37.16 0 0
0.53 105.2 0 0
0.69 18.48 0 0
0.61 26.8 0 0
0.69 87.08 0 0
0.64 63.39 1 0
0.61 119.72 1 0
0.47 87.97 1 0
0.51 48.62 1 0
0.5 106.39 1 0
0.48 65.29 1 0
0.41 81.51 1 0
0.46 50.7 1 0
0.57 40.61 1 0
0.85 23.34 1 0
0.66 28.11 1 0
0.76 14.11 1 0
0.56 26.98 1 0
0.54 109.83 1 0
0.47 26.13 1 0
0.61 84.98 1 0
0.42 95.73 1 0
0.4 68.56 1 0
0.41 66.63 1 0
0.41 95.91 1 0
0.75 91.36 1 0
0.6 99.9 1 0
0.51 74.04 1 0
0.46 78.72 1 0
0.47 77.96 1 0
0.44 59.98 1 0
0.59 72.85 1 0
0.47 121.38 1 0
0.62 124.31 1 0
0.46 22.66 1 0
0.48 98.36 1 0
0.59 21.56 1 0
0.56 51.07 1 0
0.48 57.66 1 0
0.5 95.82 1 0
0.46 139.77 1 0
0.74 54.36 1 0
0.51 64.5 1 0
0.86 20.13 1 0
0.47 50.17 1 0
0.38 17.68 1 0
0.41 74.58 1 0
0.7 57.04 1 0
0.7 29.36 1 0
0.49 22.07 1 0
0.48 27.87 1 0
0.5 19.03 1 0
0.68 32.33 1 0
0.51 120.93 1 0
0.69 23.01 1 0
0.44 19.14 1 0
0.69 75.29 1 0
0.52 53.65 1 0
0.48 17.48 1 0
0.7 45.7 1 0
0.55 18.59 1 0
0.56 107.36 1 0
0.61 96.94 1 0
0.42 73.06 1 0
0.66 52.61 1 0
0.64 19.11 1 0
0.71 19.59 1 0
0.67 22.05 1 0
0.78 69.82 1 0
0.42 41.49 1 0
0.63 45.92 1 0
0.58 79.35 1 0
0.75 21.26 1 0
0.43 72.78 1 0
0.71 81.58 1 0
0.63 72.23 1 0
0.63 19.96 1 0
0.54 29.64 1 0
0.5 54.08 1 0
0.48 57.27 1 0
0.8 22.41 1 0
0.75 22.6 1 0
0.44 20.93 1 0
0.6 69.8 1 0
0.81 120.69 1 0
0.68 24.04 1 0
0.75 69.12 1 0
0.64 117.77 1 0
0.75 19.03 1 0
0.75 34.94 1 0
0.57 47.73 1 0
0.69 25.72 1 0
0.5 63.88 1 0
0.51 16.9 1 0
0.49 58.07 1 0
0.49 19.74 1 0
0.47 90.84 1 0
0.49 45.39 1 0
0.66 17.75 1 0
0.55 20.76 1 0
0.58 89.26 1 0
0.52 118.96 1 0
0.74 132.82 1 0
0.59 111.55 1 0
0.81 17.43 1 0
0.63 32.52 1 0
0.44 81.2 1 0
0.46 119.08 1 0
0.46 14.55 1 0
0.52 65.95 1 0
0.67 64.33 1 0
0.75 51.12 1 0
0.57 33.54 1 0
0.61 19.15 1 0
0.64 47.68 1 0
0.64 34.58 1 0
0.58 19.72 1 0
0.51 122.16 1 0
0.49 25.82 1 0
0.72 19.38 1 0
0.62 111.72 1 0
0.65 53.5 1 0
0.81 18.96 1 0
0.66 87.58 1 0
0.5 57.46 1 0
0.79 87.16 1 0
0.7 82.3 1 0
0.51 62.05 1 0
0.61 63.32 1 0
0.43 90.31 1 0
0.33 27.44 1 0
0.34 24.35 1 0
0.41 18.54 1 0
0.44 98.11 1 0
0.44 98.43 1 0
0.49 40.45 1 0
0.45 112.38 1 0
0.52 21.27 1 0
0.51 79.05 1 0
0.4 35.54 1 0
0.35 42.06 1 0
0.85 21.31 1 0
0.38 90.34 1 0
0.61 26.72 1 0
0.88 19.99 1 0
0.54 41.39 1 0
0.65 36.83 1 0
0.77 20.99 1 0
0.54 119.36 1 0
0.56 131.02 1 0
0.61 23.36 1 0
0.49 66.9 1 0
0.48 59.7 1 0
0.5 23.59 1 0
0.37 20.06 1 0
0.43 83.11 1 0
0.79 19.46 1 0
0.56 53.62 1 0
0.73 78.41 1 0
0.53 44.54 1 0
0.59 59.03 1 0
0.44 53.16 1 0
0.37 32.55 1 0
0.67 27.18 1 0
0.56 54.22 1 0
0.54 87.01 1 0
0.68 68.69 1 0
0.8 81.88 1 0
0.61 20.58 1 0
0.66 29.87 1 0
0.49 69.46 1 0
0.57 50.18 1 0
0.75 28.3 1 0
0.52 120.54 1 0
0.48 94.09 1 0
0.57 31.78 1 0
0.41 105.94 1 0
0.56 118.05 1 0
0.48 19.46 1 0
0.5 35.05 1 0
0.46 50.75 1 0
0.47 18.5 1 0
0.67 98.29 1 0
0.51 113.73 1 0
0.49 91.39 1 0
0.5 111.66 1 0
0.43 44.08 1 0
0.49 122.73 1 0
0.43 18.05 1 0
0.87 76.08 1 0
0.67 25.18 1 0
0.81 24.57 1 0
0.69 17.95 1 0
0.53 67.53 1 0
0.56 106.34 1 0
0.48 95.25 1 0
0.6 50.74 1 0
0.87 18.61 1 0
0.45 88.68 1 0
0.57 35.33 1 0
0.37 75.55 1 0
0.66 21.71 1 0
0.7 44.98 1 0
0.59 35.01 1 0
0.9 32.88 1 0
0.63 61.92 1 0
0.56 49.85 1 0
0.56 42.52 1 0
0.68 18.16 1 0
0.57 113.12 1 0
0.58 17.7 1 0
0.64 18.72 1 0
0.58 87.71 1 0
0.84 20.27 1 0
0.79 23.53 1 0
0.48 131.97 1 0
0.85 24.32 1 0
0.55 86.1 1 0
0.44 115.75 1 0
0.72 20.03 1 0
0.7 19.33 1 0
0.56 102.7 1 0
0.65 33.8 1 0
0.5 72.54 1 0
0.53 72.64 1 0
0.49 18.97 1 0
0.63 51.37 1 0
0.69 25.3 1 0
0.76 18.3 1 0
0.44 29.62 1 0
0.38 104.49 1 0
0.87 23.38 1 0
0.68 75.38 1 0
0.72 35.36 1 0
0.57 20.91 1 0
0.46 100.56 1 0
0.55 112.27 1 0
0.51 30.81 1 0
0.59 55.55 1 0
0.52 96.26 1 0
0.54 76 1 0
0.55 76.47 1 0
0.54 94.48 1 0
0.54 59.81 1 0
0.54 18.28 1 0
0.58 49.45 1 0
0.59 71.68 1 0
0.69 50.83 1 0
0.47 84.87 1 0
0.51 28.81 1 0
0.51 65.87 1 0
0.45 76.78 1 0
0.65 18.28 1 0
0.47 115.06 1 0
0.46 50.72 1 0
0.59 42.84 1 0
0.51 25.67 1 0
0.51 55.9 1 0
0.55 41.34 1 0
0.5 61.86 1 0
0.55 98.6 1 0
0.72 18.05 1 0
0.67 116.36 1 0
0.58 135.9 1 0
0.49 107.6 1 0
0.62 113.61 1 0
0.67 94.91 1 0
0.79 90.19 1 0
0.75 119.25 1 0
0.43 44.31 1 0
0.75 18.71 1 0
0.59 62.07 1 0
0.7 23.04 1 0
0.65 102.57 1 0
0.7 23.97 1 0
0.51 107.33 1 0
0.75 17.68 1 0
0.71 15.58 1 0
0.76 23.7 1 0
0.43 88.23 1 0
0.67 44.73 1 0
0.57 38.02 1 0
0.66 92.2 1 0
0.47 36.08 1 0
0.77 97.43 1 0
0.55 48.3 1 0
0.7 61.95 1 0
0.55 57.87 1 0
0.5 50.92 1 0
0.41 63.67 1 0
0.8 23.22 1 0
0.69 30.69 1 0
0.63 70.55 1 0
0.54 36.09 1 0
0.76 57.75 1 0
0.49 42.41 1 0
0.85 35.82 1 0
0.64 58.14 1 0
0.71 21.43 1 0
0.89 17.69 1 0
0.68 25.97 1 0
0.58 38.56 1 0
0.86 18.87 1 0
0.49 40.94 1 0
0.63 19.42 1 0
0.6 108.64 1 0
0.54 57 1 0
0.54 57.14 1 0
0.65 19.23 1 0
0.66 18.02 1 0
0.52 121.7 1 0
0.38 78.88 1 0
0.6 74.41 1 0
0.7 91.62 1 0
0.6 19.85 1 0
0.71 66.33 1 0
0.66 57.35 1 0
0.75 20.04 1 0
0.6 76.54 1 0
0.6 66.39 1 0
0.6 117.76 1 0
0.72 120.48 1 0
0.67 118.93 1 0
0.75 19.57 1 0
0.65 97.2 1 0
0.59 20.27 1 0
0.69 91.65 1 0
0.56 120.34 1 0
0.78 41.92 1 0
0.63 63.37 1 0
0.83 19.29 1 0
0.57 28.49 1 0
0.48 19.42 1 0
0.82 92.17 1 0
0.56 26.48 1 0
0.57 75.64 1 0
0.62 30.4 1 0
0.86 19.25 1 0
0.63 75.08 1 0
0.82 40.49 1 0
0.79 39.04 1 0
0.89 61.7 1 0
0.54 94.11 1 0
0.42 99.7 1 0
0.58 67.67 1 0
0.47 36.1 1 0
0.69 56.2 1 0
0.7 32.55 1 0
0.78 39.81 1 0
0.56 99.15 1 0
0.52 61.29 1 0
0.77 17.45 1 0
0.78 29.81 1 0
0.45 24.37 1 0
0.64 33.36 1 0
0.73 37.3 1 0
0.75 41.52 1 0
0.61 24.35 1 0
0.77 28.24 1 0
0.39 47.19 1 0
0.57 14.07 1 0
0.59 31.15 1 0
0.44 28.41 1 0
0.45 30.01 1 0
0.38 18.27 1 0
0.58 45.61 1 0
0.43 132.92 1 0
0.63 61.18 1 0
0.51 123.3 1 0
0.48 73.45 1 0
0.78 77.73 1 0
0.72 80.27 1 0
0.67 16.15 1 0
0.61 29.95 1 0
0.78 20.34 1 0
0.48 24.82 1 0
0.75 24.09 1 0
0.63 82.25 1 0
0.69 86.36 1 0
0.67 65.23 1 0
0.6 36.52 1 0
0.63 49.1 1 0
0.83 37.85 1 0
0.81 30.47 1 0
0.76 20.76 1 0
0.63 24.31 1 0
0.62 20.6 1 0
0.45 106.04 1 0
0.81 21.96 1 0
0.79 20.48 1 0
0.66 20.36 1 0
0.54 39.14 1 0
0.5 118.49 1 0
0.59 43.57 1 0
0.47 21.19 1 0
0.42 97.4 1 0
0.57 96.43 1 0
0.54 20.63 1 0
0.54 74.46 1 0
0.39 126.04 1 0
0.42 113.16 1 0
0.71 23.55 1 0
0.72 38.09 1 0
0.76 23.92 1 0
0.76 22.23 1 0
0.78 44.46 1 0
0.72 39.34 1 0
0.43 116 1 0
0.64 23.27 1 0
0.54 20.82 1 0
0.48 33.23 1 0
0.45 110.91 1 0
0.6 132.17 1 0
0.61 72.73 1 0
0.54 54.23 1 0
0.51 16.56 1 0
0.58 95.88 1 0
0.54 73.13 1 0
0.48 84.1 1 0
0.42 101.43 1 0
0.48 21.21 1 0
0.52 66.05 1 0
0.47 33.6 1 0
0.4 69.93 1 0
0.39 19.24 1 0
0.54 18.42 1 0
0.61 21.22 1 0
0.63 19.81 1 0
0.58 118.45 1 0
0.45 43.37 1 0
0.75 18.57 1 0
0.65 47.65 1 0
0.72 29.01 1 0
0.59 20.13 1 0
0.58 38.68 1 0
0.64 50.42 1 0
0.8 21.89 1 0
0.76 35.72 1 0
0.66 89.97 1 0
0.45 19.17 1 0
0.44 42.41 1 0
0.47 55.44 1 0
0.59 17.64 1 0
0.51 62.11 1 0
0.6 19.63 1 0
0.73 17.33 1 0
0.47 96.36 1 0
0.49 54.64 1 0
0.68 43.55 1 0
0.66 40.63 1 0
0.61 28.49 1 0
0.62 68.13 1 0
0.48 53.63 1 0
0.63 34.03 1 0
0.43 16.17 1 0
0.5 61.64 1 0
0.56 38.59 1 0
0.47 21.22 1 0
0.47 92.35 1 0
0.52 19.68 1 0
0.56 90.9 1 0
0.68 19.48 1 0
0.47 91.16 1 0
0.63 94.69 1 0
0.66 37.95 1 0
0.53 103.48 1 0
0.57 57.8 1 0
0.58 121.05 1 0
0.69 22.87 1 0
0.56 41.08 1 0
0.61 18.78 1 0
0.58 22.56 1 0
0.58 115.64 1 0
0.74 18.83 1 0
0.41 118.77 1 0
0.72 16.92 1 0
0.59 112.73 1 0
0.39 54.49 1 0
0.38 18.75 1 0
0.55 40.55 1 0
0.45 36.01 1 0
0.51 20.77 1 0
0.38 97.12 1 0
0.55 47.93 1 0
0.57 19.48 1 0
0.71 35.5 1 0
0.54 93.13 1 0
0.58 130.64 1 0
0.59 84.19 1 0
0.46 19.78 1 0
0.54 112.79 1 0
0.38 77.48 1 0
0.53 17.77 1 0
0.68 105.24 1 0
0.69 24.26 1 0
0.64 40.6 1 0
0.74 38.89 1 0
0.78 24.63 1 0
0.77 48.67 1 0
0.69 18.43 1 0
0.62 79.7 1 0
0.68 76.36 1 0
0.72 32.45 1 0
0.74 58.81 1 0
0.72 20.59 1 0
0.57 15.7 1 0
0.38 45.86 1 0
0.4 46.53 1 0
0.45 22.56 1 0
0.49 21.6 1 0
0.5 59.41 1 0
0.63 26.44 1 0
0.53 33.05 1 0
0.55 23.98 1 0
0.64 19.83 1 0
0.6 28.54 1 0
0.54 21.43 1 0
0.48 114.91 1 0
0.61 55.31 1 0
0.81 24.86 1 0
0.74 22.15 1 0
0.5 98.56 1 0
0.43 23.99 1 0
0.45 53.66 1 0
0.62 96.58 1 0
0.61 40.87 1 0
0.62 23.28 1 0
0.49 71.31 1 0
0.5 106.56 1 0
0.7 20.12 1 0
0.58 108.57 1 0
0.57 98.22 1 0
0.68 33.9 1 0
0.53 87.88 1 0
0.52 106.2 1 0
0.54 54.03 1 0
0.59 97.99 1 0
0.49 79.68 1 0
0.58 100.65 1 0
0.56 45.27 1 0
0.77 57.78 1 0
0.56 102.88 1 0
0.5 18.05 1 0
0.59 120.28 1 0
0.53 125.38 1 0
0.58 86.4 1 0
0.47 95.71 1 0
0.47 73.89 1 0
0.57 42.6 1 0
0.69 16.89 1 0
0.49 78.61 1 0
0.5 63.91 1 0
0.55 113.77 1 0
0.77 59.21 1 0
0.42 65.27 1 0
0.59 18.31 1 0
0.53 15.47 1 0
0.53 71.41 1 0
0.52 83.52 1 0
0.55 132.91 1 0
0.56 65.82 1 0
0.57 40.26 1 0
0.53 51.34 1 0
0.67 67.01 1 0
0.58 22.99 1 0
0.55 38.73 1 0
0.69 59.92 1 0
0.54 63.41 1 0
0.55 19.59 1 0
0.44 101.03 1 0
0.59 17.91 1 0
0.71 35.64 1 0
0.56 83.8 1 0
0.55 19.54 1 0
0.75 19.72 1 0
0.41 26.33 1 0
0.75 18.14 1 0
0.43 55.5 1 0
0.49 47.17 1 0
0.68 21.14 1 0
0.5 19.23 1 0
0.75 48.89 1 0
0.79 20.45 1 0
0.51 80.31 1 0
0.41 63.08 1 0
0.91 21.01 1 0
0.68 70.33 1 0
0.46 84.49 1 0
0.57 35.7 1 0
0.47 62.66 1 0
0.49 56.9 1 0
0.66 34.05 1 0
0.75 51.65 1 0
0.8 22.53 1 0
0.63 22.04 1 0
0.72 17.86 1 0
0.64 23.87 1 0
0.59 88.89 1 0
0.48 27.03 1 0
0.75 21.33 1 0
0.48 55.52 1 0
0.87 71.56 1 0
0.61 18.78 1 0
0.85 22.37 1 0
0.85 21.03 1 0
0.87 60.8 1 0
0.75 20.06 1 0
0.78 51.88 1 0
0.56 57.85 1 0
0.74 36.58 1 0
0.83 17.16 1 0
0.84 27.91 1 0
0.8 55.25 1 0
0.78 23.47 1 0
0.8 30.81 1 0
0.87 36.82 1 0
0.73 47.79 1 0
0.77 18.76 1 0
0.71 46.82 1 0
0.45 18.69 1 0
0.51 42.74 1 0
0.53 82.98 1 0
0.77 54.6 1 0
0.5 49.47 1 0
0.6 76.58 1 0
0.56 59.76 1 0
0.6 37.25 1 0
0.58 54.23 1 0
0.91 19 1 0
0.82 31.24 1 0
0.88 31.57 1 0
0.76 40.84 1 0
0.78 40.64 1 0
0.5 59.36 1 0
0.77 43.69 1 0
0.78 23.59 1 0
0.39 97.35 1 0
0.55 88.33 1 0
0.74 21.21 1 0
0.42 33.31 1 0
0.67 112.41 1 0
0.42 108.4 1 0
0.46 18.31 1 0
0.62 99.46 1 0
0.49 106.44 1 0
0.51 86.7 1 0
0.45 15.15 1 0
0.57 74.59 1 0
0.47 19.29 1 0
0.6 71.28 1 0
0.56 37.71 1 0
0.63 25.67 1 0
0.6 87.81 1 0
0.61 34.9 1 0
0.74 18.65 1 0
0.4 120.05 1 0
0.48 59.59 1 0
0.39 31.69 1 0
0.56 34.69 1 0
0.55 19.05 1 0
0.79 21.75 1 0
0.82 19.86 1 0
0.75 36.78 1 0
0.72 88.58 1 0
0.66 84.27 1 0
0.74 94.85 1 0
0.88 102.52 1 0
0.76 22.04 1 0
0.64 18 1 0
0.79 89.17 1 0
0.59 18.59 1 0
0.54 86 1 0
0.61 74.79 1 0
0.6 54.8 1 0
0.81 20.78 1 0
0.79 19.35 1 0
0.72 77.35 1 0
0.58 108.51 1 0
0.79 56.46 1 0
0.54 82.17 1 0
0.56 87.56 1 0
0.76 56.72 1 0
0.74 20.84 1 0
0.43 67.9 1 0
0.54 114.14 1 0
0.66 36.36 1 0
0.65 56.15 1 0
0.62 24.59 1 0
0.66 18.3 1 0
0.65 59.26 1 0
0.56 52.64 1 0
0.6 61.72 1 0
0.72 22.65 1 0
0.69 16.98 1 0
0.58 60.9 1 0
0.53 76.33 1 0
0.59 26.56 1 0
0.61 75.89 1 0
0.54 78.08 1 0
0.62 18.68 1 0
0.59 22 1 0
0.47 22.03 1 0
0.56 25.62 1 0
0.66 36.66 1 0
0.76 48.48 1 0
0.68 47.59 1 0
0.68 60.51 1 0
0.58 62.15 1 0
0.59 19.89 1 0
0.68 44.58 1 0
0.62 17.02 1 0
0.55 32.1 1 0
0.62 52.91 1 0
0.49 66.53 1 0
0.8 28.04 1 0
0.82 47.89 1 0
0.87 50.56 1 0
0.69 34.49 1 0
0.92 56.04 1 0
0.75 21.13 1 0
0.84 19.23 1 0
0.7 98.31 1 0
0.64 45.28 1 0
0.49 112.37 1 0
0.69 47.65 1 0
0.66 74.39 1 0
0.65 91.95 1 0
0.62 73.8 1 0
0.63 66.93 1 0
0.68 21.01 1 0
0.53 50.26 1 0
0.63 64.84 1 0
0.62 94.39 1 0
0.81 53.85 1 0
0.73 105.23 1 0
0.66 21.97 1 0
0.6 88.1 1 0
0.43 117.67 1 0
0.56 118.11 1 0
0.47 97.2 1 0
0.39 80.29 1 0
0.57 55.88 1 0
0.38 132.63 1 0
0.7 15.44 1 0
0.66 29.17 1 0
0.54 77.32 1 0
0.68 20.66 1 0
0.47 74.51 1 0
0.68 50.49 1 0
0.9 17.16 1 0
0.81 22.35 1 0
0.76 34.88 1 0
0.82 21.71 1 0
0.76 42.38 1 0
0.75 30.17 1 0
0.83 22.01 1 0
0.75 26.19 1 0
0.6 19.84 1 0
0.53 98.62 1 0
0.61 69.76 1 0
0.61 122.45 1 0
0.56 113.42 1 0
0.59 122.85 1 0
0.59 93.71 1 0
0.6 70.47 1 0
0.62 110.23 1 0
0.6 100.46 1 0
0.85 23.57 1 0
0.58 18.86 1 0
0.42 114.37 1 0
0.75 20.95 1 0
0.51 111.69 1 0
0.72 23.57 1 0
0.63 38.79 1 0
0.6 17.15 1 0
0.77 17.78 1 0
0.6 112.69 1 0
0.55 108.26 1 0
0.34 116.07 1 0
0.4 48.21 1 0
0.34 93.75 1 0
0.43 75.54 1 0
0.34 58.89 1 0
0.37 44.43 1 0
0.42 65.93 1 0
0.46 92.01 1 0
0.46 71.31 1 0
0.36 94.84 1 0
0.73 61.1 1 0
0.59 63.79 1 0
0.83 16.57 1 0
0.74 77.58 1 0
0.81 105.2 1 0
0.56 46 1 0
0.69 46.05 1 0
0.78 18.48 1 0
0.75 59.13 1 0
0.6 86.84 1 0
0.64 26.8 1 0
0.58 106.33 1 0
0.77 87.08 1 0
0.64 61.73 1 0
0.48 71.53 1 0
0.55 22.52 1 0
0.5 106.39 1 0
0.8 23.34 1 0
0.7 59.78 1 0
0.47 38.96 1 0
0.76 14.11 1 0
0.68 84.98 1 0
0.75 92.91 1 0
0.53 71.98 1 0
0.53 68.56 1 0
0.65 66.63 1 0
0.45 21.65 1 0
0.29 89.13 1 0
0.46 19.54 1 0
0.51 53.12 1 0
0.66 38.31 1 0
0.68 79.41 1 0
0.52 68.48 1 0
0.48 45.95 1 0
0.52 75.86 1 0
0.47 54.84 1 0
0.45 16.44 1 0
0.63 22.66 1 0
0.52 98.36 1 0
0.58 32.7 1 0
0.6 43.86 1 0
0.77 21.56 1 0
0.59 51.07 1 0
0.46 123.51 1 0
0.5 50.74 1 0
0.46 154.07 1 0
0.41 139.56 1 0
0.9 20.13 1 0
0.46 69.2 1 0
0.64 22.07 1 0
0.58 27.87 1 0
0.5 37.93 1 0
0.46 19.03 1 0
0.66 32.33 1 0
0.34 41.22 1 0
0.41 72.34 1 0
0.35 34.27 1 0
0.51 93.63 1 0
0.39 74.4 1 0
0.76 17.48 1 0
0.65 45.7 1 0
0.53 33.4 1 0
0.65 18.59 1 0
0.47 63.34 1 0
0.45 96.94 1 0
0.51 120.22 1 0
0.77 19.11 1 0
0.75 19.59 1 0
0.63 22.05 1 0
0.57 77.82 1 0
0.74 57.01 1 0
0.8 69.82 1 0
0.67 43.08 1 0
0.57 74.24 1 0
0.72 45.92 1 0
0.72 83.65 1 0
0.8 21.26 1 0
0.43 37.88 1 0
0.5 78.3 1 0
0.46 49.98 1 0
0.44 84.2 1 0
0.49 74.66 1 0
0.69 70.35 1 0
0.54 17.35 1 0
0.55 56.22 1 0
0.45 82.5 1 0
0.47 21.09 1 0
0.42 54.08 1 0
0.49 57.27 1 0
0.53 22.6 1 0
0.48 73.01 1 0
0.52 41.68 1 0
0.69 120.69 1 0
0.51 102.77 1 0
0.6 24.04 1 0
0.47 18.4 1 0
0.56 19.16 1 0
0.52 111.64 1 0
0.61 119.74 1 0
0.58 117.77 1 0
0.5 16.74 1 0
0.73 25.72 1 0
0.48 48.81 1 0
0.57 16.9 1 0
0.48 20.98 1 0
0.51 60.38 1 0
0.74 19.74 1 0
0.63 70.11 1 0
0.45 61.43 1 0
0.47 53.21 1 0
0.62 17.75 1 0
0.64 20.76 1 0
0.53 64.71 1 0
0.44 89.26 1 0
0.39 17.8 1 0
0.54 52.12 1 0
0.43 50.11 1 0
0.52 39.7 1 0
0.5 17.31 1 0
0.52 28.46 1 0
0.51 19.2 1 0
0.59 80.32 1 0
0.51 98.82 1 0
0.52 64.5 1 0
0.6 59.4 1 0
0.78 17.43 1 0
0.33 25.88 1 0
0.57 59.77 1 0
0.56 37.63 1 0
0.58 51.12 1 0
0.61 19.15 1 0
0.52 47.68 1 0
0.53 34.58 1 0
0.69 19.72 1 0
0.53 30.57 1 0
0.45 41.32 1 0
0.58 36.6 1 0
0.52 19.38 1 0
0.47 37.43 1 0
0.39 118.17 1 0
0.57 18.96 1 0
0.58 82.3 1 0
0.57 24.88 1 0
0.51 86.75 1 0
0.65 19.81 1 0
0.46 25.09 1 0
0.45 24.35 1 0
0.72 18.54 1 0
0.49 18.85 1 0
0.51 66.14 1 0
0.59 88.59 1 0
0.58 20.69 1 0
0.73 98.11 1 0
0.68 26.72 1 0
0.48 68.42 1 0
0.49 21.27 1 0
0.49 45.57 1 0
0.61 35.54 1 0
0.56 105.6 1 0
0.65 120.72 1 0
0.53 124.07 1 0
0.85 26.72 1 0
0.86 19.99 1 0
0.34 19.15 1 0
0.33 104.86 1 0
0.34 110.55 1 0
0.61 52.8 1 0
0.51 97.5 1 0
0.67 59.7 1 0
0.57 20.06 1 0
0.44 85.78 1 0
0.46 22.71 1 0
0.49 57.47 1 0
0.37 30.86 1 0
0.56 19.46 1 0
0.49 44.54 1 0
0.51 27.4 1 0
0.52 20.96 1 0
0.47 28.5 1 0
0.66 36.87 1 0
0.59 58.72 1 0
0.79 27.18 1 0
0.48 54.22 1 0
0.58 68.69 1 0
0.42 56.42 1 0
0.49 81.88 1 0
0.69 20.58 1 0
0.48 21.57 1 0
0.66 59.18 1 0
0.48 61.81 1 0
0.41 29.87 1 0
0.67 74.75 1 0
0.5 43.28 1 0
0.51 25.61 1 0
0.55 81.46 1 0
0.45 105.58 1 0
0.54 37.22 1 0
0.63 20.99 1 0
0.7 118.05 1 0
0.44 19.51 1 0
0.44 19.46 1 0
0.43 35.05 1 0
0.6 22.4 1 0
0.43 77.72 1 0
0.33 114.4 1 0
0.61 77.12 1 0
0.56 135.01 1 0
0.47 95.83 1 0
0.48 18.05 1 0
0.78 76.08 1 0
0.59 25.18 1 0
0.53 18.3 1 0
0.49 71.53 1 0
0.63 105.57 1 0
0.67 57.99 1 0
0.56 95.25 1 0
0.59 50.74 1 0
0.36 71.88 1 0
0.51 143.69 1 0
0.77 18.61 1 0
0.55 23.25 1 0
0.46 44.98 1 0
0.45 20.18 1 0
0.69 32.88 1 0
0.68 21.27 1 0
0.37 97.75 1 0
0.42 115.99 1 0
0.46 19.67 1 0
0.46 74.83 1 0
0.8 20.27 1 0
0.45 24.32 1 0
0.62 20.03 1 0
0.74 19.33 1 0
0.64 84.27 1 0
0.52 39.06 1 0
0.49 36.69 1 0
0.47 18.65 1 0
0.52 18.97 1 0
0.48 51.37 1 0
0.5 45.11 1 0
0.82 18.3 1 0
0.53 80.29 1 0
0.49 29.62 1 0
0.53 43.57 1 0
0.65 23.38 1 0
0.54 34.43 1 0
0.58 46.92 1 0
0.49 21.03 1 0
0.55 52.33 1 0
0.55 55.55 1 0
0.5 68.56 1 0
0.43 23.29 1 0
0.57 59.71 1 0
0.59 76.47 1 0
0.53 59.81 1 0
0.45 18.28 1 0
0.49 87 1 0
0.43 99.2 1 0
0.56 49.45 1 0
0.47 145.37 1 0
0.43 25.5 1 0
0.43 135.57 1 0
0.56 37.68 1 0
0.55 39.88 1 0
0.55 18.28 1 0
0.45 50.72 1 0
0.54 19.53 1 0
0.45 58.71 1 0
0.44 66.05 1 0
0.49 49.47 1 0
0.45 70.23 1 0
0.62 21.02 1 0
0.54 23.35 1 0
0.54 19.82 1 0
0.55 22.15 1 0
0.46 77.14 1 0
0.44 18.05 1 0
0.54 78.65 1 0
0.48 17.4 1 0
0.52 58.91 1 0
0.46 75 1 0
0.62 63.67 1 0
0.61 68.78 1 0
0.6 90.19 1 0
0.54 97.02 1 0
0.65 62.07 1 0
0.78 23.04 1 0
0.63 17.68 1 0
0.44 112.65 1 0
0.63 15.58 1 0
0.68 23.7 1 0
0.5 46.78 1 0
0.66 81.01 1 0
0.8 101.38 1 0
0.67 23.05 1 0
0.5 36.08 1 0
0.6 101.09 1 0
0.59 33.04 1 0
0.46 60.77 1 0
0.45 19.69 1 0
0.44 47.6 1 0
0.71 61.95 1 0
0.37 22.85 1 0
0.44 72.72 1 0
0.45 50.92 1 0
0.51 23.22 1 0
0.63 42.07 1 0
0.61 30.69 1 0
0.73 70.55 1 0
0.5 55.43 1 0
0.66 35.82 1 0
0.63 72.05 1 0
0.49 77.15 1 0
0.49 21.43 1 0
0.5 85.7 1 0
0.79 18.87 1 0
0.63 60.76 1 0
0.54 33.4 1 0
0.53 82.3 1 0
0.55 57.14 1 0
0.52 32.33 1 0
0.59 30.65 1 0
0.55 51.15 1 0
0.45 81.93 1 0
0.49 23.44 1 0
0.52 74.41 1 0
0.44 128.05 1 0
0.49 34.86 1 0
0.46 59.35 1 0
0.53 19.85 1 0
0.43 84.28 1 0
0.51 57.35 1 0
0.75 20.04 1 0
0.5 67.06 1 0
0.45 56.61 1 0
0.63 120.48 1 0
0.53 118.93 1 0
0.46 59.17 1 0
0.62 20.27 1 0
0.53 54.51 1 0
0.4 27.25 1 0
0.58 41.92 1 0
0.39 63.37 1 0
0.52 19.29 1 0
0.49 89.05 1 0
0.31 19.42 1 0
0.53 30.4 1 0
0.62 19.25 1 0
0.49 75.08 1 0
0.54 40.49 1 0
0.3 90.71 1 0
0.46 19.92 1 0
0.53 61.7 1 0
0.48 21.54 1 0
0.37 35.68 1 0
0.46 67.67 1 0
0.65 27.17 1 0
0.48 56.2 1 0
0.48 116.18 1 0
0.43 17.45 1 0
0.44 144.95 1 0
0.42 66.58 1 0
0.53 21.3 1 0
0.51 42.54 1 0
0.52 53.89 1 0
0.54 24.37 1 0
0.53 17.2 1 0
0.45 58.47 1 0
0.38 107.81 1 0
0.5 14.07 1 0
0.45 34.78 1 0
0.45 29.76 1 0
0.44 40.13 1 0
0.69 31.15 1 0
0.5 44.32 1 0
0.77 30.01 1 0
0.77 18.27 1 0
0.48 73.45 1 0
0.44 34.16 1 0
0.56 77.73 1 0
0.7 16.15 1 0
0.32 81.5 1 0
0.56 29.95 1 0
0.72 20.34 1 0
0.47 24.82 1 0
0.52 74.27 1 0
0.61 24.09 1 0
0.54 56.85 1 0
0.57 29.73 1 0
0.58 49.1 1 0
0.52 37.85 1 0
0.68 22.91 1 0
0.55 20.76 1 0
0.53 39.44 1 0
0.46 126.15 1 0
0.59 21.96 1 0
0.49 98.47 1 0
0.67 20.48 1 0
0.43 71.64 1 0
0.38 20.54 1 0
0.4 21.19 1 0
0.42 87.18 1 0
0.51 55.16 1 0
0.34 33.5 1 0
0.71 20.63 1 0
0.43 122.62 1 0
0.48 56.07 1 0
0.68 20.87 1 0
0.65 23.55 1 0
0.49 38.09 1 0
0.61 23.92 1 0
0.5 38.91 1 0
0.52 31.65 1 0
0.69 39.34 1 0
0.58 96.18 1 0
0.55 22.93 1 0
0.81 102.48 1 0
0.82 19.88 1 0
0.55 64.03 1 0
0.61 20.82 1 0
0.75 19.8 1 0
0.46 20.83 1 0
0.51 84.4 1 0
0.42 33.46 1 0
0.67 16.56 1 0
0.53 18.75 1 0
0.54 30.11 1 0
0.51 25.94 1 0
0.45 52.69 1 0
0.51 23.68 1 0
0.57 66.05 1 0
0.63 69.93 1 0
0.47 19.24 1 0
0.46 18.42 1 0
0.67 19.81 1 0
0.73 118.45 1 0
0.66 20.87 1 0
0.45 43.37 1 0
0.62 118.47 1 0
0.55 36.46 1 0
0.78 18.57 1 0
0.56 25.15 1 0
0.59 29.01 1 0
0.74 20.13 1 0
0.61 35.33 1 0
0.64 21.89 1 0
0.61 35.72 1 0
0.51 18.05 1 0
0.5 92.1 1 0
0.44 23.91 1 0
0.69 19.17 1 0
0.7 17.64 1 0
0.52 24.69 1 0
0.54 19.63 1 0
0.6 17.33 1 0
0.59 23.3 1 0
0.52 98.82 1 0
0.52 40.99 1 0
0.5 101.17 1 0
0.51 55.58 1 0
0.67 21.1 1 0
0.48 71.04 1 0
0.54 96.86 1 0
0.56 89.09 1 0
0.5 61.85 1 0
0.53 18.12 1 0
0.52 101.65 1 0
0.56 18.03 1 0
0.55 94.2 1 0
0.38 36.56 1 0
0.72 93.24 1 0
0.61 21.22 1 0
0.44 83.49 1 0
0.44 54.55 1 0
0.53 95.1 1 0
0.54 100.84 1 0
0.6 65.21 1 0
0.52 19.68 1 0
0.72 19.48 1 0
0.75 17.94 1 0
0.73 33.7 1 0
0.59 34.94 1 0
0.52 51.46 1 0
0.54 51.07 1 0
0.53 78.2 1 0
0.49 57.42 1 0
0.45 15.58 1 0
0.46 41.08 1 0
0.44 121.27 1 0
0.49 22.56 1 0
0.52 123.17 1 0
0.38 18.51 1 0
0.45 115.64 1 0
0.75 18.83 1 0
0.52 86.5 1 0
0.56 52.74 1 0
0.45 59.32 1 0
0.51 61.11 1 0
0.73 95.6 1 0
0.76 16.92 1 0
0.62 38.13 1 0
0.63 112.73 1 0
0.54 46.77 1 0
0.45 60.06 1 0
0.47 54.49 1 0
0.43 40.37 1 0
0.47 18.75 1 0
0.43 40.55 1 0
0.45 20.77 1 0
0.43 53.77 1 0
0.43 64.48 1 0
0.51 47.93 1 0
0.5 82.29 1 0
0.35 75.48 1 0
0.5 22.04 1 0
0.35 65.42 1 0
0.47 24.24 1 0
0.61 95.97 1 0
0.49 40.37 1 0
0.67 19.78 1 0
0.49 43.62 1 0
0.72 112.79 1 0
0.7 17.77 1 0
0.82 105.24 1 0
0.42 67.04 1 0
0.43 141.29 1 0
0.47 18.43 1 0
0.51 20.66 1 0
0.72 79.7 1 0
0.36 26.81 1 0
0.53 88.43 1 0
0.57 87.59 1 0
0.5 76.36 1 0
0.55 92.32 1 0
0.5 20.59 1 0
0.48 15.7 1 0
0.39 45.86 1 0
0.3 52.94 1 0
0.39 43.7 1 0
0.54 28.38 1 0
0.48 21.6 1 0
0.43 38.33 1 0
0.48 69.73 1 0
0.45 75.47 1 0
0.43 78.53 1 0
0.41 54.64 1 0
0.45 84.91 1 0
0.54 55.31 1 0
0.73 24.86 1 0
0.51 71.54 1 0
0.49 16.92 1 0
0.62 22.15 1 0
0.36 70.3 1 0
0.43 33.02 1 0
0.47 66.71 1 0
0.46 44.35 1 0
0.58 36.62 1 0
0.49 16.52 1 0
0.52 117.94 1 0
0.53 114.11 1 0
0.56 40.87 1 0
0.51 21.93 1 0
0.42 55.23 1 0
0.45 72.56 1 0
0.45 51.36 1 0
0.55 33.9 1 0
0.7 87.88 1 0
0.38 114.94 1 0
0.5 122.44 1 0
0.49 84.93 1 0
0.49 54.03 1 0
0.53 55.65 1 0
0.6 33.55 1 0
0.55 48.53 1 0
0.28 43.45 1 0
0.44 109.58 1 0
0.69 57.78 1 0
0.47 18.05 1 0
0.57 39.95 1 0
0.63 39.88 1 0
0.42 148.27 1 0
0.46 50.74 1 0
0.58 33.92 1 0
0.47 17.64 1 0
0.61 69.24 1 0
0.77 16.89 1 0
0.57 48.19 1 0
0.52 63.91 1 0
0.43 31.03 1 0
0.59 59.21 1 0
0.64 18.31 1 0
0.49 96 1 0
0.59 109.9 1 0
0.48 70.14 1 0
0.44 123.77 1 0
0.43 71.41 1 0
0.58 83.52 1 0
0.47 37.05 1 0
0.48 148.85 1 0
0.47 69.23 1 0
0.44 66.35 1 0
0.48 133.77 1 0
0.54 20.74 1 0
0.62 67.01 1 0
0.61 59.92 1 0
0.54 19.59 1 0
0.45 111.04 1 0
0.46 81.9 1 0
0.52 17.91 1 0
0.57 35.64 1 0
0.51 19.54 1 0
0.43 111.34 1 0
0.56 19.72 1 0
0.49 26.33 1 0
0.72 18.14 1 0
0.48 72.03 1 0
0.47 20.21 1 0
0.5 57.16 1 0
0.57 21.01 1 0
0.44 70.33 1 0
0.42 48.09 1 0
0.45 116.87 1 0
0.46 65.79 1 0
0.49 20.88 1 0
0.47 22.53 1 0
0.48 56.19 1 0
0.56 23.87 1 0
0.45 94.08 1 0
0.45 88.8 1 0
0.55 80.33 1 0
0.48 74.2 1 0
0.58 21.33 1 0
0.49 22.37 1 0
0.61 71.56 1 0
0.53 82.68 1 0
0.62 18.78 1 0
0.5 22.37 1 0
0.52 34.18 1 0
0.62 21.03 1 0
0.46 36.62 1 0
0.85 51.88 1 0
0.58 67.42 1 0
0.48 17.16 1 0
0.47 27.91 1 0
0.5 39.69 1 0
0.5 23.47 1 0
0.74 36.82 1 0
0.61 47.79 1 0
0.47 49.55 1 0
0.44 18.94 1 0
0.53 96.41 1 0
0.73 42.74 1 0
0.66 54.6 1 0
0.65 42.14 1 0
0.62 21.71 1 0
0.61 18.98 1 0
0.48 26.31 1 0
0.36 34.2 1 0
0.47 51.86 1 0
0.5 80.94 1 0
0.54 43.51 1 0
0.8 19 1 0
0.69 31.24 1 0
0.78 31.57 1 0
0.46 48.24 1 0
0.49 104.43 1 0
0.47 23.59 1 0
0.52 117.97 1 0
0.56 43.57 1 0
0.52 34.08 1 0
0.6 101.86 1 0
0.55 57.22 1 0
0.51 120.33 1 0
0.3 13.77 1 0
0.35 39.28 1 0
0.43 21.17 1 0
0.38 86.7 1 0
0.48 91.52 1 0
0.32 31.46 1 0
0.39 23.2 1 0
0.37 23.28 1 0
0.36 100.5 1 0
0.3 25.67 1 0
0.42 19.28 1 0
0.39 67.17 1 0
0.44 23.93 1 0
0.64 55.25 1 0
0.52 84.01 1 0
0.59 59.59 1 0
0.51 34.69 1 0
0.47 40.94 1 0
0.55 55.36 1 0
0.67 19.05 1 0
0.42 69.75 1 0
0.56 21.75 1 0
0.6 88.58 1 0
0.59 111.02 1 0
0.62 61.82 1 0
0.53 49.05 1 0
0.67 22.04 1 0
0.5 18 1 0
0.55 18.59 1 0
0.55 16.79 1 0
0.65 84 1 0
0.46 33.59 1 0
0.64 20.78 1 0
0.43 53.22 1 0
0.45 32.4 1 0
0.68 19.35 1 0
0.47 60.53 1 0
0.66 84.81 1 0
0.51 30.47 1 0
0.52 96.71 1 0
0.41 101.28 1 0
0.42 24.59 1 0
0.55 18.3 1 0
0.56 22.65 1 0
0.49 40.95 1 0
0.53 82.6 1 0
0.49 17.27 1 0
0.56 38.9 1 0
0.46 58.82 1 0
0.57 22 1 0
0.53 61.78 1 0
0.55 43.7 1 0
0.45 52.05 1 0
0.44 40.59 1 0
0.48 32.41 1 0
0.34 36.91 1 0
0.61 19.89 1 0
0.47 44.58 1 0
0.48 17.02 1 0
0.5 32.1 1 0
0.41 18.12 1 0
0.39 100.93 1 0
0.47 75.25 1 0
0.51 50.56 1 0
0.73 56.04 1 0
0.71 21.13 1 0
0.53 99.7 1 0
0.48 21.01 1 0
0.43 88.04 1 0
0.64 50.26 1 0
0.59 53.85 1 0
0.52 21.97 1 0
0.51 36.29 1 0
0.45 56.61 1 0
0.52 43.31 1 0
0.44 55.88 1 0
0.51 15.44 1 0
0.56 29.17 1 0
0.49 28.41 1 0
0.41 98.16 1 0
0.62 20.66 1 0
0.38 90.38 1 0
0.72 21.55 1 0
0.42 135.6 1 0
0.72 17.16 1 0
0.45 39.96 1 0
0.49 31.82 1 0
0.61 22.35 1 0
0.54 36.19 1 0
0.74 21.71 1 0
0.79 21.99 1 0
0.62 35.63 1 0
0.47 42.22 1 0
0.73 26.19 1 0
0.47 45.97 1 0
0.54 30.6 1 0
0.56 91.88 1 0
0.53 72.45 1 0
0.55 37.06 1 0
0.68 14.91 1 0
0.54 31.5 1 0
0.42 92.54 1 0
0.33 87.77 1 0
0.65 16.72 1 0
0.49 39.21 1 0
0.63 20.95 1 0
0.48 23.57 1 0
0.62 69.08 1 0
0.54 30.74 1 0
0.46 38.79 1 0
0.59 17.15 1 0
0.73 17.78 1 0
0.53 16.3 1 0
0.47 61.53 1 0
0.61 16.68 1 0
0.59 54.14 1 0
0.46 86.97 1 0
0.45 68.04 1 0
0.45 97.33 1 0
0.43 24.6 1 0
0.36 38.25 1 0
0.37 102.62 1 0
0.33 16.51 1 0
0.37 93.23 1 0
0.31 92.98 1 0
0.6 25.57 1 0
0.77 16.57 1 0
0.44 55.64 1 0
0.5 32.66 1 0
0.81 105.2 1 0
0.51 46.05 1 0
0.51 92.05 1 0
0.63 29.71 1 0
0.78 18.48 1 0
0.64 59.13 1 0
0.65 26.8 1 0
0.73 87.08 1 0
0.41 42.03 1 0
0.46 41.16 1 0
0.61 118.3 1 0
0.62 28.31 1 0
0.55 60.69 1 0
0.58 36.53 1 0
0.9 23.34 1 0
0.56 33.86 1 0
0.55 59.78 1 0
0.57 38.96 1 0
0.84 14.11 1 0
0.58 33.26 1 0
0.52 63.41 1 0
0.62 93.03 1 0
0.61 30.08 1 0
0.65 106.49 1 0
0.72 71.98 1 0
0.48 66.63 1 0
0.49 18.94 1 0
0.53 38.93 1 0
0.68 87.45 1 0
0.68 91.36 1 0
0.56 79.41 1 0
0.62 102.04 1 0
0.41 28.87 1 0
0.69 72.85 1 0
0.56 54.84 1 0
0.49 28.37 1 0
0.65 82.67 1 0
0.47 50.19 1 0
0.43 121.38 1 0
0.59 76.24 1 0
0.66 83.03 1 0
0.77 22.66 1 0
0.59 102.18 1 0
0.54 38.92 1 0
0.79 21.56 1 0
0.55 51.07 1 0
0.36 74.5 1 0
0.55 74.66 1 0
0.54 41.34 1 0
0.86 20.13 1 0
0.66 29.36 1 0
0.53 106.34 1 0
0.67 32.11 1 0
0.62 85.8 1 0
0.5 22.07 1 0
0.51 74.66 1 0
0.75 27.87 1 0
0.62 43.64 1 0
0.54 37.87 1 0
0.63 34.15 1 0
0.45 98.36 1 0
0.46 81.36 1 0
0.55 32.33 1 0
0.6 19.14 1 0
0.59 80.36 1 0
0.69 41.51 1 0
0.58 17.48 1 0
0.59 45.7 1 0
0.53 65.36 1 0
0.76 18.59 1 0
0.7 107.36 1 0
0.61 35.69 1 0
0.46 87.76 1 0
0.63 19.11 1 0
0.66 19.59 1 0
0.59 60.37 1 0
0.53 22.05 1 0
0.54 80.15 1 0
0.68 57.01 1 0
0.69 69.82 1 0
0.5 20.06 1 0
0.53 45.92 1 0
0.59 38.36 1 0
0.83 83.65 1 0
0.57 57.24 1 0
0.79 21.26 1 0
0.63 72.78 1 0
0.66 72.23 1 0
0.53 101.03 1 0
0.45 21.09 1 0
0.4 111.68 1 0
0.54 76.2 1 0
0.57 31.96 1 0
0.67 57.27 1 0
0.56 22.6 1 0
0.51 41.68 1 0
0.56 65.91 1 0
0.8 120.69 1 0
0.67 97.82 1 0
0.57 121.88 1 0
0.72 45.23 1 0
0.53 78.8 1 0
0.53 19.49 1 0
0.52 66.31 1 0
0.65 18.18 1 0
0.67 61.36 1 0
0.57 72.81 1 0
0.52 98.54 1 0
0.55 70.51 1 0
0.47 123.09 1 0
0.73 25.72 1 0
0.51 71.04 1 0
0.75 90.51 1 0
0.55 16.9 1 0
0.75 60.38 1 0
0.61 19.74 1 0
0.48 52.23 1 0
0.64 90.84 1 0
0.67 17.75 1 0
0.68 23.77 1 0
0.48 89.26 1 0
0.48 109.51 1 0
0.62 61.91 1 0
0.57 74.53 1 0
0.54 19.2 1 0
0.67 17.43 1 0
0.62 35.85 1 0
0.52 23.92 1 0
0.58 53.53 1 0
0.53 78.71 1 0
0.32 84.98 1 0
0.36 87.7 1 0
0.4 93.81 1 0
0.55 59.77 1 0
0.72 51.12 1 0
0.55 55.49 1 0
0.53 65.91 1 0
0.67 25.82 1 0
0.64 41.93 1 0
0.47 133.57 1 0
0.52 58.4 1 0
0.5 37.43 1 0
0.66 53.5 1 0
0.64 18.96 1 0
0.6 52.77 1 0
0.66 87.58 1 0
0.61 87.16 1 0
0.61 82.3 1 0
0.51 98.16 1 0
0.64 19.81 1 0
0.57 34.07 1 0
0.51 35.86 1 0
0.52 33.05 1 0
0.54 24.35 1 0
0.7 18.54 1 0
0.72 88.59 1 0
0.53 134.84 1 0
0.74 64.24 1 0
0.7 54.97 1 0
0.4 68.42 1 0
0.43 103.06 1 0
0.41 21.27 1 0
0.8 35.54 1 0
0.56 120.86 1 0
0.58 71.88 1 0
0.67 98.73 1 0
0.71 105.6 1 0
0.78 120.72 1 0
0.65 124.07 1 0
0.68 80.24 1 0
0.59 49.57 1 0
0.79 26.72 1 0
0.7 19.99 1 0
0.59 33.44 1 0
0.52 19.15 1 0
0.41 50.06 1 0
0.67 52.8 1 0
0.5 57.39 1 0
0.45 20.06 1 0
0.58 30.31 1 0
0.53 23.97 1 0
0.47 39.58 1 0
0.51 22.71 1 0
0.55 17.25 1 0
0.57 90.47 1 0
0.78 19.46 1 0
0.71 67.8 1 0
0.49 119.78 1 0
0.5 51.7 1 0
0.53 20.96 1 0
0.51 28.5 1 0
0.58 36.87 1 0
0.71 27.18 1 0
0.56 100.81 1 0
0.69 20.58 1 0
0.68 59.18 1 0
0.65 29.87 1 0
0.69 74.75 1 0
0.62 54.11 1 0
0.63 37.81 1 0
0.51 120.54 1 0
0.75 105.94 1 0
0.63 37.22 1 0
0.72 20.99 1 0
0.92 118.05 1 0
0.6 102.28 1 0
0.5 125.76 1 0
0.5 103.26 1 0
0.62 50.75 1 0
0.65 87.81 1 0
0.68 53.94 1 0
0.76 22.4 1 0
0.58 84.13 1 0
0.44 91.39 1 0
0.37 103.5 1 0
0.49 37.48 1 0
0.38 95.83 1 0
0.4 18.05 1 0
0.67 76.08 1 0
0.69 25.18 1 0
0.62 18.3 1 0
0.56 115.22 1 0
0.56 57.99 1 0
0.58 135.61 1 0
0.82 18.61 1 0
0.67 84.62 1 0
0.89 32.88 1 0
0.64 42.21 1 0
0.67 92.11 1 0
0.64 21.27 1 0
0.59 86.56 1 0
0.57 42.52 1 0
0.64 18.16 1 0
0.65 78.25 1 0
0.55 68.61 1 0
0.8 123.71 1 0
0.57 132.33 1 0
0.56 113.12 1 0
0.51 35.81 1 0
0.6 17.7 1 0
0.59 18.72 1 0
0.65 19.67 1 0
0.61 20.27 1 0
0.59 23.89 1 0
0.67 24.32 1 0
0.59 43.48 1 0
0.71 20.03 1 0
0.54 45.08 1 0
0.5 132 1 0
0.37 127.26 1 0
0.81 19.33 1 0
0.58 39.06 1 0
0.57 102.7 1 0
0.51 60.24 1 0
0.44 63.44 1 0
0.54 48.03 1 0
0.53 64.01 1 0
0.44 21.44 1 0
0.65 51.37 1 0
0.61 45.11 1 0
0.67 18.3 1 0
0.56 23.38 1 0
0.6 78.79 1 0
0.62 26.74 1 0
0.6 74.75 1 0
0.56 46.92 1 0
0.52 52.33 1 0
0.54 66.33 1 0
0.55 55.55 1 0
0.53 59.71 1 0
0.56 65.42 1 0
0.42 130.44 1 0
0.58 87 1 0
0.52 139.9 1 0
0.36 99.2 1 0
0.47 20.26 1 0
0.49 81.97 1 0
0.49 87.1 1 0
0.48 17.39 1 0
0.6 61.52 1 0
0.56 105.61 1 0
0.66 109.27 1 0
0.59 75.55 1 0
0.56 38.86 1 0
0.4 61.86 1 0
0.61 34.53 1 0
0.61 58.23 1 0
0.66 19.82 1 0
0.57 106.74 1 0
0.54 22.15 1 0
0.56 18.05 1 0
0.62 41.69 1 0
0.53 121.22 1 0
0.6 68.78 1 0
0.7 28.05 1 0
0.66 18.71 1 0
0.59 23.04 1 0
0.62 66.15 1 0
0.68 126.6 1 0
0.59 17.68 1 0
0.65 54.05 1 0
0.6 23.7 1 0
0.58 101.38 1 0
0.53 23.05 1 0
0.56 47.6 1 0
0.57 61.95 1 0
0.51 112.93 1 0
0.45 71.33 1 0
0.67 42.07 1 0
0.58 30.69 1 0
0.66 31.15 1 0
0.68 42.41 1 0
0.48 31.45 1 0
0.5 35.82 1 0
0.65 21.43 1 0
0.5 25.97 1 0
0.71 18.87 1 0
0.6 57.14 1 0
0.46 57.75 1 0
0.54 73.78 1 0
0.47 108.45 1 0
0.47 67.75 1 0
0.53 23.44 1 0
0.6 47.77 1 0
0.51 109.47 1 0
0.55 113.68 1 0
0.59 109.59 1 0
0.66 72.85 1 0
0.65 19.85 1 0
0.62 91.02 1 0
0.54 61.62 1 0
0.5 20.04 1 0
0.54 56.61 1 0
0.82 120.48 1 0
0.56 36.48 1 0
0.75 19.57 1 0
0.54 111.18 1 0
0.62 43.22 1 0
0.61 118.04 1 0
0.68 41.92 1 0
0.59 103.49 1 0
0.58 19.29 1 0
0.47 92.17 1 0
0.4 43.05 1 0
0.39 54.85 1 0
0.74 19.25 1 0
0.62 75.08 1 0
0.8 61.7 1 0
0.56 21.54 1 0
0.73 18.01 1 0
0.35 115.01 1 0
0.58 27.17 1 0
0.51 56.2 1 0
0.56 85.67 1 0
0.57 32.55 1 0
0.46 64.49 1 0
0.76 39.81 1 0
0.65 118.52 1 0
0.78 17.45 1 0
0.79 29.81 1 0
0.54 69.25 1 0
0.5 41.49 1 0
0.43 53.89 1 0
0.46 41.52 1 0
0.54 24.35 1 0
0.51 28.24 1 0
0.51 38.21 1 0
0.64 14.07 1 0
0.5 34.78 1 0
0.38 54.89 1 0
0.67 31.15 1 0
0.74 30.01 1 0
0.57 18.27 1 0
0.5 69.62 1 0
0.62 38.55 1 0
0.54 20.38 1 0
0.64 77.73 1 0
0.53 80.27 1 0
0.58 16.15 1 0
0.49 29.95 1 0
0.49 69.78 1 0
0.57 62.11 1 0
0.59 20.34 1 0
0.44 86.36 1 0
0.64 21.88 1 0
0.57 31.13 1 0
0.75 30.47 1 0
0.72 58.02 1 0
0.58 24.31 1 0
0.56 81.09 1 0
0.57 115.85 1 0
0.46 100.29 1 0
0.72 21.96 1 0
0.86 20.48 1 0
0.76 39.14 1 0
0.43 83.42 1 0
0.46 36.37 1 0
0.55 35.9 1 0
0.47 111.99 1 0
0.44 87.18 1 0
0.53 89.68 1 0
0.57 20.43 1 0
0.76 69.28 1 0
0.48 46.06 1 0
0.58 20.63 1 0
0.62 72.06 1 0
0.75 23.55 1 0
0.56 33.91 1 0
0.8 23.92 1 0
0.66 22.23 1 0
0.75 31.65 1 0
0.62 44.46 1 0
0.62 39.34 1 0
0.74 96.18 1 0
0.6 22.93 1 0
0.51 19.88 1 0
0.79 71.87 1 0
0.55 110.15 1 0
0.55 75.95 1 0
0.42 99.36 1 0
0.7 46.44 1 0
0.76 20.82 1 0
0.79 19.8 1 0
0.69 20.83 1 0
0.32 46.36 1 0
0.34 89.06 1 0
0.59 54.23 1 0
0.45 133.41 1 0
0.55 97.24 1 0
0.55 71.12 1 0
0.54 59.72 1 0
0.31 36.77 1 0
0.5 69.93 1 0
0.55 19.24 1 0
0.57 18.42 1 0
0.59 98.09 1 0
0.83 19.81 1 0
0.6 97.64 1 0
0.6 54.5 1 0
0.83 118.45 1 0
0.49 68.68 1 0
0.52 40.45 1 0
0.66 18.57 1 0
0.76 121.39 1 0
0.52 47.65 1 0
0.66 21.89 1 0
0.67 30.47 1 0
0.58 18.05 1 0
0.74 18.57 1 0
0.5 23.91 1 0
0.56 19.17 1 0
0.65 17.64 1 0
0.49 24.69 1 0
0.46 45.08 1 0
0.59 19.63 1 0
0.6 17.33 1 0
0.5 54.64 1 0
0.6 71.04 1 0
0.51 40.63 1 0
0.53 67.43 1 0
0.68 69.6 1 0
0.51 28.05 1 0
0.51 61.85 1 0
0.54 126.84 1 0
0.69 46.63 1 0
0.55 62.16 1 0
0.49 36.56 1 0
0.66 121.01 1 0
0.6 93.24 1 0
0.57 25.57 1 0
0.64 116.04 1 0
0.68 100.84 1 0
0.63 62.46 1 0
0.54 87.64 1 0
0.56 131.71 1 0
0.58 79.21 1 0
0.5 37.95 1 0
0.58 84.1 1 0
0.54 57.42 1 0
0.66 121.05 1 0
0.81 22.87 1 0
0.7 41.08 1 0
0.63 94.96 1 0
0.52 89.1 1 0
0.67 121.27 1 0
0.56 22.56 1 0
0.69 55.05 1 0
0.71 115.64 1 0
0.79 18.83 1 0
0.72 95.6 1 0
0.72 116.31 1 0
0.61 77 1 0
0.92 16.92 1 0
0.91 112.73 1 0
0.59 61.19 1 0
0.57 97.4 1 0
0.39 54.49 1 0
0.48 40.37 1 0
0.72 40.55 1 0
0.65 20.77 1 0
0.52 55.69 1 0
0.69 53.77 1 0
0.56 57.51 1 0
0.54 64.48 1 0
0.57 66.02 1 0
0.58 36.5 1 0
0.55 23.8 1 0
0.63 24.24 1 0
0.61 35.07 1 0
0.78 95.97 1 0
0.78 19.78 1 0
0.74 28.47 1 0
0.92 112.79 1 0
0.6 89.73 1 0
0.91 17.77 1 0
0.64 67.23 1 0
0.57 18.9 1 0
0.46 80.73 1 0
0.44 40.99 1 0
0.92 105.24 1 0
0.63 24.26 1 0
0.68 67.04 1 0
0.63 79.4 1 0
0.66 61.15 1 0
0.67 24.63 1 0
0.63 48.67 1 0
0.72 18.43 1 0
0.53 79.7 1 0
0.63 87.59 1 0
0.62 32.45 1 0
0.62 58.81 1 0
0.8 20.59 1 0
0.25 76.93 1 0
0.26 74.05 1 0
0.32 114.31 1 0
0.31 28.38 1 0
0.45 33.05 1 0
0.52 75.47 1 0
0.58 23.98 1 0
0.54 91.67 1 0
0.52 69.12 1 0
0.56 52.4 1 0
0.52 22.59 1 0
0.69 56.21 1 0
0.51 40.63 1 0
0.51 21.83 1 0
0.58 113.09 1 0
0.71 24.86 1 0
0.83 26.35 1 0
0.6 45.99 1 0
0.6 64.88 1 0
0.57 76.13 1 0
0.66 16.92 1 0
0.37 101.26 1 0
0.5 87.76 1 0
0.56 98.56 1 0
0.58 40.14 1 0
0.55 100.52 1 0
0.48 53.66 1 0
0.64 35.43 1 0
0.47 58.31 1 0
0.59 37.24 1 0
0.67 100.86 1 0
0.68 16.52 1 0
0.78 32.72 1 0
0.47 47.35 1 0
0.6 89.69 1 0
0.75 40.87 1 0
0.65 110.09 1 0
0.64 121.53 1 0
0.58 63.71 1 0
0.59 85.35 1 0
0.59 106.56 1 0
0.52 35.09 1 0
0.36 106.57 1 0
0.49 55.23 1 0
0.69 87.88 1 0
0.61 100.87 1 0
0.61 71.68 1 0
0.53 92.94 1 0
0.69 84.93 1 0
0.66 17.67 1 0
0.53 39.27 1 0
0.69 45.27 1 0
0.77 57.78 1 0
0.58 137.67 1 0
0.71 76.18 1 0
0.5 125.74 1 0
0.53 36.3 1 0
0.69 16.89 1 0
0.7 63.91 1 0
0.64 59.21 1 0
0.5 128.71 1 0
0.68 18.31 1 0
0.71 98.56 1 0
0.54 15.47 1 0
0.52 17.2 1 0
0.55 74.5 1 0
0.56 119.79 1 0
0.65 83.52 1 0
0.71 39.77 1 0
0.54 30.02 1 0
0.67 30.45 1 0
0.68 79.95 1 0
0.6 78.94 1 0
0.64 51.34 1 0
0.7 20.94 1 0
0.55 35.16 1 0
0.63 38.73 1 0
0.62 42.25 1 0
0.58 17.91 1 0
0.54 39.79 1 0
0.56 74.44 1 0
0.68 88.15 1 0
0.55 100.78 1 0
0.61 78.34 1 0
0.57 44.32 1 0
0.6 21.01 1 0
0.5 103.41 1 0
0.58 65.11 1 0
0.61 70.33 1 0
0.63 17.47 1 0
0.44 79.01 1 0
0.58 70.13 1 0
0.47 82.21 1 0
0.51 102.2 1 0
0.59 52.39 1 0
0.5 77.2 1 0
0.51 51.65 1 0
0.7 22.53 1 0
0.62 22.04 1 0
0.49 87.59 1 0
0.5 121.11 1 0
0.62 31.53 1 0
0.52 80.33 1 0
0.43 104.18 1 0
0.55 21.33 1 0
0.63 47.14 1 0
0.81 18.78 1 0
0.48 22.37 1 0
0.55 39.29 1 0
0.71 21.03 1 0
0.62 60.8 1 0
0.63 20.06 1 0
0.8 51.88 1 0
0.59 67.42 1 0
0.72 30.01 1 0
0.71 38.34 1 0
0.63 66.44 1 0
0.59 27.91 1 0
0.5 50.82 1 0
0.69 36.82 1 0
0.68 69.92 1 0
0.62 22.43 1 0
0.61 49.55 1 0
0.48 18.94 1 0
0.36 96.41 1 0
0.53 41.29 1 0
0.56 42.74 1 0
0.79 54.6 1 0
0.48 48.97 1 0
0.58 18.8 1 0
0.55 68.97 1 0
0.46 54.23 1 0
0.79 19 1 0
0.53 68.5 1 0
0.58 31.24 1 0
0.88 31.57 1 0
0.6 61.57 1 0
0.75 41.33 1 0
0.63 18.62 1 0
0.47 21.21 1 0
0.65 112.41 1 0
0.6 51.25 1 0
0.63 18.31 1 0
0.61 99.46 1 0
0.29 84.36 1 0
0.36 47.54 1 0
0.42 13.77 1 0
0.3 58.01 1 0
0.5 86.7 1 0
0.34 32.81 1 0
0.48 23.2 1 0
0.51 25.67 1 0
0.61 87.81 1 0
0.49 53.28 1 0
0.75 18.65 1 0
0.6 67.17 1 0
0.56 55.25 1 0
0.5 116.62 1 0
0.51 116.12 1 0
0.5 128.71 1 0
0.52 151.78 1 0
0.51 19.05 1 0
0.54 21.75 1 0
0.58 68.73 1 0
0.6 19.86 1 0
0.54 88.58 1 0
0.59 57.58 1 0
0.67 84.27 1 0
0.56 61.82 1 0
0.7 94.85 1 0
0.56 102.52 1 0
0.6 89.17 1 0
0.71 102.88 1 0
0.76 19.35 1 0
0.61 72.49 1 0
0.56 20.84 1 0
0.63 102.26 1 0
0.58 32.91 1 0
0.52 100.3 1 0
0.52 134.37 1 0
0.47 101.28 1 0
0.58 56.15 1 0
0.58 24.59 1 0
0.54 42.88 1 0
0.7 18.3 1 0
0.71 22.65 1 0
0.55 112.74 1 0
0.62 40.95 1 0
0.6 119.65 1 0
0.55 107.08 1 0
0.59 106.84 1 0
0.51 17.27 1 0
0.64 58.82 1 0
0.42 75.89 1 0
0.42 22.03 1 0
0.51 67.67 1 0
0.5 77.9 1 0
0.5 95.43 1 0
0.5 47.59 1 0
0.57 61.38 1 0
0.49 84.09 1 0
0.43 33.52 1 0
0.63 66.53 1 0
0.43 59.98 1 0
0.27 83.28 1 0
0.57 77.27 1 0
0.64 56.04 1 0
0.51 19.23 1 0
0.55 45.28 1 0
0.52 75.2 1 0
0.5 63.44 1 0
0.73 86.42 1 0
0.67 99.7 1 0
0.62 103.32 1 0
0.55 50.26 1 0
0.56 68.35 1 0
0.52 31.34 1 0
0.52 133.95 1 0
0.58 100.68 1 0
0.61 15.44 1 0
0.55 29.17 1 0
0.65 28.03 1 0
0.6 52.14 1 0
0.59 133.78 1 0
0.54 122.9 1 0
0.82 21.55 1 0
0.5 37.17 1 0
0.69 17.16 1 0
0.52 34.88 1 0
0.48 21.71 1 0
0.48 30.17 1 0
0.65 22.01 1 0
0.59 78.34 1 0
0.65 19.84 1 0
0.58 92.49 1 0
0.59 64.64 1 0
0.71 84.18 1 0
0.72 93.71 1 0
0.4 24.69 1 0
0.56 55.44 1 0
0.53 93.48 1 0
0.72 16.72 1 0
0.54 58.18 1 0
0.59 23.57 1 0
0.51 78.3 1 0
0.68 52.24 1 0
0.54 101.41 1 0
0.63 17.15 1 0
0.7 28.32 1 0
0.77 17.78 1 0
0.65 97.87 1 0
0.61 114.53 1 0
0.33 61.53 1 0
0.5 16.68 1 0
0.32 18.87 1 0
0.31 101.09 1 0
0.31 24.6 1 0
0.53 38.25 1 0
0.48 102.62 1 0
0.36 51.27 1 0
0.6 23.78 1 0
0.55 58.65 1 0
0.55 16.51 1 0
0.69 18.76 1 0
0.79 40.91 1 0
0.49 94.84 1 0
0.77 16.57 1 0
0.52 87.62 1 0
0.66 105.2 1 0
0.58 18.48 1 0
0.6 104.54 1 0
0.67 26.8 1 0
0.51 106.33 1 0
0.78 87.08 1 0
0.54 68.07 1 0
0.51 103.11 1 0
0.47 19.58 1 0
0.91 23.34 1 0
0.63 59.78 1 0
0.6 91.86 1 0
0.46 70.62 1 0
0.89 14.11 1 0
0.63 122.47 1 0
0.68 31.5 1 0
0.58 86.64 1 0
0.85 84.98 1 0
0.51 68.56 1 0
0.66 66.63 1 0
0.7 71.61 1 0
0.27 131.97 1 0
0.3 96.05 1 0
0.53 19.54 1 0
0.85 91.36 1 0
0.58 101.59 1 0
0.54 32.93 1 0
0.43 60.57 1 0
0.48 99.9 1 0
0.43 81.21 1 0
0.59 50.19 1 0
0.6 83.03 1 0
0.77 22.66 1 0
0.52 114.86 1 0
0.82 21.56 1 0
0.63 51.07 1 0
0.41 30.53 1 0
0.75 38.41 1 0
0.67 20.13 1 0
0.45 61.98 1 0
0.62 29.36 1 0
0.6 32.11 1 0
0.66 22.07 1 0
0.58 72.61 1 0
0.4 27.87 1 0
0.66 32.33 1 0
0.55 71.07 1 0
0.42 41.22 1 0
0.58 80.36 1 0
0.57 75.29 1 0
0.59 34.27 1 0
0.47 119.42 1 0
0.62 53.65 1 0
0.61 62.15 1 0
0.56 45.7 1 0
0.76 18.59 1 0
0.6 107.36 1 0
0.44 52.1 1 0
0.47 96.94 1 0
0.44 116.79 1 0
0.51 33.36 1 0
0.72 19.11 1 0
0.78 19.59 1 0
0.67 81.19 1 0
0.68 22.05 1 0
0.66 57.01 1 0
0.77 69.82 1 0
0.65 79.35 1 0
0.45 83.65 1 0
0.65 21.26 1 0
0.62 81.58 1 0
0.56 129.44 1 0
0.5 72.7 1 0
0.46 50.12 1 0
0.54 21.09 1 0
0.74 19.96 1 0
0.68 119.95 1 0
0.62 107.22 1 0
0.71 79.05 1 0
0.71 31.96 1 0
0.78 54.08 1 0
0.61 78.47 1 0
0.78 57.27 1 0
0.55 22.41 1 0
0.63 99.71 1 0
0.71 120.69 1 0
0.69 24.04 1 0
0.46 89.67 1 0
0.49 69.12 1 0
0.56 19.16 1 0
0.45 31.16 1 0
0.59 18.18 1 0
0.46 117.77 1 0
0.46 116.12 1 0
0.32 87.72 1 0
0.81 25.72 1 0
0.42 35.63 1 0
0.39 105.68 1 0
0.63 94.72 1 0
0.71 79.79 1 0
0.33 105.28 1 0
0.69 75.93 1 0
0.51 22.93 1 0
0.54 90.84 1 0
0.48 51.48 1 0
0.65 17.75 1 0
0.47 62.01 1 0
0.57 19.17 1 0
0.55 64.71 1 0
0.58 89.26 1 0
0.53 101.39 1 0
0.63 108.59 1 0
0.34 97.97 1 0
0.51 37.68 1 0
0.63 39.12 1 0
0.47 54.62 1 0
0.81 17.43 1 0
0.49 32.52 1 0
0.29 52.7 1 0
0.29 36.18 1 0
0.6 37.63 1 0
0.66 14.55 1 0
0.5 40.23 1 0
0.64 19.15 1 0
0.62 52.93 1 0
0.48 19.72 1 0
0.29 110.79 1 0
0.64 118.17 1 0
0.71 53.5 1 0
0.62 127.06 1 0
0.68 87.58 1 0
0.62 77.45 1 0
0.68 87.16 1 0
0.56 114.35 1 0
0.59 36.08 1 0
0.39 35.86 1 0
0.47 62.81 1 0
0.58 18.54 1 0
0.68 54.6 1 0
0.47 118.56 1 0
0.5 67.67 1 0
0.46 35.54 1 0
0.5 72.79 1 0
0.43 98.73 1 0
0.56 100.1 1 0
0.39 53.11 1 0
0.58 105.6 1 0
0.53 120.72 1 0
0.62 39.04 1 0
0.77 26.72 1 0
0.74 19.99 1 0
0.73 20.99 1 0
0.67 23.36 1 0
0.71 103.73 1 0
0.59 61.25 1 0
0.32 20.06 1 0
0.4 30.31 1 0
0.55 79.71 1 0
0.52 39.58 1 0
0.52 85.27 1 0
0.58 57.47 1 0
0.36 86.42 1 0
0.54 19.46 1 0
0.56 44.54 1 0
0.64 36.87 1 0
0.42 43.37 1 0
0.89 27.18 1 0
0.43 109.02 1 0
0.52 20.58 1 0
0.44 74.75 1 0
0.43 69.46 1 0
0.43 84.08 1 0
0.65 37.81 1 0
0.69 94.09 1 0
0.54 54.31 1 0
0.71 81.46 1 0
0.46 37.22 1 0
0.71 118.05 1 0
0.57 132.38 1 0
0.7 120.77 1 0
0.59 72.97 1 0
0.66 87.81 1 0
0.54 53.54 1 0
0.75 53.94 1 0
0.7 78.56 1 0
0.69 78.44 1 0
0.76 91.39 1 0
0.56 91.88 1 0
0.71 38.51 1 0
0.48 135.01 1 0
0.46 122 1 0
0.47 93.8 1 0
0.86 76.08 1 0
0.86 25.18 1 0
0.75 24.57 1 0
0.68 17.95 1 0
0.61 113.12 1 0
0.46 46.3 1 0
0.64 95.25 1 0
0.46 96.99 1 0
0.7 18.61 1 0
0.52 38.91 1 0
0.52 21.71 1 0
0.68 35.01 1 0
0.77 32.88 1 0
0.53 108.61 1 0
0.69 36.38 1 0
0.58 61.92 1 0
0.55 86.56 1 0
0.5 49.85 1 0
0.58 42.52 1 0
0.63 31.39 1 0
0.66 34.01 1 0
0.53 45.78 1 0
0.69 17.7 1 0
0.74 18.72 1 0
0.76 60 1 0
0.48 77.88 1 0
0.5 112.75 1 0
0.52 46.08 1 0
0.79 20.27 1 0
0.74 24.32 1 0
0.65 20.03 1 0
0.63 19.33 1 0
0.44 39.7 1 0
0.66 92.78 1 0
0.58 33.8 1 0
0.73 25.03 1 0
0.44 72.54 1 0
0.48 54.55 1 0
0.5 64.01 1 0
0.46 49.89 1 0
0.59 51.37 1 0
0.54 18.3 1 0
0.55 23.38 1 0
0.5 81.67 1 0
0.47 74.75 1 0
0.47 46.92 1 0
0.48 21.03 1 0
0.35 20.05 1 0
0.53 68.56 1 0
0.39 59.71 1 0
0.57 76.47 1 0
0.58 18.28 1 0
0.48 21.62 1 0
0.59 49.45 1 0
0.58 93.83 1 0
0.41 71.68 1 0
0.66 98.52 1 0
0.4 29.98 1 0
0.54 140.9 1 0
0.66 51.73 1 0
0.6 135.57 1 0
0.65 92.98 1 0
0.55 119.13 1 0
0.49 39.88 1 0
0.7 18.28 1 0
0.45 42.84 1 0
0.52 73.59 1 0
0.51 76.88 1 0
0.53 17.39 1 0
0.59 87.33 1 0
0.54 55.9 1 0
0.51 129.39 1 0
0.64 19.82 1 0
0.48 22.15 1 0
0.51 22.68 1 0
0.59 18.05 1 0
0.57 116.36 1 0
0.47 84.28 1 0
0.63 68.78 1 0
0.6 18.71 1 0
0.68 66.15 1 0
0.61 15.58 1 0
0.5 88.23 1 0
0.7 81.01 1 0
0.69 101.38 1 0
0.31 48.41 1 0
0.41 55.5 1 0
0.47 70.3 1 0
0.44 82.53 1 0
0.6 19.69 1 0
0.56 47.6 1 0
0.81 61.95 1 0
0.58 112.93 1 0
0.64 86.94 1 0
0.67 57.87 1 0
0.77 50.92 1 0
0.63 23.22 1 0
0.61 35.82 1 0
0.47 21.43 1 0
0.78 17.69 1 0
0.4 25.97 1 0
0.45 65.43 1 0
0.6 18.87 1 0
0.64 74.05 1 0
0.46 121.31 1 0
0.44 19.23 1 0
0.47 126.83 1 0
0.54 18.02 1 0
0.51 101.36 1 0
0.71 85.48 1 0
0.69 36.52 1 0
0.47 38.12 1 0
0.57 91.62 1 0
0.44 75.82 1 0
0.63 70.84 1 0
0.45 81.75 1 0
0.67 19.85 1 0
0.6 70.35 1 0
0.43 57.35 1 0
0.53 66.39 1 0
0.73 120.48 1 0
0.53 118.93 1 0
0.55 65.4 1 0
0.77 19.57 1 0
0.67 69.95 1 0
0.61 54.51 1 0
0.49 72.82 1 0
0.6 118.04 1 0
0.68 41.92 1 0
0.72 67.29 1 0
0.72 19.29 1 0
0.49 34.51 1 0
0.57 42.83 1 0
0.54 60.62 1 0
0.48 62.39 1 0
0.64 54.85 1 0
0.92 19.25 1 0
0.8 75.08 1 0
0.74 40.49 1 0
0.86 61.7 1 0
0.74 21.54 1 0
0.7 80.1 1 0
0.67 18.01 1 0
0.57 67.67 1 0
0.5 20.35 1 0
0.64 36.1 1 0
0.75 68.02 1 0
0.71 42.42 1 0
0.64 56.2 1 0
0.7 32.55 1 0
0.49 100.69 1 0
0.61 112.5 1 0
0.63 75.34 1 0
0.72 17.45 1 0
0.63 29.81 1 0
0.42 42.54 1 0
0.41 53.89 1 0
0.68 31.15 1 0
0.76 30.01 1 0
0.79 18.27 1 0
0.74 45.61 1 0
0.67 61.18 1 0
0.68 81.3 1 0
0.74 78.34 1 0
0.65 73.45 1 0
0.74 96.52 1 0
0.76 44.97 1 0
0.77 77.73 1 0
0.6 102.68 1 0
0.62 16.15 1 0
0.65 27.42 1 0
0.72 20.34 1 0
0.39 94.25 1 0
0.53 24.82 1 0
0.61 82.25 1 0
0.62 41.91 1 0
0.77 65.23 1 0
0.81 21.88 1 0
0.71 29.73 1 0
0.7 49.1 1 0
0.77 22.91 1 0
0.77 30.47 1 0
0.72 39.44 1 0
0.76 58.02 1 0
0.53 40.78 1 0
0.3 77.8 1 0
0.76 101.15 1 0
0.69 106.04 1 0
0.75 21.96 1 0
0.53 116.45 1 0
0.82 20.48 1 0
0.69 20.36 1 0
0.7 39.14 1 0
0.62 89.26 1 0
0.64 102.72 1 0
0.34 20.54 1 0
0.75 112.74 1 0
0.34 97.4 1 0
0.57 81.77 1 0
0.66 87.18 1 0
0.51 85.03 1 0
0.52 55.16 1 0
0.58 17.85 1 0
0.58 80.66 1 0
0.6 86.28 1 0
0.55 128.17 1 0
0.61 20.63 1 0
0.57 72.06 1 0
0.67 44.57 1 0
0.8 23.55 1 0
0.64 38.09 1 0
0.67 23.92 1 0
0.7 22.23 1 0
0.73 31.65 1 0
0.66 44.46 1 0
0.75 39.34 1 0
0.6 102.48 1 0
0.54 52.47 1 0
0.58 20.83 1 0
0.68 119.75 1 0
0.65 84.4 1 0
0.56 85.58 1 0
0.55 16.56 1 0
0.7 18.75 1 0
0.68 65.87 1 0
0.46 73.13 1 0
0.6 97.14 1 0
0.7 34.69 1 0
0.56 104.73 1 0
0.67 101.43 1 0
0.51 56.74 1 0
0.46 26.09 1 0
0.46 104.06 1 0
0.63 69.93 1 0
0.63 19.24 1 0
0.49 85.11 1 0
0.61 21.22 1 0
0.74 19.81 1 0
0.77 118.45 1 0
0.62 106.36 1 0
0.63 18.57 1 0
0.54 25.15 1 0
0.65 97.64 1 0
0.56 29.01 1 0
0.5 20.13 1 0
0.8 21.89 1 0
0.5 18.05 1 0
0.53 24.69 1 0
0.56 19.63 1 0
0.52 17.33 1 0
0.39 89 1 0
0.57 23.3 1 0
0.52 61.05 1 0
0.65 41.81 1 0
0.3 90.82 1 0
0.54 49.01 1 0
0.6 21.1 1 0
0.5 40.63 1 0
0.61 28.49 1 0
0.51 16.17 1 0
0.62 18.03 1 0
0.58 62.16 1 0
0.76 50.72 1 0
0.78 100.84 1 0
0.52 19.68 1 0
0.5 87.64 1 0
0.46 47.93 1 0
0.5 79.21 1 0
0.47 78.2 1 0
0.49 18.09 1 0
0.62 15.58 1 0
0.65 115.53 1 0
0.53 99.64 1 0
0.51 108.26 1 0
0.71 86.86 1 0
0.66 18.51 1 0
0.47 18.83 1 0
0.52 95.6 1 0
0.51 53.8 1 0
0.74 16.92 1 0
0.59 112.73 1 0
0.47 69.41 1 0
0.5 114.08 1 0
0.55 26.81 1 0
0.57 101.36 1 0
0.55 22.83 1 0
0.63 18.75 1 0
0.72 40.55 1 0
0.55 20.77 1 0
0.54 53.77 1 0
0.5 103.32 1 0
0.54 64.48 1 0
0.47 54.74 1 0
0.68 23.8 1 0
0.49 65.42 1 0
0.5 24.24 1 0
0.5 35.07 1 0
0.52 95.97 1 0
0.47 52.67 1 0
0.62 31.95 1 0
0.56 19.78 1 0
0.49 60.01 1 0
0.58 54.57 1 0
0.76 112.79 1 0
0.72 17.77 1 0
0.51 37.5 1 0
0.53 54.31 1 0
0.76 105.24 1 0
0.7 24.26 1 0
0.67 20.33 1 0
0.77 24.63 1 0
0.85 18.43 1 0
0.81 79.7 1 0
0.63 49.2 1 0
0.82 76.36 1 0
0.7 37.16 1 0
0.87 32.45 1 0
0.69 90.97 1 0
0.81 58.81 1 0
0.66 20.59 1 0
0.3 15.7 1 0
0.48 16.99 1 0
0.61 29.65 1 0
0.69 35.89 1 0
0.48 22.56 1 0
0.36 28.38 1 0
0.65 21.6 1 0
0.52 40.82 1 0
0.52 73.61 1 0
0.53 26.44 1 0
0.53 80.44 1 0
0.38 33.05 1 0
0.52 63.4 1 0
0.6 75.47 1 0
0.54 72.08 1 0
0.55 19.83 1 0
0.54 28.54 1 0
0.6 85.43 1 0
0.57 22.29 1 0
0.58 36.78 1 0
0.46 83.67 1 0
0.6 56.21 1 0
0.58 77.46 1 0
0.58 69.74 1 0
0.75 72.37 1 0
0.45 16.92 1 0
0.53 19.54 1 0
0.47 66.71 1 0
0.45 39.72 1 0
0.46 96.58 1 0
0.65 76.21 1 0
0.57 71.62 1 0
0.49 36.62 1 0
0.53 104.15 1 0
0.59 123.36 1 0
0.46 47.25 1 0
0.75 40.87 1 0
0.61 79.65 1 0
0.64 35.09 1 0
0.59 57.4 1 0
0.74 55.23 1 0
0.79 51.05 1 0
0.63 72.56 1 0
0.64 51.36 1 0
0.69 120 1 0
0.87 87.88 1 0
0.7 114.94 1 0
0.52 84.93 1 0
0.61 90.18 1 0
0.59 95.89 1 0
0.64 55.65 1 0
0.67 39.27 1 0
0.51 45.27 1 0
0.61 108.47 1 0
0.6 73.64 1 0
0.62 109.58 1 0
0.72 57.78 1 0
0.74 18.05 1 0
0.53 88.71 1 0
0.57 86.4 1 0
0.58 48.91 1 0
0.7 75.12 1 0
0.54 42.6 1 0
0.51 128 1 0
0.61 102.74 1 0
0.66 36.3 1 0
0.69 16.89 1 0
0.5 78.61 1 0
0.82 63.91 1 0
0.81 59.21 1 0
0.44 18.31 1 0
0.5 96 1 0
0.62 15.47 1 0
0.52 137.57 1 0
0.49 83.52 1 0
0.49 99.66 1 0
0.42 70.06 1 0
0.56 30.02 1 0
0.73 37.05 1 0
0.71 88.04 1 0
0.64 116.4 1 0
0.68 94.75 1 0
0.53 20.94 1 0
0.82 20.74 1 0
0.72 67.01 1 0
0.71 55.71 1 0
0.66 38.73 1 0
0.76 19.59 1 0
0.71 55.01 1 0
0.6 60.25 1 0
0.48 122.48 1 0
0.5 48.82 1 0
0.6 83.8 1 0
0.61 19.72 1 0
0.52 41.01 1 0
0.53 18.14 1 0
0.59 55.5 1 0
0.73 78.34 1 0
0.76 28.95 1 0
0.64 63.49 1 0
0.65 48.89 1 0
0.74 44.32 1 0
0.72 63.08 1 0
0.68 82.86 1 0
0.76 70.33 1 0
0.81 52.65 1 0
0.39 55.74 1 0
0.39 20.14 1 0
0.52 65.79 1 0
0.51 50.24 1 0
0.47 77.2 1 0
0.78 22.53 1 0
0.81 22.04 1 0
0.46 108.75 1 0
0.68 23.87 1 0
0.74 87.59 1 0
0.57 43.48 1 0
0.65 99.73 1 0
0.43 21.33 1 0
0.56 47.14 1 0
0.79 18.78 1 0
0.84 22.37 1 0
0.74 21.03 1 0
0.71 60.8 1 0
0.77 20.06 1 0
0.72 51.88 1 0
0.73 67.42 1 0
0.73 38.34 1 0
0.76 27.91 1 0
0.83 23.47 1 0
0.7 30.81 1 0
0.83 36.82 1 0
0.78 47.79 1 0
0.37 73.38 1 0
0.77 22.43 1 0
0.54 55.91 1 0
0.45 27.65 1 0
0.51 18.69 1 0
0.51 42.74 1 0
0.78 54.6 1 0
0.41 21.71 1 0
0.47 29.67 1 0
0.46 18.98 1 0
0.59 68.15 1 0
0.32 71.16 1 0
0.55 20.8 1 0
0.53 37.25 1 0
0.62 54.23 1 0
0.84 19 1 0
0.63 65.75 1 0
0.88 31.57 1 0
0.72 23.38 1 0
0.65 43.69 1 0
0.71 21.21 1 0
0.61 112.41 1 0
0.53 51.25 1 0
0.49 18.5 1 0
0.42 42.66 1 0
0.48 53.62 1 0
0.68 53.4 1 0
0.53 99.46 1 0
0.33 127.48 1 0
0.28 86.7 1 0
0.33 79.42 1 0
0.3 130.36 1 0
0.59 23.2 1 0
0.46 65.75 1 0
0.51 65.03 1 0
0.46 19.28 1 0
0.52 78.62 1 0
0.57 87.81 1 0
0.48 34.9 1 0
0.49 52.72 1 0
0.86 18.65 1 0
0.53 74.69 1 0
0.55 138.5 1 0
0.64 55.25 1 0
0.47 84.72 1 0
0.64 59.59 1 0
0.54 70.41 1 0
0.47 84.7 1 0
0.59 55.36 1 0
0.69 21.75 1 0
0.61 88.58 1 0
0.61 61.82 1 0
0.7 94.85 1 0
0.45 27.42 1 0
0.71 102.52 1 0
0.56 71.33 1 0
0.68 116.38 1 0
0.67 89.17 1 0
0.55 84 1 0
0.58 20.78 1 0
0.69 19.35 1 0
0.57 66.93 1 0
0.75 84.81 1 0
0.63 20.84 1 0
0.59 102.26 1 0
0.62 68.8 1 0
0.64 112.51 1 0
0.74 101.28 1 0
0.75 65.79 1 0
0.66 24.59 1 0
0.79 94.84 1 0
0.62 22.65 1 0
0.61 40.95 1 0
0.53 82.6 1 0
0.28 105.08 1 0
0.56 36.19 1 0
0.47 104.82 1 0
0.47 18.68 1 0
0.5 66.92 1 0
0.57 22 1 0
0.49 77.2 1 0
0.45 70.62 1 0
0.49 105.42 1 0
0.57 17.02 1 0
0.46 96.55 1 0
0.49 32.1 1 0
0.31 127.81 1 0
0.76 33.52 1 0
0.8 72.43 1 0
0.62 52.69 1 0
0.76 72.83 1 0
0.77 43.07 1 0
0.8 50.56 1 0
0.81 21.95 1 0
0.81 56.04 1 0
0.65 64.93 1 0
0.7 21.13 1 0
0.5 98.31 1 0
0.44 65.14 1 0
0.5 21.01 1 0
0.53 50.26 1 0
0.57 18.14 1 0
0.63 32.41 1 0
0.6 141.7 1 0
0.71 28.19 1 0
0.5 74.61 1 0
0.65 77.23 1 0
0.7 100.68 1 0
0.71 55.88 1 0
0.65 132.63 1 0
0.74 15.44 1 0
0.62 28.41 1 0
0.7 98.16 1 0
0.63 28.03 1 0
0.7 33.34 1 0
0.87 21.55 1 0
0.75 17.16 1 0
0.66 21.71 1 0
0.59 42.38 1 0
0.59 21.99 1 0
0.72 30.17 1 0
0.58 45.6 1 0
0.83 22.01 1 0
0.62 30.6 1 0
0.54 19.84 1 0
0.77 93.71 1 0
0.71 18.33 1 0
0.54 14.91 1 0
0.54 90.7 1 0
0.69 16.72 1 0
0.69 58.18 1 0
0.64 23.57 1 0
0.71 23.57 1 0
0.46 68.45 1 0
0.54 52.24 1 0
0.57 97.96 1 0
0.57 65.58 1 0
0.77 17.78 1 0
0.62 85.68 1 0
0.45 49.38 1 0
0.35 16.68 1 0
0.43 54.14 1 0
0.41 24.6 1 0
0.37 64.76 1 0
0.52 20.01 1 0
0.62 38.25 1 0
0.49 70.44 1 0
0.57 47.02 1 0
0.53 16.51 1 0
0.52 29.19 1 0
0.61 25.57 1 0
0.73 16.57 1 0
0.57 21.93 1 0
0.6 105.2 1 0
0.57 18.48 1 0
0.58 42.75 1 0
0.78 26.8 1 0
0.62 87.08 1 0
0.66 115.94 1 0
0.47 92.23 1 0
0.5 40.75 1 0
0.58 50.41 1 0
0.85 23.34 1 0
0.86 59.78 1 0
0.82 14.11 1 0
0.63 112.34 1 0
0.71 64.55 1 0
0.76 26.13 1 0
0.69 31.5 1 0
0.63 93.03 1 0
0.61 35.91 1 0
0.83 84.98 1 0
0.48 71.98 1 0
0.36 39.4 1 0
0.56 68.56 1 0
0.7 66.63 1 0
0.51 95.49 1 0
0.56 74.13 1 0
0.36 87.24 1 0
0.67 71.53 1 0
0.51 82.25 1 0
0.6 52.64 1 0
0.64 79.41 1 0
0.61 102.04 1 0
0.5 28.87 1 0
0.75 72.85 1 0
0.55 54.84 1 0
0.4 54.29 1 0
0.66 50.19 1 0
0.55 67.04 1 0
0.57 83.03 1 0
0.49 32.7 1 0
0.57 57.66 1 0
0.63 63.32 1 0
0.51 31.71 1 0
0.7 20.13 1 0
0.49 17.68 1 0
0.7 57.04 1 0
0.67 29.36 1 0
0.85 32.11 1 0
0.72 85.8 1 0
0.58 22.07 1 0
0.35 93.69 1 0
0.71 27.87 1 0
0.45 37.87 1 0
0.58 34.15 1 0
0.46 19.03 1 0
0.53 32.33 1 0
0.61 124.67 1 0
0.68 86.43 1 0
0.67 78.56 1 0
0.62 61.34 1 0
0.54 56.27 1 0
0.64 46.62 1 0
0.59 115.76 1 0
0.54 74.4 1 0
0.6 30.8 1 0
0.81 17.48 1 0
0.77 45.7 1 0
0.59 18.59 1 0
0.62 38.88 1 0
0.54 120.22 1 0
0.64 19.11 1 0
0.69 73.32 1 0
0.57 77.91 1 0
0.81 19.59 1 0
0.66 60.37 1 0
0.87 22.05 1 0
0.6 96.54 1 0
0.7 57.01 1 0
0.65 69.82 1 0
0.66 45.92 1 0
0.65 83.65 1 0
0.64 21.26 1 0
0.6 81.58 1 0
0.59 62.99 1 0
0.72 72.23 1 0
0.5 59.33 1 0
0.54 19.96 1 0
0.61 79.05 1 0
0.54 60.94 1 0
0.42 22.6 1 0
0.48 20.93 1 0
0.46 41.68 1 0
0.64 99.71 1 0
0.63 120.69 1 0
0.72 24.04 1 0
0.58 19.16 1 0
0.59 43.68 1 0
0.55 66.31 1 0
0.51 66.33 1 0
0.52 34.94 1 0
0.7 25.72 1 0
0.5 47.53 1 0
0.43 35.63 1 0
0.59 82.11 1 0
0.52 95.03 1 0
0.37 81.41 1 0
0.8 17.75 1 0
0.68 79.17 1 0
0.71 19.17 1 0
0.37 47.18 1 0
0.58 78.54 1 0
0.54 97.74 1 0
0.83 64.6 1 0
0.48 40.13 1 0
0.61 37.47 1 0
0.58 17.43 1 0
0.52 72.21 1 0
0.37 23.92 1 0
0.54 21.67 1 0
0.49 37.63 1 0
0.61 19.15 1 0
0.65 55.49 1 0
0.61 47.68 1 0
0.67 19.72 1 0
0.49 42.37 1 0
0.49 47.88 1 0
0.52 133.57 1 0
0.68 19.38 1 0
0.75 53.5 1 0
0.48 113.88 1 0
0.68 52.77 1 0
0.64 87.58 1 0
0.56 77.45 1 0
0.76 19.81 1 0
0.59 126.85 1 0
0.48 39.27 1 0
0.46 34.07 1 0
0.63 24.35 1 0
0.68 18.54 1 0
0.52 25.56 1 0
0.54 88.59 1 0
0.55 26.72 1 0
0.42 68.47 1 0
0.32 105.94 1 0
0.39 36.03 1 0
0.57 21.31 1 0
0.84 26.72 1 0
0.76 19.99 1 0
0.55 36.83 1 0
0.58 20.99 1 0
0.56 23.36 1 0
0.57 103.73 1 0
0.5 23.59 1 0
0.55 41.5 1 0
0.54 65.33 1 0
0.36 30.74 1 0
0.54 55.05 1 0
0.52 67.06 1 0
0.72 19.46 1 0
0.46 55.62 1 0
0.46 27.4 1 0
0.57 20.96 1 0
0.53 28.5 1 0
0.54 36.87 1 0
0.67 27.18 1 0
0.54 92 1 0
0.67 78.56 1 0
0.6 125.64 1 0
0.53 68.69 1 0
0.6 20.74 1 0
0.5 99.47 1 0
0.65 81.88 1 0
0.5 20.58 1 0
0.45 93.21 1 0
0.48 21.57 1 0
0.71 59.18 1 0
0.43 74.75 1 0
0.5 43.28 1 0
0.55 90.77 1 0
0.54 82.93 1 0
0.53 24.58 1 0
0.43 118.05 1 0
0.54 19.51 1 0
0.67 103.26 1 0
0.58 72.97 1 0
0.65 50.75 1 0
0.75 87.81 1 0
0.62 53.94 1 0
0.66 93.82 1 0
0.75 95.29 1 0
0.81 22.4 1 0
0.58 78.44 1 0
0.67 66.56 1 0
0.56 75.55 1 0
0.61 37.48 1 0
0.52 114.5 1 0
0.82 76.08 1 0
0.9 25.18 1 0
0.55 18.3 1 0
0.71 44.56 1 0
0.69 17.95 1 0
0.61 58.09 1 0
0.43 71.88 1 0
0.62 18.61 1 0
0.59 88.68 1 0
0.47 23.25 1 0
0.64 44.98 1 0
0.69 32.88 1 0
0.58 21.27 1 0
0.59 116.58 1 0
0.52 18.16 1 0
0.61 78.25 1 0
0.46 93.07 1 0
0.46 115.99 1 0
0.47 80.44 1 0
0.72 23.89 1 0
0.59 23.53 1 0
0.8 24.32 1 0
0.63 44.8 1 0
0.66 20.03 1 0
0.55 75.39 1 0
0.69 127.26 1 0
0.8 19.33 1 0
0.81 102.7 1 0
0.66 97.74 1 0
0.63 50.35 1 0
0.82 111.21 1 0
0.64 92.78 1 0
0.52 63.44 1 0
0.39 45.79 1 0
0.49 72.64 1 0
0.46 45.11 1 0
0.61 18.3 1 0
0.71 29.62 1 0
0.5 43.57 1 0
0.56 23.38 1 0
0.69 34.43 1 0
0.46 21.03 1 0
0.47 55.55 1 0
0.4 16.53 1 0
0.47 59.81 1 0
0.52 108.11 1 0
0.61 21.62 1 0
0.5 99.2 1 0
0.52 23.03 1 0
0.7 42.39 1 0
0.64 149.45 1 0
0.62 58.96 1 0
0.55 95.5 1 0
0.73 18.23 1 0
0.68 87.1 1 0
0.47 18.28 1 0
0.47 119.32 1 0
0.54 61.52 1 0
0.5 121.37 1 0
0.66 55.9 1 0
0.6 75.55 1 0
0.54 91.58 1 0
0.47 22.15 1 0
0.78 18.05 1 0
0.59 64.48 1 0
0.64 84.28 1 0
0.41 43.74 1 0
0.52 113.61 1 0
0.69 119.25 1 0
0.76 23.04 1 0
0.46 47.78 1 0
0.55 49.54 1 0
0.75 17.68 1 0
0.5 45.42 1 0
0.62 15.58 1 0
0.65 23.7 1 0
0.71 81.01 1 0
0.75 101.38 1 0
0.57 49.82 1 0
0.56 61.62 1 0
0.61 36.08 1 0
0.4 60.77 1 0
0.42 48.3 1 0
0.6 57.87 1 0
0.43 63.67 1 0
0.64 36.09 1 0
0.62 21.43 1 0
0.62 17.69 1 0
0.57 25.97 1 0
0.52 38.56 1 0
0.58 18.87 1 0
0.66 56.28 1 0
0.46 102.6 1 0
0.52 19.42 1 0
0.48 57 1 0
0.6 57.14 1 0
0.48 126.83 1 0
0.52 36.25 1 0
0.49 81.93 1 0
0.48 47.12 1 0
0.48 37.22 1 0
0.68 70.84 1 0
0.59 68.12 1 0
0.79 19.85 1 0
0.48 70.35 1 0
0.71 20.04 1 0
0.49 108.32 1 0
0.49 71.18 1 0
0.65 59.17 1 0
0.68 20.27 1 0
0.71 54.51 1 0
0.7 43.22 1 0
0.83 41.92 1 0
0.47 19.29 1 0
0.48 42.83 1 0
0.47 92.17 1 0
0.45 104.16 1 0
0.4 75.64 1 0
0.69 19.25 1 0
0.41 83.22 1 0
0.62 75.01 1 0
0.51 61.7 1 0
0.46 33.2 1 0
0.53 18.01 1 0
0.45 73.34 1 0
0.51 27.17 1 0
0.5 68.11 1 0
0.59 56.2 1 0
0.55 85.67 1 0
0.67 32.55 1 0
0.6 59.47 1 0
0.59 95.8 1 0
0.67 118.52 1 0
0.72 17.45 1 0
0.74 29.81 1 0
0.36 21.3 1 0
0.57 37.3 1 0
0.56 41.52 1 0
0.47 84.23 1 0
0.57 28.24 1 0
0.74 14.07 1 0
0.37 40.13 1 0
0.68 31.15 1 0
0.6 30.01 1 0
0.68 18.27 1 0
0.62 69.62 1 0
0.69 78.34 1 0
0.48 38.55 1 0
0.6 59.2 1 0
0.81 77.73 1 0
0.76 102.68 1 0
0.7 16.15 1 0
0.67 27.42 1 0
0.6 24.09 1 0
0.62 82.25 1 0
0.47 86.36 1 0
0.51 49.1 1 0
0.63 22.91 1 0
0.63 39.44 1 0
0.63 24.31 1 0
0.63 83.78 1 0
0.64 81.09 1 0
0.41 81.04 1 0
0.67 21.96 1 0
0.51 98.47 1 0
0.78 20.48 1 0
0.46 53.34 1 0
0.62 89.26 1 0
0.65 73.47 1 0
0.66 86 1 0
0.68 21.19 1 0
0.5 36.37 1 0
0.62 81.77 1 0
0.58 57.98 1 0
0.74 27.47 1 0
0.66 40.5 1 0
0.49 33.5 1 0
0.77 45.06 1 0
0.83 20.63 1 0
0.5 122.62 1 0
0.62 74.46 1 0
0.53 72.06 1 0
0.72 20.87 1 0
0.56 23.55 1 0
0.5 33.91 1 0
0.59 23.92 1 0
0.57 49.76 1 0
0.74 44.46 1 0
0.59 39.34 1 0
0.54 102.48 1 0
0.55 85.76 1 0
0.59 20.82 1 0
0.57 20.83 1 0
0.55 119.75 1 0
0.57 40.08 1 0
0.46 84.4 1 0
0.77 33.46 1 0
0.53 17.66 1 0
0.53 72.73 1 0
0.72 16.56 1 0
0.47 34.69 1 0
0.54 24.71 1 0
0.48 83.02 1 0
0.45 66.05 1 0
0.54 26.09 1 0
0.64 92.31 1 0
0.69 19.81 1 0
0.58 118.45 1 0
0.6 113.28 1 0
0.7 18.57 1 0
0.71 29.01 1 0
0.51 66.47 1 0
0.58 20.13 1 0
0.83 21.89 1 0
0.42 58.93 1 0
0.55 18.57 1 0
0.46 40.37 1 0
0.45 23.91 1 0
0.55 19.17 1 0
0.63 17.64 1 0
0.56 24.69 1 0
0.72 19.63 1 0
0.8 17.33 1 0
0.64 23.3 1 0
0.51 98.82 1 0
0.61 21.1 1 0
0.54 71.04 1 0
0.61 96.86 1 0
0.56 69.6 1 0
0.53 71.01 1 0
0.61 101.65 1 0
0.61 109.72 1 0
0.5 122.45 1 0
0.66 50.72 1 0
0.47 127.99 1 0
0.62 116.04 1 0
0.59 54.55 1 0
0.66 100.84 1 0
0.63 19.68 1 0
0.34 68.01 1 0
0.6 19.48 1 0
0.54 79.21 1 0
0.6 33.7 1 0
0.61 18.09 1 0
0.61 121.05 1 0
0.6 22.87 1 0
0.43 27.97 1 0
0.55 100.44 1 0
0.58 18.38 1 0
0.51 115.64 1 0
0.38 18.83 1 0
0.57 46.43 1 0
0.39 29.85 1 0
0.4 91.01 1 0
0.8 16.92 1 0
0.4 43.74 1 0
0.46 26.81 1 0
0.52 78.22 1 0
0.35 18.75 1 0
0.69 40.55 1 0
0.58 53.77 1 0
0.67 57.51 1 0
0.91 65.07 1 0
0.66 69.1 1 0
0.67 55.26 1 0
0.53 24.24 1 0
0.68 130.64 1 0
0.64 84.19 1 0
0.5 95.97 1 0
0.36 40.37 1 0
0.52 31.95 1 0
0.46 19.78 1 0
0.51 28.47 1 0
0.57 112.79 1 0
0.68 17.77 1 0
0.63 105.24 1 0
0.69 24.26 1 0
0.58 67.04 1 0
0.51 79.4 1 0
0.54 61.15 1 0
0.67 24.63 1 0
0.8 18.43 1 0
0.79 79.7 1 0
0.58 105.64 1 0
0.47 129.34 1 0
0.81 87.59 1 0
0.67 76.36 1 0
0.6 32.45 1 0
0.64 20.59 1 0
0.36 30.3 1 0
0.35 35.95 1 0
0.35 56.29 1 0
0.42 64.69 1 0
0.33 69.53 1 0
0.52 42.12 1 0
0.55 73.61 1 0
0.72 26.44 1 0
0.49 33.05 1 0
0.62 113.16 1 0
0.61 37.53 1 0
0.7 75.47 1 0
0.6 23.98 1 0
0.62 72.08 1 0
0.47 19.83 1 0
0.67 32.11 1 0
0.54 54.64 1 0
0.49 39.28 1 0
0.78 22.59 1 0
0.56 21.83 1 0
0.76 26.35 1 0
0.54 135.14 1 0
0.87 16.92 1 0
0.6 22.15 1 0
0.62 33.02 1 0
0.52 126.75 1 0
0.57 47.71 1 0
0.53 70.47 1 0
0.48 116.99 1 0
0.61 74.15 1 0
0.49 84.68 1 0
0.75 17.7 1 0
0.68 36.62 1 0
0.31 111.3 1 0
0.66 51.62 1 0
0.75 16.52 1 0
0.63 49.4 1 0
0.49 70.75 1 0
0.8 32.72 1 0
0.73 37.71 1 0
0.71 56.53 1 0
0.69 18.54 1 0
0.67 71.31 1 0
0.55 131.64 1 0
0.76 51.05 1 0
0.66 51.36 1 0
0.51 66.06 1 0
0.77 87.88 1 0
0.52 87.45 1 0
0.81 100.87 1 0
0.69 71.68 1 0
0.67 84.93 1 0
0.54 17.67 1 0
0.34 79.68 1 0
0.51 41.17 1 0
0.35 102.88 1 0
0.61 20.99 1 0
0.49 56.4 1 0
0.5 39.88 1 0
0.4 89.58 1 0
0.42 16.89 1 0
0.48 17.66 1 0
0.58 68.94 1 0
0.75 54.03 1 0
0.81 15.47 1 0
0.52 153.49 1 0
0.4 24.61 1 0
0.65 71.41 1 0
0.58 131.49 1 0
0.49 70.06 1 0
0.63 30.02 1 0
0.67 115.47 1 0
0.67 78.94 1 0
0.68 42.91 1 0
0.54 37.17 1 0
0.71 20.74 1 0
0.67 40.08 1 0
0.48 67.01 1 0
0.67 55.71 1 0
0.6 22.99 1 0
0.59 63.41 1 0
0.7 82.88 1 0
0.71 60.25 1 0
0.59 86.68 1 0
0.69 48.82 1 0
0.49 68.93 1 0
0.78 19.72 1 0
0.61 41.01 1 0
0.65 68.22 1 0
0.81 18.14 1 0
0.61 114.86 1 0
0.72 55.5 1 0
0.51 28.95 1 0
0.61 41.97 1 0
0.66 73.59 1 0
0.63 21.01 1 0
0.6 54.45 1 0
0.54 65.11 1 0
0.61 70.33 1 0
0.56 52.65 1 0
0.49 94.58 1 0
0.54 86.66 1 0
0.52 33.05 1 0
0.6 101.28 1 0
0.52 62.66 1 0
0.51 80.19 1 0
0.57 20.88 1 0
0.44 58.24 1 0
0.71 52.39 1 0
0.68 51.65 1 0
0.84 22.53 1 0
0.57 56.19 1 0
0.87 22.04 1 0
0.69 103.53 1 0
0.59 38.44 1 0
0.31 108.78 1 0
0.87 17.86 1 0
0.65 89.77 1 0
0.78 23.87 1 0
0.53 44.05 1 0
0.71 120.35 1 0
0.44 59.5 1 0
0.77 99.73 1 0
0.57 21.33 1 0
0.64 22.37 1 0
0.76 71.56 1 0
0.85 18.78 1 0
0.48 77.6 1 0
0.48 98.18 1 0
0.72 39.29 1 0
0.86 21.03 1 0
0.63 51.88 1 0
0.64 67.42 1 0
0.48 42.67 1 0
0.74 38.34 1 0
0.63 17.16 1 0
0.8 27.91 1 0
0.52 39.69 1 0
0.72 23.47 1 0
0.65 36.82 1 0
0.5 47.79 1 0
0.54 27.65 1 0
0.75 54.6 1 0
0.55 21.71 1 0
0.48 29.67 1 0
0.5 53.88 1 0
0.41 18.98 1 0
0.55 68.15 1 0
0.37 51.86 1 0
0.46 37.25 1 0
0.42 43.51 1 0
0.73 19 1 0
0.46 31.24 1 0
0.75 31.57 1 0
0.44 40.84 1 0
0.62 41.44 1 0
0.6 93.2 1 0
0.58 32.97 1 0
0.61 112.41 1 0
0.53 51.25 1 0
0.73 18.5 1 0
0.68 53.4 1 0
0.51 69.57 1 0
0.61 55.11 1 0
0.48 86.7 1 0
0.51 77.27 1 0
0.54 98.48 1 0
0.51 82.49 1 0
0.45 17.02 1 0
0.44 74.59 1 0
0.68 69.09 1 0
0.75 23.2 1 0
0.74 71.28 1 0
0.66 75.06 1 0
0.72 77.04 1 0
0.69 38.32 1 0
0.61 55.29 1 0
0.63 88.31 1 0
0.41 42.69 1 0
0.44 82.89 1 0
0.47 68.46 1 0
0.54 34.69 1 0
0.44 19.05 1 0
0.76 68.73 1 0
0.8 19.86 1 0
0.83 38.53 1 0
0.72 55.05 1 0
0.7 57.58 1 0
0.66 84.27 1 0
0.55 19.6 1 0
0.52 94.85 1 0
0.61 89.67 1 0
0.61 49.05 1 0
0.8 74.79 1 0
0.72 84 1 0
0.58 33.59 1 0
0.6 102.88 1 0
0.77 20.78 1 0
0.81 19.35 1 0
0.54 60.53 1 0
0.48 82.17 1 0
0.6 72.85 1 0
0.47 19.72 1 0
0.82 84.81 1 0
0.63 56.72 1 0
0.48 56.45 1 0
0.69 24.87 1 0
0.56 32.91 1 0
0.52 41.63 1 0
0.43 28.48 1 0
0.65 63.26 1 0
0.65 101.28 1 0
0.78 24.59 1 0
0.62 18.3 1 0
0.75 22.65 1 0
0.63 112.8 1 0
0.39 27.26 1 0
0.67 82.6 1 0
0.55 17.27 1 0
0.5 93.37 1 0
0.68 30.15 1 0
0.48 58.82 1 0
0.5 106.31 1 0
0.51 87.48 1 0
0.49 30.6 1 0
0.38 70.62 1 0
0.41 60.51 1 0
0.42 52.83 1 0
0.42 58.15 1 0
0.37 33.18 1 0
0.59 52.69 1 0
0.55 43.55 1 0
0.58 43.45 1 0
0.55 43.07 1 0
0.68 50.56 1 0
0.55 65.15 1 0
0.59 56.04 1 0
0.67 21.13 1 0
0.63 74.39 1 0
0.48 62.85 1 0
0.59 20.6 1 0
0.48 80.89 1 0
0.68 85.16 1 0
0.9 99.7 1 0
0.55 92.18 1 0
0.73 21.01 1 0
0.58 84.92 1 0
0.59 104.57 1 0
0.73 21.97 1 0
0.51 84.06 1 0
0.64 116.54 1 0
0.63 133.95 1 0
0.64 28.19 1 0
0.64 60.86 1 0
0.31 85.47 1 0
0.43 56.41 1 0
0.86 15.44 1 0
0.61 29.17 1 0
0.83 28.03 1 0
0.67 90.38 1 0
0.52 102.18 1 0
0.86 21.55 1 0
0.63 17.16 1 0
0.58 39.96 1 0
0.52 31.82 1 0
0.69 22.35 1 0
0.74 21.71 1 0
0.56 21.99 1 0
0.61 35.63 1 0
0.59 26.19 1 0
0.75 78.34 1 0
0.62 95.11 1 0
0.82 19.84 1 0
0.76 37.53 1 0
0.73 69.76 1 0
0.7 83.69 1 0
0.62 74.43 1 0
0.63 92.49 1 0
0.72 19.38 1 0
0.46 42.99 1 0
0.68 64.33 1 0
0.54 66.69 1 0
0.54 75.33 1 0
0.51 55.44 1 0
0.7 16.72 1 0
0.53 39.8 1 0
0.48 23.57 1 0
0.65 66.85 1 0
0.52 17.15 1 0
0.55 28.32 1 0
0.57 65.58 1 0
0.51 17.78 1 0
0.52 19.71 1 0
0.47 61.53 1 0
0.26 75.43 1 0
0.33 74 1 0
0.25 18.87 1 0
0.27 36.57 1 0
0.45 94.48 1 0
0.41 43.7 1 0
0.4 92.13 1 0
0.42 18.76 1 0
0.47 40.91 1 0
0.68 25.57 1 0
0.63 55.8 1 0
0.67 87.62 1 0
0.57 37.16 1 0
0.8 105.2 1 0
0.55 46.05 1 0
0.3 92.05 1 0
0.58 46.16 1 0
0.48 107.27 1 0
0.51 98.81 1 0
0.77 18.48 1 0
0.54 26.8 1 0
0.58 106.33 1 0
0.51 74.02 1 0
0.86 87.08 1 0
0.6 41.16 1 0
0.57 118.3 1 0
0.53 81.31 1 0
0.51 53.66 1 0
0.54 19.58 1 0
0.66 58.33 1 0
0.85 23.34 1 0
0.6 84.47 1 0
0.65 59.78 1 0
0.73 38.96 1 0
0.81 14.11 1 0
0.56 33.26 1 0
0.61 64.55 1 0
0.65 70.78 1 0
0.68 61.12 1 0
0.73 86.64 1 0
0.92 84.98 1 0
0.75 71.98 1 0
0.79 39.4 1 0
0.61 24.59 1 0
0.39 65.86 1 0
0.52 28.26 1 0
0.39 75.25 1 0
0.49 71.53 1 0
0.54 19.54 1 0
0.67 79.41 1 0
0.72 28.87 1 0
0.49 48.06 1 0
0.8 72.85 1 0
0.59 54.84 1 0
0.58 81.21 1 0
0.7 16.44 1 0
0.61 50.19 1 0
0.55 67.04 1 0
0.58 83.03 1 0
0.64 22.66 1 0
0.57 44.56 1 0
0.68 43.86 1 0
0.64 21.56 1 0
0.64 34.33 1 0
0.61 117.08 1 0
0.91 20.13 1 0
0.68 17.68 1 0
0.49 16.9 1 0
0.74 22.07 1 0
0.71 27.87 1 0
0.58 37.93 1 0
0.61 19.03 1 0
0.55 79.81 1 0
0.75 32.33 1 0
0.48 33.78 1 0
0.63 19.14 1 0
0.69 79.79 1 0
0.58 42.78 1 0
0.78 41.51 1 0
0.65 70.88 1 0
0.7 74.86 1 0
0.73 120.61 1 0
0.67 70.62 1 0
0.84 17.48 1 0
0.65 45.7 1 0
0.61 53.11 1 0
0.68 53.05 1 0
0.82 18.59 1 0
0.42 137.52 1 0
0.58 61.4 1 0
0.52 33.36 1 0
0.43 102.87 1 0
0.57 22.05 1 0
0.81 57.01 1 0
0.57 98.18 1 0
0.81 69.82 1 0
0.66 27.37 1 0
0.53 114.06 1 0
0.59 74.24 1 0
0.75 45.92 1 0
0.87 83.65 1 0
0.8 57.24 1 0
0.84 21.26 1 0
0.58 17.35 1 0
0.57 62.99 1 0
0.59 72.23 1 0
0.52 56.22 1 0
0.52 68.25 1 0
0.57 38.68 1 0
0.34 51.02 1 0
0.58 128.24 1 0
0.52 54.08 1 0
0.62 57.27 1 0
0.45 93.89 1 0
0.6 22.6 1 0
0.54 20.93 1 0
0.62 99.71 1 0
0.63 120.69 1 0
0.45 69.69 1 0
0.6 56.28 1 0
0.61 19.49 1 0
0.57 48.65 1 0
0.58 19.16 1 0
0.63 43.68 1 0
0.54 19.03 1 0
0.67 16.74 1 0
0.65 79.45 1 0
0.6 34.94 1 0
0.53 63.88 1 0
0.39 89.61 1 0
0.65 16.9 1 0
0.72 19.74 1 0
0.66 118.54 1 0
0.49 122.87 1 0
0.59 17.75 1 0
0.56 20.76 1 0
0.48 118.13 1 0
0.59 64.71 1 0
0.76 52.12 1 0
0.6 64.6 1 0
0.52 145.95 1 0
0.67 17.43 1 0
0.42 91.09 1 0
0.58 52.7 1 0
0.63 108.83 1 0
0.54 121.69 1 0
0.53 87.7 1 0
0.53 122.11 1 0
0.71 34.45 1 0
0.41 37.63 1 0
0.59 14.55 1 0
0.57 19.15 1 0
0.53 55.49 1 0
0.47 104.37 1 0
0.55 111.53 1 0
0.55 97.41 1 0
0.49 138.49 1 0
0.67 18.96 1 0
0.54 82.3 1 0
0.54 114.35 1 0
0.64 19.81 1 0
0.54 100.35 1 0
0.55 24.35 1 0
0.68 18.54 1 0
0.68 88.59 1 0
0.67 54.97 1 0
0.61 104.61 1 0
0.25 76.29 1 0
0.28 68.09 1 0
0.61 35.81 1 0
0.65 100.1 1 0
0.59 43.61 1 0
0.72 120.72 1 0
0.5 126.42 1 0
0.7 21.31 1 0
0.76 19.99 1 0
0.7 28.76 1 0
0.68 50.48 1 0
0.6 19.15 1 0
0.72 62.55 1 0
0.67 20.99 1 0
0.66 51.62 1 0
0.63 48.47 1 0
0.66 61.25 1 0
0.73 139.09 1 0
0.64 52.8 1 0
0.49 41.5 1 0
0.49 30.31 1 0
0.58 23.97 1 0
0.73 19.46 1 0
0.6 44.54 1 0
0.53 27.4 1 0
0.61 20.96 1 0
0.65 28.5 1 0
0.57 27.18 1 0
0.47 56.42 1 0
0.62 101.04 1 0
0.7 20.58 1 0
0.57 103.77 1 0
0.7 59.18 1 0
0.66 85.06 1 0
0.59 29.87 1 0
0.65 74.75 1 0
0.54 73.93 1 0
0.58 140.91 1 0
0.68 81.46 1 0
0.65 24.58 1 0
0.62 37.22 1 0
0.7 20.99 1 0
0.89 118.05 1 0
0.54 72.97 1 0
0.59 50.75 1 0
0.41 86.08 1 0
0.62 87.81 1 0
0.82 95.29 1 0
0.86 22.4 1 0
0.6 91.39 1 0
0.6 70.63 1 0
0.46 77.12 1 0
0.48 103.5 1 0
0.5 115.06 1 0
0.46 18.05 1 0
0.82 76.08 1 0
0.53 88.39 1 0
0.8 25.18 1 0
0.66 71.53 1 0
0.66 17.95 1 0
0.54 41.48 1 0
0.56 18.61 1 0
0.61 23.25 1 0
0.67 83.11 1 0
0.74 35.33 1 0
0.61 114.31 1 0
0.6 39.26 1 0
0.73 44.98 1 0
0.7 79.54 1 0
0.79 32.88 1 0
0.61 21.27 1 0
0.61 86.56 1 0
0.6 49.85 1 0
0.41 94.97 1 0
0.61 134.54 1 0
0.61 32.64 1 0
0.61 121.36 1 0
0.79 18.16 1 0
0.43 97.75 1 0
0.53 34.01 1 0
0.55 123.71 1 0
0.61 113.12 1 0
0.74 18.72 1 0
0.63 55.71 1 0
0.59 19.67 1 0
0.79 113.47 1 0
0.64 108.14 1 0
0.52 85.27 1 0
0.75 20.27 1 0
0.69 24.32 1 0
0.51 125.31 1 0
0.62 20.03 1 0
0.62 19.33 1 0
0.47 22.07 1 0
0.54 49.94 1 0
0.55 48.03 1 0
0.57 51.37 1 0
0.77 45.11 1 0
0.84 18.3 1 0
0.81 29.62 1 0
0.88 43.57 1 0
0.47 23.38 1 0
0.6 78.79 1 0
0.46 26.74 1 0
0.76 20.91 1 0
0.64 21.03 1 0
0.56 55.55 1 0
0.66 76 1 0
0.61 65.42 1 0
0.48 59.81 1 0
0.7 108.11 1 0
0.69 18.28 1 0
0.56 54.34 1 0
0.71 21.62 1 0
0.65 49.45 1 0
0.58 71.68 1 0
0.61 145.37 1 0
0.55 140.9 1 0
0.69 61.56 1 0
0.61 126.18 1 0
0.49 88.12 1 0
0.63 18.28 1 0
0.66 50.72 1 0
0.6 42.84 1 0
0.61 19.53 1 0
0.63 52.52 1 0
0.64 111.03 1 0
0.62 72.48 1 0
0.54 35.34 1 0
0.64 98.6 1 0
0.62 18.05 1 0
0.47 38.63 1 0
0.58 68.78 1 0
0.62 119.25 1 0
0.54 66.15 1 0
0.7 17.68 1 0
0.6 116.24 1 0
0.8 101.38 1 0
0.67 23.05 1 0
0.67 60.77 1 0
0.53 84.46 1 0
0.67 48.3 1 0
0.61 61.95 1 0
0.53 50.92 1 0
0.65 30.69 1 0
0.72 36.09 1 0
0.59 90.76 1 0
0.76 42.41 1 0
0.6 88.56 1 0
0.63 21.43 1 0
0.68 94.08 1 0
0.72 25.97 1 0
0.68 75.82 1 0
0.8 18.87 1 0
0.61 68.25 1 0
0.59 47.48 1 0
0.63 21.79 1 0
0.63 60.33 1 0
0.63 32.33 1 0
0.58 19.23 1 0
0.55 65.35 1 0
0.54 128.05 1 0
0.5 98.13 1 0
0.44 99.47 1 0
0.61 37.22 1 0
0.51 70.84 1 0
0.57 81.75 1 0
0.52 27.3 1 0
0.6 19.85 1 0
0.49 57.35 1 0
0.59 20.04 1 0
0.52 66.39 1 0
0.62 120.48 1 0
0.54 36.48 1 0
0.61 53.94 1 0
0.51 110.79 1 0
0.54 110.7 1 0
0.6 118.04 1 0
0.52 120.34 1 0
0.47 46.88 1 0
0.53 108.04 1 0
0.64 110.6 1 0
0.43 77.43 1 0
0.64 92.17 1 0
0.64 30.4 1 0
0.63 81.41 1 0
0.93 19.25 1 0
0.87 75.08 1 0
0.51 50.18 1 0
0.71 19.92 1 0
0.54 58.38 1 0
0.87 61.7 1 0
0.78 18.01 1 0
0.51 67.67 1 0
0.8 27.17 1 0
0.76 56.2 1 0
0.61 94.88 1 0
0.59 116.18 1 0
0.6 39.81 1 0
0.55 61.29 1 0
0.59 29.81 1 0
0.67 24.37 1 0
0.49 43.97 1 0
0.69 41.52 1 0
0.77 24.35 1 0
0.83 28.24 1 0
0.67 14.07 1 0
0.55 29.76 1 0
0.58 40.13 1 0
0.79 31.15 1 0
0.77 30.01 1 0
0.57 93.53 1 0
0.66 18.27 1 0
0.58 69.62 1 0
0.69 45.61 1 0
0.63 130.68 1 0
0.62 123.3 1 0
0.75 38.55 1 0
0.7 20.38 1 0
0.67 44.97 1 0
0.61 102.68 1 0
0.69 27.42 1 0
0.74 20.34 1 0
0.66 24.09 1 0
0.62 82.25 1 0
0.6 86.36 1 0
0.67 54.17 1 0
0.48 73.23 1 0
0.65 63.44 1 0
0.84 49.1 1 0
0.74 24.31 1 0
0.45 115.85 1 0
0.61 22.74 1 0
0.77 20.48 1 0
0.6 20.36 1 0
0.65 53.34 1 0
0.47 118.49 1 0
0.45 21.19 1 0
0.44 112.74 1 0
0.53 106.35 1 0
0.59 27.47 1 0
0.54 34.66 1 0
0.62 45.06 1 0
0.57 20.63 1 0
0.51 122.62 1 0
0.63 74.46 1 0
0.85 61.16 1 0
0.62 70.67 1 0
0.58 20.87 1 0
0.43 54.13 1 0
0.93 23.55 1 0
0.69 33.91 1 0
0.72 142.38 1 0
0.75 61.38 1 0
0.58 136.91 1 0
0.81 39.34 1 0
0.5 102.48 1 0
0.33 106.34 1 0
0.63 52.47 1 0
0.53 119.75 1 0
0.59 51.88 1 0
0.51 102.28 1 0
0.61 85.58 1 0
0.65 94.95 1 0
0.69 17.66 1 0
0.6 90.51 1 0
0.65 52.69 1 0
0.35 69.93 1 0
0.47 19.24 1 0
0.43 18.42 1 0
0.7 21.22 1 0
0.73 118.45 1 0
0.41 67.01 1 0
0.74 20.87 1 0
0.77 118.47 1 0
0.66 112.93 1 0
0.67 18.57 1 0
0.75 74 1 0
0.69 25.15 1 0
0.61 102.06 1 0
0.48 38.68 1 0
0.47 84.02 1 0
0.46 124.07 1 0
0.68 21.89 1 0
0.46 79.75 1 0
0.53 19.17 1 0
0.51 17.64 1 0
0.46 24.69 1 0
0.69 17.33 1 0
0.69 55.58 1 0
0.69 21.1 1 0
0.6 67.17 1 0
0.64 120.15 1 0
0.68 40.63 1 0
0.61 42.42 1 0
0.75 28.05 1 0
0.66 68.13 1 0
0.69 18.12 1 0
0.54 76.3 1 0
0.73 45.36 1 0
0.59 36.56 1 0
0.79 93.24 1 0
0.65 21.22 1 0
0.75 67.09 1 0
0.56 90.9 1 0
0.61 19.48 1 0
0.54 79.21 1 0
0.6 37.95 1 0
0.51 79.93 1 0
0.56 98.46 1 0
0.53 48.64 1 0
0.62 51.27 1 0
0.5 76.31 1 0
0.59 15.58 1 0
0.69 22.87 1 0
0.66 22.56 1 0
0.62 100.44 1 0
0.62 82.98 1 0
0.73 103.21 1 0
0.74 115.64 1 0
0.68 18.83 1 0
0.68 97.17 1 0
0.68 95.6 1 0
0.88 16.92 1 0
0.9 112.73 1 0
0.61 29.8 1 0
0.76 35.59 1 0
0.48 65.94 1 0
0.47 48.89 1 0
0.31 18.75 1 0
0.61 40.55 1 0
0.47 97.7 1 0
0.48 53.77 1 0
0.58 64.48 1 0
0.63 75.48 1 0
0.56 66.02 1 0
0.66 23.8 1 0
0.63 35.5 1 0
0.67 65.42 1 0
0.64 24.24 1 0
0.51 84.19 1 0
0.63 100.01 1 0
0.68 95.97 1 0
0.64 74.35 1 0
0.68 31.95 1 0
0.74 19.78 1 0
0.77 112.79 1 0
0.65 77.48 1 0
0.88 17.77 1 0
0.68 60.4 1 0
0.74 54.31 1 0
0.64 40.99 1 0
0.81 115.5 1 0
0.9 105.24 1 0
0.87 24.26 1 0
0.85 67.04 1 0
0.87 40.6 1 0
0.57 45.79 1 0
0.62 101.54 1 0
0.8 79.4 1 0
0.73 61.15 1 0
0.84 24.63 1 0
0.81 48.67 1 0
0.87 51.77 1 0
0.69 40.37 1 0
0.85 18.43 1 0
0.82 79.7 1 0
0.6 26.81 1 0
0.77 87.59 1 0
0.77 76.36 1 0
0.81 32.45 1 0
0.75 66.15 1 0
0.87 20.59 1 0
0.43 45.86 1 0
0.46 55.19 1 0
0.44 43.7 1 0
0.47 76.93 1 0
0.62 21.6 1 0
0.53 26.44 1 0
0.66 75.47 1 0
0.51 72.08 1 0
0.48 98.41 1 0
0.67 22.59 1 0
0.56 56.21 1 0
0.57 24.86 1 0
0.52 26.35 1 0
0.68 71.54 1 0
0.83 16.92 1 0
0.61 22.15 1 0
0.65 19.54 1 0
0.67 39.39 1 0
0.71 35.43 1 0
0.6 17.7 1 0
0.6 58.07 1 0
0.61 104.15 1 0
0.63 16.52 1 0
0.59 47.35 1 0
0.58 61.82 1 0
0.54 103.36 1 0
0.7 40.87 1 0
0.59 18.54 1 0
0.62 108.37 1 0
0.74 23.28 1 0
0.54 20.21 1 0
0.51 88.88 1 0
0.5 55.23 1 0
0.68 87.88 1 0
0.63 100.87 1 0
0.48 84.93 1 0
0.57 115.32 1 0
0.55 39.07 1 0
0.56 41.17 1 0
0.8 20.99 1 0
0.63 24.21 1 0
0.55 39.99 1 0
0.61 16.89 1 0
0.57 33.2 1 0
0.55 47.77 1 0
0.62 63.91 1 0
0.63 33.88 1 0
0.42 62.28 1 0
0.55 54.03 1 0
0.5 109.9 1 0
0.41 24.61 1 0
0.51 53.53 1 0
0.51 99.45 1 0
0.51 30.02 1 0
0.63 40.26 1 0
0.66 20.74 1 0
0.6 133.87 1 0
0.64 67.01 1 0
0.67 21.2 1 0
0.61 99.83 1 0
0.63 104.14 1 0
0.67 75.39 1 0
0.65 35.64 1 0
0.57 114.87 1 0
0.67 83.8 1 0
0.74 40.87 1 0
0.62 19.72 1 0
0.69 78.67 1 0
0.32 69.85 1 0
0.61 18.14 1 0
0.66 63.49 1 0
0.71 20.45 1 0
0.7 21.01 1 0
0.64 54.45 1 0
0.54 17.47 1 0
0.58 41.18 1 0
0.53 62.66 1 0
0.7 22.53 1 0
0.56 22.04 1 0
0.61 108.75 1 0
0.44 17.86 1 0
0.5 23.87 1 0
0.61 27.03 1 0
0.45 98.55 1 0
0.57 120.35 1 0
0.58 67.73 1 0
0.61 104.18 1 0
0.56 21.33 1 0
0.51 22.37 1 0
0.91 71.56 1 0
0.9 18.78 1 0
0.51 91.51 1 0
0.71 34.18 1 0
0.65 92.44 1 0
0.83 39.29 1 0
0.81 21.03 1 0
0.86 60.8 1 0
0.83 20.06 1 0
0.85 35.35 1 0
0.66 134.74 1 0
0.47 76.32 1 0
0.89 51.88 1 0
0.85 67.42 1 0
0.6 90.83 1 0
0.57 91.59 1 0
0.63 36.58 1 0
0.62 120.06 1 0
0.88 38.34 1 0
0.84 36.82 1 0
0.85 47.79 1 0
0.71 39.02 1 0
0.86 18.76 1 0
0.57 133.45 1 0
0.65 49.55 1 0
0.78 46.82 1 0
0.54 18.94 1 0
0.55 47.31 1 0
0.66 42.74 1 0
0.57 97.22 1 0
0.58 44.42 1 0
0.79 54.6 1 0
0.52 48.97 1 0
0.57 18.98 1 0
0.59 86.64 1 0
0.51 50.26 1 0
0.71 27.42 1 0
0.73 43.51 1 0
0.8 19 1 0
0.58 31.24 1 0
0.9 31.57 1 0
0.5 23.38 1 0
0.7 43.69 1 0
0.69 23.59 1 0
0.55 104.03 1 0
0.6 97.35 1 0
0.61 40 1 0
0.58 88.33 1 0
0.65 18.62 1 0
0.73 21.21 1 0
0.63 93.31 1 0
0.67 46.8 1 0
0.59 107.88 1 0
0.32 107.64 1 0
0.72 99.46 1 0
0.51 114.34 1 0
0.64 38.53 1 0
0.5 46.77 1 0
0.6 21.17 1 0
0.63 106.44 1 0
0.76 86.7 1 0
0.62 48.83 1 0
0.59 91.71 1 0
0.58 91.52 1 0
0.56 23.2 1 0
0.56 25.67 1 0
0.58 78.62 1 0
0.56 113.49 1 0
0.75 87.81 1 0
0.58 52.72 1 0
0.59 68.35 1 0
0.8 18.65 1 0
0.4 94.67 1 0
0.51 42.69 1 0
0.45 116.62 1 0
0.5 129.98 1 0
0.49 109.63 1 0
0.76 68.73 1 0
0.66 38.53 1 0
0.75 36.78 1 0
0.74 84.27 1 0
0.61 61.82 1 0
0.69 94.85 1 0
0.7 102.52 1 0
0.67 89.17 1 0
0.53 86 1 0
0.64 84 1 0
0.66 20.78 1 0
0.7 19.35 1 0
0.67 84.81 1 0
0.68 56.72 1 0
0.57 94.03 1 0
0.71 102.26 1 0
0.69 28.48 1 0
0.53 134.37 1 0
0.56 100.04 1 0
0.65 36.36 1 0
0.53 38.43 1 0
0.67 24.59 1 0
0.59 111.95 1 0
0.74 22.65 1 0
0.57 16.98 1 0
0.6 27.26 1 0
0.6 17.27 1 0
0.53 73.92 1 0
0.46 101.38 1 0
0.62 30.15 1 0
0.53 60.57 1 0
0.54 104.75 1 0
0.56 22.03 1 0
0.4 95.43 1 0
0.39 109.69 1 0
0.44 29.46 1 0
0.47 17.02 1 0
0.39 69.94 1 0
0.72 52.69 1 0
0.52 107.07 1 0
0.79 50.56 1 0
0.72 65.15 1 0
0.67 34.49 1 0
0.6 77.27 1 0
0.84 56.04 1 0
0.73 64.93 1 0
0.72 21.13 1 0
0.67 19.23 1 0
0.49 98.31 1 0
0.59 86.42 1 0
0.58 20.6 1 0
0.66 99.7 1 0
0.62 21.97 1 0
0.51 141.33 1 0
0.52 50.64 1 0
0.6 133.95 1 0
0.64 141.7 1 0
0.56 22.03 1 0
0.57 104.38 1 0
0.54 111.3 1 0
0.67 28.03 1 0
0.43 90.38 1 0
0.57 127.06 1 0
0.66 21.55 1 0
0.61 140.36 1 0
0.44 105.51 1 0
0.61 125.66 1 0
0.61 112.98 1 0
0.58 96.22 1 0
0.56 26.19 1 0
0.61 108.25 1 0
0.63 69.76 1 0
0.65 84.18 1 0
0.58 60.95 1 0
0.69 93.71 1 0
0.55 18.33 1 0
0.45 66.69 1 0
0.68 103.74 1 0
0.67 80.42 1 0
0.63 81.53 1 0
0.66 16.72 1 0
0.41 23.57 1 0
0.46 30.74 1 0
0.5 97.96 1 0
0.7 28.32 1 0
0.46 73.45 1 0
0.55 17.78 1 0
0.46 104.55 1 0
0.47 16.54 1 0
0.49 75.43 1 0
0.46 91.22 1 0
0.26 16.68 1 0
0.49 56.08 1 0
0.51 93.75 1 0
0.63 39.95 1 0
0.53 56 1 0
0.35 32.16 1 0
0.72 20.01 1 0
0.56 32.41 1 0
0.62 38.25 1 0
0.52 41.97 1 0
0.55 77.6 1 0
0.48 54.1 1 0
0.63 25.57 1 0
0.64 87.62 1 0
0.73 105.2 1 0
0.63 107.27 1 0
0.44 23 1 0
0.75 18.48 1 0
0.69 59.13 1 0
0.73 26.8 1 0
0.66 31.58 1 0
0.76 101.41 1 0
0.57 69.42 1 0
0.86 87.08 1 0
0.48 115.94 0 0
0.6 103.11 0 0
0.38 48.62 0 0
0.5 58.33 0 0
0.44 65.29 0 0
0.3 71.5 0 0
0.85 23.34 0 0
0.77 14.11 0 0
0.48 26.98 0 0
0.67 64.55 0 0
0.63 31.5 0 0
0.52 75.21 0 0
0.6 139.07 0 0
0.63 61.12 0 0
0.68 86.64 0 0
0.55 84.98 0 0
0.33 89.8 0 0
0.34 66.39 0 0
0.36 100.01 0 0
0.67 95.49 0 0
0.32 62.29 0 0
0.55 18.94 0 0
0.67 71.53 0 0
0.38 64.5 0 0
0.77 51.5 0 0
0.75 38.31 0 0
0.58 102.04 0 0
0.45 28.87 0 0
0.37 79.92 0 0
0.52 72.85 0 0
0.56 28.37 0 0
0.71 22.66 0 0
0.7 21.56 0 0
0.44 127.35 0 0
0.7 20.13 0 0
0.54 53.62 0 0
0.61 93.32 0 0
0.32 102.33 0 0
0.7 27.87 0 0
0.77 32.33 0 0
0.63 63.52 0 0
0.47 58.21 0 0
0.49 37.45 0 0
0.32 38.53 0 0
0.5 34.27 0 0
0.54 79.79 0 0
0.71 29.72 0 0
0.61 20.72 0 0
0.8 30.8 0 0
0.71 45.7 0 0
0.54 18.59 0 0
0.31 38.88 0 0
0.6 83.6 0 0
0.76 96.94 0 0
0.79 59.87 0 0
0.53 21.96 0 0
0.6 73.32 0 0
0.64 103.82 0 0
0.63 78.55 0 0
0.67 22.05 0 0
0.49 96.54 0 0
0.62 59.96 0 0
0.71 69.82 0 0
0.52 20.06 0 0
0.52 45.92 0 0
0.44 83.65 0 0
0.38 116.43 0 0
0.35 54.66 0 0
0.69 21.26 0 0
0.51 95.24 0 0
0.53 40.1 0 0
0.62 68.45 0 0
0.48 81.58 0 0
0.34 62.45 0 0
0.59 50.12 0 0
0.57 21.09 0 0
0.29 31.3 0 0
0.49 80.13 0 0
0.48 60.94 0 0
0.35 38.59 0 0
0.48 22.6 0 0
0.5 20.93 0 0
0.72 120.69 0 0
0.79 24.04 0 0
0.61 18.4 0 0
0.46 80.28 0 0
0.52 75.2 0 0
0.52 66.33 0 0
0.79 31.35 0 0
0.52 57.19 0 0
0.75 16.74 0 0
0.8 25.72 0 0
0.49 88.16 0 0
0.48 16.9 0 0
0.61 58.07 0 0
0.4 92.34 0 0
0.45 53.99 0 0
0.46 67.91 0 0
0.5 47.12 0 0
0.6 89.26 0 0
0.5 99.96 0 0
0.47 64.6 0 0
0.62 108.59 0 0
0.62 50.96 0 0
0.44 86.83 0 0
0.85 17.43 0 0
0.58 58.94 0 0
0.3 80.69 0 0
0.56 37.63 0 0
0.43 78.21 0 0
0.67 70.09 0 0
0.4 37.48 0 0
0.48 33.54 0 0
0.6 19.15 0 0
0.47 44.61 0 0
0.69 47.68 0 0
0.59 34.58 0 0
0.78 19.72 0 0
0.6 30.57 0 0
0.76 25.82 0 0
0.44 19.38 0 0
0.42 53.5 0 0
0.31 104.99 0 0
0.55 76.89 0 0
0.49 22.54 0 0
0.76 19.81 0 0
0.54 56.84 0 0
0.64 69.97 0 0
0.37 75.49 0 0
0.36 18.54 0 0
0.39 90.82 0 0
0.69 88.59 0 0
0.59 50.56 0 0
0.42 67.67 0 0
0.58 21.27 0 0
0.48 21.3 0 0
0.88 21.31 0 0
0.89 26.72 0 0
0.85 19.99 0 0
0.65 33.44 0 0
0.48 23.69 0 0
0.6 19.15 0 0
0.52 36.83 0 0
0.56 123.34 0 0
0.82 20.99 0 0
0.55 119.36 0 0
0.66 23.36 0 0
0.69 46.81 0 0
0.54 18.76 0 0
0.39 23.59 0 0
0.38 81.78 0 0
0.42 67.66 0 0
0.56 30.74 0 0
0.5 48.6 0 0
0.34 22.71 0 0
0.3 32.25 0 0
0.35 60.88 0 0
0.38 70.04 0 0
0.35 62.36 0 0
0.51 27.18 0 0
0.34 122.13 0 0
0.46 21.32 0 0
0.77 81.88 0 0
0.81 20.58 0 0
0.5 59.18 0 0
0.46 29.87 0 0
0.58 50.18 0 0
0.47 137.06 0 0
0.38 54.31 0 0
0.5 81.46 0 0
0.58 118.05 0 0
0.67 70.74 0 0
0.38 120.77 0 0
0.64 64.29 0 0
0.48 95.29 0 0
0.5 76.63 0 0
0.66 22.4 0 0
0.45 94.22 0 0
0.43 85.78 0 0
0.43 88.04 0 0
0.39 84.41 0 0
0.85 76.08 0 0
0.68 25.18 0 0
0.48 59.58 0 0
0.64 18.3 0 0
0.59 129.54 0 0
0.66 17.95 0 0
0.7 58.09 0 0
0.47 68.48 0 0
0.51 126.66 0 0
0.74 18.61 0 0
0.58 67.46 0 0
0.79 23.25 0 0
0.71 35.33 0 0
0.51 38.91 0 0
0.63 21.71 0 0
0.89 32.88 0 0
0.7 21.27 0 0
0.69 61.92 0 0
0.64 50.04 0 0
0.65 94.97 0 0
0.73 42.52 0 0
0.5 31.39 0 0
0.64 36.11 0 0
0.53 129.97 0 0
0.44 113.12 0 0
0.49 35.81 0 0
0.39 60 0 0
0.53 19.67 0 0
0.93 20.27 0 0
0.89 23.89 0 0
0.5 102.46 0 0
0.76 23.53 0 0
0.91 24.32 0 0
0.64 20.03 0 0
0.64 50.62 0 0
0.75 33.8 0 0
0.78 25.03 0 0
0.48 37.84 0 0
0.37 18.65 0 0
0.45 21.44 0 0
0.37 83.22 0 0
0.62 18.3 0 0
0.48 29.62 0 0
0.56 23.38 0 0
0.61 20.91 0 0
0.6 46.92 0 0
0.41 39.1 0 0
0.52 65.42 0 0
0.48 61.79 0 0
0.55 54.56 0 0
0.58 87 0 0
0.72 21.62 0 0
0.32 95.29 0 0
0.53 49.45 0 0
0.58 43.23 0 0
0.4 51.73 0 0
0.56 61.56 0 0
0.7 76.78 0 0
0.55 18.28 0 0
0.6 70.2 0 0
0.5 62.78 0 0
0.52 19.53 0 0
0.5 65.27 0 0
0.62 21.02 0 0
0.58 120.85 0 0
0.62 63.86 0 0
0.55 23.35 0 0
0.68 72.29 0 0
0.65 18.05 0 0
0.67 114.35 0 0
0.68 116.36 0 0
0.61 81.8 0 0
0.66 119.45 0 0
0.38 113.61 0 0
0.36 44.62 0 0
0.61 119.25 0 0
0.63 18.71 0 0
0.69 23.04 0 0
0.63 23.97 0 0
0.58 83.46 0 0
0.7 66.15 0 0
0.76 17.68 0 0
0.71 15.58 0 0
0.67 23.7 0 0
0.69 81.01 0 0
0.71 101.38 0 0
0.71 19.69 0 0
0.59 47.6 0 0
0.84 61.95 0 0
0.46 22.85 0 0
0.64 71.33 0 0
0.58 57.87 0 0
0.53 23.22 0 0
0.48 30.69 0 0
0.49 36.09 0 0
0.41 42.4 0 0
0.4 35.82 0 0
0.66 21.43 0 0
0.72 17.69 0 0
0.43 85.7 0 0
0.63 25.97 0 0
0.71 18.87 0 0
0.48 33.4 0 0
0.46 19.23 0 0
0.45 18.02 0 0
0.5 36.25 0 0
0.47 36.52 0 0
0.35 63.34 0 0
0.53 86.27 0 0
0.64 21.3 0 0
0.47 68.12 0 0
0.57 19.06 0 0
0.55 77.91 0 0
0.7 52.96 0 0
0.59 20.04 0 0
0.74 120.48 0 0
0.56 118.93 0 0
0.57 36.48 0 0
0.61 59.17 0 0
0.67 19.57 0 0
0.63 97.2 0 0
0.59 71.99 0 0
0.73 69.95 0 0
0.62 54.51 0 0
0.71 118.04 0 0
0.59 120.34 0 0
0.73 41.92 0 0
0.75 19.29 0 0
0.6 84.9 0 0
0.7 92.17 0 0
0.61 73.77 0 0
0.7 30.4 0 0
0.68 19.25 0 0
0.43 84.71 0 0
0.47 75.08 0 0
0.47 75.01 0 0
0.55 39.04 0 0
0.46 75.96 0 0
0.81 61.7 0 0
0.47 144.22 0 0
0.56 67.67 0 0
0.67 36.1 0 0
0.47 27.17 0 0
0.6 56.2 0 0
0.34 123.9 0 0
0.64 126.48 0 0
0.65 118.52 0 0
0.69 17.45 0 0
0.81 42.23 0 0
0.74 29.81 0 0
0.63 49.33 0 0
0.48 41.49 0 0
0.49 21.3 0 0
0.55 33.36 0 0
0.41 71.14 0 0
0.71 41.52 0 0
0.71 24.35 0 0
0.59 28.24 0 0
0.45 80.58 0 0
0.37 14.07 0 0
0.54 31.15 0 0
0.37 105.03 0 0
0.37 97.23 0 0
0.71 30.01 0 0
0.43 18.27 0 0
0.51 69.62 0 0
0.49 45.61 0 0
0.6 73.45 0 0
0.49 38.55 0 0
0.67 20.38 0 0
0.61 44.97 0 0
0.71 77.73 0 0
0.34 76.45 0 0
0.61 16.15 0 0
0.61 29.95 0 0
0.61 27.42 0 0
0.72 20.34 0 0
0.67 82.25 0 0
0.71 86.36 0 0
0.83 29.73 0 0
0.81 49.1 0 0
0.5 84.42 0 0
0.86 22.91 0 0
0.48 86.37 0 0
0.84 39.44 0 0
0.8 24.31 0 0
0.52 126.15 0 0
0.69 20.6 0 0
0.56 104.04 0 0
0.88 21.96 0 0
0.54 132.27 0 0
0.76 20.48 0 0
0.71 45.91 0 0
0.89 20.36 0 0
0.52 69.43 0 0
0.69 39.14 0 0
0.53 71.64 0 0
0.58 113.67 0 0
0.6 83.42 0 0
0.62 36.37 0 0
0.52 112.74 0 0
0.61 19.85 0 0
0.41 106.35 0 0
0.48 26.93 0 0
0.62 90.68 0 0
0.5 85.61 0 0
0.48 45.06 0 0
0.77 20.63 0 0
0.48 34.9 0 0
0.86 20.87 0 0
0.93 23.55 0 0
0.77 38.09 0 0
0.7 20.98 0 0
0.93 23.92 0 0
0.91 31.65 0 0
0.86 39.34 0 0
0.49 102.48 0 0
0.37 65.4 0 0
0.41 20.83 0 0
0.54 85.7 0 0
0.53 33.46 0 0
0.55 53.49 0 0
0.49 30.11 0 0
0.48 97.14 0 0
0.5 60.19 0 0
0.37 49.77 0 0
0.41 57.14 0 0
0.47 101.43 0 0
0.38 70.29 0 0
0.48 66.05 0 0
0.36 70.87 0 0
0.4 28.41 0 0
0.47 18.42 0 0
0.79 21.22 0 0
0.77 19.81 0 0
0.38 49.05 0 0
0.68 118.45 0 0
0.47 20.87 0 0
0.76 18.57 0 0
0.61 25.15 0 0
0.65 97.64 0 0
0.72 29.01 0 0
0.68 20.13 0 0
0.75 20.13 0 0
0.64 35.11 0 0
0.85 21.89 0 0
0.61 38.25 0 0
0.69 34.76 0 0
0.38 68.86 0 0
0.52 19.17 0 0
0.52 17.64 0 0
0.46 24.69 0 0
0.43 81.59 0 0
0.61 19.63 0 0
0.46 29.23 0 0
0.33 47.73 0 0
0.54 23.3 0 0
0.54 96.36 0 0
0.56 52.66 0 0
0.64 96.86 0 0
0.49 49.76 0 0
0.52 66.64 0 0
0.68 18.03 0 0
0.59 81.74 0 0
0.51 90.88 0 0
0.58 50.72 0 0
0.49 25.57 0 0
0.66 54.55 0 0
0.45 100.84 0 0
0.65 54.72 0 0
0.77 19.68 0 0
0.63 90.9 0 0
0.72 19.48 0 0
0.55 87.64 0 0
0.65 80.38 0 0
0.5 44.7 0 0
0.58 126.83 0 0
0.6 84.1 0 0
0.44 15.58 0 0
0.29 103.41 0 0
0.45 22.56 0 0
0.4 103.21 0 0
0.38 18.38 0 0
0.38 115.64 0 0
0.65 18.83 0 0
0.28 46.43 0 0
0.49 86.5 0 0
0.44 95.6 0 0
0.61 16.92 0 0
0.64 38.13 0 0
0.53 112.73 0 0
0.45 26.81 0 0
0.35 48.89 0 0
0.52 18.75 0 0
0.37 20.77 0 0
0.36 38.06 0 0
0.64 113.65 0 0
0.62 101.99 0 0
0.76 65.07 0 0
0.68 19.48 0 0
0.61 113.29 0 0
0.48 75.48 0 0
0.74 62.76 0 0
0.66 130.64 0 0
0.36 65.79 0 0
0.5 40.37 0 0
0.53 19.78 0 0
0.5 60.01 0 0
0.47 112.79 0 0
0.68 17.77 0 0
0.46 111.47 0 0
0.62 105.24 0 0
0.59 24.26 0 0
0.44 99.1 0 0
0.49 37.75 0 0
0.49 93.49 0 0
0.72 61.15 0 0
0.78 24.63 0 0
0.59 18.43 0 0
0.53 79.7 0 0
0.47 101.97 0 0
0.59 76.36 0 0
0.66 32.45 0 0
0.53 20.59 0 0
0.36 15.7 0 0
0.32 52.94 0 0
0.32 72.24 0 0
0.33 52.47 0 0
0.36 39.84 0 0
0.59 42.12 0 0
0.5 90.34 0 0
0.57 44.58 0 0
0.71 26.44 0 0
0.57 33.05 0 0
0.74 23.98 0 0
0.4 138.19 0 0
0.5 65.34 0 0
0.52 56.21 0 0
0.54 83.79 0 0
0.63 21.83 0 0
0.51 24.86 0 0
0.48 26.35 0 0
0.53 71.54 0 0
0.81 22.15 0 0
0.55 98.56 0 0
0.53 47.71 0 0
0.6 70.47 0 0
0.58 39.39 0 0
0.53 47.79 0 0
0.49 95 0 0
0.5 58.07 0 0
0.53 28.32 0 0
0.65 48.3 0 0
0.59 37.71 0 0
0.63 18.04 0 0
0.55 40.87 0 0
0.51 18.54 0 0
0.6 23.28 0 0
0.56 20.12 0 0
0.58 121.06 0 0
0.55 51.05 0 0
0.47 120 0 0
0.57 68.45 0 0
0.69 123 0 0
0.54 78.73 0 0
0.77 84.93 0 0
0.52 38.86 0 0
0.59 115.32 0 0
0.76 25.48 0 0
0.34 82.59 0 0
0.52 33.55 0 0
0.74 26.39 0 0
0.63 52 0 0
0.69 20.99 0 0
0.55 18.05 0 0
0.64 24.21 0 0
0.67 39.99 0 0
0.53 95.71 0 0
0.46 37.86 0 0
0.5 32.89 0 0
0.43 83.45 0 0
0.39 131.92 0 0
0.5 16.89 0 0
0.51 17.66 0 0
0.53 49.68 0 0
0.5 63.91 0 0
0.7 18.31 0 0
0.76 54.03 0 0
0.71 109.9 0 0
0.53 24.61 0 0
0.54 111.62 0 0
0.6 17.2 0 0
0.43 123.77 0 0
0.48 30.02 0 0
0.5 65.82 0 0
0.56 115.47 0 0
0.64 24.63 0 0
0.48 96 0 0
0.48 148.43 0 0
0.56 20.74 0 0
0.47 81.49 0 0
0.73 67.01 0 0
0.67 22.99 0 0
0.61 59.92 0 0
0.65 63.41 0 0
0.56 70.59 0 0
0.59 60.25 0 0
0.57 48.82 0 0
0.48 124.04 0 0
0.58 35.64 0 0
0.46 83.8 0 0
0.62 19.72 0 0
0.48 41.01 0 0
0.43 109.88 0 0
0.59 50.11 0 0
0.52 55.5 0 0
0.41 72.03 0 0
0.65 79.98 0 0
0.54 20.45 0 0
0.4 89.19 0 0
0.55 73.59 0 0
0.66 52.65 0 0
0.52 48.09 0 0
0.5 84.49 0 0
0.61 41.18 0 0
0.31 48.71 0 0
0.59 20.14 0 0
0.48 34.05 0 0
0.48 65.79 0 0
0.41 91.7 0 0
0.63 20.88 0 0
0.69 56.19 0 0
0.6 107.88 0 0
0.55 108.75 0 0
0.7 17.86 0 0
0.69 23.87 0 0
0.6 94.08 0 0
0.46 121.11 0 0
0.52 121.63 0 0
0.55 22.37 0 0
0.57 71.56 0 0
0.57 18.78 0 0
0.55 22.37 0 0
0.77 21.03 0 0
0.71 60.8 0 0
0.76 51.88 0 0
0.5 67.42 0 0
0.68 42.67 0 0
0.55 38.31 0 0
0.85 36.58 0 0
0.84 38.34 0 0
0.82 17.16 0 0
0.89 27.91 0 0
0.88 23.47 0 0
0.89 36.82 0 0
0.87 47.79 0 0
0.53 19.55 0 0
0.85 54.6 0 0
0.57 49.47 0 0
0.53 23.49 0 0
0.54 29.67 0 0
0.56 53.88 0 0
0.66 38.61 0 0
0.7 27.42 0 0
0.6 20.8 0 0
0.55 37.25 0 0
0.76 19 0 0
0.6 44.01 0 0
0.38 68.17 0 0
0.84 31.57 0 0
0.59 43.69 0 0
0.72 21.21 0 0
0.45 33.31 0 0
0.56 112.41 0 0
0.48 18.31 0 0
0.46 55.11 0 0
0.68 99.46 0 0
0.41 53.54 0 0
0.32 78.36 0 0
0.27 21.35 0 0
0.38 67.9 0 0
0.32 84.6 0 0
0.61 77.04 0 0
0.47 44.24 0 0
0.47 39.59 0 0
0.56 25.67 0 0
0.52 54.76 0 0
0.6 18.65 0 0
0.39 23.09 0 0
0.59 18.92 0 0
0.37 129.98 0 0
0.4 143.73 0 0
0.42 55.36 0 0
0.61 21.75 0 0
0.63 19.86 0 0
0.55 55.05 0 0
0.53 57.58 0 0
0.54 37.06 0 0
0.7 84.27 0 0
0.61 19.6 0 0
0.59 117.56 0 0
0.72 61.82 0 0
0.77 94.85 0 0
0.7 54.85 0 0
0.76 102.52 0 0
0.69 22.04 0 0
0.59 18 0 0
0.57 18.59 0 0
0.6 16.79 0 0
0.71 102.88 0 0
0.43 63.74 0 0
0.46 60.23 0 0
0.55 82.17 0 0
0.47 66.93 0 0
0.66 56.72 0 0
0.59 20.84 0 0
0.47 56.45 0 0
0.37 41.63 0 0
0.55 65.73 0 0
0.6 40.45 0 0
0.59 38.43 0 0
0.76 24.59 0 0
0.64 50.76 0 0
0.63 42.88 0 0
0.64 55.7 0 0
0.47 52.64 0 0
0.81 22.65 0 0
0.77 40.95 0 0
0.63 45.31 0 0
0.53 82.6 0 0
0.52 58.82 0 0
0.45 38.07 0 0
0.46 18.68 0 0
0.46 43.7 0 0
0.5 36.66 0 0
0.56 29.46 0 0
0.53 60.51 0 0
0.52 63.1 0 0
0.7 28.04 0 0
0.65 43.55 0 0
0.33 76.23 0 0
0.6 46.28 0 0
0.69 47.89 0 0
0.58 43.07 0 0
0.68 50.56 0 0
0.74 56.04 0 0
0.72 21.13 0 0
0.68 19.23 0 0
0.74 45.28 0 0
0.38 124.07 0 0
0.7 37.37 0 0
0.58 21.01 0 0
0.65 50.26 0 0
0.73 21.97 0 0
0.72 58.95 0 0
0.61 32.81 0 0
0.66 36.29 0 0
0.43 141.7 0 0
0.67 28.19 0 0
0.61 22.03 0 0
0.71 15.44 0 0
0.58 38.69 0 0
0.54 47.66 0 0
0.68 28.03 0 0
0.73 20.66 0 0
0.61 41.35 0 0
0.85 21.55 0 0
0.48 119.52 0 0
0.89 17.16 0 0
0.74 39.96 0 0
0.82 22.35 0 0
0.87 21.71 0 0
0.84 21.99 0 0
0.8 35.63 0 0
0.79 26.19 0 0
0.67 19.84 0 0
0.52 63.25 0 0
0.72 92.49 0 0
0.53 64.64 0 0
0.56 25.6 0 0
0.55 76.7 0 0
0.62 19.38 0 0
0.59 93.71 0 0
0.57 18.33 0 0
0.53 100.46 0 0
0.59 16.72 0 0
0.83 23.57 0 0
0.6 55.31 0 0
0.75 23.57 0 0
0.65 55.37 0 0
0.57 59.01 0 0
0.56 72.07 0 0
0.57 38.79 0 0
0.6 56.64 0 0
0.62 16.3 0 0
0.35 16.54 0 0
0.38 59.6 0 0
0.39 69.77 0 0
0.38 82.84 0 0
0.38 49.02 0 0
0.51 68.04 0 0
0.38 39.95 0 0
0.5 20.01 0 0
0.51 38.25 0 0
0.53 48.91 0 0
0.38 51.27 0 0
0.47 70.69 0 0
0.53 16.51 0 0
0.47 30.78 0 0
0.56 25.57 0 0
0.75 16.57 0 0
0.56 105.2 0 0
0.65 18.48 0 0
0.63 87.97 0 0
0.68 26.8 0 0
0.68 87.08 0 0
0.62 103.11 1 0
0.56 87.97 1 0
0.82 23.34 1 0
0.72 59.78 1 0
0.89 14.11 1 0
0.51 26.13 1 0
0.66 31.5 1 0
0.34 73.47 1 0
0.67 93.03 1 0
0.5 84.98 1 0
0.43 93.22 1 0
0.8 68.56 1 0
0.81 66.63 1 0
0.36 103.86 1 0
0.4 60.51 1 0
0.54 82.25 1 0
0.67 68.11 1 0
0.68 52.64 1 0
0.56 79.41 1 0
0.55 60.57 1 0
0.48 28.87 1 0
0.68 72.85 1 0
0.43 16.44 1 0
0.49 103.61 1 0
0.46 107.29 1 0
0.49 124.44 1 0
0.63 83.03 1 0
0.56 22.66 1 0
0.66 21.56 1 0
0.58 51.07 1 0
0.5 98.67 1 0
0.51 20.13 1 0
0.45 45.85 1 0
0.59 29.36 1 0
0.69 32.11 1 0
0.65 85.8 1 0
0.48 93.32 1 0
0.79 22.07 1 0
0.75 27.87 1 0
0.32 32.33 1 0
0.58 120.54 1 0
0.53 93.63 1 0
0.25 85.81 1 0
0.46 48.19 1 0
0.44 60.63 1 0
0.76 17.48 1 0
0.57 89.34 1 0
0.73 45.7 1 0
0.36 33.86 1 0
0.56 49.78 1 0
0.57 106.85 1 0
0.68 34.28 1 0
0.66 128.2 1 0
0.56 19.11 1 0
0.72 19.59 1 0
0.76 69.82 1 0
0.82 21.26 1 0
0.51 45.37 1 0
0.47 81.58 1 0
0.34 21.09 1 0
0.34 19.96 1 0
0.3 110.8 1 0
0.34 103.82 1 0
0.54 109.24 1 0
0.55 54.27 1 0
0.68 54.08 1 0
0.75 57.27 1 0
0.62 22.41 1 0
0.51 101.2 1 0
0.35 22.6 1 0
0.5 89.98 1 0
0.59 47.98 1 0
0.58 62.06 1 0
0.62 24.04 1 0
0.46 19.49 1 0
0.47 27.96 1 0
0.36 19.16 1 0
0.49 66.31 1 0
0.53 34.94 1 0
0.6 25.72 1 0
0.5 47.53 1 0
0.56 35.63 1 0
0.54 48.81 1 0
0.71 60.38 1 0
0.55 123.43 1 0
0.65 118.54 1 0
0.68 81.52 1 0
0.49 49.19 1 0
0.64 17.75 1 0
0.8 42.91 1 0
0.47 56.76 1 0
0.57 52.1 1 0
0.64 17.43 1 0
0.41 32.52 1 0
0.31 72.43 1 0
0.37 131.26 1 0
0.32 80.04 1 0
0.48 40.23 1 0
0.63 70.09 1 0
0.69 49.15 1 0
0.47 37.48 1 0
0.63 33.54 1 0
0.51 72.72 1 0
0.63 55.49 1 0
0.56 48.38 1 0
0.76 31.71 1 0
0.59 69.86 1 0
0.42 19.72 1 0
0.45 41.32 1 0
0.68 19.38 1 0
0.65 37.43 1 0
0.7 52.77 1 0
0.53 144.75 1 0
0.53 112.11 1 0
0.63 82.3 1 0
0.51 125.96 1 0
0.62 19.81 1 0
0.39 34.07 1 0
0.4 75.62 1 0
0.57 18.54 1 0
0.48 104.42 1 0
0.54 115.15 1 0
0.44 108.45 1 0
0.44 42.21 1 0
0.51 129.86 1 0
0.24 68.42 1 0
0.57 21.27 1 0
0.53 35.81 1 0
0.55 21.3 1 0
0.52 92.34 1 0
0.64 21.31 1 0
0.65 26.72 1 0
0.44 59.85 1 0
0.66 19.99 1 0
0.28 23.69 1 0
0.61 69.08 1 0
0.66 50.06 1 0
0.67 36.83 1 0
0.67 123.34 1 0
0.88 20.99 1 0
0.74 23.36 1 0
0.69 54.26 1 0
0.67 105.09 1 0
0.74 97.5 1 0
0.78 59.7 1 0
0.4 102.21 1 0
0.26 20.06 1 0
0.38 30.74 1 0
0.38 23.97 1 0
0.34 39.58 1 0
0.75 101.65 1 0
0.83 19.46 1 0
0.72 101.32 1 0
0.61 78.41 1 0
0.7 44.54 1 0
0.36 28.5 1 0
0.3 49.31 1 0
0.37 78.56 1 0
0.51 82.08 1 0
0.4 112.15 1 0
0.68 81.88 1 0
0.55 68.96 1 0
0.52 20.58 1 0
0.61 29.87 1 0
0.56 68.14 1 0
0.58 51.03 1 0
0.54 24.77 1 0
0.54 60.61 1 0
0.59 44.44 1 0
0.5 109.21 1 0
0.5 103.37 1 0
0.53 85.79 1 0
0.67 81.46 1 0
0.27 107.27 1 0
0.39 49.9 1 0
0.38 37.22 1 0
0.56 118.05 1 0
0.35 89.19 1 0
0.57 19.46 1 0
0.45 132.38 1 0
0.55 120.77 1 0
0.52 87.81 1 0
0.58 98.29 1 0
0.51 70.97 1 0
0.51 78.44 1 0
0.68 135.01 1 0
0.66 91.46 1 0
0.73 114.5 1 0
0.3 21.58 1 0
0.39 96.05 1 0
0.49 110.01 1 0
0.67 93.8 1 0
0.44 89.38 1 0
0.76 93.44 1 0
0.48 89.28 1 0
0.39 25.18 1 0
0.54 113.21 1 0
0.47 98.14 1 0
0.53 58.85 1 0
0.86 17.95 1 0
0.66 46.3 1 0
0.73 50.74 1 0
0.43 56.55 1 0
0.9 18.61 1 0
0.49 23.25 1 0
0.34 21.71 1 0
0.39 32.88 1 0
0.46 21.27 1 0
0.44 92.43 1 0
0.37 55.15 1 0
0.41 18.16 1 0
0.37 65.39 1 0
0.45 68.61 1 0
0.43 57.3 1 0
0.55 113.12 1 0
0.47 19.67 1 0
0.53 113.47 1 0
0.54 20.27 1 0
0.45 23.53 1 0
0.59 24.32 1 0
0.35 44.8 1 0
0.49 125.31 1 0
0.91 20.03 1 0
0.66 127.26 1 0
0.84 19.33 1 0
0.68 132.46 1 0
0.66 102.7 1 0
0.65 111.21 1 0
0.43 56.87 1 0
0.88 33.8 1 0
0.81 120.27 1 0
0.84 25.03 1 0
0.33 61.82 1 0
0.36 54.55 1 0
0.33 62.8 1 0
0.41 51.37 1 0
0.49 18.3 1 0
0.73 46.92 1 0
0.7 27.28 1 0
0.62 68.28 1 0
0.67 54.56 1 0
0.57 21.62 1 0
0.68 20.26 1 0
0.53 33.36 1 0
0.54 23.03 1 0
0.54 151.1 1 0
0.47 99.4 1 0
0.39 110.86 1 0
0.53 51.73 1 0
0.6 84.87 1 0
0.6 129.39 1 0
0.6 73.76 1 0
0.7 115.71 1 0
0.71 79.6 1 0
0.53 19.53 1 0
0.71 49.12 1 0
0.66 60.63 1 0
0.72 70.9 1 0
0.47 127.31 1 0
0.5 55.9 1 0
0.51 73.91 1 0
0.6 75.55 1 0
0.69 92.48 1 0
0.7 41.34 1 0
0.8 91.58 1 0
0.63 23.35 1 0
0.7 98.6 1 0
0.43 22.15 1 0
0.34 18.05 1 0
0.32 116.36 1 0
0.29 64.48 1 0
0.55 126.41 1 0
0.68 23.04 1 0
0.63 57.96 1 0
0.69 66.15 1 0
0.66 17.68 1 0
0.58 99.41 1 0
0.52 96.47 1 0
0.52 47.25 1 0
0.5 15.58 1 0
0.46 23.7 1 0
0.47 81.01 1 0
0.52 101.38 1 0
0.6 84.46 1 0
0.47 65.19 1 0
0.55 61.95 1 0
0.47 71.33 1 0
0.57 45 1 0
0.35 42.07 1 0
0.35 30.69 1 0
0.6 70.55 1 0
0.49 42.41 1 0
0.7 17.69 1 0
0.58 25.97 1 0
0.51 18.87 1 0
0.59 74.05 1 0
0.38 49.45 1 0
0.35 122.44 1 0
0.55 82.19 1 0
0.67 36.52 1 0
0.68 23.44 1 0
0.67 38.12 1 0
0.67 34.68 1 0
0.71 71.87 1 0
0.35 75.82 1 0
0.64 70.84 1 0
0.52 19.85 1 0
0.52 84.78 1 0
0.5 70.35 1 0
0.55 52.96 1 0
0.49 117.01 1 0
0.68 20.04 1 0
0.51 21.79 1 0
0.62 103.84 1 0
0.5 56.61 1 0
0.47 53.63 1 0
0.74 120.48 1 0
0.71 53.94 1 0
0.61 65.4 1 0
0.7 69.95 1 0
0.45 83.44 1 0
0.55 45.92 1 0
0.64 91.08 1 0
0.58 97.67 1 0
0.38 110.6 1 0
0.43 92.17 1 0
0.41 30.4 1 0
0.51 19.25 1 0
0.56 24.49 1 0
0.46 27.12 1 0
0.46 39.04 1 0
0.66 83.21 1 0
0.7 136.7 1 0
0.75 124.83 1 0
0.71 27.17 1 0
0.57 105.52 1 0
0.72 56.2 1 0
0.85 32.55 1 0
0.69 59.47 1 0
0.69 60.22 1 0
0.78 61.29 1 0
0.89 17.45 1 0
0.74 94.71 1 0
0.89 29.81 1 0
0.65 69.25 1 0
0.49 93.06 1 0
0.53 53.89 1 0
0.5 17.2 1 0
0.55 37.3 1 0
0.49 41.52 1 0
0.57 14.07 1 0
0.6 31.15 1 0
0.7 30.01 1 0
0.44 93.53 1 0
0.27 18.27 1 0
0.4 42.13 1 0
0.38 67.35 1 0
0.51 121.75 1 0
0.56 122.56 1 0
0.43 71.22 1 0
0.52 134.84 1 0
0.45 136.97 1 0
0.62 44.97 1 0
0.61 77.73 1 0
0.49 33.2 1 0
0.6 102.68 1 0
0.61 71.92 1 0
0.61 16.15 1 0
0.46 51.56 1 0
0.67 27.42 1 0
0.68 62.11 1 0
0.67 24.09 1 0
0.54 65.23 1 0
0.47 21.88 1 0
0.5 70.57 1 0
0.5 22.91 1 0
0.45 61.74 1 0
0.71 123.17 1 0
0.69 40.78 1 0
0.36 77.8 1 0
0.74 115.85 1 0
0.74 106.04 1 0
0.4 87.82 1 0
0.91 21.96 1 0
0.79 98.47 1 0
0.86 20.48 1 0
0.86 20.36 1 0
0.7 53.34 1 0
0.87 39.14 1 0
0.63 61.16 1 0
0.5 36.37 1 0
0.63 112.74 1 0
0.64 106.35 1 0
0.55 90.68 1 0
0.66 87.18 1 0
0.44 69.28 1 0
0.62 20.63 1 0
0.52 60.14 1 0
0.53 104.83 1 0
0.43 72.06 1 0
0.55 56.01 1 0
0.58 61.16 1 0
0.43 20.87 1 0
0.58 23.55 1 0
0.5 23.92 1 0
0.46 44.46 1 0
0.48 39.34 1 0
0.7 122.96 1 0
0.68 63.23 1 0
0.73 52.47 1 0
0.54 20.83 1 0
0.67 139.19 1 0
0.71 128.81 1 0
0.66 130.81 1 0
0.57 17.66 1 0
0.46 16.56 1 0
0.48 18.75 1 0
0.52 24.71 1 0
0.52 52.69 1 0
0.47 66.05 1 0
0.57 69.93 1 0
0.5 91.38 1 0
0.6 28.41 1 0
0.49 85.11 1 0
0.57 98.09 1 0
0.53 88.59 1 0
0.58 21.22 1 0
0.59 19.81 1 0
0.55 106.44 1 0
0.67 118.45 1 0
0.66 18.57 1 0
0.43 25.15 1 0
0.73 29.01 1 0
0.77 20.13 1 0
0.62 59.21 1 0
0.74 38.68 1 0
0.44 41.8 1 0
0.64 21.89 1 0
0.49 83.08 1 0
0.56 67.22 1 0
0.46 23.91 1 0
0.43 24.69 1 0
0.58 19.63 1 0
0.27 17.33 1 0
0.35 61.96 1 0
0.37 39.22 1 0
0.4 40.9 1 0
0.57 23.3 1 0
0.44 64.03 1 0
0.58 43.55 1 0
0.34 67.17 1 0
0.46 48.9 1 0
0.52 40.63 1 0
0.48 34.56 1 0
0.49 66.64 1 0
0.52 46.63 1 0
0.48 33.53 1 0
0.49 112.64 1 0
0.66 93.24 1 0
0.58 21.22 1 0
0.47 46.25 1 0
0.35 88.58 1 0
0.5 50.72 1 0
0.55 116.04 1 0
0.49 57.77 1 0
0.62 19.48 1 0
0.53 47.93 1 0
0.41 91.16 1 0
0.69 33.7 1 0
0.46 120.18 1 0
0.48 84.1 1 0
0.38 63.74 1 0
0.4 22.87 1 0
0.47 103.21 1 0
0.43 18.51 1 0
0.37 115.64 1 0
0.45 115.42 1 0
0.56 86.5 1 0
0.47 97.17 1 0
0.43 117.1 1 0
0.59 95.6 1 0
0.55 16.92 1 0
0.75 112.73 1 0
0.46 35.59 1 0
0.47 26.81 1 0
0.46 22.83 1 0
0.4 18.75 1 0
0.37 74.29 1 0
0.37 55.69 1 0
0.38 53.77 1 0
0.72 65.07 1 0
0.34 120.85 1 0
0.46 119.74 1 0
0.67 55.26 1 0
0.65 75.48 1 0
0.52 36.5 1 0
0.65 62.76 1 0
0.63 23.8 1 0
0.64 65.42 1 0
0.56 24.24 1 0
0.67 84.19 1 0
0.59 40.37 1 0
0.53 31.95 1 0
0.64 19.78 1 0
0.53 112.79 1 0
0.68 17.77 1 0
0.81 105.24 1 0
0.45 37.75 1 0
0.44 83.23 1 0
0.47 38.89 1 0
0.49 20.33 1 0
0.53 24.63 1 0
0.53 18.43 1 0
0.35 80.15 1 0
0.34 104.78 1 0
0.58 20.59 1 0
0.29 52.94 1 0
0.39 16.99 1 0
0.29 34.22 1 0
0.3 47.14 1 0
0.3 28.38 1 0
0.66 21.6 1 0
0.62 79.73 1 0
0.5 84.79 1 0
0.51 73.61 1 0
0.43 26.46 1 0
0.63 23.98 1 0
0.39 28.54 1 0
0.44 84.56 1 0
0.32 124.73 1 0
0.51 22.59 1 0
0.47 21.83 1 0
0.71 24.86 1 0
0.47 26.35 1 0
0.76 130.33 1 0
0.51 16.92 1 0
0.65 22.15 1 0
0.45 19.54 1 0
0.75 70.47 1 0
0.72 35.43 1 0
0.73 68.89 1 0
0.59 17.7 1 0
0.58 114.11 1 0
0.66 31.15 1 0
0.61 111.34 1 0
0.48 35.09 1 0
0.58 55.23 1 0
0.5 78.73 1 0
0.51 106.2 1 0
0.48 78.32 1 0
0.52 55.65 1 0
0.49 45.27 1 0
0.69 57.78 1 0
0.47 72.09 1 0
0.41 86.4 1 0
0.55 121.53 1 0
0.69 48.91 1 0
0.74 75.12 1 0
0.74 42.6 1 0
0.73 36.3 1 0
0.48 87.56 1 0
0.52 99.62 1 0
0.45 78.41 1 0
0.62 16.89 1 0
0.66 135.02 1 0
0.43 78.61 1 0
0.71 111.99 1 0
0.58 34.32 1 0
0.67 50.55 1 0
0.72 63.91 1 0
0.51 102.85 1 0
0.66 61.82 1 0
0.51 110.55 1 0
0.41 59.21 1 0
0.44 98.56 1 0
0.43 53.28 1 0
0.55 17.2 1 0
0.67 30.02 1 0
0.42 120.01 1 0
0.49 122.6 1 0
0.5 20.74 1 0
0.42 67.01 1 0
0.55 60.25 1 0
0.73 50.69 1 0
0.79 48.82 1 0
0.58 124.04 1 0
0.66 95.25 1 0
0.54 38.77 1 0
0.83 83.8 1 0
0.68 59.68 1 0
0.51 112.82 1 0
0.69 40.87 1 0
0.7 78.67 1 0
0.75 91.47 1 0
0.58 51.82 1 0
0.52 68.22 1 0
0.81 18.14 1 0
0.71 114.86 1 0
0.38 87.91 1 0
0.41 78.34 1 0
0.6 28.95 1 0
0.33 35.3 1 0
0.31 94.47 1 0
0.32 44.32 1 0
0.31 51.77 1 0
0.63 80.23 1 0
0.72 34.05 1 0
0.67 65.79 1 0
0.48 77.2 1 0
0.67 68.05 1 0
0.68 51.65 1 0
0.71 22.53 1 0
0.67 68.02 1 0
0.8 22.04 1 0
0.5 107.88 1 0
0.65 108.75 1 0
0.77 38.44 1 0
0.82 17.86 1 0
0.55 89.77 1 0
0.66 23.87 1 0
0.73 87.59 1 0
0.67 43.48 1 0
0.78 120.35 1 0
0.57 59.5 1 0
0.67 99.73 1 0
0.85 21.33 1 0
0.69 93.98 1 0
0.51 71.56 1 0
0.48 80.36 1 0
0.5 18.78 1 0
0.59 22.37 1 0
0.42 50.91 1 0
0.5 87.07 1 0
0.55 31.02 1 0
0.45 39.59 1 0
0.5 20.06 1 0
0.51 35.35 1 0
0.5 51.88 1 0
0.39 67.42 1 0
0.52 30.01 1 0
0.62 38.34 1 0
0.5 27.91 1 0
0.45 36.82 1 0
0.43 47.79 1 0
0.41 18.76 1 0
0.56 22.43 1 0
0.42 55.91 1 0
0.45 66.45 1 0
0.48 42.74 1 0
0.72 54.6 1 0
0.36 76.58 1 0
0.39 59.76 1 0
0.6 68.15 1 0
0.48 38.61 1 0
0.59 27.42 1 0
0.52 21.92 1 0
0.42 74.63 1 0
0.4 68.17 1 0
0.5 31.57 1 0
0.51 103.16 1 0
0.59 32.84 1 0
0.59 60.48 1 0
0.56 18.62 1 0
0.71 21.21 1 0
0.51 43.99 1 0
0.67 100.04 1 0
0.68 107.88 1 0
0.5 18.31 1 0
0.36 55.42 1 0
0.71 99.46 1 0
0.42 15.15 1 0
0.34 116.37 1 0
0.37 17.02 1 0
0.32 40.68 1 0
0.48 91.52 1 0
0.49 85.73 1 0
0.63 23.2 1 0
0.56 93.01 1 0
0.57 71.28 1 0
0.51 38.32 1 0
0.51 96.55 1 0
0.48 39.59 1 0
0.66 18.65 1 0
0.43 67.17 1 0
0.46 74.69 1 0
0.34 93.3 1 0
0.45 42.69 1 0
0.43 40.94 1 0
0.43 19.05 1 0
0.55 17.67 1 0
0.48 69.75 1 0
0.63 19.86 1 0
0.61 104.98 1 0
0.52 68.32 1 0
0.62 84.27 1 0
0.57 111.02 1 0
0.68 94.85 1 0
0.69 102.52 1 0
0.38 18 1 0
0.6 89.17 1 0
0.65 18.59 1 0
0.63 86 1 0
0.43 16.79 1 0
0.47 20.78 1 0
0.45 37.95 1 0
0.54 84.81 1 0
0.48 24.87 1 0
0.86 42.87 1 0
0.54 108.58 1 0
0.79 40.45 1 0
0.49 63.26 1 0
0.58 101.28 1 0
0.76 109.15 1 0
0.8 90.34 1 0
0.84 42.88 1 0
0.5 94.84 1 0
0.65 80.98 1 0
0.85 22.65 1 0
0.79 97.87 1 0
0.69 34.43 1 0
0.68 84.17 1 0
0.58 60.9 1 0
0.48 124.69 1 0
0.56 58.33 1 0
0.38 121.84 1 0
0.45 93.64 1 0
0.51 76.33 1 0
0.52 87.9 1 0
0.58 22.03 1 0
0.72 25.62 1 0
0.51 48.48 1 0
0.66 47.59 1 0
0.57 70.62 1 0
0.5 62.15 1 0
0.5 19.89 1 0
0.47 84.84 1 0
0.56 52.83 1 0
0.41 33.52 1 0
0.38 32.74 1 0
0.35 70.33 1 0
0.35 70.76 1 0
0.47 56.04 1 0
0.74 45.28 1 0
0.71 62.85 1 0
0.79 37.37 1 0
0.76 47.38 1 0
0.74 64.84 1 0
0.75 21.97 1 0
0.73 36.29 1 0
0.76 32.41 1 0
0.52 117.67 1 0
0.78 104.38 1 0
0.8 29.17 1 0
0.54 98.16 1 0
0.64 77.32 1 0
0.83 28.03 1 0
0.75 20.66 1 0
0.66 53.56 1 0
0.9 21.55 1 0
0.69 46.4 1 0
0.48 73.14 1 0
0.51 97.14 1 0
0.48 131.02 1 0
0.52 60.96 1 0
0.55 22.01 1 0
0.46 142.14 1 0
0.44 78.34 1 0
0.47 19.84 1 0
0.51 64.64 1 0
0.48 93.71 1 0
0.4 16.72 1 0
0.52 23.57 1 0
0.42 47.71 1 0
0.44 20.95 1 0
0.64 23.57 1 0
0.5 52.24 1 0
0.47 85.1 1 0
0.52 17.78 1 0
0.45 43.09 1 0
0.28 116.25 1 0
0.3 107.29 1 0
0.35 18.87 1 0
0.36 104.14 1 0
0.41 101.95 1 0
0.41 20.01 1 0
0.44 38.25 1 0
0.42 48.91 1 0
0.36 73.45 1 0
0.28 54.48 1 0
0.35 79.18 1 0
0.48 40.91 1 0
0.34 40.27 1 0
0.54 16.57 1 0
0.61 18.48 1 0
0.58 59.13 1 0
0.54 26.8 1 0
0.44 87.08 1 0
0.49 41.16 1 0
0.61 103.11 1 0
0.54 119.72 1 0
0.85 23.34 1 0
0.55 113.64 1 0
0.61 59.78 1 0
0.58 28.11 1 0
0.57 38.96 1 0
0.59 109.12 1 0
0.75 14.11 1 0
0.57 109.83 1 0
0.57 31.5 1 0
0.73 93.03 1 0
0.41 86.64 1 0
0.71 84.98 1 0
0.59 92.91 1 0
0.35 53.67 1 0
0.54 71.98 1 0
0.7 39.4 1 0
0.6 68.23 1 0
0.74 32.26 1 0
0.55 91.36 1 0
0.54 102.04 1 0
0.58 28.87 1 0
0.66 72.85 1 0
0.53 54.84 1 0
0.64 81.21 1 0
0.68 50.19 1 0
0.61 83.03 1 0
0.77 22.66 1 0
0.8 21.56 1 0
0.6 51.07 1 0
0.57 30.53 1 0
0.8 38.41 1 0
0.91 20.13 1 0
0.57 17.68 1 0
0.63 54.49 1 0
0.48 35.38 1 0
0.51 27.87 1 0
0.47 43.64 1 0
0.58 34.15 1 0
0.4 77.56 1 0
0.45 32.33 1 0
0.51 121.55 1 0
0.52 34.27 1 0
0.74 48.19 1 0
0.54 74.4 1 0
0.66 30.8 1 0
0.65 17.48 1 0
0.63 45.7 1 0
0.6 18.59 1 0
0.5 38.88 1 0
0.71 107.36 1 0
0.39 96.94 1 0
0.54 135.73 1 0
0.65 120.22 1 0
0.6 125.11 1 0
0.57 136.13 1 0
0.49 34.28 1 0
0.6 19.11 1 0
0.62 19.59 1 0
0.29 74.32 1 0
0.6 22.05 1 0
0.59 57.01 1 0
0.75 69.82 1 0
0.6 45.92 1 0
0.63 83.65 1 0
0.61 57.24 1 0
0.69 21.26 1 0
0.62 37.88 1 0
0.68 84.2 1 0
0.49 70.35 1 0
0.44 56.22 1 0
0.65 19.96 1 0
0.42 31.96 1 0
0.37 103.04 1 0
0.55 57.27 1 0
0.72 22.6 1 0
0.69 20.93 1 0
0.58 41.68 1 0
0.73 120.69 1 0
0.65 24.04 1 0
0.45 19.49 1 0
0.37 36.11 1 0
0.48 108.15 1 0
0.67 35.4 1 0
0.5 83.74 1 0
0.54 70.83 1 0
0.54 117.76 1 0
0.54 121.34 1 0
0.56 55.46 1 0
0.47 16.9 1 0
0.6 60.38 1 0
0.48 19.74 1 0
0.58 76.75 1 0
0.54 107.63 1 0
0.53 118.54 1 0
0.59 95.03 1 0
0.64 47.26 1 0
0.55 51.48 1 0
0.5 17.75 1 0
0.55 64.71 1 0
0.5 20.4 1 0
0.66 84.95 1 0
0.51 17.8 1 0
0.63 64.6 1 0
0.67 108.59 1 0
0.71 17.31 1 0
0.54 19.2 1 0
0.78 40.13 1 0
0.53 104.47 1 0
0.6 37.47 1 0
0.66 137.06 1 0
0.75 17.43 1 0
0.53 21.75 1 0
0.42 81.2 1 0
0.27 84.98 1 0
0.62 19.72 1 0
0.5 30.57 1 0
0.42 128.85 1 0
0.62 19.38 1 0
0.7 97.98 1 0
0.71 53.5 1 0
0.49 87.16 1 0
0.42 73.19 1 0
0.58 24.35 1 0
0.6 18.54 1 0
0.34 21.27 1 0
0.35 90.52 1 0
0.65 21.3 1 0
0.6 100.1 1 0
0.68 120.72 1 0
0.4 88.02 1 0
0.81 26.72 1 0
0.63 19.99 1 0
0.48 19.15 1 0
0.48 62.55 1 0
0.53 50.06 1 0
0.72 123.34 1 0
0.6 119.36 1 0
0.74 23.36 1 0
0.36 92.41 1 0
0.57 52.8 1 0
0.43 58.86 1 0
0.39 20.06 1 0
0.42 30.31 1 0
0.41 23.97 1 0
0.56 57.36 1 0
0.41 22.71 1 0
0.65 106.63 1 0
0.8 19.46 1 0
0.68 23.68 1 0
0.5 67.13 1 0
0.47 20.96 1 0
0.53 83.49 1 0
0.58 28.5 1 0
0.32 72.02 1 0
0.54 27.18 1 0
0.38 54.22 1 0
0.53 20.74 1 0
0.72 20.58 1 0
0.67 21.57 1 0
0.54 59.18 1 0
0.61 43.28 1 0
0.4 63.84 1 0
0.61 81.46 1 0
0.54 24.58 1 0
0.64 20.99 1 0
0.73 118.05 1 0
0.48 125.76 1 0
0.45 120.77 1 0
0.54 50.75 1 0
0.51 64.29 1 0
0.79 22.4 1 0
0.69 57.11 1 0
0.53 89.46 1 0
0.55 70.63 1 0
0.57 122.28 1 0
0.47 103.5 1 0
0.69 84.41 1 0
0.47 90.34 1 0
0.9 76.08 1 0
0.43 98.79 1 0
0.76 25.18 1 0
0.51 75.29 1 0
0.46 48.87 1 0
0.45 49.95 1 0
0.53 129.54 1 0
0.59 17.95 1 0
0.65 46.3 1 0
0.52 115.22 1 0
0.68 18.61 1 0
0.53 88.68 1 0
0.45 35.01 1 0
0.8 32.88 1 0
0.6 21.27 1 0
0.65 49.85 1 0
0.7 94.97 1 0
0.62 42.52 1 0
0.66 18.16 1 0
0.64 31.39 1 0
0.64 78.25 1 0
0.65 34.01 1 0
0.45 113.09 1 0
0.57 123.71 1 0
0.69 60.82 1 0
0.57 68.34 1 0
0.54 64.86 1 0
0.54 18.72 1 0
0.74 18.11 1 0
0.55 19.67 1 0
0.63 65.7 1 0
0.52 46.08 1 0
0.92 20.27 1 0
0.73 23.89 1 0
0.58 24.32 1 0
0.68 70.19 1 0
0.68 125.31 1 0
0.67 20.03 1 0
0.59 127.26 1 0
0.72 19.33 1 0
0.59 39.06 1 0
0.3 64.37 1 0
0.54 33.8 1 0
0.51 82.84 1 0
0.45 68.75 1 0
0.5 60.38 1 0
0.41 25.81 1 0
0.6 25.3 1 0
0.58 45.11 1 0
0.78 18.3 1 0
0.54 29.62 1 0
0.66 23.38 1 0
0.46 26.74 1 0
0.49 35.36 1 0
0.64 34.43 1 0
0.55 74.75 1 0
0.54 85.86 1 0
0.53 46.92 1 0
0.51 52.33 1 0
0.36 74.86 1 0
0.6 55.55 1 0
0.39 68.24 1 0
0.53 65.42 1 0
0.51 108.11 1 0
0.61 93.83 1 0
0.39 71.68 1 0
0.5 80.01 1 0
0.44 51.73 1 0
0.45 112.04 1 0
0.45 76.78 1 0
0.74 18.28 1 0
0.47 79.6 1 0
0.59 25.67 1 0
0.64 74.36 1 0
0.47 66.05 1 0
0.57 55.9 1 0
0.64 98.6 1 0
0.27 65.54 1 0
0.51 18.05 1 0
0.51 114.35 1 0
0.55 116.36 1 0
0.51 17.4 1 0
0.54 119.25 1 0
0.56 124.44 1 0
0.54 23.04 1 0
0.54 23.97 1 0
0.67 15.58 1 0
0.74 23.7 1 0
0.59 81.01 1 0
0.67 101.38 1 0
0.68 23.05 1 0
0.49 60.77 1 0
0.73 61.95 1 0
0.47 50.92 1 0
0.5 23.22 1 0
0.69 42.07 1 0
0.67 30.69 1 0
0.65 42.41 1 0
0.62 35.82 1 0
0.44 17.69 1 0
0.67 64.81 1 0
0.46 25.97 1 0
0.59 38.56 1 0
0.68 65.43 1 0
0.8 18.87 1 0
0.49 110.11 1 0
0.37 57.14 1 0
0.48 56.28 1 0
0.57 18.02 1 0
0.61 45.2 1 0
0.57 36.52 1 0
0.7 38.12 1 0
0.58 76.24 1 0
0.51 44.45 1 0
0.57 70.84 1 0
0.66 19.85 1 0
0.45 19.06 1 0
0.5 97.75 1 0
0.67 57.35 1 0
0.81 20.04 1 0
0.47 71.18 1 0
0.7 120.48 1 0
0.56 36.48 1 0
0.64 19.57 1 0
0.6 69.95 1 0
0.67 41.92 1 0
0.5 103.49 1 0
0.47 90.96 1 0
0.49 19.29 1 0
0.46 42.83 1 0
0.45 75.64 1 0
0.43 117.32 1 0
0.93 19.25 1 0
0.55 83.86 1 0
0.76 40.49 1 0
0.56 88.21 1 0
0.57 113.53 1 0
0.91 61.7 1 0
0.65 130.49 1 0
0.58 94.11 1 0
0.72 18.01 1 0
0.47 99.7 1 0
0.46 36.1 1 0
0.66 27.17 1 0
0.6 56.2 1 0
0.58 116.18 1 0
0.56 60.22 1 0
0.67 39.81 1 0
0.44 118.52 1 0
0.71 17.45 1 0
0.69 29.81 1 0
0.49 17.2 1 0
0.42 43.97 1 0
0.55 41.52 1 0
0.47 28.24 1 0
0.48 34.78 1 0
0.48 28.75 1 0
0.51 40.13 1 0
0.51 31.15 1 0
0.75 30.01 1 0
0.57 121.94 1 0
0.68 45.61 1 0
0.49 61.18 1 0
0.46 52.2 1 0
0.59 60.15 1 0
0.66 20.38 1 0
0.71 44.97 1 0
0.59 77.73 1 0
0.31 38.57 1 0
0.48 16.15 1 0
0.5 20.34 1 0
0.32 22.08 1 0
0.52 41.91 1 0
0.44 86.36 1 0
0.43 82.66 1 0
0.79 49.1 1 0
0.57 82.78 1 0
0.73 22.91 1 0
0.74 39.44 1 0
0.71 24.31 1 0
0.52 131.81 1 0
0.78 20.6 1 0
0.58 104.04 1 0
0.59 115.85 1 0
0.77 21.96 1 0
0.58 98.47 1 0
0.74 20.48 1 0
0.78 20.36 1 0
0.52 39.14 1 0
0.62 71.64 1 0
0.53 86 1 0
0.31 97.4 1 0
0.53 93.25 1 0
0.55 106.35 1 0
0.52 92.6 1 0
0.57 66.96 1 0
0.63 69.28 1 0
0.52 27.47 1 0
0.62 45.06 1 0
0.74 20.63 1 0
0.46 72.06 1 0
0.47 34.47 1 0
0.49 70.67 1 0
0.82 20.87 1 0
0.82 23.55 1 0
0.5 120.57 1 0
0.56 111.72 1 0
0.6 115.46 1 0
0.79 31.65 1 0
0.65 112.2 1 0
0.75 39.34 1 0
0.7 102.48 1 0
0.54 103.82 1 0
0.71 19.88 1 0
0.6 63.23 1 0
0.47 99.36 1 0
0.55 74.12 1 0
0.8 20.83 1 0
0.68 67.67 1 0
0.69 49.88 1 0
0.54 67.89 1 0
0.49 33.46 1 0
0.61 85.58 1 0
0.51 102.68 1 0
0.73 18.75 1 0
0.53 132.97 1 0
0.53 23.68 1 0
0.63 101.43 1 0
0.51 66.05 1 0
0.46 69.93 1 0
0.41 19.24 1 0
0.43 18.42 1 0
0.65 21.22 1 0
0.79 19.81 1 0
0.79 118.45 1 0
0.61 20.87 1 0
0.65 112.93 1 0
0.8 18.57 1 0
0.48 97.64 1 0
0.65 29.01 1 0
0.77 20.13 1 0
0.55 59.21 1 0
0.54 95.77 1 0
0.7 21.89 1 0
0.55 83.08 1 0
0.57 34.76 1 0
0.66 23.91 1 0
0.49 19.17 1 0
0.6 17.64 1 0
0.67 24.69 1 0
0.63 19.63 1 0
0.57 17.33 1 0
0.57 23.3 1 0
0.48 70.01 1 0
0.64 19.64 1 0
0.59 119.34 1 0
0.5 54.64 1 0
0.61 43.55 1 0
0.53 71.04 1 0
0.56 96.86 1 0
0.63 52.62 1 0
0.6 49.76 1 0
0.53 42.42 1 0
0.36 91.64 1 0
0.6 18.03 1 0
0.46 36.56 1 0
0.72 93.24 1 0
0.56 21.22 1 0
0.54 35.49 1 0
0.46 83.88 1 0
0.47 100.84 1 0
0.62 54.72 1 0
0.53 19.68 1 0
0.67 19.48 1 0
0.55 84.45 1 0
0.57 33.7 1 0
0.47 84.1 1 0
0.72 18.09 1 0
0.63 98.46 1 0
0.52 51.27 1 0
0.61 69.9 1 0
0.54 15.58 1 0
0.54 96.02 1 0
0.69 22.87 1 0
0.49 94.96 1 0
0.5 63.78 1 0
0.81 22.56 1 0
0.59 115.64 1 0
0.74 18.83 1 0
0.57 56.59 1 0
0.65 95.6 1 0
0.58 116.31 1 0
0.72 16.92 1 0
0.56 91.26 1 0
0.75 112.73 1 0
0.6 61.19 1 0
0.66 53.61 1 0
0.36 40.37 1 0
0.45 22.83 1 0
0.71 40.55 1 0
0.54 53.77 1 0
0.63 64.48 1 0
0.51 69.1 1 0
0.72 75.48 1 0
0.52 23.8 1 0
0.63 35.5 1 0
0.63 65.42 1 0
0.65 24.24 1 0
0.66 95.97 1 0
0.55 74.35 1 0
0.55 97.24 1 0
0.7 19.78 1 0
0.7 17.77 1 0
0.59 60.4 1 0
0.66 54.31 1 0
0.81 105.24 1 0
0.85 24.26 1 0
0.75 67.04 1 0
0.8 37.75 1 0
0.84 61.15 1 0
0.77 20.33 1 0
0.9 24.63 1 0
0.74 18.43 1 0
0.62 20.66 1 0
0.87 79.7 1 0
0.76 87.59 1 0
0.74 76.36 1 0
0.73 32.45 1 0
0.76 20.59 1 0
0.56 15.7 1 0
0.33 46.41 1 0
0.4 38.44 1 0
0.4 35.95 1 0
0.42 112.76 1 0
0.43 28.38 1 0
0.46 40.82 1 0
0.53 26.44 1 0
0.54 26.46 1 0
0.44 91.46 1 0
0.63 23.98 1 0
0.63 28.54 1 0
0.41 65.34 1 0
0.48 22.59 1 0
0.45 55.31 1 0
0.44 26.35 1 0
0.62 16.92 1 0
0.47 22.15 1 0
0.46 98.56 1 0
0.55 33.02 1 0
0.49 133.43 1 0
0.47 35.43 1 0
0.61 17.7 1 0
0.53 96.58 1 0
0.52 51.62 1 0
0.58 16.52 1 0
0.46 59.93 1 0
0.67 110.09 1 0
0.54 121.53 1 0
0.54 108.37 1 0
0.51 23.28 1 0
0.55 20.12 1 0
0.54 131.64 1 0
0.72 20.21 1 0
0.58 88.88 1 0
0.67 55.23 1 0
0.59 51.05 1 0
0.71 87.88 1 0
0.61 100.87 1 0
0.52 122.44 1 0
0.54 91.99 1 0
0.66 100.65 1 0
0.63 45.27 1 0
0.57 39.07 1 0
0.7 41.17 1 0
0.62 56.4 1 0
0.78 18.05 1 0
0.65 39.95 1 0
0.6 48.91 1 0
0.56 17.64 1 0
0.61 32.89 1 0
0.68 42.6 1 0
0.62 36.3 1 0
0.64 16.89 1 0
0.74 63.91 1 0
0.66 111.07 1 0
0.64 39.35 1 0
0.78 59.21 1 0
0.37 86.66 1 0
0.45 15.47 1 0
0.4 63.71 1 0
0.57 83.52 1 0
0.42 135.6 1 0
0.43 90.17 1 0
0.5 20.74 1 0
0.49 67.01 1 0
0.58 59.92 1 0
0.78 19.59 1 0
0.49 55.01 1 0
0.47 73.98 1 0
0.42 93.67 1 0
0.48 35.64 1 0
0.6 88.15 1 0
0.78 83.8 1 0
0.66 19.72 1 0
0.6 41.01 1 0
0.84 18.14 1 0
0.62 86.8 1 0
0.67 28.95 1 0
0.58 90.4 1 0
0.74 20.21 1 0
0.81 21.01 1 0
0.67 54.45 1 0
0.57 17.47 1 0
0.56 86.66 1 0
0.6 35.7 1 0
0.61 41.18 1 0
0.65 78.67 1 0
0.53 39.4 1 0
0.66 20.88 1 0
0.69 52.39 1 0
0.64 58.07 1 0
0.67 22.53 1 0
0.52 124.12 1 0
0.67 22.04 1 0
0.63 38.44 1 0
0.67 17.86 1 0
0.51 27.03 1 0
0.57 43.48 1 0
0.58 73.45 1 0
0.73 94.08 1 0
0.69 42.57 1 0
0.73 21.33 1 0
0.56 22.37 1 0
0.76 71.56 1 0
0.85 18.78 1 0
0.86 22.37 1 0
0.83 21.03 1 0
0.78 39.59 1 0
0.8 60.8 1 0
0.46 104.5 1 0
0.91 51.88 1 0
0.79 67.42 1 0
0.61 114.33 1 0
0.74 36.58 1 0
0.84 38.34 1 0
0.7 27.91 1 0
0.83 23.47 1 0
0.89 36.82 1 0
0.83 47.79 1 0
0.36 72.3 1 0
0.72 49.55 1 0
0.45 42.74 1 0
0.41 19.55 1 0
0.72 54.6 1 0
0.38 48.97 1 0
0.38 21.71 1 0
0.45 34.2 1 0
0.48 43.51 1 0
0.89 19 1 0
0.65 31.24 1 0
0.85 31.57 1 0
0.45 23.38 1 0
0.5 85.24 1 0
0.49 67.96 1 0
0.56 40 1 0
0.59 18.62 1 0
0.83 21.21 1 0
0.72 112.41 1 0
0.49 46.8 1 0
0.75 93.48 1 0
0.77 99.46 1 0
0.51 38.53 1 0
0.41 86.7 1 0
0.46 15.15 1 0
0.49 48.83 1 0
0.53 29.03 1 0
0.51 23.2 1 0
0.52 51.42 1 0
0.49 39.59 1 0
0.46 87.81 1 0
0.5 18.65 1 0
0.53 67.17 1 0
0.36 125.01 1 0
0.39 53.56 1 0
0.41 68.46 1 0
0.5 17.67 1 0
0.47 21.75 1 0
0.62 19.86 1 0
0.49 57.58 1 0
0.56 76.33 1 0
0.51 84.27 1 0
0.37 19.6 1 0
0.49 35.57 1 0
0.49 102.52 1 0
0.49 16.79 1 0
0.56 84 1 0
0.62 48.43 1 0
0.69 102.88 1 0
0.62 20.78 1 0
0.71 19.35 1 0
0.52 60.53 1 0
0.36 41.49 1 0
0.73 84.81 1 0
0.68 20.84 1 0
0.55 24.87 1 0
0.7 102.26 1 0
0.6 32.91 1 0
0.44 55.11 1 0
0.59 108.58 1 0
0.59 83.25 1 0
0.71 24.59 1 0
0.57 18.3 1 0
0.7 22.65 1 0
0.59 40.95 1 0
0.6 95.17 1 0
0.48 82.6 1 0
0.67 36.19 1 0
0.53 104.82 1 0
0.62 76.66 1 0
0.46 75.89 1 0
0.58 38.07 1 0
0.49 18.68 1 0
0.48 54.3 1 0
0.56 52.05 1 0
0.66 48.48 1 0
0.45 47.59 1 0
0.49 87.7 1 0
0.59 36.91 1 0
0.74 62.15 1 0
0.72 17.02 1 0
0.67 22.08 1 0
0.64 33.18 1 0
0.57 80.97 1 0
0.65 72.43 1 0
0.64 52.69 1 0
0.67 75.25 1 0
0.66 43.45 1 0
0.85 50.56 1 0
0.66 65.15 1 0
0.85 56.04 1 0
0.78 21.13 1 0
0.61 45.28 1 0
0.53 101.04 1 0
0.37 41.08 1 0
0.57 33.14 1 0
0.79 21.01 1 0
0.68 50.26 1 0
0.56 53.85 1 0
0.66 88.1 1 0
0.39 50.64 1 0
0.54 133.95 1 0
0.64 15.44 1 0
0.59 29.17 1 0
0.61 28.03 1 0
0.58 20.66 1 0
0.6 21.55 1 0
0.67 50.49 1 0
0.79 37.17 1 0
0.92 17.16 1 0
0.5 113.37 1 0
0.88 21.71 1 0
0.76 42.38 1 0
0.74 35.63 1 0
0.66 53.13 1 0
0.35 75.99 1 0
0.81 30.17 1 0
0.72 45.6 1 0
0.86 22.01 1 0
0.37 93.16 1 0
0.5 69.76 1 0
0.44 57.97 1 0
0.51 81.58 1 0
0.5 76.7 1 0
0.6 93.71 1 0
0.56 18.33 1 0
0.42 90.7 1 0
0.57 16.72 1 0
0.76 23.57 1 0
0.65 18.86 1 0
0.54 23.57 1 0
0.54 30.74 1 0
0.51 59.01 1 0
0.56 86.32 1 0
0.59 31.42 1 0
0.69 17.78 1 0
0.48 59.65 1 0
0.29 99.55 1 0
0.4 61.53 1 0
0.29 16.54 1 0
0.27 74 1 0
0.29 26.17 1 0
0.47 62.21 1 0
0.54 48.91 1 0
0.42 46.06 1 0
0.43 58.65 1 0
0.52 16.51 1 0
0.46 18.76 1 0
0.52 40.91 1 0
0.61 25.57 1 0
0.54 61.1 1 0
0.8 16.57 1 0
0.74 105.2 1 0
0.49 103.29 1 0
0.49 50.93 1 0
0.47 46.05 1 0
0.63 29.71 1 0
0.63 98.81 1 0
0.78 18.48 1 0
0.65 104.54 1 0
0.37 42.75 1 0
0.45 86.84 1 0
0.8 26.8 1 0
0.62 106.33 1 0
0.47 39.67 1 0
0.83 87.08 1 0
0.59 61.73 1 0
0.55 81.31 1 0
0.41 103.11 1 0
0.66 22.52 1 0
0.48 76.77 1 0
0.9 23.34 1 0
0.53 84.47 1 0
0.75 14.11 1 0
0.45 33.26 1 0
0.59 31.5 1 0
0.46 123.12 1 0
0.4 35.91 1 0
0.57 86.64 1 0
0.82 84.98 1 0
0.72 92.91 1 0
0.52 65.33 1 0
0.27 60.69 1 0
0.43 71.98 1 0
0.59 24.59 1 0
0.53 88.12 1 0
0.35 114.23 1 0
0.45 87.45 1 0
0.41 91.36 1 0
0.67 38.31 1 0
0.52 97.22 1 0
0.29 111.99 1 0
0.62 78.54 1 0
0.65 72.85 1 0
0.57 54.84 1 0
0.46 16.44 1 0
0.42 121.38 1 0
0.5 32.7 1 0
0.51 21.56 1 0
0.49 51.07 1 0
0.24 58.55 1 0
0.76 54.36 1 0
0.5 85.27 1 0
0.78 20.13 1 0
0.59 16.9 1 0
0.58 106.34 1 0
0.46 65.32 1 0
0.91 22.07 1 0
0.64 27.87 1 0
0.43 50.42 1 0
0.44 64.36 1 0
0.52 32.33 1 0
0.55 63.52 1 0
0.62 104.73 1 0
0.46 135.16 1 0
0.63 79.79 1 0
0.49 55.58 1 0
0.62 17.48 1 0
0.58 45.7 1 0
0.73 18.59 1 0
0.57 86.14 1 0
0.63 107.36 1 0
0.73 120.22 1 0
0.47 116.79 1 0
0.73 19.11 1 0
0.83 19.59 1 0
0.56 60.37 1 0
0.61 57.01 1 0
0.77 69.82 1 0
0.74 24.27 1 0
0.65 20.06 1 0
0.51 83.65 1 0
0.45 21.26 1 0
0.48 72.78 1 0
0.49 87.87 1 0
0.71 81.58 1 0
0.48 62.99 1 0
0.72 72.23 1 0
0.43 38.68 1 0
0.49 19.96 1 0
0.44 89.93 1 0
0.43 68.37 1 0
0.48 57.27 1 0
0.65 120.69 1 0
0.49 56.28 1 0
0.58 19.49 1 0
0.49 69.12 1 0
0.57 66.31 1 0
0.68 119.74 1 0
0.31 73.57 1 0
0.46 19.03 1 0
0.51 39.65 1 0
0.65 26.99 1 0
0.42 80.28 1 0
0.88 25.72 1 0
0.47 48.81 1 0
0.45 16.9 1 0
0.59 118.54 1 0
0.56 90.84 1 0
0.43 49.19 1 0
0.48 17.75 1 0
0.67 84.95 1 0
0.72 89.26 1 0
0.53 99.96 1 0
0.68 61.91 1 0
0.54 128.72 1 0
0.74 74.75 1 0
0.58 60.76 1 0
0.41 98.82 1 0
0.55 52.1 1 0
0.71 39.12 1 0
0.55 80.79 1 0
0.68 17.43 1 0
0.41 69.72 1 0
0.38 45.46 1 0
0.41 38.39 1 0
0.43 37.2 1 0
0.4 32.52 1 0
0.62 14.55 1 0
0.53 37.72 1 0
0.77 19.15 1 0
0.57 42.37 1 0
0.34 47.88 1 0
0.44 80.24 1 0
0.52 19.38 1 0
0.59 18.96 1 0
0.84 87.58 1 0
0.7 87.16 1 0
0.58 114.35 1 0
0.55 24.88 1 0
0.28 90.31 1 0
0.45 41.09 1 0
0.49 35.86 1 0
0.56 24.35 1 0
0.45 54.97 1 0
0.31 86.69 1 0
0.31 21.27 1 0
0.52 35.54 1 0
0.69 120.72 1 0
0.48 124.07 1 0
0.77 21.31 1 0
0.85 26.72 1 0
0.5 54.81 1 0
0.9 19.99 1 0
0.36 28.76 1 0
0.4 50.48 1 0
0.68 20.99 1 0
0.54 23.36 1 0
0.42 48.47 1 0
0.58 103.73 1 0
0.47 130.74 1 0
0.45 23.97 1 0
0.34 48.6 1 0
0.44 57.36 1 0
0.48 55.05 1 0
0.61 19.46 1 0
0.51 44.54 1 0
0.57 20.96 1 0
0.24 66.02 1 0
0.65 28.5 1 0
0.75 27.18 1 0
0.37 46.48 1 0
0.47 18.55 1 0
0.27 85.1 1 0
0.48 86.77 1 0
0.45 20.58 1 0
0.61 75.7 1 0
0.53 29.87 1 0
0.59 67.47 1 0
0.59 74.75 1 0
0.59 28.58 1 0
0.56 94.09 1 0
0.74 81.46 1 0
0.53 121.63 1 0
0.64 20.99 1 0
0.68 118.05 1 0
0.54 94.34 1 0
0.73 70.74 1 0
0.43 50.75 1 0
0.75 95.29 1 0
0.68 98.29 1 0
0.64 54.94 1 0
0.82 22.4 1 0
0.24 92.81 1 0
0.45 71.27 1 0
0.28 37.51 1 0
0.51 91.39 1 0
0.46 80.9 1 0
0.64 84.41 1 0
0.53 18.05 1 0
0.59 110.01 1 0
0.56 93.8 1 0
0.82 76.08 1 0
0.66 88.39 1 0
0.7 25.18 1 0
0.73 24.57 1 0
0.53 71.53 1 0
0.63 17.95 1 0
0.46 26.75 1 0
0.48 116.44 1 0
0.51 18.61 1 0
0.79 44.98 1 0
0.58 35.01 1 0
0.84 32.88 1 0
0.85 21.27 1 0
0.33 86.04 1 0
0.64 116.58 1 0
0.57 86.47 1 0
0.69 68.61 1 0
0.49 113.85 1 0
0.69 123.71 1 0
0.57 113.12 1 0
0.53 115.99 1 0
0.46 17.7 1 0
0.43 80.44 1 0
0.64 19.67 1 0
0.47 78.34 1 0
0.49 30.24 1 0
0.75 34.26 1 0
0.84 20.27 1 0
0.75 24.32 1 0
0.8 20.03 1 0
0.58 19.33 1 0
0.58 120.75 1 0
0.69 111.21 1 0
0.54 82.84 1 0
0.67 25.03 1 0
0.37 72.54 1 0
0.4 60.56 1 0
0.48 64.01 1 0
0.32 21.44 1 0
0.56 51.37 1 0
0.45 45.11 1 0
0.34 18.3 1 0
0.53 29.62 1 0
0.43 20.91 1 0
0.39 46.92 1 0
0.35 43.43 1 0
0.52 52.33 1 0
0.36 54.56 1 0
0.55 121.06 1 0
0.59 130.44 1 0
0.58 139.9 1 0
0.66 111.82 1 0
0.62 88.83 1 0
0.45 77.29 1 0
0.49 78.48 1 0
0.51 18.23 1 0
0.66 19.53 1 0
0.71 25.67 1 0
0.58 87.33 1 0
0.51 113.36 1 0
0.5 111.91 1 0
0.43 41.34 1 0
0.62 91.58 1 0
0.56 41.6 1 0
0.57 136.95 1 0
0.52 91.49 1 0
0.65 22.68 1 0
0.7 18.05 1 0
0.46 120.37 1 0
0.61 116.36 1 0
0.5 106.42 1 0
0.62 90.19 1 0
0.61 119.25 1 0
0.75 18.71 1 0
0.73 23.04 1 0
0.49 83.46 1 0
0.69 56.06 1 0
0.66 17.68 1 0
0.59 54.05 1 0
0.54 118.88 1 0
0.63 15.58 1 0
0.68 23.7 1 0
0.59 81.01 1 0
0.63 101.38 1 0
0.53 92.2 1 0
0.56 23.05 1 0
0.55 101.09 1 0
0.54 39.35 1 0
0.39 60.77 1 0
0.41 48.3 1 0
0.57 61.95 1 0
0.47 57.87 1 0
0.42 36.09 1 0
0.43 49.6 1 0
0.41 35.82 1 0
0.42 82.52 1 0
0.44 17.69 1 0
0.39 25.97 1 0
0.55 18.87 1 0
0.45 35.2 1 0
0.42 82.3 1 0
0.44 97.88 1 0
0.29 79.58 1 0
0.38 82.19 1 0
0.46 86.27 1 0
0.53 21.3 1 0
0.48 124.21 1 0
0.44 34.86 1 0
0.5 59.35 1 0
0.57 70.84 1 0
0.62 19.85 1 0
0.58 70.35 1 0
0.52 43.74 1 0
0.73 20.04 1 0
0.49 21.79 1 0
0.54 67.06 1 0
0.68 120.48 1 0
0.57 36.48 1 0
0.52 53.94 1 0
0.51 69.95 1 0
0.59 54.51 1 0
0.66 118.04 1 0
0.67 41.92 1 0
0.52 42.83 1 0
0.34 91.2 1 0
0.49 30.4 1 0
0.89 19.25 1 0
0.67 39.56 1 0
0.75 75.08 1 0
0.83 40.49 1 0
0.84 61.7 1 0
0.79 21.54 1 0
0.67 80.1 1 0
0.51 18.01 1 0
0.42 130.66 1 0
0.61 27.17 1 0
0.64 56.2 1 0
0.57 70.53 1 0
0.56 32.55 1 0
0.52 106.28 1 0
0.61 39.81 1 0
0.79 17.45 1 0
0.61 29.81 1 0
0.39 37.84 1 0
0.43 17.2 1 0
0.45 37.3 1 0
0.31 94.51 1 0
0.43 41.52 1 0
0.42 38.21 1 0
0.5 14.07 1 0
0.36 29.76 1 0
0.56 30.01 1 0
0.52 18.27 1 0
0.51 34.85 1 0
0.45 78.84 1 0
0.5 20.38 1 0
0.55 44.97 1 0
0.69 77.73 1 0
0.57 16.15 1 0
0.69 20.34 1 0
0.59 24.09 1 0
0.54 82.25 1 0
0.59 41.91 1 0
0.75 65.23 1 0
0.71 21.88 1 0
0.45 84.42 1 0
0.75 22.91 1 0
0.62 95.83 1 0
0.76 58.02 1 0
0.64 24.31 1 0
0.5 20.6 1 0
0.52 49.46 1 0
0.52 21.96 1 0
0.6 20.48 1 0
0.63 20.36 1 0
0.5 136.97 1 0
0.44 129.08 1 0
0.46 95.37 1 0
0.51 21.19 1 0
0.52 38.11 1 0
0.47 106.35 1 0
0.52 55.16 1 0
0.51 80.66 1 0
0.43 74.46 1 0
0.5 96.95 1 0
0.47 95.39 1 0
0.77 44.57 1 0
0.73 20.87 1 0
0.87 23.55 1 0
0.52 80.56 1 0
0.79 38.09 1 0
0.83 23.92 1 0
0.61 81.63 1 0
0.56 52.02 1 0
0.71 22.23 1 0
0.77 44.46 1 0
0.48 123.26 1 0
0.75 102.48 1 0
0.5 59.14 1 0
0.82 19.88 1 0
0.44 67.57 1 0
0.71 20.82 1 0
0.7 65.52 1 0
0.48 125.94 1 0
0.62 105.77 1 0
0.77 36.21 1 0
0.76 49.88 1 0
0.48 132.17 1 0
0.51 16.56 1 0
0.44 95.88 1 0
0.56 97.14 1 0
0.71 24.71 1 0
0.62 101.43 1 0
0.35 65.21 1 0
0.37 56.74 1 0
0.43 66.05 1 0
0.4 69.93 1 0
0.35 39.71 1 0
0.38 18.42 1 0
0.45 56.26 1 0
0.53 19.81 1 0
0.5 118.45 1 0
0.52 121.07 1 0
0.51 112.93 1 0
0.5 25.15 1 0
0.54 29.01 1 0
0.63 42.62 1 0
0.52 20.13 1 0
0.58 59.21 1 0
0.57 38.68 1 0
0.5 41.8 1 0
0.8 21.89 1 0
0.44 23.91 1 0
0.5 19.17 1 0
0.38 73.61 1 0
0.56 17.64 1 0
0.55 19.63 1 0
0.63 17.33 1 0
0.53 23.3 1 0
0.37 103.74 1 0
0.46 87.83 1 0
0.48 93.87 1 0
0.35 80.08 1 0
0.46 118.18 1 0
0.46 93.5 1 0
0.52 80.99 1 0
0.64 92.7 1 0
0.26 81.74 1 0
0.43 125.66 1 0
0.62 45.36 1 0
0.66 109.72 1 0
0.55 93.24 1 0
0.68 66.77 1 0
0.8 100.84 1 0
0.45 87.71 1 0
0.5 19.68 1 0
0.51 19.48 1 0
0.5 87.64 1 0
0.6 79.21 1 0
0.62 33.7 1 0
0.49 84.1 1 0
0.56 18.09 1 0
0.66 121.05 1 0
0.57 22.87 1 0
0.7 41.08 1 0
0.53 22.56 1 0
0.43 96.03 1 0
0.46 103.21 1 0
0.61 115.64 1 0
0.46 124.53 1 0
0.6 18.83 1 0
0.41 86.5 1 0
0.62 116.31 1 0
0.49 118.77 1 0
0.43 18.97 1 0
0.69 16.92 1 0
0.4 61.19 1 0
0.51 121.33 1 0
0.44 27.66 1 0
0.43 40.37 1 0
0.44 26.81 1 0
0.42 65.9 1 0
0.72 40.55 1 0
0.4 36.01 1 0
0.49 48.58 1 0
0.47 71.56 1 0
0.53 20.77 1 0
0.51 56.24 1 0
0.5 103.32 1 0
0.56 64.48 1 0
0.56 109.53 1 0
0.44 107.06 1 0
0.64 75.48 1 0
0.57 66.02 1 0
0.54 109.97 1 0
0.37 111.75 1 0
0.56 23.8 1 0
0.5 95.69 1 0
0.44 52.22 1 0
0.48 83.69 1 0
0.62 65.42 1 0
0.55 95.97 1 0
0.31 74.35 1 0
0.37 40.37 1 0
0.48 31.95 1 0
0.55 112.79 1 0
0.42 17.77 1 0
0.65 105.24 1 0
0.77 24.26 1 0
0.59 67.04 1 0
0.78 37.75 1 0
0.65 61.15 1 0
0.82 20.33 1 0
0.81 24.63 1 0
0.74 18.43 1 0
0.43 26.81 1 0
0.67 37.16 1 0
0.67 32.45 1 0
0.74 20.59 1 0
0.34 15.7 1 0
0.31 94.37 1 0
0.32 16.99 1 0
0.31 31.16 1 0
0.32 75.37 1 0
0.66 21.6 1 0
0.52 69.73 1 0
0.55 26.44 1 0
0.46 87.47 1 0
0.5 75.47 1 0
0.56 28.54 1 0
0.55 54.64 1 0
0.56 65.34 1 0
0.5 36.78 1 0
0.58 22.59 1 0
0.62 77.46 1 0
0.6 24.86 1 0
0.49 95.8 1 0
0.47 16.92 1 0
0.49 96.33 1 0
0.46 22.15 1 0
0.51 126.6 1 0
0.43 70.3 1 0
0.62 39.39 1 0
0.53 102.03 1 0
0.65 17.7 1 0
0.58 36.62 1 0
0.5 104.15 1 0
0.52 16.52 1 0
0.54 123.36 1 0
0.53 91.5 1 0
0.72 40.87 1 0
0.57 20.12 1 0
0.31 67.2 1 0
0.71 88.88 1 0
0.67 120 1 0
0.68 87.88 1 0
0.79 100.87 1 0
0.49 71.68 1 0
0.48 66.84 1 0
0.7 84.93 1 0
0.54 39.27 1 0
0.53 33.55 1 0
0.55 45.27 1 0
0.42 43.45 1 0
0.56 41.17 1 0
0.52 57.78 1 0
0.65 32.89 1 0
0.47 42.6 1 0
0.55 16.89 1 0
0.45 75.02 1 0
0.49 59.21 1 0
0.35 40.91 1 0
0.49 83.52 1 0
0.54 30.02 1 0
0.42 37.05 1 0
0.41 99.71 1 0
0.66 40.26 1 0
0.56 51.34 1 0
0.56 20.74 1 0
0.44 99.57 1 0
0.55 67.01 1 0
0.51 38.73 1 0
0.57 59.92 1 0
0.63 19.59 1 0
0.52 21.2 1 0
0.54 75.39 1 0
0.41 48.82 1 0
0.61 35.64 1 0
0.49 69.31 1 0
0.59 83.8 1 0
0.49 52.77 1 0
0.52 19.72 1 0
0.57 18.14 1 0
0.53 55.5 1 0
0.74 63.49 1 0
0.5 19.23 1 0
0.44 72.03 1 0
0.72 48.89 1 0
0.77 37.31 1 0
0.53 79.98 1 0
0.72 20.21 1 0
0.48 36.34 1 0
0.77 21.01 1 0
0.47 38.15 1 0
0.44 78.67 1 0
0.42 20.88 1 0
0.44 52.39 1 0
0.44 58.07 1 0
0.44 51.65 1 0
0.76 22.53 1 0
0.74 22.04 1 0
0.67 58.6 1 0
0.57 17.86 1 0
0.8 23.87 1 0
0.64 108.74 1 0
0.64 43.48 1 0
0.56 98.55 1 0
0.69 94.08 1 0
0.66 120.35 1 0
0.51 99.73 1 0
0.44 104.18 1 0
0.79 71.56 1 0
0.71 18.78 1 0
0.85 22.37 1 0
0.67 39.29 1 0
0.75 21.03 1 0
0.74 39.59 1 0
0.81 60.8 1 0
0.82 51.88 1 0
0.67 67.42 1 0
0.66 38.34 1 0
0.64 17.16 1 0
0.69 27.91 1 0
0.56 132.33 1 0
0.67 23.47 1 0
0.74 36.82 1 0
0.53 62.95 1 0
0.45 18.69 1 0
0.47 42.74 1 0
0.52 44.42 1 0
0.53 19.55 1 0
0.73 54.6 1 0
0.5 55.94 1 0
0.47 38.61 1 0
0.41 20.8 1 0
0.43 104.65 1 0
0.78 43.51 1 0
0.81 19 1 0
0.76 31.24 1 0
0.86 31.57 1 0
0.67 53.13 1 0
0.47 58.51 1 0
0.58 67.41 1 0
0.63 60.48 1 0
0.5 88.33 1 0
0.73 41.44 1 0
0.52 128.16 1 0
0.59 62.57 1 0
0.45 21.21 1 0
0.74 112.41 1 0
0.69 18.5 1 0
0.5 42.66 1 0
0.56 118.48 1 0
0.5 99.46 1 0
0.39 89.39 1 0
0.47 86.7 1 0
0.37 116.82 1 0
0.4 78.95 1 0
0.41 79.42 1 0
0.39 40.88 1 0
0.37 23.2 1 0
0.37 56.26 1 0
0.41 23.04 1 0
0.41 18.65 1 0
0.43 109.03 1 0
0.59 55.25 1 0
0.59 84.72 1 0
0.49 42.69 1 0
0.5 103.89 1 0
0.53 59.59 1 0
0.44 73.24 1 0
0.52 138.41 1 0
0.51 65.68 1 0
0.66 21.75 1 0
0.73 55.05 1 0
0.62 88.58 1 0
0.67 95.8 1 0
0.69 84.27 1 0
0.68 30.09 1 0
0.68 94.85 1 0
0.67 89.67 1 0
0.75 102.52 1 0
0.55 89.17 1 0
0.46 86 1 0
0.49 84 1 0
0.4 59.95 1 0
0.57 19.35 1 0
0.51 25.22 1 0
0.28 103.12 1 0
0.52 42.33 1 0
0.5 84.81 1 0
0.42 55.11 1 0
0.46 71.63 1 0
0.65 56.15 1 0
0.6 122.92 1 0
0.63 24.59 1 0
0.71 18.3 1 0
0.53 31.66 1 0
0.61 22.65 1 0
0.67 112.8 1 0
0.43 98.39 1 0
0.45 76.33 1 0
0.62 89.94 1 0
0.51 75.89 1 0
0.43 64.61 1 0
0.49 66.92 1 0
0.44 61.78 1 0
0.55 22.03 1 0
0.47 19.89 1 0
0.5 50.89 1 0
0.42 125.72 1 0
0.4 101.6 1 0
0.42 133.12 1 0
0.43 96.55 1 0
0.83 52.69 1 0
0.86 28.04 1 0
0.8 43.55 1 0
0.78 47.89 1 0
0.7 43.45 1 0
0.59 118.87 1 0
0.77 50.56 1 0
0.75 65.15 1 0
0.63 34.71 1 0
0.61 21.95 1 0
0.8 56.04 1 0
0.75 21.13 1 0
0.74 19.23 1 0
0.32 72.91 1 0
0.65 84.54 1 0
0.63 87.69 1 0
0.69 20.6 1 0
0.7 99.7 1 0
0.62 88.04 1 0
0.74 50.26 1 0
0.67 18.14 1 0
0.64 88.1 1 0
0.55 32.41 1 0
0.59 112.24 1 0
0.69 100.68 1 0
0.53 110.7 1 0
0.44 134.32 1 0
0.71 15.44 1 0
0.58 29.17 1 0
0.69 28.41 1 0
0.57 38.69 1 0
0.56 111.3 1 0
0.61 98.95 1 0
0.66 28.03 1 0
0.38 80.02 1 0
0.47 20.66 1 0
0.56 85.31 1 0
0.6 125.35 1 0
0.59 95.93 1 0
0.86 21.55 1 0
0.3 86.68 1 0
0.33 135.6 1 0
0.27 54.46 1 0
0.32 49.24 1 0
0.39 103.99 1 0
0.35 50.32 1 0
0.45 82.48 1 0
0.5 19.84 1 0
0.7 92.49 1 0
0.66 19.38 1 0
0.56 91.61 1 0
0.49 24.69 1 0
0.47 103.6 1 0
0.62 55.44 1 0
0.66 16.72 1 0
0.72 23.57 1 0
0.34 20.95 1 0
0.71 23.57 1 0
0.47 35.97 1 0
0.46 101.2 1 0
0.56 28.32 1 0
0.63 17.78 1 0
0.45 124.46 1 0
0.46 19.71 1 0
0.33 93.7 1 0
0.42 16.68 1 0
0.35 54.14 1 0
0.33 18.87 1 0
0.32 97.33 1 0
0.23 73.04 1 0
0.23 36.11 1 0
0.32 51.27 1 0
0.33 44.67 1 0
0.22 84.7 1 0
0.32 108.56 1 0
0.43 32.66 1 0
0.39 77.58 1 0
0.72 105.2 1 0
0.72 103.29 1 0
0.62 29.71 1 0
0.38 69.86 1 0
0.6 18.48 1 0
0.54 42.75 1 0
0.66 26.8 1 0
0.56 106.33 1 0
0.61 31.58 1 0
0.42 101.41 1 0
0.53 87.08 1 0
0.53 103.11 0 0
0.64 40.75 0 0
0.73 58.33 0 0
0.43 41.72 0 0
0.82 23.34 0 0
0.64 59.78 0 0
0.68 14.11 0 0
0.32 33.26 0 0
0.65 91.03 0 0
0.83 35.91 0 0
0.7 86.64 0 0
0.46 84.98 0 0
0.32 60.69 0 0
0.32 108.55 0 0
0.47 71.98 0 0
0.58 39.96 0 0
0.47 74.13 0 0
0.36 63.16 0 0
0.64 71.53 0 0
0.65 82.25 0 0
0.87 38.31 0 0
0.69 102.04 0 0
0.46 28.87 0 0
0.34 45.95 0 0
0.63 126.03 0 0
0.48 54.84 0 0
0.53 117.9 0 0
0.55 121.38 0 0
0.52 35.28 0 0
0.59 83.03 0 0
0.65 43.86 0 0
0.48 51.07 0 0
0.49 34.33 0 0
0.64 20.13 0 0
0.32 49.59 0 0
0.33 75.17 0 0
0.47 17.68 0 0
0.67 57.04 0 0
0.58 29.36 0 0
0.7 32.11 0 0
0.49 22.07 0 0
0.66 74.66 0 0
0.61 27.87 0 0
0.38 21.02 0 0
0.43 37.87 0 0
0.54 40.18 0 0
0.5 19.03 0 0
0.68 32.33 0 0
0.74 124.67 0 0
0.72 71.07 0 0
0.49 38.53 0 0
0.68 75.29 0 0
0.31 124.91 0 0
0.61 59.92 0 0
0.72 17.48 0 0
0.85 45.7 0 0
0.72 83.73 0 0
0.61 18.59 0 0
0.59 107.36 0 0
0.47 33.86 0 0
0.5 115.15 0 0
0.58 96.94 0 0
0.68 59.87 0 0
0.52 99.83 0 0
0.53 33.36 0 0
0.52 55.25 0 0
0.64 19.11 0 0
0.83 19.59 0 0
0.45 29.16 0 0
0.77 22.05 0 0
0.51 30.27 0 0
0.67 57.01 0 0
0.87 69.82 0 0
0.72 114.06 0 0
0.63 43.08 0 0
0.51 74.24 0 0
0.88 45.92 0 0
0.67 83.65 0 0
0.56 21.26 0 0
0.72 84.2 0 0
0.62 81.58 0 0
0.63 72.7 0 0
0.64 123.21 0 0
0.63 68.25 0 0
0.44 50.12 0 0
0.6 21.09 0 0
0.67 19.96 0 0
0.43 38.59 0 0
0.62 54.08 0 0
0.78 57.27 0 0
0.53 22.41 0 0
0.54 22.6 0 0
0.76 120.69 0 0
0.31 58.84 0 0
0.53 24.04 0 0
0.61 18.4 0 0
0.69 19.49 0 0
0.51 51.68 0 0
0.5 19.16 0 0
0.63 43.68 0 0
0.68 66.31 0 0
0.51 18.18 0 0
0.55 78.85 0 0
0.55 34.94 0 0
0.54 23.76 0 0
0.51 16.9 0 0
0.74 60.38 0 0
0.55 82.11 0 0
0.69 19.74 0 0
0.66 115.76 0 0
0.73 119.94 0 0
0.79 118.54 0 0
0.53 17.75 0 0
0.51 71.64 0 0
0.67 64.71 0 0
0.7 108.59 0 0
0.43 17.31 0 0
0.62 74.75 0 0
0.62 37.68 0 0
0.66 39.12 0 0
0.78 17.43 0 0
0.6 69.72 0 0
0.57 96.08 0 0
0.41 38.39 0 0
0.49 52.7 0 0
0.56 28.05 0 0
0.66 14.55 0 0
0.73 51.12 0 0
0.76 19.15 0 0
0.46 52.93 0 0
0.45 79.98 0 0
0.69 19.38 0 0
0.71 124.47 0 0
0.74 53.5 0 0
0.81 87.58 0 0
0.76 87.16 0 0
0.7 82.3 0 0
0.64 63.32 0 0
0.47 24.35 0 0
0.65 18.54 0 0
0.55 18.85 0 0
0.39 54.71 0 0
0.46 106.5 0 0
0.4 65.57 0 0
0.63 54.6 0 0
0.54 40.45 0 0
0.57 67.67 0 0
0.68 21.27 0 0
0.4 35.54 0 0
0.4 105.6 0 0
0.46 120.72 0 0
0.46 64.59 0 0
0.61 21.31 0 0
0.42 26.72 0 0
0.82 19.99 0 0
0.43 19.15 0 0
0.55 20.99 0 0
0.7 91.06 0 0
0.65 104.87 0 0
0.75 103.73 0 0
0.43 61.25 0 0
0.63 52.8 0 0
0.75 97.5 0 0
0.53 59.7 0 0
0.6 87.79 0 0
0.32 67.66 0 0
0.75 55.05 0 0
0.66 19.46 0 0
0.38 27.4 0 0
0.49 28.5 0 0
0.56 36.87 0 0
0.36 32.55 0 0
0.46 43.37 0 0
0.81 27.18 0 0
0.57 18.55 0 0
0.51 56.42 0 0
0.73 20.58 0 0
0.51 59.18 0 0
0.52 94.16 0 0
0.61 74.75 0 0
0.43 24.77 0 0
0.47 137.06 0 0
0.44 140.91 0 0
0.75 94.09 0 0
0.72 81.46 0 0
0.52 98.13 0 0
0.57 24.58 0 0
0.57 61.29 0 0
0.65 118.05 0 0
0.51 94.34 0 0
0.51 70.74 0 0
0.6 50.75 0 0
0.49 76.59 0 0
0.52 22.4 0 0
0.32 70.63 0 0
0.66 115.06 0 0
0.63 82.74 0 0
0.6 95.83 0 0
0.75 18.05 0 0
0.69 76.08 0 0
0.53 88.39 0 0
0.56 25.18 0 0
0.47 90.87 0 0
0.4 44.56 0 0
0.71 17.95 0 0
0.65 50.74 0 0
0.48 71.88 0 0
0.55 18.61 0 0
0.81 35.33 0 0
0.67 79.1 0 0
0.48 38.91 0 0
0.54 21.71 0 0
0.8 20.18 0 0
0.78 35.01 0 0
0.72 32.88 0 0
0.57 21.27 0 0
0.77 61.92 0 0
0.51 49.85 0 0
0.47 116.58 0 0
0.48 88.13 0 0
0.5 112.49 0 0
0.6 60 0 0
0.44 60.55 0 0
0.47 108.14 0 0
0.53 86.38 0 0
0.71 20.27 0 0
0.66 23.53 0 0
0.78 24.32 0 0
0.69 20.03 0 0
0.6 19.33 0 0
0.49 33.8 0 0
0.55 25.03 0 0
0.51 72.54 0 0
0.54 18.97 0 0
0.62 51.37 0 0
0.55 18.3 0 0
0.49 80.29 0 0
0.3 107.19 0 0
0.59 23.38 0 0
0.53 35.36 0 0
0.48 30.81 0 0
0.48 21.03 0 0
0.48 59.71 0 0
0.59 76.47 0 0
0.42 92.06 0 0
0.4 21.64 0 0
0.56 59.81 0 0
0.7 108.11 0 0
0.49 87.62 0 0
0.61 52.52 0 0
0.52 71.68 0 0
0.68 33.36 0 0
0.81 23.03 0 0
0.57 126.43 0 0
0.77 69.51 0 0
0.63 92.64 0 0
0.58 39.88 0 0
0.64 87.1 0 0
0.72 50.72 0 0
0.72 19.53 0 0
0.59 49.47 0 0
0.42 61.52 0 0
0.75 55.9 0 0
0.75 38.86 0 0
0.5 61.86 0 0
0.57 119.7 0 0
0.52 18.05 0 0
0.65 116.36 0 0
0.44 84.28 0 0
0.4 67.3 0 0
0.38 71.74 0 0
0.76 90.19 0 0
0.74 18.71 0 0
0.81 62.07 0 0
0.79 23.04 0 0
0.76 66.15 0 0
0.64 17.68 0 0
0.65 47.25 0 0
0.68 23.7 0 0
0.77 81.01 0 0
0.54 51.44 0 0
0.6 48.3 0 0
0.67 42.31 0 0
0.82 61.95 0 0
0.57 40.61 0 0
0.53 86.94 0 0
0.62 71.33 0 0
0.45 54.17 0 0
0.76 57.87 0 0
0.82 50.92 0 0
0.38 30.69 0 0
0.54 57.75 0 0
0.55 35.82 0 0
0.75 17.69 0 0
0.79 18.87 0 0
0.56 19.42 0 0
0.41 47.48 0 0
0.46 18.02 0 0
0.37 127.55 0 0
0.46 63.33 0 0
0.78 23.44 0 0
0.7 77.48 0 0
0.69 120.01 0 0
0.56 79.64 0 0
0.54 68.12 0 0
0.48 97.75 0 0
0.58 57.35 0 0
0.76 20.04 0 0
0.7 120.48 0 0
0.64 118.93 0 0
0.79 36.48 0 0
0.58 19.57 0 0
0.74 69.95 0 0
0.63 29.81 0 0
0.66 118.04 0 0
0.83 41.92 0 0
0.58 103.49 0 0
0.44 19.29 0 0
0.56 19.42 0 0
0.42 90.13 0 0
0.43 26.48 0 0
0.48 75.64 0 0
0.79 19.25 0 0
0.49 75.08 0 0
0.46 24.49 0 0
0.68 61.7 0 0
0.66 94.11 0 0
0.56 120.25 0 0
0.66 18.01 0 0
0.83 84.92 0 0
0.74 67.67 0 0
0.54 20.35 0 0
0.63 27.17 0 0
0.87 56.2 0 0
0.67 116.18 0 0
0.54 32.55 0 0
0.73 39.81 0 0
0.69 95.8 0 0
0.8 17.45 0 0
0.56 29.81 0 0
0.48 49.33 0 0
0.65 42.54 0 0
0.63 53.89 0 0
0.73 17.2 0 0
0.41 41.52 0 0
0.51 58.4 0 0
0.59 14.07 0 0
0.64 31.15 0 0
0.6 30.01 0 0
0.65 18.27 0 0
0.67 69.62 0 0
0.56 121.94 0 0
0.84 61.18 0 0
0.73 78.34 0 0
0.82 20.38 0 0
0.65 107.89 0 0
0.87 44.97 0 0
0.57 66.56 0 0
0.82 77.73 0 0
0.66 80.27 0 0
0.67 60.78 0 0
0.81 20.34 0 0
0.51 24.82 0 0
0.68 24.09 0 0
0.7 41.91 0 0
0.48 21.88 0 0
0.55 58.02 0 0
0.37 85.97 0 0
0.71 24.31 0 0
0.6 20.6 0 0
0.52 106.04 0 0
0.67 21.96 0 0
0.78 20.48 0 0
0.63 20.36 0 0
0.57 39.14 0 0
0.58 71.64 0 0
0.62 122.85 0 0
0.65 90.57 0 0
0.65 83.42 0 0
0.56 19.85 0 0
0.68 91.72 0 0
0.7 55.16 0 0
0.68 96.05 0 0
0.68 46.06 0 0
0.61 20.63 0 0
0.57 78.91 0 0
0.83 60.14 0 0
0.45 116.71 0 0
0.69 56.01 0 0
0.56 71.95 0 0
0.48 61.16 0 0
0.7 23.55 0 0
0.45 38.09 0 0
0.5 23.92 0 0
0.55 44.46 0 0
0.58 39.34 0 0
0.75 102.48 0 0
0.66 52.47 0 0
0.33 20.83 0 0
0.51 31.72 0 0
0.64 119.75 0 0
0.64 51.88 0 0
0.64 87.06 0 0
0.62 64.36 0 0
0.68 84.4 0 0
0.65 85.58 0 0
0.31 87.7 0 0
0.7 18.75 0 0
0.43 30.11 0 0
0.71 34.69 0 0
0.72 24.71 0 0
0.61 52.69 0 0
0.61 56.74 0 0
0.6 66.05 0 0
0.64 69.93 0 0
0.51 19.24 0 0
0.58 63.81 0 0
0.68 18.42 0 0
0.62 21.22 0 0
0.69 19.81 0 0
0.68 97.64 0 0
0.62 118.45 0 0
0.75 113.28 0 0
0.61 18.57 0 0
0.68 121.39 0 0
0.57 29.01 0 0
0.86 21.89 0 0
0.65 60.05 0 0
0.56 18.05 0 0
0.53 101 0 0
0.33 23.91 0 0
0.43 19.17 0 0
0.47 42.42 0 0
0.53 17.64 0 0
0.5 19.63 0 0
0.56 17.33 0 0
0.38 68.54 0 0
0.53 97.26 0 0
0.46 110.1 0 0
0.58 71.04 0 0
0.59 69.6 0 0
0.5 44.72 0 0
0.45 92.77 0 0
0.47 65.52 0 0
0.72 16.17 0 0
0.68 124.54 0 0
0.69 122.79 0 0
0.72 64.05 0 0
0.65 79.64 0 0
0.57 61.02 0 0
0.62 97.36 0 0
0.85 19.68 0 0
0.68 90.9 0 0
0.78 19.48 0 0
0.47 91.16 0 0
0.49 74.03 0 0
0.68 103.48 0 0
0.79 19.53 0 0
0.58 55.54 0 0
0.73 15.58 0 0
0.51 41.08 0 0
0.69 115.53 0 0
0.58 89.68 0 0
0.55 111.63 0 0
0.64 18.83 0 0
0.39 86.5 0 0
0.53 95.6 0 0
0.8 16.92 0 0
0.56 38.13 0 0
0.49 112.73 0 0
0.37 56.71 0 0
0.53 55.12 0 0
0.53 22.83 0 0
0.65 18.75 0 0
0.55 40.55 0 0
0.48 20.77 0 0
0.59 53.77 0 0
0.65 101.99 0 0
0.8 65.07 0 0
0.64 19.48 0 0
0.48 69.1 0 0
0.5 55.26 0 0
0.5 62.76 0 0
0.68 35.5 0 0
0.54 95.97 0 0
0.51 115.96 0 0
0.45 19.78 0 0
0.61 112.79 0 0
0.59 17.77 0 0
0.46 54.31 0 0
0.74 105.24 0 0
0.5 24.26 0 0
0.5 37.75 0 0
0.7 18.43 0 0
0.42 79.7 0 0
0.5 76.36 0 0
0.64 32.45 0 0
0.55 20.59 0 0
0.27 62.36 0 0
0.31 75.09 0 0
0.3 29.65 0 0
0.31 35.49 0 0
0.83 21.6 0 0
0.61 79.73 0 0
0.73 38.33 0 0
0.69 69.73 0 0
0.69 26.44 0 0
0.63 75.47 0 0
0.54 23.98 0 0
0.65 35.57 0 0
0.67 65.34 0 0
0.67 22.59 0 0
0.58 55.36 0 0
0.76 40.63 0 0
0.68 111.82 0 0
0.82 21.83 0 0
0.87 24.86 0 0
0.64 69.74 0 0
0.55 26.35 0 0
0.64 71.54 0 0
0.64 16.92 0 0
0.47 66.15 0 0
0.65 39.39 0 0
0.71 35.43 0 0
0.74 17.7 0 0
0.6 98.52 0 0
0.72 76.21 0 0
0.64 86.41 0 0
0.72 36.62 0 0
0.77 16.52 0 0
0.64 73.63 0 0
0.5 85.8 0 0
0.58 48.3 0 0
0.65 81.58 0 0
0.6 111.28 0 0
0.89 40.87 0 0
0.65 71.31 0 0
0.5 131.64 0 0
0.77 88.88 0 0
0.49 55.23 0 0
0.67 51.05 0 0
0.55 132.81 0 0
0.67 87.88 0 0
0.46 122.08 0 0
0.53 84.93 0 0
0.71 39.27 0 0
0.69 21.57 0 0
0.71 45.27 0 0
0.62 57.78 0 0
0.73 18.05 0 0
0.68 109.23 0 0
0.67 86.4 0 0
0.73 95.71 0 0
0.75 37.86 0 0
0.72 75.12 0 0
0.72 17.64 0 0
0.73 42.6 0 0
0.73 16.89 0 0
0.66 90.12 0 0
0.62 111.99 0 0
0.67 49.68 0 0
0.81 63.91 0 0
0.65 141.62 0 0
0.6 79.25 0 0
0.71 59.21 0 0
0.5 18.31 0 0
0.58 54.03 0 0
0.53 109.9 0 0
0.54 53.53 0 0
0.52 70.14 0 0
0.54 123.77 0 0
0.51 99.45 0 0
0.49 115.92 0 0
0.69 66.35 0 0
0.63 20.94 0 0
0.74 20.74 0 0
0.72 67.01 0 0
0.58 113.12 0 0
0.46 62.36 0 0
0.64 98.16 0 0
0.64 42.25 0 0
0.69 60.25 0 0
0.66 75.39 0 0
0.79 48.82 0 0
0.75 35.64 0 0
0.63 83.8 0 0
0.7 40.87 0 0
0.84 19.72 0 0
0.71 78.67 0 0
0.72 18.14 0 0
0.78 55.5 0 0
0.5 75.89 0 0
0.58 20.45 0 0
0.51 57.16 0 0
0.46 54.45 0 0
0.57 81.59 0 0
0.4 33.05 0 0
0.41 79.01 0 0
0.32 48.71 0 0
0.39 20.14 0 0
0.83 22.53 0 0
0.76 56.19 0 0
0.65 22.04 0 0
0.58 23.87 0 0
0.5 27.03 0 0
0.59 55.95 0 0
0.54 99.73 0 0
0.66 21.33 0 0
0.57 71.56 0 0
0.66 18.78 0 0
0.41 39.29 0 0
0.56 60.8 0 0
0.47 20.06 0 0
0.61 51.88 0 0
0.6 67.42 0 0
0.51 30.01 0 0
0.47 57.85 0 0
0.4 38.34 0 0
0.51 55.25 0 0
0.56 30.81 0 0
0.5 36.82 0 0
0.54 18.76 0 0
0.55 22.43 0 0
0.5 46.82 0 0
0.52 62.95 0 0
0.66 42.74 0 0
0.49 44.42 0 0
0.56 19.55 0 0
0.84 54.6 0 0
0.67 42.14 0 0
0.55 21.71 0 0
0.49 18.98 0 0
0.73 27.42 0 0
0.81 21.92 0 0
0.69 54.23 0 0
0.8 19 0 0
0.53 69.68 0 0
0.66 31.24 0 0
0.64 44.01 0 0
0.9 31.57 0 0
0.5 40.84 0 0
0.81 23.38 0 0
0.64 40.59 0 0
0.65 40.07 0 0
0.54 56.01 0 0
0.51 43.69 0 0
0.67 41.33 0 0
0.65 40 0 0
0.69 62.57 0 0
0.77 21.21 0 0
0.66 33.31 0 0
0.83 112.41 0 0
0.7 51.25 0 0
0.82 18.5 0 0
0.64 74.26 0 0
0.66 115.37 0 0
0.74 118.48 0 0
0.56 68.6 0 0
0.62 56.47 0 0
0.5 38.53 0 0
0.48 93.22 0 0
0.65 86.7 0 0
0.52 74.59 0 0
0.55 91.52 0 0
0.67 23.2 0 0
0.42 25.67 0 0
0.42 23.04 0 0
0.5 68.35 0 0
0.73 18.65 0 0
0.48 23.09 0 0
0.51 32.58 0 0
0.52 59.59 0 0
0.53 106.56 0 0
0.69 19.05 0 0
0.71 68.97 0 0
0.71 21.75 0 0
0.66 68.73 0 0
0.82 19.86 0 0
0.6 36.78 0 0
0.67 55.05 0 0
0.7 88.58 0 0
0.56 97.83 0 0
0.83 57.58 0 0
0.73 84.27 0 0
0.63 19.6 0 0
0.71 61.82 0 0
0.58 81.23 0 0
0.75 94.85 0 0
0.77 102.52 0 0
0.73 116.38 0 0
0.75 89.17 0 0
0.7 86 0 0
0.37 76.09 0 0
0.7 102.88 0 0
0.65 20.78 0 0
0.75 19.35 0 0
0.5 66.93 0 0
0.59 84.81 0 0
0.56 56.72 0 0
0.64 20.84 0 0
0.71 102.26 0 0
0.82 122.95 0 0
0.69 36.36 0 0
0.52 112.51 0 0
0.78 101.28 0 0
0.75 31.6 0 0
0.74 56.15 0 0
0.7 122.92 0 0
0.71 24.59 0 0
0.73 22.65 0 0
0.66 82.6 0 0
0.65 60.57 0 0
0.66 58.82 0 0
0.65 38.07 0 0
0.66 53.85 0 0
0.7 66.92 0 0
0.64 54.3 0 0
0.79 43.7 0 0
0.45 22.03 0 0
0.43 116.06 0 0
0.39 125.72 0 0
0.42 88.1 0 0
0.4 56.36 0 0
0.46 87.17 0 0
0.54 33.52 0 0
0.46 52.69 0 0
0.55 43.07 0 0
0.48 50.56 0 0
0.48 21.95 0 0
0.77 56.04 0 0
0.54 21.13 0 0
0.57 84.54 0 0
0.52 74.39 0 0
0.64 91.95 0 0
0.56 99.7 0 0
0.57 104.06 0 0
0.74 50.26 0 0
0.38 94.39 0 0
0.59 96.42 0 0
0.61 32.41 0 0
0.65 94.64 0 0
0.69 117.67 0 0
0.74 100.68 0 0
0.77 110.7 0 0
0.52 74 0 0
0.57 94.08 0 0
0.48 90.93 0 0
0.86 15.44 0 0
0.57 29.17 0 0
0.78 28.03 0 0
0.71 20.66 0 0
0.74 75.25 0 0
0.67 85.74 0 0
0.3 53.91 0 0
0.53 74.51 0 0
0.72 21.55 0 0
0.54 81.25 0 0
0.51 111.98 0 0
0.56 60.35 0 0
0.45 21.71 0 0
0.51 113.3 0 0
0.5 120.66 0 0
0.79 19.84 0 0
0.65 64.64 0 0
0.67 84.18 0 0
0.51 76.7 0 0
0.74 93.71 0 0
0.61 18.33 0 0
0.64 96.15 0 0
0.39 14.91 0 0
0.67 100.46 0 0
0.52 23.57 0 0
0.55 20.95 0 0
0.4 71.16 0 0
0.49 17.15 0 0
0.56 17.78 0 0
0.45 16.68 0 0
0.49 18.87 0 0
0.51 78.59 0 0
0.54 24.6 0 0
0.5 24.2 0 0
0.62 48.91 0 0
0.6 70.69 0 0
0.6 47.02 0 0
0.72 16.51 0 0
0.56 92.13 0 0
0.59 29.19 0 0
0.36 63.79 0 0
0.7 16.57 0 0
0.48 77.58 0 0
0.67 105.2 0 0
0.52 69.86 0 0
0.55 18.48 0 0
0.55 59.13 0 0
0.57 87.97 0 0
0.62 26.8 0 0
0.81 87.08 0 0
0.64 115.94 1 0
0.66 40.75 1 0
0.47 119.72 1 0
0.56 60.69 1 0
0.62 65.29 1 0
0.73 40.61 1 0
0.64 23.34 1 0
0.41 28.11 1 0
0.8 14.11 1 0
0.67 108.84 1 0
0.67 44.71 1 0
0.69 93.03 1 0
0.73 86.64 1 0
0.65 84.98 1 0
0.35 89.8 1 0
0.55 71.98 1 0
0.42 58.7 1 0
0.47 66.63 1 0
0.55 72.72 1 0
0.71 101.96 1 0
0.66 106.6 1 0
0.4 64.77 1 0
0.61 113.49 1 0
0.63 38.93 1 0
0.66 71.53 1 0
0.69 53.12 1 0
0.4 74.04 1 0
0.62 54.84 1 0
0.53 124.44 1 0
0.52 22.66 1 0
0.55 21.56 1 0
0.59 85.95 1 0
0.44 50.74 1 0
0.63 20.13 1 0
0.6 57.04 1 0
0.31 65.32 1 0
0.72 32.11 1 0
0.4 37.87 1 0
0.4 77.56 1 0
0.68 76.44 1 0
0.66 53 1 0
0.52 23.01 1 0
0.68 19.14 1 0
0.32 89.99 1 0
0.48 130.74 1 0
0.66 41.51 1 0
0.58 45.7 1 0
0.61 18.59 1 0
0.41 38.88 1 0
0.53 116.79 1 0
0.5 111.82 1 0
0.44 125.02 1 0
0.72 19.59 1 0
0.8 22.05 1 0
0.49 71.43 1 0
0.67 80.15 1 0
0.55 57.01 1 0
0.8 69.82 1 0
0.74 114.06 1 0
0.49 45.92 1 0
0.75 83.65 1 0
0.74 21.26 1 0
0.66 72.78 1 0
0.66 84.2 1 0
0.74 62.99 1 0
0.52 72.23 1 0
0.35 70.9 1 0
0.54 19.96 1 0
0.49 99.52 1 0
0.55 56.12 1 0
0.56 56.74 1 0
0.37 37.78 1 0
0.38 56.86 1 0
0.35 41.68 1 0
0.78 24.04 1 0
0.56 69.12 1 0
0.42 19.16 1 0
0.54 91.44 1 0
0.65 119.74 1 0
0.8 26.99 1 0
0.66 32.42 1 0
0.68 34.94 1 0
0.65 25.72 1 0
0.4 35.63 1 0
0.43 79.15 1 0
0.76 17.75 1 0
0.43 54.61 1 0
0.7 20.76 1 0
0.68 64.71 1 0
0.59 47.12 1 0
0.49 17.31 1 0
0.58 112.56 1 0
0.58 50.96 1 0
0.39 98.82 1 0
0.51 40.13 1 0
0.74 17.43 1 0
0.5 70.19 1 0
0.57 23.92 1 0
0.44 59.16 1 0
0.5 65.88 1 0
0.41 84.98 1 0
0.52 87.7 1 0
0.55 14.55 1 0
0.66 49.15 1 0
0.69 51.12 1 0
0.69 48.38 1 0
0.34 52.93 1 0
0.65 47.68 1 0
0.6 19.72 1 0
0.38 64.76 1 0
0.41 69.69 1 0
0.29 108.04 1 0
0.69 53.5 1 0
0.73 87.58 1 0
0.57 77.45 1 0
0.76 87.16 1 0
0.65 82.3 1 0
0.69 121.54 1 0
0.65 79.48 1 0
0.8 19.81 1 0
0.49 24.35 1 0
0.55 18.54 1 0
0.38 59.75 1 0
0.67 35.41 1 0
0.72 57.11 1 0
0.66 99.85 1 0
0.67 63.27 1 0
0.32 72.85 1 0
0.32 21.27 1 0
0.31 94.81 1 0
0.5 21.3 1 0
0.55 100.1 1 0
0.59 120.72 1 0
0.69 49.57 1 0
0.67 39.04 1 0
0.75 21.31 1 0
0.65 26.72 1 0
0.84 19.99 1 0
0.42 19.15 1 0
0.81 20.99 1 0
0.73 23.36 1 0
0.46 69.09 1 0
0.66 105.09 1 0
0.37 57.39 1 0
0.46 78.45 1 0
0.43 22.71 1 0
0.56 17.25 1 0
0.67 106.63 1 0
0.69 105.74 1 0
0.76 90.47 1 0
0.82 19.46 1 0
0.62 44.54 1 0
0.71 59.03 1 0
0.3 36.46 1 0
0.56 20.58 1 0
0.65 59.18 1 0
0.5 29.87 1 0
0.59 74.75 1 0
0.51 51.03 1 0
0.43 24.77 1 0
0.52 49.36 1 0
0.59 81.46 1 0
0.67 24.58 1 0
0.73 20.99 1 0
0.71 61.29 1 0
0.68 118.05 1 0
0.77 19.51 1 0
0.75 70.74 1 0
0.58 103.26 1 0
0.5 50.75 1 0
0.72 76.59 1 0
0.69 82.89 1 0
0.38 74.24 1 0
0.43 69.79 1 0
0.43 96.4 1 0
0.6 77.12 1 0
0.6 75.55 1 0
0.71 18.05 1 0
0.67 93.44 1 0
0.62 44.2 1 0
0.59 35.04 1 0
0.74 57.99 1 0
0.57 84.74 1 0
0.65 95.25 1 0
0.64 135.61 1 0
0.69 88.68 1 0
0.65 35.33 1 0
0.46 21.71 1 0
0.74 32.88 1 0
0.65 36.38 1 0
0.71 21.27 1 0
0.53 61.92 1 0
0.65 109.96 1 0
0.74 18.16 1 0
0.67 78.25 1 0
0.42 80.06 1 0
0.7 112.49 1 0
0.41 113.12 1 0
0.36 17.7 1 0
0.31 78.34 1 0
0.77 20.27 1 0
0.79 23.53 1 0
0.75 24.32 1 0
0.87 20.03 1 0
0.8 19.33 1 0
0.62 102.7 1 0
0.39 92.3 1 0
0.7 111.21 1 0
0.44 64.37 1 0
0.32 79.8 1 0
0.74 33.8 1 0
0.59 82.84 1 0
0.7 25.03 1 0
0.47 72.64 1 0
0.4 51.37 1 0
0.29 67.77 1 0
0.3 71.6 1 0
0.54 55.55 1 0
0.47 20.05 1 0
0.4 59.71 1 0
0.44 27.28 1 0
0.27 55.74 1 0
0.58 108.11 1 0
0.48 87 1 0
0.68 21.62 1 0
0.57 61.56 1 0
0.59 65.87 1 0
0.68 39.88 1 0
0.44 87.1 1 0
0.46 95.86 1 0
0.59 51.61 1 0
0.61 62.78 1 0
0.64 19.53 1 0
0.41 69.06 1 0
0.41 82.58 1 0
0.57 65.27 1 0
0.75 55.9 1 0
0.78 75.55 1 0
0.79 21.02 1 0
0.48 127.61 1 0
0.6 104.52 1 0
0.5 61.86 1 0
0.69 98.6 1 0
0.67 22.15 1 0
0.49 62.14 1 0
0.38 57.08 1 0
0.44 64.48 1 0
0.52 17.4 1 0
0.49 113.61 1 0
0.74 94.91 1 0
0.53 68.78 1 0
0.73 90.19 1 0
0.7 124.44 1 0
0.89 23.04 1 0
0.7 23.97 1 0
0.67 49.54 1 0
0.81 17.68 1 0
0.68 21.68 1 0
0.71 81.01 1 0
0.63 101.38 1 0
0.45 61.62 1 0
0.4 36.08 1 0
0.58 89.54 1 0
0.58 42.31 1 0
0.6 61.95 1 0
0.33 71.33 1 0
0.62 98.71 1 0
0.36 44.2 1 0
0.53 36.09 1 0
0.72 57.75 1 0
0.68 17.69 1 0
0.45 25.97 1 0
0.52 38.56 1 0
0.58 18.87 1 0
0.58 56.28 1 0
0.43 108.64 1 0
0.39 59.86 1 0
0.47 30.65 1 0
0.42 66.87 1 0
0.51 34.86 1 0
0.48 68.12 1 0
0.67 19.85 1 0
0.53 57.35 1 0
0.66 20.04 1 0
0.45 91.35 1 0
0.71 103.84 1 0
0.8 120.48 1 0
0.69 51.82 1 0
0.69 36.48 1 0
0.6 59.29 1 0
0.76 59.17 1 0
0.8 19.57 1 0
0.77 20.27 1 0
0.75 69.95 1 0
0.78 54.51 1 0
0.79 32.86 1 0
0.77 29.81 1 0
0.86 41.92 1 0
0.77 19.29 1 0
0.71 92.17 1 0
0.61 102.29 1 0
0.64 117.32 1 0
0.76 19.25 1 0
0.64 40.49 1 0
0.75 24.49 1 0
0.71 39.04 1 0
0.66 61.7 1 0
0.71 21.54 1 0
0.6 114.32 1 0
0.52 59.77 1 0
0.65 18.01 1 0
0.62 27.17 1 0
0.42 68.02 1 0
0.69 56.2 1 0
0.73 32.55 1 0
0.58 85.4 1 0
0.66 110.38 1 0
0.64 56.04 1 0
0.77 39.81 1 0
0.6 62.93 1 0
0.59 95.8 1 0
0.63 57.45 1 0
0.73 118.52 1 0
0.63 94.71 1 0
0.89 29.81 1 0
0.76 49.33 1 0
0.53 66.58 1 0
0.37 114.01 1 0
0.53 53.89 1 0
0.72 24.37 1 0
0.7 17.2 1 0
0.7 37.3 1 0
0.59 55.94 1 0
0.6 84.23 1 0
0.29 28.75 1 0
0.34 31.15 1 0
0.23 29.25 1 0
0.37 30.01 1 0
0.57 34.95 1 0
0.7 34.85 1 0
0.48 78.84 1 0
0.8 20.38 1 0
0.57 114.18 1 0
0.83 77.73 1 0
0.67 102.68 1 0
0.69 29.95 1 0
0.68 27.42 1 0
0.84 20.34 1 0
0.79 24.09 1 0
0.82 41.91 1 0
0.71 86.36 1 0
0.69 65.23 1 0
0.77 21.88 1 0
0.67 29.73 1 0
0.7 37.85 1 0
0.79 22.91 1 0
0.6 30.47 1 0
0.7 39.44 1 0
0.72 58.02 1 0
0.65 20.6 1 0
0.76 115.85 1 0
0.6 100.29 1 0
0.81 21.96 1 0
0.64 20.36 1 0
0.67 116.47 1 0
0.55 109.68 1 0
0.57 129.08 1 0
0.55 113.67 1 0
0.55 61.16 1 0
0.51 43.57 1 0
0.42 53.38 1 0
0.54 81.97 1 0
0.57 93.25 1 0
0.61 106.35 1 0
0.64 55.16 1 0
0.62 27.47 1 0
0.61 40.5 1 0
0.57 46.06 1 0
0.63 45.06 1 0
0.69 20.63 1 0
0.73 74.46 1 0
0.71 56.07 1 0
0.7 56.01 1 0
0.66 61.16 1 0
0.84 23.55 1 0
0.62 23.92 1 0
0.67 22.23 1 0
0.73 44.46 1 0
0.64 22.93 1 0
0.61 77.23 1 0
0.58 45.13 1 0
0.6 56.85 1 0
0.6 79.55 1 0
0.62 84.4 1 0
0.53 33.46 1 0
0.74 17.66 1 0
0.77 132.17 1 0
0.61 16.56 1 0
0.7 18.75 1 0
0.49 24.71 1 0
0.61 52.69 1 0
0.49 78.62 1 0
0.62 66.05 1 0
0.53 85.11 1 0
0.43 33.55 1 0
0.58 18.42 1 0
0.49 98.09 1 0
0.77 97.64 1 0
0.86 118.45 1 0
0.56 31.12 1 0
0.65 121.07 1 0
0.62 20.87 1 0
0.67 118.47 1 0
0.34 92.11 1 0
0.67 18.57 1 0
0.65 74 1 0
0.65 121.39 1 0
0.69 29.01 1 0
0.68 20.13 1 0
0.62 104.83 1 0
0.72 21.89 1 0
0.79 60.05 1 0
0.72 30.47 1 0
0.64 49.47 1 0
0.37 23.91 1 0
0.4 19.17 1 0
0.46 17.64 1 0
0.48 46.91 1 0
0.41 19.63 1 0
0.49 40.9 1 0
0.54 43.8 1 0
0.49 52.66 1 0
0.48 69.6 1 0
0.58 38.59 1 0
0.44 138.48 1 0
0.55 64.05 1 0
0.73 28.86 1 0
0.59 138.97 1 0
0.62 127.99 1 0
0.61 127.52 1 0
0.76 19.48 1 0
0.55 79.21 1 0
0.74 17.94 1 0
0.77 33.7 1 0
0.7 94.69 1 0
0.37 40.02 1 0
0.72 84.1 1 0
0.71 42.88 1 0
0.72 18.09 1 0
0.54 95.67 1 0
0.31 49.21 1 0
0.63 22.87 1 0
0.63 41.08 1 0
0.45 22.56 1 0
0.27 50.64 1 0
0.55 115.64 1 0
0.64 18.83 1 0
0.53 86.5 1 0
0.62 95.6 1 0
0.5 46.21 1 0
0.66 16.92 1 0
0.38 43.74 1 0
0.42 89.93 1 0
0.39 54.5 1 0
0.62 40.55 1 0
0.42 20.77 1 0
0.52 67.8 1 0
0.64 57.51 1 0
0.71 101.99 1 0
0.55 69.1 1 0
0.56 23.8 1 0
0.73 35.5 1 0
0.53 65.42 1 0
0.46 91.43 1 0
0.53 40.37 1 0
0.61 31.95 1 0
0.62 28.47 1 0
0.56 89.87 1 0
0.58 54.57 1 0
0.67 112.79 1 0
0.73 17.77 1 0
0.65 115.5 1 0
0.68 105.24 1 0
0.57 67.04 1 0
0.43 112.04 1 0
0.6 20.33 1 0
0.59 24.63 1 0
0.59 48.67 1 0
0.66 18.43 1 0
0.64 51 1 0
0.65 33.37 1 0
0.65 49.2 1 0
0.62 76.36 1 0
0.75 58.81 1 0
0.64 66.15 1 0
0.69 15.7 1 0
0.33 46.41 1 0
0.32 61.7 1 0
0.54 28.38 1 0
0.27 105.46 1 0
0.5 21.6 1 0
0.42 69.73 1 0
0.44 73.61 1 0
0.46 54.98 1 0
0.34 26.46 1 0
0.49 23.98 1 0
0.69 28.54 1 0
0.57 138.19 1 0
0.6 36.78 1 0
0.72 22.59 1 0
0.57 133.74 1 0
0.68 40.63 1 0
0.64 113.09 1 0
0.85 24.86 1 0
0.47 16.92 1 0
0.49 22.15 1 0
0.57 39.39 1 0
0.43 38.14 1 0
0.63 95 1 0
0.67 36.62 1 0
0.58 123.36 1 0
0.68 128.82 1 0
0.76 40.87 1 0
0.61 96.94 1 0
0.63 71.31 1 0
0.62 35.09 1 0
0.54 131.64 1 0
0.6 20.21 1 0
0.76 88.88 1 0
0.56 25.02 1 0
0.68 100.87 1 0
0.76 84.93 1 0
0.56 25.48 1 0
0.52 38.25 1 0
0.49 74.68 1 0
0.58 33.55 1 0
0.51 20.99 1 0
0.51 18.05 1 0
0.59 134.1 1 0
0.51 24.21 1 0
0.67 86.4 1 0
0.67 95.71 1 0
0.62 75.12 1 0
0.43 93.42 1 0
0.5 42.6 1 0
0.63 36.3 1 0
0.64 53.69 1 0
0.62 16.89 1 0
0.62 49.68 1 0
0.4 41.86 1 0
0.5 63.91 1 0
0.55 111.07 1 0
0.68 18.31 1 0
0.5 109.9 1 0
0.58 83.52 1 0
0.55 88.89 1 0
0.45 65.82 1 0
0.64 115.47 1 0
0.27 49.84 1 0
0.77 48.53 1 0
0.61 24.63 1 0
0.82 20.94 1 0
0.71 20.74 1 0
0.48 110.55 1 0
0.74 67.01 1 0
0.41 55.71 1 0
0.5 98.16 1 0
0.57 55.01 1 0
0.78 42.25 1 0
0.39 17.91 1 0
0.63 86.68 1 0
0.7 37.54 1 0
0.62 35.64 1 0
0.41 114.87 1 0
0.66 83.8 1 0
0.8 19.72 1 0
0.64 18.14 1 0
0.62 55.5 1 0
0.71 28.95 1 0
0.68 48.89 1 0
0.69 37.31 1 0
0.75 20.45 1 0
0.81 21.01 1 0
0.7 94.58 1 0
0.75 48.09 1 0
0.74 41.18 1 0
0.54 78.67 1 0
0.77 108.92 1 0
0.66 62.66 1 0
0.53 98.01 1 0
0.66 34.05 1 0
0.49 20.88 1 0
0.63 50.24 1 0
0.65 51.65 1 0
0.81 22.53 1 0
0.74 22.04 1 0
0.68 89.96 1 0
0.72 89.77 1 0
0.45 105.48 1 0
0.77 55.95 1 0
0.51 73.45 1 0
0.68 94.08 1 0
0.51 80.33 1 0
0.8 21.33 1 0
0.62 47.14 1 0
0.63 41.79 1 0
0.74 18.78 1 0
0.66 39.59 1 0
0.66 60.8 1 0
0.74 20.06 1 0
0.58 51.88 1 0
0.72 38.31 1 0
0.68 30.01 1 0
0.67 57.85 1 0
0.72 36.58 1 0
0.65 38.34 1 0
0.76 17.16 1 0
0.77 27.91 1 0
0.6 55.25 1 0
0.76 23.47 1 0
0.72 30.81 1 0
0.84 36.82 1 0
0.62 47.79 1 0
0.58 18.76 1 0
0.78 22.43 1 0
0.7 49.55 1 0
0.66 46.82 1 0
0.51 55.91 1 0
0.56 42.74 1 0
0.75 54.6 1 0
0.57 49.47 1 0
0.55 48.97 1 0
0.51 42 1 0
0.4 20.09 1 0
0.45 21.61 1 0
0.61 49.28 1 0
0.67 27.42 1 0
0.38 91.97 1 0
0.75 19 1 0
0.65 31.24 1 0
0.55 44.01 1 0
0.87 31.57 1 0
0.65 40.84 1 0
0.69 43.69 1 0
0.65 40 1 0
0.58 18.62 1 0
0.64 62.57 1 0
0.79 21.21 1 0
0.7 33.31 1 0
0.68 112.41 1 0
0.66 18.5 1 0
0.44 56.47 1 0
0.39 13.77 1 0
0.36 21.17 1 0
0.57 86.7 1 0
0.42 53.64 1 0
0.47 17.02 1 0
0.42 74.59 1 0
0.32 101.13 1 0
0.47 73.9 1 0
0.49 25.67 1 0
0.35 53.6 1 0
0.44 23.04 1 0
0.44 78.82 1 0
0.53 18.65 1 0
0.63 58.85 1 0
0.43 42.69 1 0
0.5 116.62 1 0
0.58 53.56 1 0
0.67 72.51 1 0
0.63 111.2 1 0
0.74 40.95 1 0
0.59 17.67 1 0
0.59 69.75 1 0
0.67 68.97 1 0
0.64 21.75 1 0
0.67 70.87 1 0
0.77 83.38 1 0
0.68 19.86 1 0
0.75 38.53 1 0
0.73 36.78 1 0
0.69 99.2 1 0
0.71 55.05 1 0
0.72 94.85 1 0
0.75 122.76 1 0
0.68 89.67 1 0
0.74 49.05 1 0
0.79 102.52 1 0
0.8 116.38 1 0
0.59 18 1 0
0.7 89.17 1 0
0.67 81.8 1 0
0.65 16.79 1 0
0.77 20.78 1 0
0.72 19.35 1 0
0.67 25.22 1 0
0.66 56.46 1 0
0.76 84.81 1 0
0.73 56.72 1 0
0.63 56.45 1 0
0.56 32.91 1 0
0.63 54.79 1 0
0.63 74.42 1 0
0.67 18.3 1 0
0.62 70.06 1 0
0.61 90.74 1 0
0.66 93.37 1 0
0.46 36.19 1 0
0.47 86.13 1 0
0.58 58.82 1 0
0.43 78.08 1 0
0.49 53.85 1 0
0.46 36.66 1 0
0.46 17.7 1 0
0.49 52.05 1 0
0.52 48.48 1 0
0.35 32.41 1 0
0.54 62.15 1 0
0.46 102.95 1 0
0.41 100.56 1 0
0.66 28.04 1 0
0.35 76.23 1 0
0.76 50.56 1 0
0.69 21.95 1 0
0.68 56.04 1 0
0.69 21.13 1 0
0.61 19.23 1 0
0.68 98.31 1 0
0.69 45.28 1 0
0.67 84.54 1 0
0.47 87.69 1 0
0.8 20.6 1 0
0.78 99.7 1 0
0.77 47.38 1 0
0.73 64.84 1 0
0.86 21.97 1 0
0.7 84.69 1 0
0.68 110.95 1 0
0.66 32.41 1 0
0.75 28.19 1 0
0.52 74.61 1 0
0.58 43.31 1 0
0.57 115.65 1 0
0.66 110.74 1 0
0.78 15.44 1 0
0.69 38.69 1 0
0.57 111.08 1 0
0.83 20.66 1 0
0.54 41.35 1 0
0.65 21.55 1 0
0.45 46.4 1 0
0.74 37.17 1 0
0.65 31.82 1 0
0.69 22.35 1 0
0.7 21.71 1 0
0.71 21.99 1 0
0.64 22.01 1 0
0.57 19.84 1 0
0.49 92.49 1 0
0.54 19.38 1 0
0.56 93.71 1 0
0.64 130.49 1 0
0.59 93.85 1 0
0.53 18.33 1 0
0.51 96.64 1 0
0.55 16.72 1 0
0.75 23.57 1 0
0.63 66.85 1 0
0.53 83.87 1 0
0.41 18.86 1 0
0.67 23.57 1 0
0.64 35.97 1 0
0.38 88.37 1 0
0.58 72.97 1 0
0.5 97.96 1 0
0.62 17.15 1 0
0.54 81.05 1 0
0.73 17.78 1 0
0.33 99.55 1 0
0.31 108.62 1 0
0.31 104.91 1 0
0.36 120.34 1 0
0.32 98.53 1 0
0.36 82.44 1 0
0.36 80.32 1 0
0.48 48.91 1 0
0.56 51.27 1 0
0.39 38.9 1 0
0.46 74.84 1 0
0.61 87.62 1 0
0.65 105.2 1 0
0.63 103.29 1 0
0.35 69.86 1 0
0.66 59.13 1 0
0.63 26.8 1 0
0.57 106.33 1 0
0.66 87.08 1 0
0.57 159.15 1 0
0.64 103.11 1 0
0.78 58.33 1 0
0.88 23.34 1 0
0.65 59.78 1 0
0.56 87.78 1 0
0.84 14.11 1 0
0.64 26.13 1 0
0.52 93.03 1 0
0.71 35.91 1 0
0.88 84.98 1 0
0.72 130.85 1 0
0.74 123.36 1 0
0.49 88.36 1 0
0.68 68.56 1 0
0.7 24.59 1 0
0.64 62.9 1 0
0.61 28.26 1 0
0.77 66.63 1 0
0.41 63.16 1 0
0.51 73.59 1 0
0.56 110.87 1 0
0.66 71.53 1 0
0.69 51.5 1 0
0.49 82.25 1 0
0.53 79.41 1 0
0.64 102.04 1 0
0.58 28.87 1 0
0.62 72.85 1 0
0.57 16.44 1 0
0.45 28.37 1 0
0.51 63.98 1 0
0.58 35.28 1 0
0.6 83.03 1 0
0.65 73.62 1 0
0.68 98.36 1 0
0.66 56.51 1 0
0.69 43.86 1 0
0.74 21.56 1 0
0.79 51.07 1 0
0.57 98.67 1 0
0.44 77.24 1 0
0.48 30.53 1 0
0.95 20.13 1 0
0.58 26.37 1 0
0.39 75.17 1 0
0.57 17.68 1 0
0.67 54.24 1 0
0.72 88.21 1 0
0.73 85.8 1 0
0.8 22.07 1 0
0.68 27.87 1 0
0.57 77.7 1 0
0.74 32.33 1 0
0.59 120.93 1 0
0.59 38.53 1 0
0.74 30.8 1 0
0.57 64.04 1 0
0.59 55.58 1 0
0.65 45.11 1 0
0.75 45.7 1 0
0.42 81.46 1 0
0.64 83.73 1 0
0.82 18.59 1 0
0.66 42.27 1 0
0.45 38.88 1 0
0.44 49.26 1 0
0.63 115.15 1 0
0.7 96.94 1 0
0.45 89.77 1 0
0.65 17.89 1 0
0.63 59.87 1 0
0.53 21.96 1 0
0.56 49.73 1 0
0.55 57.79 1 0
0.58 19.11 1 0
0.52 19.59 1 0
0.71 22.05 1 0
0.78 69.82 1 0
0.69 114.06 1 0
0.73 43.08 1 0
0.75 45.92 1 0
0.86 83.65 1 0
0.61 57.24 1 0
0.54 21.26 1 0
0.71 73.22 1 0
0.56 57.84 1 0
0.64 81.58 1 0
0.76 19.96 1 0
0.49 79.05 1 0
0.48 54.08 1 0
0.63 57.27 1 0
0.52 22.6 1 0
0.53 20.93 1 0
0.53 87.1 1 0
0.69 120.69 1 0
0.71 24.04 1 0
0.5 18.4 1 0
0.57 19.16 1 0
0.57 63.01 1 0
0.53 119.52 1 0
0.56 97.34 1 0
0.75 35.4 1 0
0.58 87.26 1 0
0.65 34.94 1 0
0.8 25.72 1 0
0.59 35.63 1 0
0.7 48.81 1 0
0.56 16.9 1 0
0.58 58.07 1 0
0.64 20.98 1 0
0.45 19.74 1 0
0.4 118.54 1 0
0.74 47.26 1 0
0.78 17.75 1 0
0.65 77.39 1 0
0.69 23.49 1 0
0.66 47.12 1 0
0.59 23.77 1 0
0.63 89.26 1 0
0.57 17.8 1 0
0.73 108.59 1 0
0.64 17.31 1 0
0.56 50.96 1 0
0.58 80.32 1 0
0.72 37.68 1 0
0.77 17.43 1 0
0.59 21.75 1 0
0.43 106.08 1 0
0.57 38.39 1 0
0.56 93.68 1 0
0.63 52.42 1 0
0.64 76.89 1 0
0.35 37.13 1 0
0.35 114.29 1 0
0.55 37.63 1 0
0.62 19.15 1 0
0.52 80.03 1 0
0.59 34.58 1 0
0.52 133.57 1 0
0.7 19.38 1 0
0.59 97.98 1 0
0.7 53.5 1 0
0.64 87.58 1 0
0.67 87.16 1 0
0.6 22.54 1 0
0.56 19.81 1 0
0.44 34.07 1 0
0.6 18.54 1 0
0.55 64.01 1 0
0.61 26.72 1 0
0.62 115.88 1 0
0.55 78.21 1 0
0.58 102.35 1 0
0.52 112.09 1 0
0.53 68.42 1 0
0.49 71.09 1 0
0.44 21.27 1 0
0.62 35.54 1 0
0.63 60.43 1 0
0.65 105.6 1 0
0.75 21.31 1 0
0.81 26.72 1 0
0.8 19.99 1 0
0.39 67.68 1 0
0.39 39.58 1 0
0.38 60.46 1 0
0.37 101.51 1 0
0.8 20.99 1 0
0.58 39.53 1 0
0.56 100.06 1 0
0.76 23.36 1 0
0.57 117.78 1 0
0.64 61.25 1 0
0.67 52.8 1 0
0.43 57.87 1 0
0.56 22.71 1 0
0.59 84.21 1 0
0.73 19.46 1 0
0.56 88.76 1 0
0.59 27.4 1 0
0.48 28.5 1 0
0.57 36.87 1 0
0.7 27.18 1 0
0.47 79.62 1 0
0.63 30.93 1 0
0.55 68.69 1 0
0.57 20.74 1 0
0.69 21.32 1 0
0.63 78.81 1 0
0.64 20.58 1 0
0.61 109.75 1 0
0.52 59.18 1 0
0.6 67.47 1 0
0.59 74.75 1 0
0.52 43.28 1 0
0.4 28.3 1 0
0.69 105.94 1 0
0.63 61.33 1 0
0.68 37.22 1 0
0.89 118.05 1 0
0.56 34.67 1 0
0.6 53.94 1 0
0.6 72.56 1 0
0.53 98.29 1 0
0.57 22.4 1 0
0.6 91.39 1 0
0.65 66.56 1 0
0.44 91.46 1 0
0.44 68.13 1 0
0.47 84.41 1 0
0.51 93.8 1 0
0.85 76.08 1 0
0.66 138.9 1 0
0.69 132.67 1 0
0.88 25.18 1 0
0.51 105.57 1 0
0.52 113.12 1 0
0.64 67.53 1 0
0.66 18.61 1 0
0.5 23.25 1 0
0.56 114.89 1 0
0.5 35.33 1 0
0.61 21.71 1 0
0.84 44.98 1 0
0.83 32.88 1 0
0.82 21.27 1 0
0.58 77.02 1 0
0.69 86.56 1 0
0.71 42.52 1 0
0.73 18.16 1 0
0.57 97.75 1 0
0.61 78.25 1 0
0.65 36.11 1 0
0.55 113.12 1 0
0.73 18.72 1 0
0.52 18.11 1 0
0.65 19.67 1 0
0.48 77.88 1 0
0.58 58.02 1 0
0.59 155.82 1 0
0.89 20.27 1 0
0.88 23.89 1 0
0.78 23.53 1 0
0.8 24.32 1 0
0.61 68.76 1 0
0.73 20.03 1 0
0.83 19.33 1 0
0.58 136.64 1 0
0.76 84.27 1 0
0.6 39.06 1 0
0.8 102.7 1 0
0.56 95.31 1 0
0.6 111.21 1 0
0.56 72.54 1 0
0.53 62.8 1 0
0.38 72.64 1 0
0.67 51.37 1 0
0.66 45.11 1 0
0.66 18.3 1 0
0.57 71.87 1 0
0.62 43.57 1 0
0.55 23.38 1 0
0.49 101.19 1 0
0.56 75.29 1 0
0.59 34.43 1 0
0.61 46.92 1 0
0.61 21.03 1 0
0.68 52.33 1 0
0.73 55.55 1 0
0.6 57.76 1 0
0.61 68.56 1 0
0.7 59.71 1 0
0.68 108.11 1 0
0.72 54.34 1 0
0.68 21.62 1 0
0.57 145.37 1 0
0.53 33.36 1 0
0.54 29.98 1 0
0.64 23.03 1 0
0.42 110.61 1 0
0.61 51.73 1 0
0.58 65.87 1 0
0.52 92.64 1 0
0.63 25.67 1 0
0.4 74.14 1 0
0.57 87.33 1 0
0.49 70.9 1 0
0.55 127.31 1 0
0.56 21.02 1 0
0.64 119.29 1 0
0.6 92.48 1 0
0.69 98.6 1 0
0.63 119.47 1 0
0.68 22.15 1 0
0.47 46.92 1 0
0.53 84.15 1 0
0.5 74.79 1 0
0.58 67.3 1 0
0.65 68.78 1 0
0.64 90.19 1 0
0.72 124.44 1 0
0.66 23.04 1 0
0.55 17.68 1 0
0.66 15.58 1 0
0.68 23.7 1 0
0.79 81.01 1 0
0.65 101.38 1 0
0.54 79.76 1 0
0.4 60.77 1 0
0.48 48.3 1 0
0.54 42.31 1 0
0.55 61.95 1 0
0.42 57.87 1 0
0.41 45 1 0
0.51 36.09 1 0
0.5 35.82 1 0
0.7 17.69 1 0
0.59 47.48 1 0
0.55 140.68 1 0
0.55 57.75 1 0
0.6 19.23 1 0
0.63 18.02 1 0
0.63 127.86 1 0
0.66 23.44 1 0
0.62 21.3 1 0
0.58 34.86 1 0
0.57 48.6 1 0
0.67 19.85 1 0
0.55 57.35 1 0
0.67 20.04 1 0
0.71 118.93 1 0
0.46 64.42 1 0
0.52 59.17 1 0
0.67 41.92 1 0
0.65 19.29 1 0
0.43 19.01 1 0
0.45 19.42 1 0
0.69 92.17 1 0
0.51 75.64 1 0
0.9 19.25 1 0
0.59 80.69 1 0
0.83 75.08 1 0
0.52 96.07 1 0
0.65 143.22 1 0
0.53 83.22 1 0
0.54 99.27 1 0
0.87 61.7 1 0
0.67 18.01 1 0
0.53 67.67 1 0
0.58 124.83 1 0
0.74 27.17 1 0
0.65 68.02 1 0
0.73 56.2 1 0
0.57 32.55 1 0
0.61 118.52 1 0
0.62 17.45 1 0
0.58 29.81 1 0
0.36 53.28 1 0
0.44 66.58 1 0
0.35 47.56 1 0
0.52 24.37 1 0
0.76 14.07 1 0
0.43 34.78 1 0
0.47 40.13 1 0
0.72 31.15 1 0
0.63 30.01 1 0
0.44 93.53 1 0
0.75 18.27 1 0
0.68 78.34 1 0
0.53 34.85 1 0
0.79 20.38 1 0
0.61 44.97 1 0
0.79 77.73 1 0
0.63 69.78 1 0
0.58 20.34 1 0
0.55 60.72 1 0
0.66 24.82 1 0
0.62 82.25 1 0
0.56 86.36 1 0
0.57 92.76 1 0
0.75 29.73 1 0
0.58 36.52 1 0
0.79 49.1 1 0
0.67 121.19 1 0
0.56 86.44 1 0
0.67 107.51 1 0
0.81 22.91 1 0
0.62 86.37 1 0
0.71 30.47 1 0
0.75 20.76 1 0
0.6 100.56 1 0
0.65 24.31 1 0
0.61 126.15 1 0
0.62 20.6 1 0
0.59 51.45 1 0
0.74 21.96 1 0
0.76 20.48 1 0
0.49 144.81 1 0
0.68 39.14 1 0
0.52 71.64 1 0
0.57 21.19 1 0
0.46 112.74 1 0
0.46 99.74 1 0
0.46 87.18 1 0
0.77 27.47 1 0
0.43 40.5 1 0
0.5 80.87 1 0
0.6 45.06 1 0
0.76 20.63 1 0
0.78 61.16 1 0
0.8 20.87 1 0
0.62 60.1 1 0
0.91 23.55 1 0
0.59 91.15 1 0
0.79 22.23 1 0
0.86 31.65 1 0
0.51 85.61 1 0
0.84 44.46 1 0
0.81 39.34 1 0
0.61 96.18 1 0
0.65 19.88 1 0
0.55 110.15 1 0
0.66 19.8 1 0
0.58 52.47 1 0
0.64 20.83 1 0
0.62 119.75 1 0
0.59 102.68 1 0
0.66 16.56 1 0
0.67 97.14 1 0
0.53 117.63 1 0
0.7 101.43 1 0
0.6 66.05 1 0
0.52 69.93 1 0
0.53 19.24 1 0
0.47 18.42 1 0
0.74 19.81 1 0
0.69 97.64 1 0
0.68 118.45 1 0
0.68 18.57 1 0
0.5 25.15 1 0
0.56 42.62 1 0
0.54 38.68 1 0
0.77 21.89 1 0
0.46 88.23 1 0
0.6 23.91 1 0
0.65 19.17 1 0
0.56 42.42 1 0
0.74 17.64 1 0
0.46 24.69 1 0
0.57 19.63 1 0
0.75 17.33 1 0
0.35 67.17 1 0
0.71 23.3 1 0
0.81 19.64 1 0
0.65 52.74 1 0
0.69 53.71 1 0
0.45 90.82 1 0
0.78 52.66 1 0
0.7 96.86 1 0
0.75 52.62 1 0
0.66 69.6 1 0
0.61 61.85 1 0
0.63 65.52 1 0
0.52 18.03 1 0
0.43 91.26 1 0
0.39 36.56 1 0
0.49 21.22 1 0
0.38 35.49 1 0
0.44 100.84 1 0
0.64 19.68 1 0
0.44 90.9 1 0
0.83 19.48 1 0
0.68 33.7 1 0
0.51 102.02 1 0
0.67 18.09 1 0
0.68 48.64 1 0
0.59 79.56 1 0
0.62 72.18 1 0
0.65 15.58 1 0
0.67 22.87 1 0
0.65 41.08 1 0
0.68 22.56 1 0
0.58 115.64 1 0
0.77 18.83 1 0
0.69 52.74 1 0
0.66 29.85 1 0
0.73 95.6 1 0
0.5 110.84 1 0
0.88 16.92 1 0
0.39 45.43 1 0
[truncated: 3,872,347 more chars]
