# Supplementary material for: The functional brain favours segregated modular connectivity at old age unless affected by neurodegeneration
Source: Commun Biol. 2021 Aug 16;4:973. doi: 10.1038/s42003-021-02497-0 (PMC8367990; doi:10.1038/s42003-021-02497-0)
Supplement: Supplementary file 4 — Supplementary Data [file 42003_2021_2497_MOESM4_ESM.zip › Supplementary_Data/Figure_2d_i.txt]

edge_strength edge_distance age gender group
0.78 43.96 75 1 2
0.67 109.68 75 1 2
0.76 125.45 75 1 2
0.73 29.1 75 1 2
0.75 28.86 75 1 2
0.73 68.55 75 1 2
0.81 92.15 75 1 2
0.73 57.78 75 1 2
0.6 27.74 75 1 2
0.73 101.64 75 1 2
0.74 91.01 75 1 2
0.69 50.56 75 1 2
0.69 34.81 75 1 2
0.59 54.77 75 1 2
0.69 39.74 75 1 2
0.81 17.23 75 1 2
0.76 18.3 75 1 2
0.65 71.87 75 1 2
0.68 113.03 75 1 2
0.54 89.39 75 1 2
0.61 10.79 75 1 2
0.72 27.13 75 1 2
0.74 72.76 75 1 2
0.71 50.2 75 1 2
0.7 56.7 75 1 2
0.73 26.15 75 1 2
0.69 29.3 75 1 2
0.81 22.14 75 1 2
0.73 80.76 75 1 2
0.61 36.08 75 1 2
0.75 14.4 75 1 2
0.65 105.9 75 1 2
0.74 18.35 75 1 2
0.73 19.35 75 1 2
0.62 114 75 1 2
0.71 105.73 75 1 2
0.69 34.99 75 1 2
0.66 64.77 75 1 2
0.8 12.92 75 1 2
0.64 91.1 75 1 2
0.84 19.79 75 1 2
0.73 62.54 75 1 2
0.59 56.52 75 1 2
0.79 19.34 75 1 2
0.7 42.38 75 1 2
0.8 50.54 75 1 2
0.54 73.99 75 1 2
0.69 72.33 75 1 2
0.65 67.72 75 1 2
0.78 28.62 75 1 2
0.55 18.26 75 1 2
0.61 17.64 75 1 2
0.66 110.72 75 1 2
0.66 80.42 75 1 2
0.77 18.06 75 1 2
0.84 26.4 75 1 2
0.81 18.12 75 1 2
0.79 17.76 75 1 2
0.69 32.82 75 1 2
0.72 18.42 75 1 2
0.54 34.36 75 1 2
0.55 103.77 75 1 2
0.82 24.05 75 1 2
0.65 41.76 75 1 2
0.79 35.37 75 1 2
0.67 30.06 75 1 2
0.71 42.93 75 1 2
0.61 70.42 75 1 2
0.63 13.75 75 1 2
0.56 25.79 75 1 2
0.76 65.9 75 1 2
0.73 42.4 75 1 2
0.82 28.48 75 1 2
0.64 46.26 75 1 2
0.82 31.37 75 1 2
0.78 20.23 75 1 2
0.8 15.5 75 1 2
0.67 24.76 75 1 2
0.58 57.17 75 1 2
0.79 44.9 75 1 2
0.78 30.62 75 1 2
0.53 60.1 75 1 2
0.84 13.89 75 1 2
0.77 31.97 75 1 2
0.76 19.86 75 1 2
0.67 44.06 75 1 2
0.64 40.71 75 1 2
0.62 41.55 75 1 2
0.54 14.23 75 1 2
0.74 66.66 75 1 2
0.81 24.65 75 1 2
0.71 50.29 75 1 2
0.78 60.73 75 1 2
0.73 42.64 75 1 2
0.83 45.75 75 1 2
0.85 50.06 75 1 2
0.77 35.17 75 1 2
0.76 26.49 75 1 2
0.69 73.88 75 1 2
0.8 20.61 75 1 2
0.78 43.51 75 1 2
0.62 54.95 75 1 2
0.84 15.58 75 1 2
0.71 37.57 75 1 2
0.76 107.91 75 1 2
0.8 84.93 75 1 2
0.74 55.17 75 1 2
0.75 50.12 75 1 2
0.79 16.68 75 1 2
0.67 33.12 75 1 2
0.71 29.82 75 1 2
0.7 15.56 75 1 2
0.74 66.12 75 1 2
0.74 76.93 75 1 2
0.85 97.31 75 1 2
0.76 38.14 75 1 2
0.82 42.88 75 1 2
0.82 14.14 75 1 2
0.54 15.78 75 1 2
0.77 33.75 75 1 2
0.63 19.15 75 1 2
0.75 35.62 75 1 2
0.66 24 75 1 2
0.7 64.89 75 1 2
0.76 41.85 75 1 2
0.81 53.15 75 1 2
0.8 68.66 75 1 2
0.72 32.64 75 1 2
0.75 71.95 75 1 2
0.81 47.58 75 1 2
0.75 31.54 75 1 2
0.75 24.61 75 1 2
0.69 23.23 75 1 2
0.77 29.22 75 1 2
0.74 44.77 75 1 2
0.57 48.11 75 1 2
0.76 30.15 75 1 2
0.73 27.41 75 1 2
0.88 14.09 75 1 2
0.59 62.16 75 1 2
0.79 56.02 75 1 2
0.58 120.77 75 1 2
0.84 49.81 75 1 2
0.76 76.4 75 1 2
0.7 18.3 75 1 2
0.69 19.78 75 1 2
0.67 53.25 75 1 2
0.67 54.32 75 1 2
0.76 14.54 75 1 2
0.72 44.85 75 1 2
0.75 109.11 75 1 2
0.73 16.64 75 1 2
0.75 37.46 75 1 2
0.71 26.06 75 1 2
0.72 94.18 75 1 2
0.73 55.42 75 1 2
0.63 93.78 75 1 2
0.61 53.46 75 1 2
0.84 46.02 75 1 2
0.87 13.83 75 1 2
0.75 54.43 75 1 2
0.76 31.14 75 1 2
0.78 25.83 75 1 2
0.81 31.76 75 1 2
0.76 55.52 75 1 2
0.83 47 75 1 2
0.84 16.9 75 1 2
0.72 76.92 75 1 2
0.63 61.64 75 1 2
0.54 51.39 75 1 2
0.81 47.55 75 1 2
0.84 41.22 75 1 2
0.71 91.58 75 1 2
0.86 13.24 75 1 2
0.81 54.46 75 1 2
0.44 10.42 75 1 2
0.47 14.58 75 1 2
0.71 67.83 75 1 2
0.67 23.67 75 1 2
0.53 108.85 75 1 2
0.7 16.9 75 1 2
0.69 47.98 75 1 2
0.64 114.61 75 1 2
0.71 45.57 75 1 2
0.69 95.44 75 1 2
0.81 12.45 75 1 2
0.71 30.78 75 1 2
0.66 19.41 75 1 2
0.78 18.58 75 1 2
0.69 28.43 75 1 2
0.69 68.74 75 1 2
0.72 31.01 75 1 2
0.86 96.22 75 1 2
0.69 66.3 75 1 2
0.84 13.15 75 1 2
0.76 20.05 75 1 2
0.62 34.67 75 1 2
0.67 32.12 75 1 2
0.59 9.75 75 1 2
0.42 96.83 75 1 2
0.84 13.16 75 1 2
0.67 87.38 75 1 2
0.59 26.56 75 1 2
0.63 65.98 75 1 2
0.76 65.18 75 1 2
0.83 14.89 75 1 2
0.55 20.65 75 1 2
0.78 30 75 1 2
0.77 27.8 75 1 2
0.75 90.42 75 1 2
0.72 62.44 75 1 2
0.5 62.09 75 1 2
0.53 30.01 75 1 2
0.59 14.5 75 1 2
0.67 31.79 75 1 2
0.62 47.64 75 1 2
0.62 67.57 75 1 2
0.65 45.68 75 1 2
0.57 72.91 75 1 2
0.73 53.25 75 1 2
0.63 26.56 75 1 2
0.78 78.23 75 1 2
0.75 18.14 75 1 2
0.77 24.06 75 1 2
0.73 55.74 75 1 2
0.77 61.39 75 1 2
0.78 38.02 75 1 2
0.79 35.87 75 1 2
0.65 89.01 75 1 2
0.64 15.94 75 1 2
0.72 23.4 75 1 2
0.68 38.86 75 1 2
0.75 17.39 75 1 2
0.68 45.95 75 1 2
0.58 29.89 75 1 2
0.59 16.69 75 1 2
0.65 20.28 75 1 2
0.62 19.86 75 1 2
0.61 96.94 75 1 2
0.62 27.85 75 1 2
0.78 49.95 75 1 2
0.68 45.97 75 1 2
0.75 49.68 75 1 2
0.67 22.41 75 1 2
0.59 133.14 75 1 2
0.75 21.1 75 1 2
0.83 20.27 75 1 2
0.75 34.94 75 1 2
0.64 16.57 75 1 2
0.68 70.33 75 1 2
0.57 41.53 75 1 2
0.71 107.24 75 1 2
0.8 60.47 75 1 2
0.7 22.48 75 1 2
0.78 22.82 75 1 2
0.66 47.11 75 1 2
0.68 47.95 75 1 2
0.62 73.51 75 1 2
0.81 26.49 75 1 2
0.56 28.05 75 1 2
0.85 21.53 75 1 2
0.81 24.76 75 1 2
0.86 18.06 75 1 2
0.54 60.17 75 1 2
0.61 55.8 75 1 2
0.66 51.4 75 1 2
0.68 52.89 75 1 2
0.72 10.9 75 1 2
0.64 26.67 75 1 2
0.66 51.07 75 1 2
0.69 22.95 75 1 2
0.75 102.97 75 1 2
0.72 48.85 75 1 2
0.72 108.74 75 1 2
0.54 11.72 75 1 2
0.73 43.55 75 1 2
0.6 16.61 75 1 2
0.35 47.8 75 1 2
0.4 14.34 75 1 2
0.45 54.15 75 1 2
0.64 12.69 75 1 2
0.61 21.83 75 1 2
0.83 18.45 75 1 2
0.86 30.61 75 1 2
0.71 56.64 75 1 2
0.91 13.1 75 1 2
0.69 63.14 75 1 2
0.67 97.95 75 1 2
0.62 94.76 75 1 2
0.7 59.11 75 1 2
0.69 32.16 75 1 2
0.73 43.06 75 1 2
0.69 47.62 75 1 2
0.83 16.96 75 1 2
0.7 115.94 75 1 2
0.75 21.57 75 1 2
0.7 53.45 75 1 2
0.69 20.84 75 1 2
0.54 39.75 75 1 2
0.6 16.44 75 1 2
0.55 43.54 75 1 2
0.76 15.51 75 1 2
0.63 26.06 75 1 2
0.87 12.9 75 1 2
0.75 12.5 75 1 2
0.72 101.92 75 1 2
0.7 26.07 75 1 2
0.67 100.77 75 1 2
0.71 29.31 75 1 2
0.73 17.95 75 1 2
0.71 117.47 75 1 2
0.69 117.47 75 1 2
0.82 104.69 75 1 2
0.77 124.59 75 1 2
0.86 13.21 75 1 2
0.77 56.59 75 1 2
0.79 41.15 75 1 2
0.61 41.87 75 1 2
0.82 28.5 75 1 2
0.7 59.21 75 1 2
0.67 33.83 75 1 2
0.78 49.32 75 1 2
0.72 15.49 75 1 2
0.7 114.74 75 1 2
0.64 28.38 75 1 2
0.64 123.61 75 1 2
0.83 12.19 75 1 2
0.75 33.77 75 1 2
0.84 16.4 75 1 2
0.69 20.32 75 1 2
0.77 27.09 75 1 2
0.83 62.64 75 1 2
0.73 52.77 75 1 2
0.85 32.01 75 1 2
0.86 15.86 75 1 2
0.69 76.39 75 1 2
0.79 65.13 75 1 2
0.78 68.68 75 1 2
0.56 24.39 75 1 2
0.58 21.28 75 1 2
0.72 17.32 75 1 2
0.82 58.41 75 1 2
0.54 35.76 75 1 2
0.82 13.18 75 1 2
0.8 40.12 75 1 2
0.88 28.78 75 1 2
0.78 29.1 75 1 2
0.66 72.55 75 1 2
0.63 81.24 75 1 2
0.76 72.5 75 1 2
0.6 41.74 75 1 2
0.6 66.24 75 1 2
0.64 15.97 75 1 2
0.64 79.68 75 1 2
0.64 33.82 75 1 2
0.69 11.16 75 1 2
0.83 58.83 75 1 2
0.64 19.46 75 1 2
0.55 43.74 75 1 2
0.72 81.37 75 1 2
0.81 44 75 1 2
0.74 15.1 75 1 2
0.9 61.07 75 1 2
0.76 20.71 75 1 2
0.63 82.36 75 1 2
0.58 79.96 75 1 2
0.64 98.78 75 1 2
0.64 83.75 75 1 2
0.65 40.36 75 1 2
0.68 28.5 75 1 2
0.46 15.73 75 1 2
0.78 13.19 75 1 2
0.77 69.69 75 1 2
0.62 26.84 75 1 2
0.66 85.14 75 1 2
0.69 13.38 75 1 2
0.66 87.99 75 1 2
0.77 17.44 75 1 2
0.76 16.17 75 1 2
0.76 28.87 75 1 2
0.8 107.48 75 1 2
0.85 17.22 75 1 2
0.71 119.68 75 1 2
0.84 116.07 75 1 2
0.77 14.56 75 1 2
0.67 29.68 75 1 2
0.77 64.67 75 1 2
0.87 22.35 75 1 2
0.69 90.75 75 1 2
0.82 42.33 75 1 2
0.82 70.26 75 1 2
0.7 56.48 75 1 2
0.71 92.46 75 1 2
0.83 70 75 1 2
0.71 38.99 75 1 2
0.74 48.08 75 1 2
0.79 23.45 75 1 2
0.75 19.36 75 1 2
0.75 19.46 75 1 2
0.77 14.05 75 1 2
0.6 38.75 75 1 2
0.7 116.03 75 1 2
0.8 14.45 75 1 2
0.7 104.06 75 1 2
0.71 123.06 75 1 2
0.66 25.66 75 1 2
0.82 14.99 75 1 2
0.82 14.96 75 1 2
0.74 48.47 75 1 2
0.73 91.29 75 1 2
0.66 148.58 75 1 2
0.7 92.11 75 1 2
0.79 12.91 75 1 2
0.69 64.03 75 1 2
0.74 62.06 75 1 2
0.66 144.29 75 1 2
0.78 16.75 75 1 2
0.73 46.21 75 1 2
0.74 96.2 75 1 2
0.74 105.32 75 1 2
0.68 18.32 75 1 2
0.8 31.37 75 1 2
0.71 25.23 75 1 2
0.78 21 75 1 2
0.74 16.88 75 1 2
0.7 29.92 75 1 2
0.78 15 75 1 2
0.75 104.86 75 1 2
0.75 46.05 75 1 2
0.6 74.35 75 1 2
0.8 22.54 75 1 2
0.71 105.02 75 1 2
0.81 15.29 75 1 2
0.73 90.1 75 1 2
0.75 64.37 75 1 2
0.84 29.15 75 1 2
0.85 61.39 75 1 2
0.74 111.1 75 1 2
0.75 56.1 75 1 2
0.82 12.17 75 1 2
0.85 21.31 75 1 2
0.7 33.35 75 1 2
0.46 29.41 75 1 2
0.58 13.08 75 1 2
0.54 62.78 75 1 2
0.56 12.06 75 1 2
0.76 82.83 75 1 2
0.63 16.05 75 1 2
0.6 17.43 75 1 2
0.73 46.18 75 1 2
0.7 37.1 75 1 2
0.75 26.42 75 1 2
0.67 33.16 75 1 2
0.77 19.37 75 1 2
0.73 14.89 75 1 2
0.8 21.07 75 1 2
0.65 17.39 75 1 2
0.7 37.05 75 1 2
0.74 29.19 75 1 2
0.72 19.19 75 1 2
0.77 16.33 75 1 2
0.9 19.65 75 1 2
0.68 46.95 75 1 2
0.85 52.26 75 1 2
0.66 44.45 75 1 2
0.61 147.38 75 1 2
0.8 32.64 75 1 2
0.72 15.91 75 1 2
0.59 50.53 75 1 2
0.74 57.33 75 1 2
0.67 40.63 75 1 2
0.8 42.46 75 1 2
0.83 21.24 75 1 2
0.67 61.81 75 1 2
0.7 75.82 75 1 2
0.74 14.07 75 1 2
0.6 70.85 75 1 2
0.86 50.96 75 1 2
0.71 28.28 75 1 2
0.64 96.88 75 1 2
0.66 16.07 75 1 2
0.65 88.37 75 1 2
0.88 25.14 75 1 2
0.68 37.38 75 1 2
0.76 35.16 75 1 2
0.76 74.34 75 1 2
0.86 13.68 75 1 2
0.65 15.06 75 1 2
0.75 51.76 75 1 2
0.79 63.03 75 1 2
0.86 56.98 75 1 2
0.78 47.42 75 1 2
0.52 108.06 75 1 2
0.73 15.04 75 1 2
0.83 36.78 75 1 2
0.74 38.11 75 1 2
0.8 21.59 75 1 2
0.69 35.63 75 1 2
0.9 13.82 75 1 2
0.79 37.95 75 1 2
0.64 38.35 75 1 2
0.84 27.25 75 1 2
0.81 16.09 75 1 2
0.78 47.43 75 1 2
0.7 17.36 75 1 2
0.57 27.6 75 1 2
0.54 26.32 75 1 2
0.72 101.86 75 1 2
0.75 26.03 75 1 2
0.59 60.66 75 1 2
0.57 33.22 75 1 2
0.78 12.96 75 1 2
0.59 12.35 75 1 2
0.64 79.77 75 1 2
0.66 72.85 75 1 2
0.7 41.59 75 1 2
0.68 25.58 75 1 2
0.71 35.9 75 1 2
0.7 45.55 75 1 2
0.77 31.75 75 1 2
0.71 26.38 75 1 2
0.78 28.03 75 1 2
0.61 57.11 75 1 2
0.62 21.04 75 1 2
0.63 40.79 75 1 2
0.62 38.76 75 1 2
0.75 16.52 75 1 2
0.67 15.73 75 1 2
0.83 10.99 75 1 2
0.71 73.02 75 1 2
0.72 45.16 75 1 2
0.78 13.53 75 1 2
0.7 53.81 75 1 2
0.65 20.2 75 1 2
0.69 30.43 75 1 2
0.87 14.86 75 1 2
0.75 14.55 75 1 2
0.69 34.61 75 1 2
0.65 66.92 75 1 2
0.73 67.03 75 1 2
0.72 30.53 75 1 2
0.7 51.45 75 1 2
0.72 41.54 75 1 2
0.73 33.47 75 1 2
0.75 25.23 75 1 2
0.81 25.52 75 1 2
0.86 21.03 75 1 2
0.89 17.57 75 1 2
0.75 36.44 75 1 2
0.68 96.94 75 1 2
0.72 71.77 75 1 2
0.72 29.23 75 1 2
0.8 17 75 1 2
0.74 76.84 75 1 2
0.78 13.18 75 1 2
0.82 19.07 75 1 2
0.82 61.35 75 1 2
0.8 18.43 75 1 2
0.88 33.92 75 1 2
0.79 12.58 75 1 2
0.87 26.64 75 1 2
0.63 16.12 75 1 2
0.62 97.86 75 1 2
0.73 60.53 75 1 2
0.64 72.55 75 1 2
0.65 73.48 75 1 2
0.67 74.97 75 1 2
0.76 31.57 75 1 2
0.81 15.18 75 1 2
0.81 31.21 75 1 2
0.82 84.6 75 1 2
0.82 18.27 75 1 2
0.82 54.25 75 1 2
0.79 20.41 75 1 2
0.7 79.79 75 1 2
0.85 72.4 75 1 2
0.77 17.07 75 1 2
0.58 34.39 75 1 2
0.76 20.31 75 1 2
0.68 33.63 75 1 2
0.59 32.89 75 1 2
0.82 15.58 75 1 2
0.78 63.43 75 1 2
0.75 77.78 75 1 2
0.79 21.71 75 1 2
0.76 62.22 75 1 2
0.67 17.97 75 1 2
0.65 15.04 75 1 2
0.69 69.29 75 1 2
0.68 66.65 75 1 2
0.65 86.48 75 1 2
0.6 17.22 75 1 2
0.61 9.95 75 1 2
0.63 46.31 75 1 2
0.49 32.82 75 1 2
0.58 50.51 75 1 2
0.62 26.55 75 1 2
0.68 52.81 75 1 2
0.68 9.71 75 1 2
0.69 50.14 75 1 2
0.72 63.29 75 1 2
0.65 13.67 75 1 2
0.82 13.64 75 1 2
0.84 53.87 75 1 2
0.72 69.49 75 1 2
0.71 62.15 75 1 2
0.76 51.66 75 1 2
0.87 14.84 75 1 2
0.77 15.44 75 1 2
0.72 43.06 75 1 2
0.8 51.3 75 1 2
0.79 57.2 75 1 2
0.74 9.31 75 1 2
0.67 80.81 75 1 2
0.76 13.78 75 1 2
0.84 47.6 75 1 2
0.67 123.47 75 1 2
0.75 51.3 75 1 2
0.75 16.32 75 1 2
0.68 50.31 75 1 2
0.66 104.9 75 1 2
0.8 91.58 75 1 2
0.72 54.01 75 1 2
0.76 16.3 75 1 2
0.76 27.79 75 1 2
0.78 55.46 75 1 2
0.76 58.33 75 1 2
0.6 50.13 75 1 2
0.77 12.25 75 1 2
0.67 13.92 75 1 2
0.77 42.56 75 1 2
0.87 16.49 75 1 2
0.83 53.15 75 1 2
0.71 34 75 1 2
0.64 62.23 75 1 2
0.58 11.27 75 1 2
0.66 45.41 75 1 2
0.6 14.93 75 1 2
0.59 64.4 75 1 2
0.76 100.5 75 1 2
0.74 17.47 75 1 2
0.83 113.04 75 1 2
0.68 115.09 75 1 2
0.67 19.63 75 1 2
0.75 24.86 75 1 2
0.77 20.24 75 1 2
0.78 23.44 75 1 2
0.74 58.93 75 1 2
0.76 19.29 75 1 2
0.88 13.08 75 1 2
0.85 27.44 75 1 2
0.6 81.37 75 1 2
0.68 34.4 75 1 2
0.63 15.83 75 1 2
0.61 45.65 75 1 2
0.6 16.24 75 1 2
0.64 12.11 75 1 2
0.64 31.7 75 1 2
0.71 17.5 75 1 2
0.62 19.02 75 1 2
0.56 66.28 75 1 2
0.67 16.89 75 1 2
0.71 48.89 75 1 2
0.66 49.24 75 1 2
0.64 139.13 75 1 2
0.65 131.36 75 1 2
0.66 26.37 75 1 2
0.74 141.66 75 1 2
0.66 130.85 75 1 2
0.74 50.24 75 1 2
0.61 42.33 75 1 2
0.78 36.52 75 1 2
0.77 19.76 75 1 2
0.8 21.74 75 1 2
0.75 37.89 75 1 2
0.87 38.78 75 1 2
0.86 16.17 75 1 2
0.84 40.88 75 1 2
0.79 54.27 75 1 2
0.83 39 75 1 2
0.79 23.49 75 1 2
0.78 38.85 75 1 2
0.88 47.48 75 1 2
0.75 55.9 75 1 2
0.69 14.05 75 1 2
0.57 48.37 75 1 2
0.64 45.31 75 1 2
0.55 57.11 75 1 2
0.57 68.71 75 1 2
0.56 68.67 75 1 2
0.65 89.52 75 1 2
0.71 13.64 75 1 2
0.74 105.19 75 1 2
0.64 92.54 75 1 2
0.53 12.4 75 1 2
0.69 80.01 75 1 2
0.73 13.77 75 1 2
0.74 29.62 75 1 2
0.83 71.64 75 1 2
0.81 18.35 75 1 2
0.77 64.52 75 1 2
0.78 55.32 75 1 2
0.86 43.35 75 1 2
0.84 35.08 75 1 2
0.72 37.46 75 1 2
0.81 76.45 75 1 2
0.77 24.64 75 1 2
0.79 47.39 75 1 2
0.84 34.27 75 1 2
0.7 31.47 75 1 2
0.86 37.71 75 1 2
0.9 16.45 75 1 2
0.76 60.45 75 1 2
0.71 48.37 75 1 2
0.73 77.61 75 1 2
0.73 12.86 75 1 2
0.53 15.8 75 1 2
0.58 19.04 75 1 2
0.78 79.61 75 1 2
0.74 62.41 75 1 2
0.64 13.21 75 1 2
0.64 23.98 75 1 2
0.71 20.12 75 1 2
0.59 23.96 75 1 2
0.56 41.72 75 1 2
0.8 14.01 75 1 2
0.65 24.63 75 1 2
0.76 61.39 75 1 2
0.81 60.25 75 1 2
0.74 72.83 75 1 2
0.86 21.29 75 1 2
0.8 73.73 75 1 2
0.8 52.8 75 1 2
0.85 42.88 75 1 2
0.83 15.21 75 1 2
0.7 58.5 75 1 2
0.9 14.05 75 1 2
0.69 84.33 75 1 2
0.79 58.89 75 1 2
0.82 61.99 75 1 2
0.76 38.78 75 1 2
0.69 34.1 75 1 2
0.68 52.51 75 1 2
0.61 13.47 75 1 2
0.66 40.37 75 1 2
0.71 109.96 75 1 2
0.88 17.11 75 1 2
0.79 41.29 75 1 2
0.75 87.88 75 1 2
0.79 21.24 75 1 2
0.75 60.82 75 1 2
0.73 92.46 75 1 2
0.69 84.89 75 1 2
0.82 75.94 75 1 2
0.76 76.58 75 1 2
0.84 19.81 75 1 2
0.71 50.75 75 1 2
0.53 87.42 75 1 2
0.65 26.9 75 1 2
0.68 20.63 75 1 2
0.64 92.31 75 1 2
0.66 31.71 75 1 2
0.56 17.71 75 1 2
0.65 134.67 75 1 2
0.64 131.88 75 1 2
0.65 16.82 75 1 2
0.65 34.12 75 1 2
0.72 126.68 75 1 2
0.6 44.23 75 1 2
0.58 58.63 75 1 2
0.74 45.95 75 1 2
0.73 15.29 75 1 2
0.74 18.21 75 1 2
0.85 14.92 75 1 2
0.69 96.95 75 1 2
0.7 17.86 75 1 2
0.54 31.75 75 1 2
0.6 21.77 75 1 2
0.72 41.86 75 1 2
0.76 15.84 75 1 2
0.74 28.35 75 1 2
0.71 28.76 75 1 2
0.65 91.71 75 1 2
0.78 21.75 75 1 2
0.9 15.87 75 1 2
0.72 88.86 75 1 2
0.71 49.6 75 1 2
0.72 114.43 75 1 2
0.75 86.82 75 1 2
0.83 18.57 75 1 2
0.7 85.83 75 1 2
0.73 57.04 75 1 2
0.7 121.55 75 1 2
0.72 70.96 75 1 2
0.65 73.16 75 1 2
0.45 16.79 75 1 2
0.65 64.22 75 1 2
0.82 11.03 75 1 2
0.78 13.58 75 1 2
0.59 22.96 75 1 2
0.62 23.45 75 1 2
0.57 12.35 75 1 2
0.64 15.36 75 1 2
0.65 44.96 75 1 2
0.63 126.58 75 1 2
0.61 35.21 75 1 2
0.71 42.87 75 1 2
0.69 61.78 75 1 2
0.76 15.06 75 1 2
0.71 61.89 75 1 2
0.69 26.98 75 1 2
0.53 44.81 75 1 2
0.5 37.51 75 1 2
0.56 38 75 1 2
0.61 24.55 75 1 2
0.76 26.37 75 1 2
0.88 15.18 75 1 2
0.71 134.7 75 1 2
0.73 99.28 75 1 2
0.71 30.23 75 1 2
0.74 74.77 75 1 2
0.7 30.57 75 1 2
0.69 41.5 75 1 2
0.89 29.09 75 1 2
0.7 24.56 75 1 2
0.83 51.5 75 1 2
0.7 73.58 75 1 2
0.85 32.05 75 1 2
0.78 58.81 75 1 2
0.84 54.03 75 1 2
0.81 19.86 75 1 2
0.85 18.83 75 1 2
0.92 10.87 75 1 2
0.69 103.09 75 1 2
0.77 110.55 75 1 2
0.71 14.74 75 1 2
0.67 17.44 75 1 2
0.67 18.5 75 1 2
0.73 109.22 75 1 2
0.61 41.72 75 1 2
0.62 118.6 75 1 2
0.62 19.97 75 1 2
0.66 19.14 75 1 2
0.67 28.79 75 1 2
0.71 31.14 75 1 2
0.67 38.18 75 1 2
0.73 56.07 75 1 2
0.74 19.93 75 1 2
0.62 12.65 75 1 2
0.71 47.61 75 1 2
0.77 43.22 75 1 2
0.69 59.83 75 1 2
0.75 31.82 75 1 2
0.78 26.44 75 1 2
0.79 27.27 75 1 2
0.75 36.79 75 1 2
0.74 80.58 75 1 2
0.64 23.67 75 1 2
0.59 29.63 75 1 2
0.62 64.65 75 1 2
0.7 81.07 75 1 2
0.83 15.17 75 1 2
0.74 14.14 75 1 2
0.69 57.81 75 1 2
0.82 17.87 75 1 2
0.85 25.48 75 1 2
0.74 17.03 75 1 2
0.58 16.05 75 1 2
0.45 19.54 75 1 2
0.55 51.86 75 1 2
0.79 46.12 75 1 2
0.65 17.55 75 1 2
0.8 26.46 75 1 2
0.81 38.29 75 1 2
0.69 57.26 75 1 2
0.62 63.83 75 1 2
0.53 71.07 75 1 2
0.78 17.78 75 1 2
0.73 92.77 75 1 2
0.77 45.65 75 1 2
0.83 30.38 75 1 2
0.86 17.68 75 1 2
0.8 66.96 75 1 2
0.87 17.48 75 1 2
0.64 100.89 75 1 2
0.82 75.08 75 1 2
0.8 18.74 75 1 2
0.61 93.97 75 1 2
0.72 76.53 75 1 2
0.81 38.84 75 1 2
0.83 17.27 75 1 2
0.81 20.12 75 1 2
0.67 38.67 75 1 2
0.76 93.47 75 1 2
0.72 76.49 75 1 2
0.7 82.3 75 1 2
0.68 31.58 75 1 2
0.69 20.43 75 1 2
0.72 36.14 75 1 2
0.76 19.6 75 1 2
0.7 28.07 75 1 2
0.73 79.15 75 1 2
0.64 63.62 75 1 2
0.74 113.03 75 1 2
0.69 58.32 75 1 2
0.71 53.82 75 1 2
0.78 13.76 75 1 2
0.5 55.1 75 1 2
0.65 17.39 75 1 2
0.8 16.4 75 1 2
0.57 66.82 75 1 2
0.63 19.78 75 1 2
0.63 43.02 75 1 2
0.72 68.7 75 1 2
0.74 18.27 75 1 2
0.74 18.37 75 1 2
0.83 17.1 75 1 2
0.75 15.33 75 1 2
0.68 23.82 75 1 2
0.67 105.2 75 1 2
0.82 20.39 75 1 2
0.72 104.43 75 1 2
0.87 51.48 75 1 2
0.75 31.3 75 1 2
0.72 74.94 75 1 2
0.71 73.45 75 1 2
0.76 55.77 75 1 2
0.74 49.13 75 1 2
0.72 63.11 75 1 2
0.82 56.88 75 1 2
0.64 26.29 75 1 2
0.79 30.06 75 1 2
0.81 58.09 75 1 2
0.78 34.8 75 1 2
0.79 35.11 75 1 2
0.81 24.5 75 1 2
0.83 23.08 75 1 2
0.66 79.41 75 1 2
0.75 26.05 75 1 2
0.77 21.9 75 1 2
0.76 35.85 75 1 2
0.76 26.44 75 1 2
0.78 26.73 75 1 2
0.79 22.6 75 1 2
0.85 15.48 75 1 2
0.67 40.84 75 1 2
0.78 114.29 75 1 2
0.73 117.17 75 1 2
0.68 17.23 75 1 2
0.73 27.02 75 1 2
0.73 16.34 75 1 2
0.76 14.54 75 1 2
0.71 118.64 75 1 2
0.78 36.94 75 1 2
0.58 19.31 75 1 2
0.7 12.97 75 1 2
0.53 68.53 75 1 2
0.62 16.71 75 1 2
0.79 22.07 75 1 2
0.69 51.15 75 1 2
0.7 22.99 75 1 2
0.69 95.25 75 1 2
0.68 134.23 75 1 2
0.82 31.53 75 1 2
0.69 23.08 75 1 2
0.6 40.31 75 1 2
0.68 14.29 75 1 2
0.54 82.33 75 1 2
0.8 17.09 75 1 2
0.63 80.72 75 1 2
0.7 23.88 75 1 2
0.7 40.99 75 1 2
0.78 21.37 75 1 2
0.72 38.15 75 1 2
0.78 26.44 75 1 2
0.78 43.65 75 1 2
0.71 27.68 75 1 2
0.7 47.01 75 1 2
0.7 15.82 75 1 2
0.75 17.19 75 1 2
0.7 33.02 75 1 2
0.74 48.69 75 1 2
0.67 140.39 75 1 2
0.65 154.46 75 1 2
0.66 24.21 75 1 2
0.7 151.03 75 1 2
0.71 139.16 75 1 2
0.88 19.26 75 1 2
0.65 33.63 75 1 2
0.8 23.77 75 1 2
0.65 75.3 75 1 2
0.9 16.63 75 1 2
0.64 40.76 75 1 2
0.76 25.37 75 1 2
0.72 30.94 75 1 2
0.56 82.79 75 1 2
0.69 80.47 75 1 2
0.72 52.32 75 1 2
0.76 106.21 75 1 2
0.75 39.07 75 1 2
0.81 15.95 75 1 2
0.84 15.93 75 1 2
0.77 16.23 75 1 2
0.87 16.65 75 1 2
0.77 30.87 75 1 2
0.77 43.3 75 1 2
0.77 23.36 75 1 2
0.62 17.05 75 1 2
0.54 47.2 75 1 2
0.61 17.88 75 1 2
0.6 65.8 75 1 2
0.71 105.04 75 1 2
0.75 18.12 75 1 2
0.72 134.76 75 1 2
0.73 15.81 75 1 2
0.7 15.65 75 1 2
0.67 112.93 75 1 2
0.79 76.27 75 1 2
0.67 124.98 75 1 2
0.74 20.19 75 1 2
0.64 64.07 75 1 2
0.77 31.43 75 1 2
0.71 29.2 75 1 2
0.76 14.91 75 1 2
0.73 46.29 75 1 2
0.8 18.06 75 1 2
0.85 59.43 75 1 2
0.69 28.18 75 1 2
0.82 19.01 75 1 2
0.58 27.31 75 1 2
0.7 109.04 75 1 2
0.72 112.62 75 1 2
0.78 39.59 75 1 2
0.73 106 75 1 2
0.77 32.06 75 1 2
0.81 17.7 75 1 2
0.76 71.19 75 1 2
0.67 18.3 75 1 2
0.74 106.58 75 1 2
0.7 19.65 75 1 2
0.6 33.65 75 1 2
0.62 21.11 75 1 2
0.62 30.92 75 1 2
0.65 33.76 75 1 2
0.84 15.75 75 1 2
0.75 25.27 75 1 2
0.68 38.34 75 1 2
0.87 16.54 75 1 2
0.7 34.49 75 1 2
0.74 69.98 75 1 2
0.8 26.8 75 1 2
0.81 14.69 75 1 2
0.81 22.06 75 1 2
0.78 18.07 75 1 2
0.67 100.43 75 1 2
0.8 16.87 75 1 2
0.63 102.94 75 1 2
0.75 31.1 75 1 2
0.69 47.3 75 1 2
0.74 22.07 75 1 2
0.7 78.02 75 1 2
0.88 18.37 75 1 2
0.75 18.44 75 1 2
0.72 18.04 75 1 2
0.74 21.82 75 1 2
0.81 16.28 75 1 2
0.78 13.8 75 1 2
0.61 34.25 75 1 2
0.82 102.99 75 1 2
0.83 14.51 75 1 2
0.71 117.07 75 1 2
0.67 131.86 75 1 2
0.82 44.03 75 1 2
0.83 17.27 75 1 2
0.65 26.89 75 1 2
0.73 61.74 75 1 2
0.8 15.75 75 1 2
0.67 69.09 75 1 2
0.7 21.11 75 1 2
0.82 23.82 75 1 2
0.66 71.79 75 1 2
0.9 25.88 75 1 2
0.75 32.67 75 1 2
0.7 19.42 75 1 2
0.73 63.41 75 1 2
0.66 19.67 75 1 2
0.63 14.65 75 1 2
0.69 116.34 75 1 2
0.79 18.02 75 1 2
0.76 13.76 75 1 2
0.7 40.73 75 1 2
0.67 46 75 1 2
0.65 35.68 75 1 2
0.67 33.94 75 1 2
0.66 24.39 75 1 2
0.66 32.14 75 1 2
0.71 24.95 75 1 2
0.73 25.55 75 1 2
0.74 21.87 75 1 2
0.84 14 75 1 2
0.75 65.32 75 1 2
0.73 68.96 75 1 2
0.81 52.15 75 1 2
0.73 79.68 75 1 2
0.73 28.45 75 1 2
0.87 13.63 75 1 2
0.82 64.8 75 1 2
0.52 63.67 75 1 2
0.67 35.96 75 1 2
0.6 52.94 75 1 2
0.72 42.37 75 1 2
0.76 14.27 75 1 2
0.53 58.66 75 1 2
0.52 39.51 75 1 2
0.71 26.51 75 1 2
0.57 10.81 75 1 2
0.52 52.75 75 1 2
0.64 28.32 75 1 2
0.62 31.69 75 1 2
0.75 16.17 75 1 2
0.71 19.01 75 1 2
0.65 76.33 75 1 2
0.62 72.77 75 1 2
0.56 25.55 75 1 2
0.71 79.46 75 1 2
0.62 13.52 75 1 2
0.6 24.57 75 1 2
0.46 14.06 75 1 2
0.73 71.66 75 1 2
0.64 55.46 75 1 2
0.8 15.57 75 1 2
0.7 55.38 75 1 2
0.63 20 75 1 2
0.62 19.72 75 1 2
0.61 30.4 75 1 2
0.6 89.49 75 1 2
0.7 24.36 75 1 2
0.62 32.62 75 1 2
0.63 28.71 75 1 2
0.79 18.98 75 1 2
0.81 14.07 75 1 2
0.82 36.14 75 1 2
0.86 53.47 75 1 2
0.82 58.6 75 1 2
0.66 53.32 75 1 2
0.74 53.6 75 1 2
0.75 32.59 75 1 2
0.73 20.53 75 1 2
0.65 22.4 75 1 2
0.72 70.62 75 1 2
0.93 10.99 75 1 2
0.73 70.4 75 1 2
0.84 42.99 75 1 2
0.73 12.1 75 1 2
0.58 30.99 75 1 2
0.66 25.95 75 1 2
0.67 34.99 75 1 2
0.59 14.27 75 1 2
0.72 31.67 75 1 2
0.62 88.26 75 1 2
0.71 108.72 75 1 2
0.62 106.43 75 1 2
0.64 104.53 75 1 2
0.65 126.8 75 1 2
0.79 52.59 75 1 2
0.63 117.54 75 1 2
0.78 31.74 75 1 2
0.71 101.5 75 1 2
0.82 17.37 75 1 2
0.8 44.5 75 1 2
0.66 32.35 75 1 2
0.79 40.14 75 1 2
0.64 37.8 75 1 2
0.75 13.18 75 1 2
0.78 13.61 75 1 2
0.78 18.12 75 1 2
0.84 32.31 75 1 2
0.81 16.92 75 1 2
0.81 52.63 75 1 2
0.7 20.14 75 1 2
0.67 50.54 75 1 2
0.83 15.19 75 1 2
0.65 29.63 75 1 2
0.66 31.85 75 1 2
0.68 33.97 75 1 2
0.71 42.7 75 1 2
0.62 43.95 75 1 2
0.77 20.21 75 1 2
0.73 25.46 75 1 2
0.7 25.34 75 1 2
0.74 37.85 75 1 2
0.74 20.51 75 1 2
0.83 28.34 75 1 2
0.82 15.61 75 1 2
0.63 54.37 75 1 2
0.61 17.1 75 1 2
0.7 32.52 75 1 2
0.63 47.33 75 1 2
0.59 40.91 75 1 2
0.72 42.49 75 1 2
0.97 12.43 75 1 2
0.69 28.42 75 1 2
0.61 35.34 75 1 2
0.66 29.43 75 1 2
0.7 44.74 75 1 2
0.72 36.63 75 1 2
0.64 23.93 75 1 2
0.56 50 75 1 2
0.65 30.5 75 1 2
0.65 24.73 75 1 2
0.64 29.71 75 1 2
0.74 13.42 75 1 2
0.6 26.35 75 1 2
0.62 56.53 75 1 2
0.61 42.52 75 1 2
0.68 23.15 75 1 2
0.61 53.25 75 1 2
0.6 52.22 75 1 2
0.63 33.77 75 1 2
0.57 18.02 75 1 2
0.72 45.92 75 1 2
0.66 68.75 75 1 2
0.76 16.58 75 1 2
0.69 39.55 75 1 2
0.6 14.98 75 1 2
0.66 84.12 75 1 2
0.65 83.61 75 1 2
0.57 29.78 75 1 2
0.68 16.52 75 1 2
0.58 102.14 75 1 2
0.59 16.26 75 1 2
0.72 16.66 75 1 2
0.85 111.41 75 1 2
0.74 15.32 75 1 2
0.76 21.41 75 1 2
0.75 34.95 75 1 2
0.85 12.71 75 1 2
0.8 15.48 75 1 2
0.81 21.06 75 1 2
0.73 123.39 75 1 2
0.72 54.06 75 1 2
0.62 114.45 75 1 2
0.73 27.07 75 1 2
0.61 72.19 75 1 2
0.68 17.92 75 1 2
0.7 62.76 75 1 2
0.6 16.26 75 1 2
0.7 15.99 75 1 2
0.81 17.14 75 1 2
0.68 67.51 75 1 2
0.72 21.01 75 1 2
0.6 18.08 75 1 2
0.66 86.43 75 1 2
0.57 58.83 75 1 2
0.65 91.13 75 1 2
0.68 96.04 75 1 2
0.71 13.2 75 1 2
0.66 39.12 75 1 2
0.66 92.72 75 1 2
0.69 76.58 75 1 2
0.77 26.65 75 1 2
0.69 38.52 75 1 2
0.74 48.45 75 1 2
0.65 33.53 75 1 2
0.69 38.23 75 1 2
0.62 76 75 1 2
0.7 16.56 75 1 2
0.65 46.92 75 1 2
0.66 14.51 75 1 2
0.69 31.29 75 1 2
0.83 16.3 75 1 2
0.59 67.02 75 1 2
0.67 16.11 75 1 2
0.68 24.95 75 1 2
0.68 38.04 75 1 2
0.69 80.54 75 1 2
0.74 15.95 75 1 2
0.74 36.27 75 1 2
0.69 26.67 75 1 2
0.71 39.61 75 1 2
0.69 32.02 75 1 2
0.74 49.15 75 1 2
0.71 20.42 75 1 2
0.8 12.5 75 1 2
0.7 49.86 75 1 2
0.69 55.69 75 1 2
0.59 18.75 75 1 2
0.67 36.11 75 1 2
0.67 24.63 75 1 2
0.78 19.16 75 1 2
0.59 109.88 75 1 2
0.74 27.37 75 1 2
0.8 11.11 75 1 2
0.66 21.35 75 1 2
0.66 58.04 75 1 2
0.65 60.53 75 1 2
0.59 39.14 75 1 2
0.87 37.45 75 1 2
0.76 20.15 75 1 2
0.57 52.01 75 1 2
0.76 70.07 75 1 2
0.83 43.23 75 1 2
0.82 31.83 75 1 2
0.82 24.96 75 1 2
0.82 19.29 75 1 2
0.86 20.98 75 1 2
0.57 47.88 75 1 2
0.61 72.15 75 1 2
0.9 12.4 75 1 2
0.85 17.73 75 1 2
0.81 28.47 75 1 2
0.76 36.14 75 1 2
0.69 49.56 75 1 2
0.67 52.78 75 1 2
0.7 14.05 75 1 2
0.65 29.07 75 1 2
0.68 29.54 75 1 2
0.77 31.6 75 1 2
0.72 20.07 75 1 2
0.71 26.68 75 1 2
0.76 20.48 75 1 2
0.59 20.46 75 1 2
0.77 37.97 75 1 2
0.67 17.86 75 1 2
0.58 82.37 75 1 2
0.78 20.18 75 1 2
0.67 15.07 75 1 2
0.75 108.5 75 1 2
0.67 49.23 75 1 2
0.79 18.09 75 1 2
0.72 57.94 75 1 2
0.68 34.49 75 1 2
0.71 20.48 75 1 2
0.72 62 75 1 2
0.73 118.76 75 1 2
0.75 98.31 75 1 2
0.74 60.63 75 1 2
0.7 20.66 75 1 2
0.65 39.49 75 1 2
0.65 50.06 75 1 2
0.75 16.36 75 1 2
0.8 105.35 75 1 2
0.77 20.25 75 1 2
0.76 16.96 75 1 2
0.73 59.22 75 1 2
0.73 41.9 75 1 2
0.76 16.5 75 1 2
0.61 109.89 75 1 2
0.67 17.41 75 1 2
0.66 80.26 75 1 2
0.61 106.14 75 1 2
0.71 30.12 75 1 2
0.61 111.16 75 1 2
0.49 27.99 75 1 2
0.7 95.31 75 1 2
0.64 89.47 75 1 2
0.64 104.74 75 1 2
0.65 79.57 75 1 2
0.69 63.61 75 1 2
0.65 61.05 75 1 2
0.58 115.39 75 1 2
0.78 65.64 75 1 2
0.83 16.33 75 1 2
0.75 54.45 75 1 2
0.67 25.3 75 1 2
0.67 62.11 75 1 2
0.68 22.27 75 1 2
0.75 30.01 75 1 2
0.67 50.33 75 1 2
0.73 57.73 75 1 2
0.9 17.51 75 1 2
0.76 53.4 75 1 2
0.7 93.14 75 1 2
0.75 98.71 75 1 2
0.69 38.02 75 1 2
0.79 15.08 75 1 2
0.79 95.22 75 1 2
0.69 84.11 75 1 2
0.85 104.73 75 1 2
0.7 112.27 75 1 2
0.75 30.39 75 1 2
0.68 52.19 75 1 2
0.84 19.81 75 1 2
0.65 53.61 75 1 2
0.74 14.34 75 1 2
0.77 55.32 75 1 2
0.72 38.05 75 1 2
0.81 15.81 75 1 2
0.83 38.92 75 1 2
0.77 27.77 75 1 2
0.77 20.21 75 1 2
0.79 17.09 75 1 2
0.78 35.93 75 1 2
0.77 25.1 75 1 2
0.77 36.27 75 1 2
0.76 20.96 75 1 2
0.79 16.08 75 1 2
0.81 16.98 75 1 2
0.81 40.37 75 1 2
0.69 59.19 75 1 2
0.65 26.93 75 1 2
0.78 17.2 75 1 2
0.7 88.66 75 1 2
0.79 15.27 75 1 2
0.77 95.06 75 1 2
0.6 27.62 75 1 2
0.78 27.33 75 1 2
0.82 28.17 75 1 2
0.62 123.43 75 1 2
0.78 41.89 75 1 2
0.7 106.9 75 1 2
0.79 45.69 75 1 2
0.82 16.89 75 1 2
0.83 65.43 75 1 2
0.78 110.07 75 1 2
0.82 37.17 75 1 2
0.81 15.87 75 1 2
0.91 19.94 75 1 2
0.79 49.88 75 1 2
0.76 19.48 75 1 2
0.73 18.02 75 1 2
0.76 21.47 75 1 2
0.77 95.4 75 1 2
0.69 17.02 75 1 2
0.61 11.77 75 1 2
0.6 87.8 75 1 2
0.7 56.09 75 1 2
0.64 25.69 75 1 2
0.7 21.03 75 1 2
0.5 48.2 75 1 2
0.63 20.53 75 1 2
0.57 43.93 75 1 2
0.49 69.23 75 1 2
0.49 54.97 75 1 2
0.53 45.36 75 1 2
0.48 97.28 75 1 2
0.72 39.01 75 1 2
0.74 19.42 75 1 2
0.83 18.28 75 1 2
0.67 28.81 75 1 2
0.68 42.6 75 1 2
0.67 35.69 75 1 2
0.78 19.44 75 1 2
0.67 18.56 75 1 2
0.63 44.27 75 1 2
0.7 18.39 75 1 2
0.66 25.46 75 1 2
0.62 114.6 75 1 2
0.65 74.78 75 1 2
0.76 12.47 75 1 2
0.62 26.18 75 1 2
0.63 83.18 75 1 2
0.67 14 75 1 2
0.63 102.93 75 1 2
0.74 12.38 75 1 2
0.67 109.56 75 1 2
0.73 17.47 75 1 2
0.65 45.16 75 1 2
0.84 13.76 75 1 2
0.6 73.69 75 1 2
0.61 105.48 75 1 2
0.65 28.04 75 1 2
0.64 77.16 75 1 2
0.86 15.99 75 1 2
0.8 13.62 75 1 2
0.76 18.98 75 1 2
0.62 88.2 75 1 2
0.83 16.32 75 1 2
0.77 17.62 75 1 2
0.65 63.8 75 1 2
0.79 55.66 75 1 2
0.78 45.63 75 1 2
0.8 17.06 75 1 2
0.74 80.83 75 1 2
0.74 117.31 75 1 2
0.75 94.52 75 1 2
0.81 15.87 75 1 2
0.71 46.84 75 1 2
0.69 104.07 75 1 2
0.7 13.54 75 1 2
0.73 112.14 75 1 2
0.74 37.2 75 1 2
0.73 16.9 75 1 2
0.69 94.2 75 1 2
0.63 115.84 75 1 2
0.69 22.89 75 1 2
0.61 81.87 75 1 2
0.76 52.25 75 1 2
0.69 33.03 75 1 2
0.71 23.63 75 1 2
0.76 28.88 75 1 2
0.72 61.24 75 1 2
0.86 15.85 75 1 2
0.83 54.87 75 1 2
0.8 43.82 75 1 2
0.71 83.77 75 1 2
0.78 27.74 75 1 2
0.81 24.85 75 1 2
0.72 38.46 75 1 2
0.82 27.03 75 1 2
0.71 40.68 75 1 2
0.65 72.42 75 1 2
0.6 10.17 75 1 2
0.62 41.16 75 1 2
0.62 21.04 75 1 2
0.6 21.94 75 1 2
0.61 89.4 75 1 2
0.68 64.95 75 1 2
0.74 22.85 75 1 2
0.7 115.43 75 1 2
0.78 27.78 75 1 2
0.53 44.9 75 1 2
0.65 54.77 75 1 2
0.7 59.63 75 1 2
0.67 107.75 75 1 2
0.68 13.59 75 1 2
0.78 35.08 75 1 2
0.72 38.42 75 1 2
0.7 98.54 75 1 2
0.75 65.55 75 1 2
0.89 72.61 75 1 2
0.81 49.94 75 1 2
0.54 46.77 75 1 2
0.78 59.52 75 1 2
0.76 69.95 75 1 2
0.8 63.42 75 1 2
0.84 17.74 75 1 2
0.86 20.23 75 1 2
0.89 17.79 75 1 2
0.86 36.18 75 1 2
0.74 84.45 75 1 2
0.74 51.06 75 1 2
0.75 29.08 75 1 2
0.77 79.2 75 1 2
0.52 35.82 75 1 2
0.62 31.29 75 1 2
0.57 19.12 75 1 2
0.54 77.59 75 1 2
0.65 22.41 75 1 2
0.59 14.29 75 1 2
0.73 104.65 75 1 2
0.72 105.86 75 1 2
0.74 94.46 75 1 2
0.6 102.36 75 1 2
0.76 111.59 75 1 2
0.81 15.59 75 1 2
0.74 22.97 75 1 2
0.68 109.56 75 1 2
0.72 16.63 75 1 2
0.66 25.32 75 1 2
0.71 97.6 75 1 2
0.56 10.16 75 1 2
0.44 13.21 75 1 2
0.34 13.98 75 1 2
0.48 85.87 75 1 2
0.51 70.58 75 1 2
0.57 22.27 75 1 2
0.69 100.64 75 1 2
0.7 32.66 75 1 2
0.78 14.51 75 1 2
0.7 81.61 75 1 2
0.66 46.79 75 1 2
0.68 19.01 75 1 2
0.69 44.87 75 1 2
0.77 29.2 75 1 2
0.73 46.58 75 1 2
0.81 14.66 75 1 2
0.84 25.56 75 1 2
0.76 65.71 75 1 2
0.58 68.25 75 1 2
0.8 64.81 75 1 2
0.81 55.67 75 1 2
0.81 18.91 75 1 2
0.78 14.07 75 1 2
0.79 49.93 75 1 2
0.81 67.32 75 1 2
0.85 15.33 75 1 2
0.74 57.05 75 1 2
0.83 13.51 75 1 2
0.75 58.67 75 1 2
0.71 44.59 75 1 2
0.74 52.85 75 1 2
0.55 46.14 75 1 2
0.77 16.2 75 1 2
0.74 58.79 75 1 2
0.74 34.36 75 1 2
0.69 14.11 75 1 2
0.76 45.62 75 1 2
0.66 25.38 75 1 2
0.71 59.1 75 1 2
0.76 30.93 75 1 2
0.75 41.07 75 1 2
0.73 21.91 75 1 2
0.7 44.25 75 1 2
0.55 80.41 75 1 2
0.67 31.37 75 1 2
0.7 62.46 75 1 2
0.74 29.59 75 1 2
0.68 22.45 75 1 2
0.67 83.98 75 1 2
0.72 48.7 75 1 2
0.45 46.8 75 1 2
0.44 30.75 75 1 2
0.45 46.66 75 1 2
0.49 45.95 75 1 2
0.43 38.91 75 1 2
0.87 12.66 75 1 2
0.76 65.95 75 1 2
0.8 52.85 75 1 2
0.77 87.64 75 1 2
0.82 19.36 75 1 2
0.76 25.05 75 1 2
0.86 19.74 75 1 2
0.61 44.6 75 1 2
0.72 34.07 75 1 2
0.76 118.28 75 1 2
0.8 95.61 75 1 2
0.65 121.83 75 1 2
0.76 15.36 75 1 2
0.78 17 75 1 2
0.7 148.77 75 1 2
0.64 59.47 75 1 2
0.84 16.79 75 1 2
0.56 59.26 75 1 2
0.73 130.13 75 1 2
0.71 149.52 75 1 2
0.66 95.03 75 1 2
0.82 14.67 75 1 2
0.77 18.97 75 1 2
0.8 28.96 75 1 2
0.86 39.54 75 1 2
0.84 44.13 75 1 2
0.62 54.43 75 1 2
0.84 18.05 75 1 2
0.77 15.78 75 1 2
0.72 70.91 75 1 2
0.83 16.54 75 1 2
0.73 56.09 75 1 2
0.79 32.71 75 1 2
0.88 28.83 75 1 2
0.9 14.73 75 1 2
0.75 20.88 75 1 2
0.74 35.9 75 1 2
0.77 15.28 75 1 2
0.68 16.83 75 1 2
0.69 98 75 1 2
0.7 115.21 75 1 2
0.79 14.74 75 1 2
0.74 26.1 75 1 2
0.79 15.75 75 1 2
0.76 16.91 75 1 2
0.75 101.63 75 1 2
0.68 105.41 75 1 2
0.63 16.19 75 1 2
0.56 57.25 75 1 2
0.71 28.35 75 1 2
0.76 17.15 75 1 2
0.59 38.29 75 1 2
0.86 20.82 75 1 2
0.8 15.53 75 1 2
0.81 34.5 75 1 2
0.74 40.88 75 1 2
0.7 31.48 75 1 2
0.78 10.22 75 1 2
0.71 69.49 75 1 2
0.77 20.38 75 1 2
0.78 19.43 75 1 2
0.61 39.28 75 1 2
0.73 15.01 75 1 2
0.71 78.32 75 1 2
0.78 13.68 75 1 2
0.69 108.92 75 1 2
0.7 29.43 75 1 2
0.75 12.55 75 1 2
0.71 16.68 75 1 2
0.74 17.54 75 1 2
0.68 112.27 75 1 2
0.69 115.22 75 1 2
0.77 14.43 75 1 2
0.73 82.67 75 1 2
0.81 38.3 75 1 2
0.73 57.57 75 1 2
0.75 22.19 75 1 2
0.69 47.47 75 1 2
0.74 40.52 75 1 2
0.69 77.14 75 1 2
0.65 21.69 75 1 2
0.72 81.16 75 1 2
0.67 61.43 75 1 2
0.69 81.83 75 1 2
0.79 12.24 75 1 2
0.76 69.16 75 1 2
0.64 49.32 75 1 2
0.7 66.63 75 1 2
0.68 62.08 75 1 2
0.79 75.95 75 1 2
0.76 21.75 75 1 2
0.49 27.63 75 1 2
0.7 24.85 75 1 2
0.56 55.14 75 1 2
0.61 18.9 75 1 2
0.59 68.05 75 1 2
0.63 16.73 75 1 2
0.57 32.14 75 1 2
0.69 12.45 75 1 2
0.63 63.47 75 1 2
0.58 60.71 75 1 2
0.68 15.55 75 1 2
0.73 24.77 75 1 2
0.65 116.92 75 1 2
0.58 69.23 75 1 2
0.65 48.4 75 1 2
0.65 89.62 75 1 2
0.34 67.09 75 1 2
0.65 151.9 75 1 2
0.75 15.55 75 1 2
0.56 153.19 75 1 2
0.73 63.16 75 1 2
0.7 34.77 75 1 2
0.7 26.44 75 1 2
0.67 100.36 75 1 2
0.81 18.15 75 1 2
0.76 99.3 75 1 2
0.79 24.13 75 1 2
0.67 23.04 75 1 2
0.74 12.44 75 1 2
0.62 73.53 75 1 2
0.77 12.29 75 1 2
0.61 69.76 75 1 2
0.82 14.47 75 1 2
0.46 92.84 75 1 2
0.61 80.03 75 1 2
0.72 18.53 75 1 2
0.59 82.97 75 1 2
0.6 101.14 75 1 2
0.59 82.12 75 1 2
0.63 25.87 75 1 2
0.76 18.29 75 1 2
0.72 16.34 75 1 2
0.77 15.9 75 1 2
0.62 106.56 75 1 2
0.63 30.15 75 1 2
0.66 91.21 75 1 2
0.76 18.46 75 1 2
0.65 101.47 75 1 2
0.84 13.94 75 1 2
0.57 12.94 75 1 2
0.68 118.2 75 1 2
0.75 26.33 75 1 2
0.67 21.69 75 1 2
0.77 14.89 75 1 2
0.91 13.91 75 1 2
0.73 21.93 75 1 2
0.73 134.59 75 1 2
0.74 145.19 75 1 2
0.72 114.24 75 1 2
0.68 15.96 75 1 2
0.86 30.65 75 1 2
0.65 29.64 75 1 2
0.8 17.36 75 1 2
0.72 48.05 75 1 2
0.73 18.74 75 1 2
0.75 26.15 75 1 2
0.75 18.36 75 1 2
0.73 141.27 75 1 2
0.69 43.56 75 1 2
0.55 51.83 75 1 2
0.76 53.75 75 1 2
0.72 14.56 75 1 2
0.85 14.95 75 1 2
0.59 57.56 75 1 2
0.8 22.99 75 1 2
0.54 57.12 75 1 2
0.77 47.31 75 1 2
0.75 12.57 75 1 2
0.69 118.22 75 1 2
0.76 101.97 75 1 2
0.83 39.39 75 1 2
0.59 33.1 75 1 2
0.79 72.16 75 1 2
0.67 24.34 75 1 2
0.71 41.39 75 1 2
0.71 106.61 75 1 2
0.71 14.77 75 1 2
0.77 33.33 75 1 2
0.73 17.35 75 1 2
0.82 55.69 75 1 2
0.44 51.77 75 1 2
0.65 26.45 75 1 2
0.65 18 75 1 2
0.69 38.62 75 1 2
0.6 12.26 75 1 2
0.87 21.74 75 1 2
0.91 10.53 75 1 2
0.69 39.63 75 1 2
0.71 109.33 75 1 2
0.69 118.93 75 1 2
0.73 12.31 75 1 2
0.76 18.53 75 1 2
0.67 115.8 75 1 2
0.81 14.84 75 1 2
0.68 116.02 75 1 2
0.74 93.29 75 1 2
0.65 64.57 75 1 2
0.69 57.89 75 1 2
0.58 80.2 75 1 2
0.66 27.31 75 1 2
0.75 56.54 75 1 2
0.7 23.18 75 1 2
0.88 21.62 75 1 2
0.67 63.19 75 1 2
0.74 32.12 75 1 2
0.78 12.04 75 1 2
0.76 25.43 75 1 2
0.59 11.77 75 1 2
0.59 44.35 75 1 2
0.56 13.63 75 1 2
0.79 11.87 75 1 2
0.72 48.6 75 1 2
0.9 21.58 75 1 2
0.61 20.77 75 1 2
0.63 19.27 75 1 2
0.75 53.91 75 1 2
0.59 29.64 75 1 2
0.71 12.68 75 1 2
0.76 48.67 75 1 2
0.66 19.17 75 1 2
0.8 12.51 75 1 2
0.68 27.91 75 1 2
0.84 23 75 1 2
0.68 100 75 1 2
0.61 42.53 75 1 2
0.67 23.14 75 1 2
0.81 16.29 75 1 2
0.72 19.77 75 1 2
0.69 25.03 75 1 2
0.57 53.57 75 1 2
0.66 51.32 75 1 2
0.62 41.48 75 1 2
0.56 14.27 75 1 2
0.61 49.74 75 1 2
0.7 13.02 75 1 2
0.69 55.97 75 1 2
0.63 27.27 75 1 2
0.69 16.99 75 1 2
0.7 37.82 75 1 2
0.65 14.9 75 1 2
0.63 34.18 75 1 2
0.7 52.55 75 1 2
0.78 16.19 75 1 2
0.67 44.86 75 1 2
0.72 30.1 75 1 2
0.72 16.49 75 1 2
0.65 44.44 75 1 2
0.7 26.81 75 1 2
0.86 17.71 75 1 2
0.66 78.32 75 1 2
0.86 16.79 75 1 2
0.67 64.99 75 1 2
0.9 17.66 75 1 2
0.52 24.21 75 1 2
0.67 14.01 75 1 2
0.58 36.95 75 1 2
0.64 8.06 75 1 2
0.77 14.69 75 1 2
0.63 15.44 75 1 2
0.85 17 75 1 2
0.75 13.23 75 1 2
0.74 54.97 75 1 2
0.75 60.03 75 1 2
0.67 151.44 75 1 2
0.75 64.48 75 1 2
0.63 76.72 75 1 2
0.82 16.75 75 1 2
0.83 13.47 75 1 2
0.71 138.68 75 1 2
0.75 61.38 75 1 2
0.77 20.54 75 1 2
0.69 151.18 75 1 2
0.59 72.9 75 1 2
0.61 26.78 75 1 2
0.71 13.82 75 1 2
0.72 67.64 75 1 2
0.66 14.68 75 1 2
0.6 88.22 75 1 2
0.62 39.42 75 1 2
0.59 39.82 75 1 2
0.63 112.54 75 1 2
0.78 14.28 75 1 2
0.62 39.18 75 1 2
0.62 150.28 75 1 2
0.61 33.17 75 1 2
0.66 19.07 75 1 2
0.64 97.09 75 1 2
0.67 58.5 75 1 2
0.66 15.97 75 1 2
0.7 42.19 75 1 2
0.71 17.5 75 1 2
0.57 14.2 75 1 2
0.48 15.75 75 1 2
0.65 62.82 75 1 2
0.64 15.06 75 1 2
0.57 16.5 75 1 2
0.71 23.43 75 1 2
0.64 23.85 75 1 2
0.57 32.97 75 1 2
0.74 22.36 75 1 2
0.69 30.79 75 1 2
0.71 50.96 75 1 2
0.81 22.72 75 1 2
0.86 18.74 75 1 2
0.67 38.95 75 1 2
0.7 34.16 75 1 2
0.7 92.7 75 1 2
0.62 32.48 75 1 2
0.72 108.14 75 1 2
0.76 77.47 75 1 2
0.78 21.48 75 1 2
0.8 14.96 75 1 2
0.82 41.38 75 1 2
0.65 121.11 75 1 2
0.88 17.84 75 1 2
0.74 29.98 75 1 2
0.67 32.81 75 1 2
0.86 24.68 75 1 2
0.66 44.97 75 1 2
0.83 16.74 75 1 2
0.82 30.52 75 1 2
0.79 34.63 75 1 2
0.84 24.57 75 1 2
0.88 14.83 75 1 2
0.83 21.5 75 1 2
0.86 36.53 75 1 2
0.89 13.42 75 1 2
0.8 17.44 75 1 2
0.8 16.61 75 1 2
0.85 16.33 75 1 2
0.82 13.39 75 1 2
0.67 51.95 75 1 2
0.71 25.33 75 1 2
0.69 49.26 75 1 2
0.65 66.75 75 1 2
0.81 34.87 75 1 2
0.72 42.79 75 1 2
0.88 49.74 75 1 2
0.76 31.93 75 1 2
0.71 81.92 75 1 2
0.78 23.03 75 1 2
0.78 49 75 1 2
0.74 57.9 75 1 2
0.69 140.1 75 1 2
0.8 51.26 75 1 2
0.82 43.24 75 1 2
0.65 23.81 75 1 2
0.84 41.15 75 1 2
0.83 16.82 75 1 2
0.64 67.1 75 1 2
0.84 35.85 75 1 2
0.84 17.65 75 1 2
0.58 42.72 75 1 2
0.85 22.55 75 1 2
0.72 127.9 75 1 2
0.85 13.82 75 1 2
0.78 73.99 75 1 2
0.68 145 75 1 2
0.66 47.05 75 1 2
0.74 58.12 75 1 2
0.85 28.47 75 1 2
0.6 15.47 75 1 2
0.56 27.48 75 1 2
0.65 8.89 75 1 2
0.73 17.4 75 1 2
0.68 24.52 75 1 2
0.7 13.86 75 1 2
0.67 94.99 75 1 2
0.68 18.04 75 1 2
0.72 20.87 75 1 2
0.67 31.11 75 1 2
0.61 18.75 75 1 2
0.63 10.99 75 1 2
0.62 25.35 75 1 2
0.7 63.73 75 1 2
0.89 22.51 75 1 2
0.86 12.96 75 1 2
0.55 99.81 75 1 2
0.73 37.43 75 1 2
0.68 18.11 75 1 2
0.81 20.19 75 1 2
0.75 77.97 75 1 2
0.74 34.73 75 1 2
0.72 53.61 75 1 2
0.7 25.73 75 1 2
0.6 12.05 75 1 2
0.63 20.47 75 1 2
0.64 66.5 75 1 2
0.62 42.98 75 1 2
0.67 21.53 75 1 2
0.63 45.55 75 1 2
0.63 13.34 75 1 2
0.62 52.73 75 1 2
0.67 13.69 75 1 2
0.83 19.86 75 1 2
0.7 65.2 75 1 2
0.67 118.42 75 1 2
0.7 14.57 75 1 2
0.67 56.85 75 1 2
0.68 64.35 75 1 2
0.75 113.99 75 1 2
0.67 22.61 75 1 2
0.75 70.77 75 1 2
0.72 17.3 75 1 2
0.76 129.95 75 1 2
0.75 69.5 75 1 2
0.71 52.77 75 1 2
0.8 13.56 75 1 2
0.71 48.34 75 1 2
0.77 119.39 75 1 2
0.82 13.13 75 1 2
0.56 39.65 75 1 2
0.84 26.5 75 1 2
0.77 36.23 75 1 2
0.74 19.94 75 1 2
0.45 63.42 75 1 2
0.82 15.04 75 1 2
0.69 66.52 75 1 2
0.44 11.1 75 1 2
0.74 34.7 75 1 2
0.8 25.26 75 1 2
0.65 12.19 75 1 2
0.52 13.61 75 1 2
0.65 53.82 75 1 2
0.65 10.8 75 1 2
0.6 26.3 75 1 2
0.73 10.89 75 1 2
0.61 17.06 75 1 2
0.61 23.87 75 1 2
0.77 18.11 75 1 2
0.65 20.47 75 1 2
0.66 120.52 75 1 2
0.74 13.34 75 1 2
0.74 16.2 75 1 2
0.76 16.68 75 1 2
0.68 18.42 75 1 2
0.65 111.18 75 1 2
0.64 107.52 75 1 2
0.44 18.36 75 1 2
0.32 82.64 75 1 2
0.37 53.51 75 1 2
0.38 9.24 75 1 2
0.33 54.73 75 1 2
0.35 28.97 75 1 2
0.32 29.16 75 1 2
0.36 50.55 75 1 2
0.82 49.13 75 1 2
0.82 15.04 75 1 2
0.69 66.62 75 1 2
0.76 64.65 75 1 2
0.79 59.72 75 1 2
0.83 14.2 75 1 2
0.8 20.51 75 1 2
0.74 40.39 75 1 2
0.81 42.46 75 1 2
0.78 52.91 75 1 2
0.84 13.23 75 1 2
0.8 21.71 75 1 2
0.73 69.92 75 1 2
0.71 38.24 75 1 2
0.73 63.29 75 1 2
0.85 18.4 75 1 2
0.74 68.73 75 1 2
0.7 62.72 75 1 2
0.44 45.91 75 1 2
0.47 75.45 75 1 2
0.51 29.56 75 1 2
0.54 15.65 75 1 2
0.44 76.77 75 1 2
0.47 11.79 75 1 2
0.54 19 75 1 2
0.63 92.23 75 1 2
0.56 17.88 75 1 2
0.54 87.45 75 1 2
0.53 21.42 75 1 2
0.74 88.86 75 1 2
0.71 13.04 75 1 2
0.66 93.33 75 1 2
0.7 46.89 75 1 2
0.8 16.29 75 1 2
0.76 28.22 75 1 2
0.75 13.39 75 1 2
0.65 91.97 75 1 2
0.86 11.5 75 1 2
0.8 44.84 75 1 2
0.71 63.44 75 1 2
0.67 99.54 75 1 2
0.68 17.38 75 1 2
0.56 34.54 75 1 2
0.56 30.73 75 1 2
0.6 25.08 75 1 2
0.55 43.57 75 1 2
0.63 26.71 75 1 2
0.56 21.25 75 1 2
0.72 15.83 75 1 2
0.55 129.11 75 1 2
0.53 21.15 75 1 2
0.84 17.26 75 1 2
0.67 119.09 75 1 2
0.73 17.66 75 1 2
0.71 41.12 75 1 2
0.61 33.67 75 1 2
0.83 19.96 75 1 2
0.73 29.75 75 1 2
0.82 40.43 75 1 2
0.7 20.71 75 1 2
0.7 27.43 75 1 2
0.92 16.1 75 1 2
0.78 15.6 75 1 2
0.63 97.23 75 1 2
0.59 24.84 75 1 2
0.84 17.59 75 1 2
0.65 20.24 75 1 2
0.66 44.97 75 1 2
0.7 45.12 75 1 2
0.67 65.4 75 1 2
0.69 17.63 75 1 2
0.67 70.6 75 1 2
0.7 32.26 75 1 2
0.77 33.92 75 1 2
0.72 24.14 75 1 2
0.79 15.93 75 1 2
0.8 57.03 75 1 2
0.74 19.48 75 1 2
0.56 48.38 75 1 2
0.65 86.64 75 1 2
0.77 35.41 75 1 2
0.81 14.7 75 1 2
0.79 17.53 75 1 2
0.79 20.43 75 1 2
0.85 16.83 75 1 2
0.8 19.37 75 1 2
0.67 30.28 75 1 2
0.72 27.58 75 1 2
0.79 27.14 75 1 2
0.78 16.05 75 1 2
0.86 22.48 75 1 2
0.75 33.6 75 1 2
0.81 33.98 75 1 2
0.82 22.38 75 1 2
0.81 24.49 75 1 2
0.76 33.79 75 1 2
0.62 115.59 75 1 2
0.73 46.04 75 1 2
0.74 13.98 75 1 2
0.7 58.19 75 1 2
0.71 15.56 75 1 2
0.7 56.5 75 1 2
0.68 36.42 75 1 2
0.67 65.87 75 1 2
0.67 19.62 75 1 2
0.92 19.02 75 1 2
0.7 46 75 1 2
0.92 14.07 75 1 2
0.72 30.53 75 1 2
0.8 28.75 75 1 2
0.82 60.47 75 1 2
0.73 17.13 75 1 2
0.69 74.04 75 1 2
0.83 18.51 75 1 2
0.66 11.61 75 1 2
0.76 65.32 75 1 2
0.74 71.26 75 1 2
0.76 68.03 75 1 2
0.71 21.55 75 1 2
0.77 70.22 75 1 2
0.72 25.74 75 1 2
0.83 53.35 75 1 2
0.56 55.79 75 1 2
0.58 80.18 75 1 2
0.6 17.55 75 1 2
0.54 97.34 75 1 2
0.55 51.36 75 1 2
0.55 47.55 75 1 2
0.6 50.83 75 1 2
0.62 44.27 75 1 2
0.67 20.41 75 1 2
0.5 49.2 75 1 2
0.41 60.84 75 1 2
0.47 85.53 75 1 2
0.44 44.12 75 1 2
0.64 20.99 75 1 2
0.51 16.31 75 1 2
0.46 18.87 75 1 2
0.6 32.07 75 1 2
0.65 31.04 75 1 2
0.87 17.5 75 1 2
0.74 21.4 75 1 2
0.72 18.86 75 1 2
0.84 21.62 75 1 2
0.71 29.93 75 1 2
0.7 29.55 75 1 2
0.82 38.09 75 1 2
0.69 33.83 75 1 2
0.64 28.31 75 1 2
0.81 45.5 75 1 2
0.78 41.48 75 1 2
0.77 13.12 75 1 2
0.83 43.62 75 1 2
0.83 34.57 75 1 2
0.79 39.25 75 1 2
0.87 13.61 75 1 2
0.83 12.92 75 1 2
0.84 22.52 75 1 2
0.79 24.52 75 1 2
0.81 25.2 75 1 2
0.85 11.66 75 1 2
0.61 50.12 75 1 2
0.59 39.53 75 1 2
0.51 28.34 75 1 2
0.81 17.37 75 1 2
0.52 106.95 75 1 2
0.62 42.71 75 1 2
0.84 16.92 75 1 2
0.79 15.2 75 1 2
0.62 135.81 75 1 2
0.79 44.68 75 1 2
0.66 15.15 75 1 2
0.81 19.71 75 1 2
0.62 57.16 75 1 2
0.63 89.43 75 1 2
0.73 145.67 75 1 2
0.73 40.88 75 1 2
0.67 27.23 75 1 2
0.62 57.44 75 1 2
0.85 14.88 75 1 2
0.77 51.89 75 1 2
0.74 66.89 75 1 2
0.71 105.27 75 1 2
0.76 95.24 75 1 2
0.71 35.37 75 1 2
0.75 16.03 75 1 2
0.76 59.4 75 1 2
0.74 15.63 75 1 2
0.75 16.57 75 1 2
0.86 42.39 75 1 2
0.71 46.13 75 1 2
0.64 94.29 75 1 2
0.72 16.59 75 1 2
0.7 47.23 75 1 2
0.74 15.8 75 1 2
0.72 21.77 75 1 2
0.7 111.99 75 1 2
0.7 25.07 75 1 2
0.74 112.69 75 1 2
0.77 11.89 75 1 2
0.73 126.68 75 1 2
0.8 23.63 75 1 2
0.77 63.79 75 1 2
0.71 22.93 75 1 2
0.76 122.96 75 1 2
0.74 113.67 75 1 2
0.86 12.17 75 1 2
0.59 41.69 75 1 2
0.77 54.29 75 1 2
0.81 59.92 75 1 2
0.77 98.54 75 1 2
0.89 88.71 75 1 2
0.79 61.15 75 1 2
0.82 44.88 75 1 2
0.7 92.47 75 1 2
0.61 88.34 75 1 2
0.83 18.62 75 1 2
0.82 52.69 75 1 2
0.74 15.78 75 1 2
0.71 93.17 75 1 2
0.74 58.76 75 1 2
0.74 35.52 75 1 2
0.6 62.65 75 1 2
0.6 112.39 75 1 2
0.6 99.37 75 1 2
0.62 48.49 75 1 2
0.59 19.76 75 1 2
0.59 59.3 75 1 2
0.62 11.19 75 1 2
0.7 26.48 75 1 2
0.7 60 75 1 2
0.67 86.67 75 1 2
0.7 17.35 75 1 2
0.68 18.14 75 1 2
0.67 43.14 75 1 2
0.67 29.34 75 1 2
0.68 13.33 75 1 2
0.75 44.69 75 1 2
0.68 15.77 75 1 2
0.63 22.37 75 1 2
0.67 14.89 75 1 2
0.61 117.92 75 1 2
0.63 138.1 75 1 2
0.6 22.11 75 1 2
0.61 148.75 75 1 2
0.87 14.06 75 1 2
0.66 26.77 75 1 2
0.59 63.95 75 1 2
0.79 13.2 75 1 2
0.83 16.92 75 1 2
0.69 20.54 75 1 2
0.82 19.68 75 1 2
0.65 89.96 75 1 2
0.69 64.11 75 1 2
0.73 106.71 75 1 2
0.71 123.33 75 1 2
0.72 63.79 75 1 2
0.76 118.59 75 1 2
0.65 74.41 75 1 2
0.62 124.28 75 1 2
0.67 122.78 75 1 2
0.74 17.06 75 1 2
0.59 20.53 75 1 2
0.72 26.22 75 1 2
0.56 91.62 75 1 2
0.56 114.99 75 1 2
0.62 16 75 1 2
0.55 27.51 75 1 2
0.77 19.68 75 1 2
0.72 148.6 75 1 2
0.73 131.38 75 1 2
0.82 17.99 75 1 2
0.34 109.87 75 1 2
0.71 147.08 75 1 2
0.7 145.21 75 1 2
0.78 30.18 75 1 2
0.75 140.76 75 1 2
0.74 144.84 75 1 2
0.65 122.83 75 1 2
0.63 119.59 75 1 2
0.65 14.33 75 1 2
0.75 17.4 75 1 2
0.65 123.69 75 1 2
0.65 81.3 75 1 2
0.68 60.59 75 1 2
0.64 18.14 75 1 2
0.71 46.25 75 1 2
0.88 58.29 75 1 2
0.71 19.88 75 1 2
0.89 16.58 75 1 2
0.69 72.28 75 1 2
0.78 72.33 75 1 2
0.71 54.83 75 1 2
0.63 32.74 75 1 2
0.65 107.97 75 1 2
0.71 80.9 75 1 2
0.61 44.53 75 1 2
0.65 14.68 75 1 2
0.66 55.31 75 1 2
0.73 51.66 75 1 2
0.67 33.36 75 1 2
0.63 55.52 75 1 2
0.68 33.6 75 1 2
0.67 34.5 75 1 2
0.64 68.12 75 1 2
0.7 83.12 75 1 2
0.82 13.33 75 1 2
0.7 29.91 75 1 2
0.68 93.05 75 1 2
0.61 26.05 75 1 2
0.68 80.92 75 1 2
0.75 25.04 75 1 2
0.83 12.3 75 1 2
0.74 112.28 75 1 2
0.65 128.02 75 1 2
0.72 26.23 75 1 2
0.75 25.28 75 1 2
0.68 32.88 75 1 2
0.69 100.82 75 1 2
0.6 19.05 75 1 2
0.7 115.85 75 1 2
0.71 56.41 75 1 2
0.7 123.15 75 1 2
0.78 16.75 75 1 2
0.76 59.53 75 1 2
0.68 96.04 75 1 2
0.77 59.09 75 1 2
0.84 13.49 75 1 2
0.78 52.2 75 1 2
0.83 41.65 75 1 2
0.79 31.93 75 1 2
0.69 46.58 75 1 2
0.82 45.37 75 1 2
0.82 14.7 75 1 2
0.68 95.08 75 1 2
0.72 15.4 75 1 2
0.82 39.6 75 1 2
0.75 13.11 75 1 2
0.64 82.35 75 1 2
0.67 40.73 75 1 2
0.71 54.53 75 1 2
0.85 15.39 75 1 2
0.67 47.17 75 1 2
0.73 19.15 75 1 2
0.76 37.57 75 1 2
0.85 38.95 75 1 2
0.77 27.11 75 1 2
0.83 22.4 75 1 2
0.7 43.78 75 1 2
0.77 14.68 75 1 2
0.65 29.56 75 1 2
0.71 42.56 75 1 2
0.69 31.24 75 1 2
0.65 121.75 75 1 2
0.76 21.97 75 1 2
0.77 16.45 75 1 2
0.72 15.1 75 1 2
0.72 21.8 75 1 2
0.77 17.32 75 1 2
0.8 17.28 75 1 2
0.69 21.81 75 1 2
0.68 115.74 75 1 2
0.72 25.22 75 1 2
0.67 144.01 75 1 2
0.76 14.65 75 1 2
0.76 20.95 75 1 2
0.57 25.72 75 1 2
0.57 100.8 75 1 2
0.57 66.4 75 1 2
0.74 25.34 75 1 2
0.68 17.22 75 1 2
0.63 45.51 75 1 2
0.52 28.92 75 1 2
0.64 108.39 75 1 2
0.9 16.66 75 1 2
0.85 11.14 75 1 2
0.72 43.06 75 1 2
0.73 38.7 75 1 2
0.75 41.11 75 1 2
0.72 55.44 75 1 2
0.71 35.57 75 1 2
0.79 24.22 75 1 2
0.65 42.19 75 1 2
0.69 57.55 75 1 2
0.74 17.26 75 1 2
0.8 21.7 75 1 2
0.83 11.94 75 1 2
0.64 31.7 75 1 2
0.8 37.59 75 1 2
0.62 81.59 75 1 2
0.77 34.04 75 1 2
0.91 16.89 75 1 2
0.93 13.27 75 1 2
0.65 36.95 75 1 2
0.64 68.94 75 1 2
0.75 31.93 75 1 2
0.65 31.4 75 1 2
0.56 27 75 1 2
0.62 28.54 75 1 2
0.71 13.9 75 1 2
0.71 24.35 75 1 2
0.73 94.37 75 1 2
0.66 101.88 75 1 2
0.69 68.26 75 1 2
0.7 101.67 75 1 2
0.73 93.74 75 1 2
0.67 119.96 75 1 2
0.65 108.64 75 1 2
0.69 100.81 75 1 2
0.76 21.25 75 1 2
0.59 14.24 75 1 2
0.77 67.93 75 1 2
0.65 98.55 75 1 2
0.75 22.01 75 1 2
0.74 15.65 75 1 2
0.79 12.76 75 1 2
0.88 15.32 75 1 2
0.81 19.68 75 1 2
0.77 12.83 75 1 2
0.75 30.37 75 1 2
0.74 29.44 75 1 2
0.79 35.5 75 1 2
0.62 47 75 1 2
0.61 90.45 75 1 2
0.61 10.59 75 1 2
0.65 12.29 75 1 2
0.62 53.78 75 1 2
0.76 18.62 75 1 2
0.62 50.21 75 1 2
0.65 35.98 75 1 2
0.63 35.67 75 1 2
0.8 41.65 75 1 2
0.62 59.29 75 1 2
0.77 78.08 75 1 2
0.8 39.28 75 1 2
0.85 26.67 75 1 2
0.74 59.95 75 1 2
0.86 19.5 75 1 2
0.76 55.21 75 1 2
0.67 36.96 75 1 2
0.81 17.62 75 1 2
0.71 15.36 75 1 2
0.89 68.02 75 1 2
0.76 76.6 75 1 2
0.78 39.7 75 1 2
0.66 38.52 75 1 2
0.72 48.38 75 1 2
0.7 97.01 75 1 2
0.54 47.84 75 1 2
0.75 41.93 75 1 2
0.77 23.87 75 1 2
0.78 27.63 75 1 2
0.79 22.77 75 1 2
0.75 15.56 75 1 2
0.78 14.94 75 1 2
0.68 97.4 75 1 2
0.79 17.91 75 1 2
0.81 15 75 1 2
0.74 28.54 75 1 2
0.79 28.88 75 1 2
0.71 19.37 75 1 2
0.81 11.52 75 1 2
0.64 9.74 75 1 2
0.58 21.56 75 1 2
0.65 15.4 75 1 2
0.61 40.42 75 1 2
0.67 60.09 75 1 2
0.6 81.22 75 1 2
0.6 47.36 75 1 2
0.62 23.33 75 1 2
0.7 11.35 75 1 2
0.66 25.24 75 1 2
0.71 20.42 75 1 2
0.64 102.74 75 1 2
0.62 44.63 75 1 2
0.71 30.94 75 1 2
0.72 19.59 75 1 2
0.65 135.19 75 1 2
0.72 17.57 75 1 2
0.65 33.56 75 1 2
0.63 17.43 75 1 2
0.84 13.34 75 1 2
0.68 18.29 75 1 2
0.68 32.41 75 1 2
0.66 12.24 75 1 2
0.75 14.18 75 1 2
0.79 39.33 75 1 2
0.66 20.5 75 1 2
0.66 77.44 75 1 2
0.84 23.81 75 1 2
0.77 54.39 75 1 2
0.76 63.5 75 1 2
0.81 67.43 75 1 2
0.83 27.58 75 1 2
0.81 14.15 75 1 2
0.71 27.07 75 1 2
0.82 14.59 75 1 2
0.7 59.35 75 1 2
0.78 15.71 75 1 2
0.82 14.49 75 1 2
0.76 62.22 75 1 2
0.75 69.51 75 1 2
0.68 31.24 75 1 2
0.54 24.07 75 1 2
0.69 29.64 75 1 2
0.69 24.43 75 1 2
0.67 11.87 75 1 2
0.57 36.89 75 1 2
0.69 44.51 75 1 2
0.69 14.76 75 1 2
0.7 48.49 75 1 2
0.68 48.67 75 1 2
0.73 15.46 75 1 2
0.68 52.2 75 1 2
0.61 50.47 75 1 2
0.59 32.22 75 1 2
0.6 40.89 75 1 2
0.59 14.14 75 1 2
0.58 48.79 75 1 2
0.78 15.79 75 1 2
0.6 13.89 75 1 2
0.92 14.85 75 1 2
0.83 11.36 75 1 2
0.77 15.73 75 1 2
0.72 65.11 75 1 2
0.71 101.39 75 1 2
0.65 101.85 75 1 2
0.78 20.59 75 1 2
0.79 25.52 75 1 2
0.65 71.79 75 1 2
0.68 76.65 75 1 2
0.84 30.9 75 1 2
0.74 108.13 75 1 2
0.73 115.29 75 1 2
0.85 16.9 75 1 2
0.74 39.1 75 1 2
0.59 47.87 75 1 2
0.73 35.4 75 1 2
0.73 33.69 75 1 2
0.63 106.22 75 1 2
0.75 82.83 75 1 2
0.76 31.79 75 1 2
0.73 104.59 75 1 2
0.69 50.54 75 1 2
0.76 97.23 75 1 2
0.74 18.79 75 1 2
0.8 73.71 75 1 2
0.69 15.65 75 1 2
0.73 65.18 75 1 2
0.78 78.03 75 1 2
0.73 60.08 75 1 2
0.72 53.04 75 1 2
0.93 13.4 75 1 2
0.67 26.62 75 1 2
0.64 18.91 75 1 2
0.78 25.54 75 1 2
0.8 15.23 75 1 2
0.66 34.98 75 1 2
0.75 59.67 75 1 2
0.7 28.1 75 1 2
0.59 19.58 75 1 2
0.75 51.74 75 1 2
0.54 88.95 75 1 2
0.79 67.31 75 1 2
0.7 112.03 75 1 2
0.77 14.42 75 1 2
0.59 105.5 75 1 2
0.61 35.1 75 1 2
0.61 88.56 75 1 2
0.79 115.5 75 1 2
0.7 23.66 75 1 2
0.71 23.61 75 1 2
0.62 118.28 75 1 2
0.55 82.62 75 1 2
0.75 27.31 75 1 2
0.69 115.85 75 1 2
0.68 30.29 75 1 2
0.66 102.51 75 1 2
0.77 13.72 75 1 2
0.7 97.54 75 1 2
0.66 14 75 1 2
0.68 46.05 75 1 2
0.72 55.19 75 1 2
0.71 15.46 75 1 2
0.76 24.95 75 1 2
0.67 64.84 75 1 2
0.84 16.61 75 1 2
0.77 53.99 75 1 2
0.82 18.38 75 1 2
0.69 58.6 75 1 2
0.71 52.74 75 1 2
0.59 64.23 75 1 2
0.55 17 75 1 2
0.57 14.55 75 1 2
0.63 12.04 75 1 2
0.71 10.62 75 1 2
0.59 77.34 75 1 2
0.73 12.09 75 1 2
0.58 28.45 75 1 2
0.58 25.14 75 1 2
0.77 28.58 75 1 2
0.82 16.59 75 1 2
0.63 15.78 75 1 2
0.72 72.01 75 1 2
0.91 14.57 75 1 2
0.79 40.13 75 1 2
0.78 14.44 75 1 2
0.91 59.13 75 1 2
0.91 14.86 75 1 2
0.71 29.32 75 1 2
0.82 29.14 75 1 2
0.71 27.31 75 1 2
0.74 40.92 75 1 2
0.71 38.74 75 1 2
0.81 60.36 75 1 2
0.87 54.02 75 1 2
0.86 31.56 75 1 2
0.76 68.48 75 1 2
0.67 21.76 75 1 2
0.83 59.91 75 1 2
0.66 19.55 75 1 2
0.77 14.49 75 1 2
0.67 80.01 75 1 2
0.72 64.3 75 1 2
0.73 22.69 75 1 2
0.79 11.72 75 1 2
0.68 18.19 75 1 2
0.68 69.14 75 1 2
0.67 24.2 75 1 2
0.66 14.91 75 1 2
0.77 19.07 75 1 2
0.62 30 75 1 2
0.77 15.02 75 1 2
0.78 18.75 75 1 2
0.64 29.15 75 1 2
0.67 14.09 75 1 2
0.81 15.63 75 1 2
0.72 19.4 75 1 2
0.66 16.68 75 1 2
0.7 17.59 75 1 2
0.68 74.32 75 1 2
0.72 53.45 75 1 2
0.69 63.79 75 1 2
0.45 78.64 75 1 2
0.81 14.6 75 1 2
0.79 43.36 75 1 2
0.64 150.34 75 1 2
0.86 77.71 75 1 2
0.88 18.88 75 1 2
0.72 61.73 75 1 2
0.72 42.02 75 1 2
0.75 85.25 75 1 2
0.76 150.56 75 1 2
0.73 48.75 75 1 2
0.65 130.38 75 1 2
0.56 28.14 75 1 2
0.68 24.45 75 1 2
0.58 19.47 75 1 2
0.69 12.91 75 1 2
0.59 15.62 75 1 2
0.53 41.82 75 1 2
0.55 22.99 75 1 2
0.53 31.66 75 1 2
0.53 33.12 75 1 2
0.6 26.85 75 1 2
0.65 86.17 75 1 2
0.66 67.66 75 1 2
0.67 50.31 75 1 2
0.61 64.91 75 1 2
0.65 75.71 75 1 2
0.76 43.57 75 1 2
0.63 76.91 75 1 2
0.47 80.87 75 1 2
0.66 83.48 75 1 2
0.74 61.43 75 1 2
0.66 70.87 75 1 2
0.61 70.33 75 1 2
0.72 23.91 75 1 2
0.59 51.95 75 1 2
0.6 59.06 75 1 2
0.68 49.89 75 1 2
0.63 37.09 75 1 2
0.66 21 75 1 2
0.79 16.87 75 1 2
0.49 52.98 75 1 2
0.6 27.53 75 1 2
0.75 31.4 75 1 2
0.72 96.7 75 1 2
0.73 15.7 75 1 2
0.72 45.75 75 1 2
0.62 22.55 75 1 2
0.69 40.89 75 1 2
0.86 70.43 75 1 2
0.6 91.34 75 1 2
0.72 50.54 75 1 2
0.67 87.97 75 1 2
0.8 47.62 75 1 2
0.75 23.75 75 1 2
0.77 18.62 75 1 2
0.54 49.03 75 1 2
0.77 44.59 75 1 2
0.8 30.13 75 1 2
0.83 23.77 75 1 2
0.79 33.83 75 1 2
0.89 14.15 75 1 2
0.65 40.61 75 1 2
0.81 25.79 75 1 2
0.81 16.37 75 1 2
0.7 88.87 75 1 2
0.87 15.15 75 1 2
0.72 22.26 75 1 2
0.78 45.86 75 1 2
0.68 89.74 75 1 2
0.73 59.93 75 1 2
0.75 29.76 75 1 2
0.89 13.91 75 1 2
0.81 14.2 75 1 2
0.51 54.66 75 1 2
0.66 10.45 75 1 2
0.6 20.25 75 1 2
0.51 58.41 75 1 2
0.44 54.45 75 1 2
0.51 44.41 75 1 2
0.62 11.67 75 1 2
0.55 15.8 75 1 2
0.64 13.78 75 1 2
0.64 13.61 75 1 2
0.58 87.33 75 1 2
0.6 87 75 1 2
0.78 15.27 75 1 2
0.77 17.39 75 1 2
0.67 90.48 75 1 2
0.64 18.13 75 1 2
0.57 124.24 75 1 2
0.57 130.31 75 1 2
0.73 23.78 75 1 2
0.66 31.57 75 1 2
0.77 19.81 75 1 2
0.85 18.75 75 1 2
0.68 31.73 75 1 2
0.61 23.14 75 1 2
0.69 88.47 75 1 2
0.71 17.15 75 1 2
0.68 26.33 75 1 2
0.67 21.77 75 1 2
0.7 12.06 75 1 2
0.74 121.05 75 1 2
0.7 17.04 75 1 2
0.64 23.2 75 1 2
0.57 39.4 75 1 2
0.57 16.34 75 1 2
0.65 11.79 75 1 2
0.65 25.93 75 1 2
0.55 34.74 75 1 2
0.64 15.98 75 1 2
0.77 13.25 75 1 2
0.53 28.14 75 1 2
0.56 35.39 75 1 2
0.6 24.75 75 1 2
0.66 37.5 75 1 2
0.84 29.96 75 1 2
0.74 57.93 75 1 2
0.7 66.57 75 1 2
0.66 65.96 75 1 2
0.69 57.51 75 1 2
0.69 115.15 75 1 2
0.68 57.56 75 1 2
0.75 22.94 75 1 2
0.75 36.14 75 1 2
0.87 15.72 75 1 2
0.77 19.6 75 1 2
0.64 35.69 75 1 2
0.73 64.54 75 1 2
0.63 13.08 75 1 2
0.69 42.76 75 1 2
0.71 24.97 75 1 2
0.79 45.86 75 1 2
0.65 33.6 75 1 2
0.6 29.6 75 1 2
0.6 53.15 75 1 2
0.61 34.26 75 1 2
0.72 23.75 75 1 2
0.78 34.84 75 1 2
0.72 14.51 75 1 2
0.68 31.58 75 1 2
0.63 76.08 75 1 2
0.69 18.62 75 1 2
0.72 22.07 75 1 2
0.62 17.7 75 1 2
0.63 100.12 75 1 2
0.71 13.6 75 1 2
0.68 76.99 75 1 2
0.64 16.02 75 1 2
0.59 26.08 75 1 2
0.7 9.47 75 1 2
0.61 66.38 75 1 2
0.62 16.5 75 1 2
0.65 95.69 75 1 2
0.64 84.78 75 1 2
0.76 42.18 75 1 2
0.78 15.14 75 1 2
0.79 36.39 75 1 2
0.74 51.52 75 1 2
0.74 45.27 75 1 2
0.85 17.7 75 1 2
0.79 21.08 75 1 2
0.82 56.18 75 1 2
0.83 28.92 75 1 2
0.79 43.81 75 1 2
0.83 64.41 75 1 2
0.84 13.39 75 1 2
0.76 40.31 75 1 2
0.72 43.19 75 1 2
0.76 39.88 75 1 2
0.65 61.88 75 1 2
0.83 13.59 75 1 2
0.81 63.71 75 1 2
0.84 19.12 75 1 2
0.75 55.41 75 1 2
0.7 133.15 75 1 2
0.8 45.88 75 1 2
0.82 36.91 75 1 2
0.82 13.12 75 1 2
0.63 62.99 75 1 2
0.81 54.58 75 1 2
0.75 82.29 75 1 2
0.8 27.5 75 1 2
0.64 123.93 75 1 2
0.74 120.72 75 1 2
0.72 62.28 75 1 2
0.77 42.88 75 1 2
0.79 17.73 75 1 2
0.7 136.93 75 1 2
0.72 63.81 75 1 2
0.76 72.92 75 1 2
0.91 19.88 75 1 2
0.75 121.11 75 1 2
0.79 23.61 75 1 2
0.74 135.8 75 1 2
0.74 17.88 75 1 2
0.73 15.18 75 1 2
0.69 118.92 75 1 2
0.66 130.32 75 1 2
0.67 21.81 75 1 2
0.76 117.69 75 1 2
0.77 15.14 75 1 2
0.68 131.74 75 1 2
0.78 18.23 75 1 2
0.72 75.3 75 1 2
0.68 28.14 75 1 2
0.76 129.33 75 1 2
0.84 13.01 75 1 2
0.74 23.13 75 1 2
0.83 101.06 75 1 2
0.69 75.13 75 1 2
0.75 27.35 75 1 2
0.69 25.55 75 1 2
0.69 109.5 75 1 2
0.78 18.48 75 1 2
0.71 54.51 75 1 2
0.75 23.68 75 1 2
0.83 13.74 75 1 2
0.69 100.43 75 1 2
0.7 96.87 75 1 2
0.84 95.07 75 1 2
0.7 17.94 75 1 2
0.86 97.21 75 1 2
0.78 39.17 75 1 2
0.75 28.09 75 1 2
0.9 13.59 75 1 2
0.8 16.14 75 1 2
0.78 16.54 75 1 2
0.79 21.8 75 1 2
0.79 32.29 75 1 2
0.77 40.14 75 1 2
0.77 13.42 75 1 2
0.74 76.71 75 1 2
0.81 68.64 75 1 2
0.78 26.87 75 1 2
0.78 44.5 75 1 2
0.77 29.08 75 1 2
0.82 35.98 75 1 2
0.79 14.16 75 1 2
0.68 31.65 75 1 2
0.7 14.15 75 1 2
0.69 44.19 75 1 2
0.79 16.07 75 1 2
0.75 16.56 75 1 2
0.57 34.71 75 1 2
0.56 90.83 75 1 2
0.79 16.21 75 1 2
0.68 14.7 75 1 2
0.81 17.63 75 1 2
0.7 55.85 75 1 2
0.69 87.28 75 1 2
0.64 28.67 75 1 2
0.79 58.17 75 1 2
0.77 86.22 75 1 2
0.82 90.65 75 1 2
0.57 102.41 75 1 2
0.72 39.32 75 1 2
0.81 33.13 75 1 2
0.88 13.02 75 1 2
0.83 36.88 75 1 2
0.82 76.7 75 1 2
0.61 65.98 75 1 2
0.82 68.7 75 1 2
0.8 33.21 75 1 2
0.71 100.3 75 1 2
0.78 14.7 75 1 2
0.65 45.41 75 1 2
0.82 46.5 75 1 2
0.68 34.84 75 1 2
0.79 80.45 75 1 2
0.83 82.73 75 1 2
0.75 66.33 75 1 2
0.76 21.16 75 1 2
0.84 17.02 75 1 2
0.84 14.76 75 1 2
0.77 23.71 75 1 2
0.82 28.61 75 1 2
0.84 17.06 75 1 2
0.75 54.95 75 1 2
0.71 20.57 75 1 2
0.76 14.99 75 1 2
0.78 38.97 75 1 2
0.62 99.89 75 1 2
0.55 39.28 75 1 2
0.67 14.75 75 1 2
0.61 90.69 75 1 2
0.55 71.82 75 1 2
0.49 82.08 75 1 2
0.55 86.3 75 1 2
0.59 67.11 75 1 2
0.6 80.57 75 1 2
0.53 16.57 75 1 2
0.52 14.28 75 1 2
0.55 11.48 75 1 2
0.53 13.6 75 1 2
0.63 35.02 75 1 2
0.67 34.07 75 1 2
0.49 59.04 75 1 2
0.55 16.94 75 1 2
0.68 18.53 75 1 2
0.71 17.09 75 1 2
0.7 46.34 75 1 2
0.73 39.23 75 1 2
0.8 11.33 75 1 2
0.74 31.84 75 1 2
0.72 53.07 75 1 2
0.62 30.36 75 1 2
0.7 67.14 75 1 2
0.78 17.09 75 1 2
0.71 53.93 75 1 2
0.61 26.35 75 1 2
0.84 13.65 75 1 2
0.7 15.18 75 1 2
0.67 79.79 75 1 2
0.66 86.41 75 1 2
0.71 47.68 75 1 2
0.78 14.26 75 1 2
0.7 15.09 75 1 2
0.65 70.81 75 1 2
0.75 77.67 75 1 2
0.74 23.2 75 1 2
0.67 90.52 75 1 2
0.68 17.93 75 1 2
0.62 67.46 75 1 2
0.62 21.34 75 1 2
0.67 37.18 75 1 2
0.68 96.29 75 1 2
0.69 12.32 75 1 2
0.65 24.53 75 1 2
0.63 56.16 75 1 2
0.62 14.51 75 1 2
0.53 10.81 75 1 2
0.6 13.45 75 1 2
0.46 13.77 75 1 2
0.49 14.77 75 1 2
0.43 46.95 75 1 2
0.48 12.27 75 1 2
0.45 37.37 75 1 2
0.46 40.34 75 1 2
0.5 29.59 75 1 2
0.59 8.92 75 1 2
0.75 60.7 75 1 2
0.83 24.99 75 1 2
0.76 33.5 75 1 2
0.87 30.24 75 1 2
0.74 68.66 75 1 2
0.76 69.29 75 1 2
0.74 58.4 75 1 2
0.82 24.97 75 1 2
0.77 56.26 75 1 2
0.83 18.15 75 1 2
0.8 14.07 75 1 2
0.87 63.6 75 1 2
0.89 12.43 75 1 2
0.64 46.4 75 1 2
0.76 69.63 75 1 2
0.81 14.47 75 1 2
0.84 15.57 75 1 2
0.69 68.29 75 1 2
0.83 70.78 75 1 2
0.69 65.44 75 1 2
0.67 78.43 75 1 2
0.82 51.69 75 1 2
0.69 58.56 75 1 2
0.84 18.06 75 1 2
0.78 129.13 75 1 2
0.73 61.18 75 1 2
0.56 84.65 75 1 2
0.84 35.55 75 1 2
0.79 80.58 75 1 2
0.69 148.33 75 1 2
0.66 34 75 1 2
0.7 12.37 75 1 2
0.73 152.99 75 1 2
0.83 12.22 75 1 2
0.66 155.58 75 1 2
0.71 17.87 75 1 2
0.63 72.9 75 1 2
0.61 155.61 75 1 2
0.64 122.1 75 1 2
0.68 18.63 75 1 2
0.87 18.67 75 1 2
0.68 17.48 75 1 2
0.71 154.4 75 1 2
0.73 32.17 75 1 2
0.81 21.67 75 1 2
0.76 53.98 75 1 2
0.69 96.58 75 1 2
0.68 107.16 75 1 2
0.7 17.22 75 1 2
0.74 63.71 75 1 2
0.68 28.98 75 1 2
0.75 35.28 75 1 2
0.69 93.09 75 1 2
0.68 58.22 75 1 2
0.67 39.01 75 1 2
0.82 14.47 75 1 2
0.82 18.52 75 1 2
0.65 25.75 75 1 2
0.79 12.35 75 1 2
0.83 93.47 75 1 2
0.68 18.97 75 1 2
0.76 12.41 75 1 2
0.76 12.96 75 1 2
0.72 57.67 75 1 2
0.83 54.84 75 1 2
0.69 71.3 75 1 2
0.63 91.06 75 1 2
0.77 14.9 75 1 2
0.66 49.7 75 1 2
0.63 80.33 75 1 2
0.64 65.75 75 1 2
0.63 27.93 75 1 2
0.76 23.17 75 1 2
0.69 27.56 75 1 2
0.58 66.13 75 1 2
0.69 32.5 75 1 2
0.7 13.52 75 1 2
0.81 16.2 75 1 2
0.64 30.55 75 1 2
0.77 10.39 75 1 2
0.83 29.36 75 1 2
0.51 52.32 75 1 2
0.62 76.68 75 1 2
0.57 70.06 75 1 2
0.8 26.76 75 1 2
0.66 26.14 75 1 2
0.74 62.48 75 1 2
0.71 79.71 75 1 2
0.7 48.56 75 1 2
0.7 60.45 75 1 2
0.71 52.47 75 1 2
0.79 24.48 75 1 2
0.7 32.05 75 1 2
0.76 13.8 75 1 2
0.73 41.09 75 1 2
0.76 14.97 75 1 2
0.76 62.19 75 1 2
0.75 51.77 75 1 2
0.72 76.8 75 1 2
0.81 16.42 75 1 2
0.68 78.76 75 1 2
0.62 105.59 75 1 2
0.86 14.16 75 1 2
0.71 18.44 75 1 2
0.75 63.66 75 1 2
0.78 45.91 75 1 2
0.82 80.82 75 1 2
0.85 14.72 75 1 2
0.74 30.51 75 1 2
0.79 20.65 75 1 2
0.52 111.09 75 1 2
0.74 42.89 75 1 2
0.82 27.49 75 1 2
0.61 57.5 75 1 2
0.7 111.61 75 1 2
0.74 29.12 75 1 2
0.69 61.77 75 1 2
0.61 19.9 75 1 2
0.7 21 75 1 2
0.88 15.37 75 1 2
0.73 22.38 75 1 2
0.75 55.19 75 1 2
0.68 17.12 75 1 2
0.71 74.42 75 1 2
0.85 12.29 75 1 2
0.77 38.6 75 1 2
0.76 58.27 75 1 2
0.77 18.76 75 1 2
0.77 11.49 75 1 2
0.8 70.3 75 1 2
0.77 28.06 75 1 2
0.79 56.09 75 1 2
0.76 83.07 75 1 2
0.68 85.51 75 1 2
0.82 52.99 75 1 2
0.72 60.93 75 1 2
0.77 45.29 75 1 2
0.82 36.26 75 1 2
0.71 86.71 75 1 2
0.7 61.48 75 1 2
0.66 15.42 75 1 2
0.64 42.71 75 1 2
0.68 87.73 75 1 2
0.6 15.56 75 1 2
0.8 17.5 75 1 2
0.69 68.84 75 1 2
0.6 54.32 75 1 2
0.56 29.13 75 1 2
0.76 71.34 75 1 2
0.65 15.74 75 1 2
0.68 96.55 75 1 2
0.62 13.84 75 1 2
0.67 23.82 75 1 2
0.66 85.84 75 1 2
0.64 49.77 75 1 2
0.71 34.92 75 1 2
0.57 35.82 75 1 2
0.74 12.96 75 1 2
0.45 24.02 75 1 2
0.68 34.69 75 1 2
0.62 21.87 75 1 2
0.81 49.08 75 1 2
0.63 14.81 75 1 2
0.64 25.34 75 1 2
0.82 15.66 75 1 2
0.64 28.69 75 1 2
0.75 49.94 75 1 2
0.7 12.74 75 1 2
0.51 51.51 75 1 2
0.51 16.15 75 1 2
0.49 15.38 75 1 2
0.58 42.81 75 1 2
0.52 43.65 75 1 2
0.51 41.76 75 1 2
0.65 21.44 75 1 2
0.52 45.65 75 1 2
0.69 45.6 75 1 2
0.9 14.8 75 1 2
0.71 47.35 75 1 2
0.73 21.65 75 1 2
0.75 39.02 75 1 2
0.79 19.77 75 1 2
0.82 23.59 75 1 2
0.69 51.38 75 1 2
0.76 17.17 75 1 2
0.77 27.38 75 1 2
0.61 43.49 75 1 2
0.73 27.2 75 1 2
0.69 34.38 75 1 2
0.64 33.15 75 1 2
0.77 89.58 75 1 2
0.7 19.72 75 1 2
0.75 85.64 75 1 2
0.78 47.51 75 1 2
0.81 35.55 75 1 2
0.72 12.23 75 1 2
0.76 92.55 75 1 2
0.56 14.34 75 1 2
0.77 48.93 75 1 2
0.86 13.54 75 1 2
0.85 16.45 75 1 2
0.78 101.46 75 1 2
0.78 35.94 75 1 2
0.72 43.76 75 1 2
0.73 85.05 75 1 2
0.67 102.46 75 1 2
0.76 13.82 75 1 2
0.79 38.68 75 1 2
0.71 91.67 75 1 2
0.75 109.55 75 1 2
0.68 62.71 75 1 2
0.78 96.35 75 1 2
0.82 21.52 75 1 2
0.8 119.16 75 1 2
0.75 102.53 75 1 2
0.67 24.78 75 1 2
0.8 116.66 75 1 2
0.58 55.26 75 1 2
0.78 14 75 1 2
0.68 70.2 75 1 2
0.78 12.33 75 1 2
0.65 20.97 75 1 2
0.68 46.74 75 1 2
0.68 18.19 75 1 2
0.66 34.32 75 1 2
0.79 12.81 75 1 2
0.73 110.34 75 1 2
0.73 22.79 75 1 2
0.77 126.43 75 1 2
0.6 38.78 75 1 2
0.71 12.73 75 1 2
0.68 125.44 75 1 2
0.75 18.46 75 1 2
0.74 27.78 75 1 2
0.72 71.41 75 1 2
0.74 42.35 75 1 2
0.81 17.09 75 1 2
0.75 23.34 75 1 2
0.75 88.9 75 1 2
0.78 106.92 75 1 2
0.74 57.24 75 1 2
0.78 18.27 75 1 2
0.75 24.56 75 1 2
0.54 38.92 75 1 2
0.74 41.13 75 1 2
0.82 17.23 75 1 2
0.84 11.4 75 1 2
0.75 17.89 75 1 2
0.83 26.5 75 1 2
0.78 21.87 75 1 2
0.73 11.56 75 1 2
0.83 11.46 75 1 2
0.72 19.23 75 1 2
0.74 21.95 75 1 2
0.74 16.71 75 1 2
0.73 108.7 67 1 3
0.6 45.06 67 1 3
0.73 122.73 67 1 3
0.56 102.23 67 1 3
0.71 17.43 67 1 3
0.65 98.21 67 1 3
0.62 58.28 67 1 3
0.65 65.04 67 1 3
0.65 44.52 67 1 3
0.68 91.56 67 1 3
0.71 52.94 67 1 3
0.66 18.56 67 1 3
0.74 17.23 67 1 3
0.5 73.85 67 1 3
0.61 101.2 67 1 3
0.74 47.39 67 1 3
0.54 65.64 67 1 3
0.59 59.74 67 1 3
0.59 35.89 67 1 3
0.59 28.25 67 1 3
0.72 20.56 67 1 3
0.68 29.11 67 1 3
0.68 11.15 67 1 3
0.58 21.43 67 1 3
0.57 10.79 67 1 3
0.52 31.46 67 1 3
0.81 32.44 67 1 3
0.7 69.65 67 1 3
0.63 84.01 67 1 3
0.51 18.75 67 1 3
0.69 81.07 67 1 3
0.64 14.4 67 1 3
0.63 129.74 67 1 3
0.67 114.43 67 1 3
0.55 34.99 67 1 3
0.62 22.05 67 1 3
0.63 33.12 67 1 3
0.76 68.77 67 1 3
0.59 116.74 67 1 3
0.73 12.92 67 1 3
0.63 19.34 67 1 3
0.64 42.67 67 1 3
0.72 18.26 67 1 3
0.81 26.4 67 1 3
0.71 110.72 67 1 3
0.81 28.82 67 1 3
0.51 104.32 67 1 3
0.67 47.64 67 1 3
0.64 85.67 67 1 3
0.74 18.06 67 1 3
0.71 54.24 67 1 3
0.74 110.87 67 1 3
0.77 17.59 67 1 3
0.64 83.15 67 1 3
0.72 18.12 67 1 3
0.53 50.92 67 1 3
0.55 73.79 67 1 3
0.73 18.42 67 1 3
0.48 57.78 67 1 3
0.51 53.61 67 1 3
0.9 24.05 67 1 3
0.86 30.06 67 1 3
0.69 42.93 67 1 3
0.68 52.28 67 1 3
0.65 95.89 67 1 3
0.7 89.73 67 1 3
0.65 25.79 67 1 3
0.58 52.83 67 1 3
0.69 13.56 67 1 3
0.66 28.48 67 1 3
0.61 61.09 67 1 3
0.64 16.35 67 1 3
0.65 32.23 67 1 3
0.61 31.37 67 1 3
0.83 24.08 67 1 3
0.57 33.74 67 1 3
0.6 101.19 67 1 3
0.71 20.23 67 1 3
0.67 84.05 67 1 3
0.68 15.5 67 1 3
0.6 48.37 67 1 3
0.76 30.62 67 1 3
0.79 13.89 67 1 3
0.7 42.99 67 1 3
0.65 48.96 67 1 3
0.68 44.06 67 1 3
0.66 40.71 67 1 3
0.81 14.23 67 1 3
0.73 58.35 67 1 3
0.67 30.79 67 1 3
0.67 24.65 67 1 3
0.74 42.64 67 1 3
0.76 19.42 67 1 3
0.77 36.28 67 1 3
0.71 45.75 67 1 3
0.53 53.18 67 1 3
0.55 44.4 67 1 3
0.58 66.41 67 1 3
0.6 13.83 67 1 3
0.64 20.61 67 1 3
0.79 15.58 67 1 3
0.5 72.35 67 1 3
0.54 15.88 67 1 3
0.66 80.62 67 1 3
0.67 77.14 67 1 3
0.75 107.91 67 1 3
0.78 15.58 67 1 3
0.78 117.93 67 1 3
0.78 16.68 67 1 3
0.68 17.2 67 1 3
0.65 25.53 67 1 3
0.73 97.31 67 1 3
0.7 25.22 67 1 3
0.7 38.14 67 1 3
0.69 14.14 67 1 3
0.59 47.83 67 1 3
0.69 33.75 67 1 3
0.61 19.15 67 1 3
0.61 35.62 67 1 3
0.65 61.68 67 1 3
0.66 41.85 67 1 3
0.63 32.64 67 1 3
0.59 83.34 67 1 3
0.67 23.18 67 1 3
0.6 59.47 67 1 3
0.72 31.54 67 1 3
0.62 28.76 67 1 3
0.62 30.15 67 1 3
0.72 26.81 67 1 3
0.6 20.4 67 1 3
0.6 27.41 67 1 3
0.87 14.09 67 1 3
0.71 15.93 67 1 3
0.65 120.77 67 1 3
0.63 111.77 67 1 3
0.6 20.04 67 1 3
0.65 23.92 67 1 3
0.53 72.24 67 1 3
0.64 19.78 67 1 3
0.56 64.02 67 1 3
0.52 16.64 67 1 3
0.71 17.73 67 1 3
0.63 26.06 67 1 3
0.64 69.87 67 1 3
0.63 92.85 67 1 3
0.76 13.83 67 1 3
0.82 47.89 67 1 3
0.7 45.74 67 1 3
0.76 31.14 67 1 3
0.71 25.83 67 1 3
0.6 31.34 67 1 3
0.78 16.9 67 1 3
0.69 107.15 67 1 3
0.68 121.08 67 1 3
0.57 47.55 67 1 3
0.69 93.07 67 1 3
0.72 13.24 67 1 3
0.67 98.16 67 1 3
0.59 71.13 67 1 3
0.59 40.78 67 1 3
0.65 27.93 67 1 3
0.58 10.42 67 1 3
0.58 22.98 67 1 3
0.67 67.83 67 1 3
0.69 16.05 67 1 3
0.67 17.35 67 1 3
0.69 16.9 67 1 3
0.7 12.45 67 1 3
0.79 19.41 67 1 3
0.9 18.58 67 1 3
0.64 26.45 67 1 3
0.88 28.44 67 1 3
0.71 33.79 67 1 3
0.71 118.23 67 1 3
0.57 138.37 67 1 3
0.71 31.01 67 1 3
0.73 13.15 67 1 3
0.53 20.05 67 1 3
0.56 40.97 67 1 3
0.58 105.76 67 1 3
0.59 34.67 67 1 3
0.84 26.81 67 1 3
0.65 32.12 67 1 3
0.64 30.32 67 1 3
0.64 80.96 67 1 3
0.68 22.48 67 1 3
0.64 99.71 67 1 3
0.77 96.83 67 1 3
0.79 114.56 67 1 3
0.64 13.16 67 1 3
0.66 123.06 67 1 3
0.71 51.03 67 1 3
0.55 63.34 67 1 3
0.75 54.72 67 1 3
0.58 68.46 67 1 3
0.62 14.5 67 1 3
0.71 89.31 67 1 3
0.63 76.96 67 1 3
0.59 34.26 67 1 3
0.56 31.79 67 1 3
0.64 114.34 67 1 3
0.56 111.7 67 1 3
0.72 15.73 67 1 3
0.58 76.69 67 1 3
0.65 60.01 67 1 3
0.78 62.67 67 1 3
0.71 49.44 67 1 3
0.65 58.19 67 1 3
0.65 57.08 67 1 3
0.7 34.37 67 1 3
0.65 18.14 67 1 3
0.71 24.06 67 1 3
0.71 55.56 67 1 3
0.61 41.37 67 1 3
0.67 35.87 67 1 3
0.69 29.87 67 1 3
0.71 23.4 67 1 3
0.7 64.31 67 1 3
0.72 14.27 67 1 3
0.56 74.75 67 1 3
0.46 76.54 67 1 3
0.69 13.45 67 1 3
0.58 20.28 67 1 3
0.71 19.86 67 1 3
0.64 114.49 67 1 3
0.74 49.68 67 1 3
0.54 35.9 67 1 3
0.79 20.27 67 1 3
0.77 111.9 67 1 3
0.71 116.51 67 1 3
0.59 61.08 67 1 3
0.8 81.58 67 1 3
0.7 122.55 67 1 3
0.62 21.63 67 1 3
0.77 16.23 67 1 3
0.74 20.23 67 1 3
0.73 54.72 67 1 3
0.74 21.53 67 1 3
0.66 51.4 67 1 3
0.68 10.9 67 1 3
0.63 135.14 67 1 3
0.63 135.85 67 1 3
0.59 30.31 67 1 3
0.61 20.5 67 1 3
0.57 16.61 67 1 3
0.42 19.02 67 1 3
0.43 23.42 67 1 3
0.39 14.34 67 1 3
0.56 40.29 67 1 3
0.59 21.2 67 1 3
0.65 12.69 67 1 3
0.55 33.85 67 1 3
0.58 21.83 67 1 3
0.8 19.29 67 1 3
0.67 20.68 67 1 3
0.74 49.68 67 1 3
0.76 99.45 67 1 3
0.63 96.84 67 1 3
0.71 107.54 67 1 3
0.67 46.03 67 1 3
0.85 13.1 67 1 3
0.71 13.36 67 1 3
0.87 97.95 67 1 3
0.75 94.76 67 1 3
0.75 30.76 67 1 3
0.62 32.2 67 1 3
0.75 32.16 67 1 3
0.61 36.52 67 1 3
0.79 43.06 67 1 3
0.84 47.62 67 1 3
0.73 59.49 67 1 3
0.87 126.39 67 1 3
0.8 16.96 67 1 3
0.78 53.45 67 1 3
0.61 16.44 67 1 3
0.58 21.67 67 1 3
0.57 16.4 67 1 3
0.66 38.96 67 1 3
0.76 16.55 67 1 3
0.64 51.03 67 1 3
0.87 12.9 67 1 3
0.72 12.5 67 1 3
0.71 63.96 67 1 3
0.69 26.07 67 1 3
0.68 57.78 67 1 3
0.69 117.47 67 1 3
0.68 38.06 67 1 3
0.6 124.59 67 1 3
0.86 13.21 67 1 3
0.65 28.41 67 1 3
0.7 129.48 67 1 3
0.63 39.14 67 1 3
0.81 35.74 67 1 3
0.55 47.64 67 1 3
0.61 100.07 67 1 3
0.86 15.39 67 1 3
0.63 94.18 67 1 3
0.87 15.49 67 1 3
0.76 28.38 67 1 3
0.71 22.26 67 1 3
0.69 33.77 67 1 3
0.83 16.4 67 1 3
0.65 25.54 67 1 3
0.68 33.86 67 1 3
0.69 32.49 67 1 3
0.7 76.39 67 1 3
0.8 17.32 67 1 3
0.66 71.09 67 1 3
0.62 65.62 67 1 3
0.67 13.91 67 1 3
0.71 13.18 67 1 3
0.62 54.6 67 1 3
0.56 72.55 67 1 3
0.76 72.5 67 1 3
0.59 66.24 67 1 3
0.73 84.59 67 1 3
0.62 13.01 67 1 3
0.58 23.2 67 1 3
0.7 15.97 67 1 3
0.64 79.68 67 1 3
0.7 68.44 67 1 3
0.72 11.16 67 1 3
0.7 32.69 67 1 3
0.69 31.73 67 1 3
0.57 96.77 67 1 3
0.58 77.28 67 1 3
0.7 58.83 67 1 3
0.74 15.1 67 1 3
0.73 36.36 67 1 3
0.83 61.07 67 1 3
0.79 20.71 67 1 3
0.67 63.98 67 1 3
0.78 43.66 67 1 3
0.88 31.63 67 1 3
0.73 82.36 67 1 3
0.57 76.33 67 1 3
0.52 67.79 67 1 3
0.66 83.75 67 1 3
0.61 15.73 67 1 3
0.56 143.11 67 1 3
0.7 13.19 67 1 3
0.7 93.06 67 1 3
0.79 19.86 67 1 3
0.64 60.82 67 1 3
0.79 22.86 67 1 3
0.56 38.58 67 1 3
0.73 81.93 67 1 3
0.69 83.05 67 1 3
0.73 21.85 67 1 3
0.88 17.44 67 1 3
0.63 28.58 67 1 3
0.77 28.6 67 1 3
0.84 26.03 67 1 3
0.84 28.87 67 1 3
0.81 29.86 67 1 3
0.65 29.22 67 1 3
0.73 27.83 67 1 3
0.55 26.42 67 1 3
0.66 14.56 67 1 3
0.67 114.69 67 1 3
0.65 47.41 67 1 3
0.73 70 67 1 3
0.65 23.45 67 1 3
0.74 19.36 67 1 3
0.63 40.35 67 1 3
0.67 14.05 67 1 3
0.77 14.45 67 1 3
0.56 14.99 67 1 3
0.47 14.96 67 1 3
0.67 17.07 67 1 3
0.82 12.91 67 1 3
0.67 82.18 67 1 3
0.62 62.06 67 1 3
0.81 117.46 67 1 3
0.78 24.68 67 1 3
0.67 18.32 67 1 3
0.78 43.65 67 1 3
0.67 29.92 67 1 3
0.9 15 67 1 3
0.67 120.39 67 1 3
0.66 15.29 67 1 3
0.69 12.17 67 1 3
0.73 21.31 67 1 3
0.65 70.87 67 1 3
0.58 48.7 67 1 3
0.58 34.89 67 1 3
0.58 29.63 67 1 3
0.59 12.06 67 1 3
0.58 31.61 67 1 3
0.6 17.92 67 1 3
0.59 90.8 67 1 3
0.63 124.92 67 1 3
0.55 81.22 67 1 3
0.46 79.34 67 1 3
0.67 97.69 67 1 3
0.66 46.18 67 1 3
0.75 37.1 67 1 3
0.73 26.42 67 1 3
0.56 33.16 67 1 3
0.72 19.37 67 1 3
0.74 21.07 67 1 3
0.78 17.39 67 1 3
0.68 28.97 67 1 3
0.73 19.19 67 1 3
0.67 139.08 67 1 3
0.54 117.75 67 1 3
0.76 44.45 67 1 3
0.63 98.84 67 1 3
0.67 17.73 67 1 3
0.66 30.19 67 1 3
0.72 21.24 67 1 3
0.5 44.05 67 1 3
0.72 45 67 1 3
0.79 14.48 67 1 3
0.85 50.96 67 1 3
0.59 87.13 67 1 3
0.64 131.34 67 1 3
0.69 25.14 67 1 3
0.61 137.04 67 1 3
0.48 93.62 67 1 3
0.59 74.34 67 1 3
0.84 13.68 67 1 3
0.68 11.9 67 1 3
0.67 15.06 67 1 3
0.8 20.54 67 1 3
0.58 39.68 67 1 3
0.71 13.59 67 1 3
0.59 53.5 67 1 3
0.85 38.11 67 1 3
0.65 55.34 67 1 3
0.7 32.99 67 1 3
0.7 21.59 67 1 3
0.69 21.54 67 1 3
0.66 17.36 67 1 3
0.82 14.14 67 1 3
0.69 101.86 67 1 3
0.61 23.32 67 1 3
0.72 75.78 67 1 3
0.55 32.07 67 1 3
0.6 20.44 67 1 3
0.64 31.95 67 1 3
0.77 24.13 67 1 3
0.62 33.04 67 1 3
0.67 22.97 67 1 3
0.79 12.96 67 1 3
0.66 45.67 67 1 3
0.76 29.75 67 1 3
0.66 28.15 67 1 3
0.67 46 67 1 3
0.82 42.83 67 1 3
0.65 19.43 67 1 3
0.6 42.75 67 1 3
0.74 18.08 67 1 3
0.66 18.33 67 1 3
0.89 31.75 67 1 3
0.58 63.1 67 1 3
0.56 26.38 67 1 3
0.66 32.92 67 1 3
0.83 28.03 67 1 3
0.71 16.52 67 1 3
0.56 15.73 67 1 3
0.65 24.01 67 1 3
0.6 35.14 67 1 3
0.82 10.99 67 1 3
0.49 71.19 67 1 3
0.67 19.11 67 1 3
0.54 13.53 67 1 3
0.67 95.21 67 1 3
0.62 37.62 67 1 3
0.58 98.05 67 1 3
0.53 84.21 67 1 3
0.73 14.86 67 1 3
0.61 29.24 67 1 3
0.64 122.36 67 1 3
0.78 11.36 67 1 3
0.54 41.51 67 1 3
0.77 13.98 67 1 3
0.68 14.55 67 1 3
0.72 19.51 67 1 3
0.67 38.06 67 1 3
0.7 30.53 67 1 3
0.61 43.57 67 1 3
0.76 27.61 67 1 3
0.68 21.26 67 1 3
0.73 33.47 67 1 3
0.74 21.48 67 1 3
0.74 25.52 67 1 3
0.63 62.05 67 1 3
0.63 105.03 67 1 3
0.66 17.57 67 1 3
0.65 78.7 67 1 3
0.56 44.23 67 1 3
0.58 112.86 67 1 3
0.42 104.37 67 1 3
0.82 19.07 67 1 3
0.56 94.59 67 1 3
0.67 119.52 67 1 3
0.85 61.35 67 1 3
0.77 18.43 67 1 3
0.75 33.92 67 1 3
0.69 106.22 67 1 3
0.69 35.65 67 1 3
0.76 12.58 67 1 3
0.66 113.94 67 1 3
0.73 26.64 67 1 3
0.66 53.74 67 1 3
0.75 115.43 67 1 3
0.88 16.12 67 1 3
0.62 50.45 67 1 3
0.79 17.83 67 1 3
0.46 62.78 67 1 3
0.68 104.46 67 1 3
0.74 105.76 67 1 3
0.79 23.52 67 1 3
0.83 17.07 67 1 3
0.7 72.55 67 1 3
0.72 20.04 67 1 3
0.65 96.94 67 1 3
0.75 74.97 67 1 3
0.76 53.13 67 1 3
0.66 50.86 67 1 3
0.88 15.18 67 1 3
0.63 18.27 67 1 3
0.85 20.41 67 1 3
0.7 59.03 67 1 3
0.55 72.4 67 1 3
0.81 17.07 67 1 3
0.68 20.31 67 1 3
0.66 33.63 67 1 3
0.63 33.19 67 1 3
0.66 17.65 67 1 3
0.73 15.58 67 1 3
0.81 18.56 67 1 3
0.58 59.29 67 1 3
0.76 51.07 67 1 3
0.78 24.22 67 1 3
0.69 29.46 67 1 3
0.78 109.62 67 1 3
0.66 17.97 67 1 3
0.62 83.19 67 1 3
0.59 15.04 67 1 3
0.62 16.89 67 1 3
0.58 37.92 67 1 3
0.5 22.94 67 1 3
0.6 64.39 67 1 3
0.67 26.27 67 1 3
0.43 17.22 67 1 3
0.4 47.64 67 1 3
0.37 99.37 67 1 3
0.35 46.31 67 1 3
0.38 49.79 67 1 3
0.59 41.84 67 1 3
0.74 9.71 67 1 3
0.82 50.14 67 1 3
0.5 53.74 67 1 3
0.55 13.67 67 1 3
0.79 13.64 67 1 3
0.79 53.87 67 1 3
0.69 62.15 67 1 3
0.7 14.84 67 1 3
0.69 15.44 67 1 3
0.61 23.05 67 1 3
0.6 9.31 67 1 3
0.63 33.15 67 1 3
0.6 47.23 67 1 3
0.64 19.8 67 1 3
0.71 13.78 67 1 3
0.76 141.43 67 1 3
0.77 96.14 67 1 3
0.73 51.3 67 1 3
0.72 102.68 67 1 3
0.6 81.81 67 1 3
0.74 102.8 67 1 3
0.66 94.68 67 1 3
0.65 54.01 67 1 3
0.71 30.38 67 1 3
0.62 16.3 67 1 3
0.74 27.79 67 1 3
0.72 58.33 67 1 3
0.7 43.52 67 1 3
0.74 31.52 67 1 3
0.69 12.25 67 1 3
0.65 31.79 67 1 3
0.69 42.56 67 1 3
0.66 16.49 67 1 3
0.83 53.15 67 1 3
0.69 24.1 67 1 3
0.57 92.41 67 1 3
0.65 11.27 67 1 3
0.61 14.93 67 1 3
0.59 15.65 67 1 3
0.58 24.11 67 1 3
0.67 100.5 67 1 3
0.69 17.47 67 1 3
0.68 100.17 67 1 3
0.68 115.09 67 1 3
0.74 19.63 67 1 3
0.62 20.24 67 1 3
0.68 101.13 67 1 3
0.76 23.44 67 1 3
0.85 13.08 67 1 3
0.83 27.44 67 1 3
0.57 78.71 67 1 3
0.6 15.52 67 1 3
0.65 34.4 67 1 3
0.67 15.83 67 1 3
0.39 21.23 67 1 3
0.6 74.71 67 1 3
0.64 16.24 67 1 3
0.68 11.71 67 1 3
0.59 43.14 67 1 3
0.59 58.16 67 1 3
0.59 12.11 67 1 3
0.58 38.71 67 1 3
0.56 31.7 67 1 3
0.6 38.31 67 1 3
0.71 42.61 67 1 3
0.74 33.43 67 1 3
0.82 16.89 67 1 3
0.62 44.58 67 1 3
0.57 63.41 67 1 3
0.75 23.75 67 1 3
0.73 43.05 67 1 3
0.69 36.3 67 1 3
0.67 25.89 67 1 3
0.69 34.68 67 1 3
0.66 78.61 67 1 3
0.65 25.84 67 1 3
0.64 78.83 67 1 3
0.7 44.92 67 1 3
0.61 154.54 67 1 3
0.71 26.74 67 1 3
0.72 28.5 67 1 3
0.7 19.76 67 1 3
0.62 64.51 67 1 3
0.72 16.17 67 1 3
0.68 19.6 67 1 3
0.71 47.48 67 1 3
0.57 14.05 67 1 3
0.67 25.21 67 1 3
0.58 35.67 67 1 3
0.56 81.29 67 1 3
0.61 78.55 67 1 3
0.6 89.52 67 1 3
0.72 13.64 67 1 3
0.61 106.66 67 1 3
0.64 105.19 67 1 3
0.64 92.54 67 1 3
0.82 12.4 67 1 3
0.68 13.77 67 1 3
0.68 89.56 67 1 3
0.67 111.7 67 1 3
0.77 18.35 67 1 3
0.59 55.32 67 1 3
0.69 37.46 67 1 3
0.51 82.74 67 1 3
0.68 65.65 67 1 3
0.75 12.71 67 1 3
0.59 42.15 67 1 3
0.79 18.75 67 1 3
0.62 34.27 67 1 3
0.8 31.47 67 1 3
0.8 37.71 67 1 3
0.85 22.71 67 1 3
0.69 60.45 67 1 3
0.81 12.86 67 1 3
0.62 33.26 67 1 3
0.8 15.8 67 1 3
0.53 34.91 67 1 3
0.49 70.91 67 1 3
0.66 14.07 67 1 3
0.67 13.21 67 1 3
0.74 20.12 67 1 3
0.6 22.84 67 1 3
0.61 17.65 67 1 3
0.7 23.96 67 1 3
0.67 14.01 67 1 3
0.62 30.45 67 1 3
0.56 39.28 67 1 3
0.6 24.63 67 1 3
0.57 60.37 67 1 3
0.64 51.07 67 1 3
0.72 14.05 67 1 3
0.66 61.63 67 1 3
0.7 97.9 67 1 3
0.66 85 67 1 3
0.58 108.07 67 1 3
0.82 13.47 67 1 3
0.64 19.72 67 1 3
0.79 17.11 67 1 3
0.67 87.88 67 1 3
0.78 21.24 67 1 3
0.77 38.84 67 1 3
0.6 92.46 67 1 3
0.71 75.94 67 1 3
0.8 76.58 67 1 3
0.76 19.81 67 1 3
0.6 87.42 67 1 3
0.61 19.07 67 1 3
0.6 53.71 67 1 3
0.63 85.03 67 1 3
0.78 31.71 67 1 3
0.59 32.78 67 1 3
0.75 119.85 67 1 3
0.61 15.97 67 1 3
0.66 124.67 67 1 3
0.63 126.68 67 1 3
0.7 58.64 67 1 3
0.74 24.63 67 1 3
0.73 48.68 67 1 3
0.7 107.98 67 1 3
0.63 25.64 67 1 3
0.74 18.21 67 1 3
0.52 14.92 67 1 3
0.63 103.99 67 1 3
0.65 53.5 67 1 3
0.65 17.86 67 1 3
0.65 65.31 67 1 3
0.79 41.86 67 1 3
0.78 28.35 67 1 3
0.7 69.98 67 1 3
0.86 15.87 67 1 3
0.65 120.82 67 1 3
0.76 88.09 67 1 3
0.73 49.6 67 1 3
0.78 41.95 67 1 3
0.74 18.57 67 1 3
0.7 57.04 67 1 3
0.8 121.55 67 1 3
0.69 70.96 67 1 3
0.54 16.79 67 1 3
0.66 11.03 67 1 3
0.84 13.58 67 1 3
0.52 111.67 67 1 3
0.77 121.54 67 1 3
0.73 12.35 67 1 3
0.87 15.36 67 1 3
0.53 50.96 67 1 3
0.67 83.19 67 1 3
0.65 20.16 67 1 3
0.78 96.17 67 1 3
0.65 51.21 67 1 3
0.7 54.57 67 1 3
0.69 61.78 67 1 3
0.74 83.98 67 1 3
0.66 15.17 67 1 3
0.67 44.21 67 1 3
0.75 15.06 67 1 3
0.67 61.89 67 1 3
0.56 42.9 67 1 3
0.58 22.41 67 1 3
0.63 23.46 67 1 3
0.53 24.55 67 1 3
0.69 26.37 67 1 3
0.61 90.58 67 1 3
0.62 75.13 67 1 3
0.56 90 67 1 3
0.71 119.39 67 1 3
0.83 14.83 67 1 3
0.61 30.23 67 1 3
0.6 78.71 67 1 3
0.7 123.74 67 1 3
0.7 70.65 67 1 3
0.7 92.34 67 1 3
0.68 70.91 67 1 3
0.39 87.12 67 1 3
0.47 53.89 67 1 3
0.63 51.5 67 1 3
0.78 30.18 67 1 3
0.69 32.05 67 1 3
0.72 19.86 67 1 3
0.75 41.69 67 1 3
0.7 18.84 67 1 3
0.78 10.87 67 1 3
0.63 95.02 67 1 3
0.87 33.16 67 1 3
0.82 110.55 67 1 3
0.67 47.62 67 1 3
0.7 63.2 67 1 3
0.59 91.62 67 1 3
0.6 50.44 67 1 3
0.71 98.62 67 1 3
0.78 69.15 67 1 3
0.62 96.87 67 1 3
0.8 14.74 67 1 3
0.68 52.59 67 1 3
0.66 110.67 67 1 3
0.67 93.45 67 1 3
0.66 39.43 67 1 3
0.7 47.89 67 1 3
0.63 96.31 67 1 3
0.64 109.22 67 1 3
0.58 65.39 67 1 3
0.68 57.62 67 1 3
0.67 69.56 67 1 3
0.72 54.69 67 1 3
0.58 85.65 67 1 3
0.6 93.03 67 1 3
0.65 12.65 67 1 3
0.46 100.94 67 1 3
0.7 52.03 67 1 3
0.63 54.73 67 1 3
0.69 36.79 67 1 3
0.58 25.41 67 1 3
0.66 118.64 67 1 3
0.81 15.17 67 1 3
0.68 61.52 67 1 3
0.7 63.51 67 1 3
0.64 60.66 67 1 3
0.7 25.48 67 1 3
0.77 17.03 67 1 3
0.62 17.37 67 1 3
0.64 44.23 67 1 3
0.58 24.73 67 1 3
0.41 41.73 67 1 3
0.7 19.54 67 1 3
0.65 10.2 67 1 3
0.61 17.55 67 1 3
0.71 26.46 67 1 3
0.85 71.07 67 1 3
0.72 81.67 67 1 3
0.79 30.38 67 1 3
0.65 54.62 67 1 3
0.78 61.09 67 1 3
0.66 51.15 67 1 3
0.78 17.48 67 1 3
0.67 41.81 67 1 3
0.63 43.49 67 1 3
0.72 33.33 67 1 3
0.75 16.36 67 1 3
0.81 76.53 67 1 3
0.8 38.84 67 1 3
0.74 34.99 67 1 3
0.67 76.06 67 1 3
0.68 17.27 67 1 3
0.56 74.44 67 1 3
0.61 93.47 67 1 3
0.64 63.44 67 1 3
0.76 15.66 67 1 3
0.84 56.17 67 1 3
0.68 23.24 67 1 3
0.69 28.07 67 1 3
0.68 89.82 67 1 3
0.83 13.76 67 1 3
0.66 64.1 67 1 3
0.78 16.4 67 1 3
0.75 99.72 67 1 3
0.63 117.04 67 1 3
0.78 18.37 67 1 3
0.6 43.96 67 1 3
0.66 105.2 67 1 3
0.67 61.22 67 1 3
0.67 102.17 67 1 3
0.72 31.69 67 1 3
0.64 51.48 67 1 3
0.69 14.69 67 1 3
0.64 34.8 67 1 3
0.68 35.11 67 1 3
0.76 24.5 67 1 3
0.63 23.08 67 1 3
0.73 48.15 67 1 3
0.7 56.56 67 1 3
0.61 40.01 67 1 3
0.77 21.9 67 1 3
0.72 22.6 67 1 3
0.68 36.11 67 1 3
0.76 14.36 67 1 3
0.68 42.67 67 1 3
0.58 39.75 67 1 3
0.51 23.56 67 1 3
0.79 16.34 67 1 3
0.55 14.54 67 1 3
0.85 36.94 67 1 3
0.6 42.05 67 1 3
0.78 19.31 67 1 3
0.49 12.97 67 1 3
0.55 38.15 67 1 3
0.56 11.82 67 1 3
0.6 49.95 67 1 3
0.73 30.16 67 1 3
0.62 22.07 67 1 3
0.68 22.99 67 1 3
0.68 31.53 67 1 3
0.6 23.08 67 1 3
0.8 14.29 67 1 3
0.85 17.09 67 1 3
0.65 68.56 67 1 3
0.66 81.11 67 1 3
0.63 63.25 67 1 3
0.61 26.4 67 1 3
0.63 36 67 1 3
0.62 26.44 67 1 3
0.72 15.82 67 1 3
0.66 17.19 67 1 3
0.55 94.94 67 1 3
0.76 36.63 67 1 3
0.72 85.37 67 1 3
0.65 85.58 67 1 3
0.59 155.29 67 1 3
0.66 136.77 67 1 3
0.65 88.92 67 1 3
0.69 65.12 67 1 3
0.63 72.36 67 1 3
0.7 27.52 67 1 3
0.6 151.3 67 1 3
0.78 19.26 67 1 3
0.54 75.6 67 1 3
0.63 48.69 67 1 3
0.69 16.63 67 1 3
0.56 125.72 67 1 3
0.72 119.85 67 1 3
0.76 52.48 67 1 3
0.73 99.04 67 1 3
0.64 30.94 67 1 3
0.53 60.11 67 1 3
0.63 72.42 67 1 3
0.59 36.63 67 1 3
0.71 106.21 67 1 3
0.65 83.36 67 1 3
0.79 73.42 67 1 3
0.78 21.31 67 1 3
0.76 35.19 67 1 3
0.83 15.95 67 1 3
0.8 15.93 67 1 3
0.7 82.74 67 1 3
0.73 16.23 67 1 3
0.87 16.65 67 1 3
0.8 94.21 67 1 3
0.63 73.15 67 1 3
0.61 112.81 67 1 3
0.67 17.05 67 1 3
0.65 47.2 67 1 3
0.66 120.51 67 1 3
0.63 93.52 67 1 3
0.72 17.88 67 1 3
0.72 65.8 67 1 3
0.56 54.23 67 1 3
0.63 115.33 67 1 3
0.69 62.48 67 1 3
0.51 18.12 67 1 3
0.62 82.36 67 1 3
0.66 88.03 67 1 3
0.83 15.65 67 1 3
0.68 76.27 67 1 3
0.63 107.83 67 1 3
0.63 123.26 67 1 3
0.73 31.43 67 1 3
0.64 72.72 67 1 3
0.82 29.2 67 1 3
0.75 14.91 67 1 3
0.83 46.29 67 1 3
0.91 18.06 67 1 3
0.82 59.43 67 1 3
0.81 61 67 1 3
0.64 39.14 67 1 3
0.82 28.85 67 1 3
0.66 66.27 67 1 3
0.72 56.94 67 1 3
0.64 40.76 67 1 3
0.74 19.14 67 1 3
0.82 29.45 67 1 3
0.85 22.44 67 1 3
0.76 45.96 67 1 3
0.76 56.58 67 1 3
0.76 33.07 67 1 3
0.62 56.95 67 1 3
0.63 19.65 67 1 3
0.77 21.05 67 1 3
0.85 21.11 67 1 3
0.76 43.78 67 1 3
0.87 41.05 67 1 3
0.72 90.15 67 1 3
0.84 15.75 67 1 3
0.83 16.54 67 1 3
0.78 111.81 67 1 3
0.69 105.25 67 1 3
0.68 114.84 67 1 3
0.79 107.99 67 1 3
0.61 51.38 67 1 3
0.82 14.69 67 1 3
0.8 117.26 67 1 3
0.65 14.81 67 1 3
0.79 109.1 67 1 3
0.65 88.35 67 1 3
0.74 18.07 67 1 3
0.79 130.78 67 1 3
0.7 34.97 67 1 3
0.85 99.4 67 1 3
0.69 16.87 67 1 3
0.69 31.1 67 1 3
0.61 33.87 67 1 3
0.64 67.72 67 1 3
0.69 18.44 67 1 3
0.56 57.76 67 1 3
0.8 21.82 67 1 3
0.75 13.8 67 1 3
0.62 102.99 67 1 3
0.7 14.51 67 1 3
0.71 48.98 67 1 3
0.7 17.27 67 1 3
0.69 33.08 67 1 3
0.75 15.75 67 1 3
0.65 23.82 67 1 3
0.69 35.61 67 1 3
0.82 25.88 67 1 3
0.53 32.67 67 1 3
0.65 47.86 67 1 3
0.59 13.47 67 1 3
0.54 19.67 67 1 3
0.6 17.84 67 1 3
0.79 14.65 67 1 3
0.57 56.58 67 1 3
0.55 16.54 67 1 3
0.82 14 67 1 3
0.5 42.41 67 1 3
0.71 59.47 67 1 3
0.81 71.44 67 1 3
0.72 71.08 67 1 3
0.77 13.63 67 1 3
0.61 67.48 67 1 3
0.73 112.06 67 1 3
0.75 65.71 67 1 3
0.77 84.56 67 1 3
0.78 64.8 67 1 3
0.58 129.68 67 1 3
0.62 27.96 67 1 3
0.76 29.9 67 1 3
0.63 117.23 67 1 3
0.59 129.56 67 1 3
0.59 38.61 67 1 3
0.85 14.27 67 1 3
0.63 8.65 67 1 3
0.73 21.81 67 1 3
0.6 29.82 67 1 3
0.58 19.6 67 1 3
0.72 26.51 67 1 3
0.67 10.81 67 1 3
0.6 18.04 67 1 3
0.73 34.86 67 1 3
0.78 14.69 67 1 3
0.7 67.08 67 1 3
0.85 19.01 67 1 3
0.62 59.43 67 1 3
0.84 37.83 67 1 3
0.74 29.86 67 1 3
0.67 72.77 67 1 3
0.77 59.57 67 1 3
0.57 68.44 67 1 3
0.64 52.87 67 1 3
0.59 26.75 67 1 3
0.63 13.52 67 1 3
0.46 23.83 67 1 3
0.67 14.06 67 1 3
0.63 20 67 1 3
0.64 62.47 67 1 3
0.6 128.37 67 1 3
0.68 24.21 67 1 3
0.89 14.27 67 1 3
0.62 130.93 67 1 3
0.67 111.09 67 1 3
0.56 139.15 67 1 3
0.63 65.68 67 1 3
0.57 71.93 67 1 3
0.61 40.58 67 1 3
0.62 134.78 67 1 3
0.72 14.47 67 1 3
0.6 139.95 67 1 3
0.56 135.42 67 1 3
0.79 24.36 67 1 3
0.82 28.71 67 1 3
0.72 29.65 67 1 3
0.56 45.39 67 1 3
0.57 16.69 67 1 3
0.77 14.07 67 1 3
0.59 26.73 67 1 3
0.85 36.14 67 1 3
0.78 53.47 67 1 3
0.78 58.6 67 1 3
0.76 50.38 67 1 3
0.84 32.59 67 1 3
0.72 20.53 67 1 3
0.86 10.99 67 1 3
0.65 47.59 67 1 3
0.69 120.24 67 1 3
0.64 99.34 67 1 3
0.82 12.1 67 1 3
0.57 57.4 67 1 3
0.64 60.48 67 1 3
0.72 29.74 67 1 3
0.45 46.59 67 1 3
0.62 22.94 67 1 3
0.75 88.26 67 1 3
0.75 13.44 67 1 3
0.67 24.03 67 1 3
0.63 90.54 67 1 3
0.7 30.57 67 1 3
0.59 67.33 67 1 3
0.62 101.5 67 1 3
0.59 108.23 67 1 3
0.85 17.37 67 1 3
0.6 72.85 67 1 3
0.61 34.53 67 1 3
0.68 13.18 67 1 3
0.61 13.61 67 1 3
0.62 142.97 67 1 3
0.63 84.63 67 1 3
0.74 16.92 67 1 3
0.63 74.61 67 1 3
0.56 36.47 67 1 3
0.56 147.89 67 1 3
0.67 14.97 67 1 3
0.69 59.85 67 1 3
0.58 16.25 67 1 3
0.68 35.98 67 1 3
0.66 31.35 67 1 3
0.67 64.91 67 1 3
0.59 14.06 67 1 3
0.73 16.88 67 1 3
0.7 55.75 67 1 3
0.68 44.82 67 1 3
0.8 17.83 67 1 3
0.78 28.99 67 1 3
0.67 68 67 1 3
0.73 115.26 67 1 3
0.68 123.53 67 1 3
0.71 20.51 67 1 3
0.61 28.34 67 1 3
0.82 15.61 67 1 3
0.69 131.73 67 1 3
0.82 18.25 67 1 3
0.63 50.52 67 1 3
0.79 32.66 67 1 3
0.63 45.02 67 1 3
0.88 17.1 67 1 3
0.41 16.69 67 1 3
0.45 22.58 67 1 3
0.39 82.72 67 1 3
0.43 19.16 67 1 3
0.81 35.34 67 1 3
0.7 29.43 67 1 3
0.6 26.11 67 1 3
0.59 82.65 67 1 3
0.63 23.93 67 1 3
0.6 77.72 67 1 3
0.62 30.5 67 1 3
0.6 106.36 67 1 3
0.65 29.71 67 1 3
0.61 13.42 67 1 3
0.57 27.28 67 1 3
0.59 19.14 67 1 3
0.7 13.52 67 1 3
0.59 23.15 67 1 3
0.58 63.93 67 1 3
0.59 52.72 67 1 3
0.57 45.92 67 1 3
0.65 14.51 67 1 3
0.57 77.47 67 1 3
0.7 16.58 67 1 3
0.61 18.01 67 1 3
0.74 14.98 67 1 3
0.67 22.24 67 1 3
0.47 25.6 67 1 3
0.54 87.23 67 1 3
0.64 67.37 67 1 3
0.68 24.31 67 1 3
0.63 29.78 67 1 3
0.55 41.39 67 1 3
0.56 26.17 67 1 3
0.69 16.26 67 1 3
0.73 16.66 67 1 3
0.81 111.41 67 1 3
0.61 102.34 67 1 3
0.66 35.98 67 1 3
0.7 21.41 67 1 3
0.84 12.71 67 1 3
0.75 15.48 67 1 3
0.64 57.98 67 1 3
0.81 21.06 67 1 3
0.65 138.85 67 1 3
0.65 25.19 67 1 3
0.67 52.09 67 1 3
0.77 16.18 67 1 3
0.69 19.76 67 1 3
0.69 70.17 67 1 3
0.65 60.03 67 1 3
0.68 78.8 67 1 3
0.72 42.29 67 1 3
0.44 77.89 67 1 3
0.72 56.67 67 1 3
0.77 26.27 67 1 3
0.59 68.82 67 1 3
0.56 72.19 67 1 3
0.69 54.18 67 1 3
0.64 59.44 67 1 3
0.59 29.23 67 1 3
0.58 15.99 67 1 3
0.56 17.14 67 1 3
0.58 78.76 67 1 3
0.66 40.78 67 1 3
0.55 18.08 67 1 3
0.72 18.46 67 1 3
0.61 61.3 67 1 3
0.59 26.41 67 1 3
0.58 86.43 67 1 3
0.65 13.2 67 1 3
0.62 18.39 67 1 3
0.54 31.76 67 1 3
0.54 76.59 67 1 3
0.7 38.52 67 1 3
0.72 48.45 67 1 3
0.71 24.02 67 1 3
0.85 16.56 67 1 3
0.76 46.92 67 1 3
0.9 31.29 67 1 3
0.79 14.06 67 1 3
0.65 100.05 67 1 3
0.63 23.89 67 1 3
0.55 16.3 67 1 3
0.63 100.88 67 1 3
0.85 16.11 67 1 3
0.71 110.26 67 1 3
0.66 82.66 67 1 3
0.66 91.11 67 1 3
0.74 24.95 67 1 3
0.65 118.96 67 1 3
0.61 66.14 67 1 3
0.59 33.87 67 1 3
0.84 15.95 67 1 3
0.63 93.32 67 1 3
0.64 32.02 67 1 3
0.66 18.6 67 1 3
0.62 31.05 67 1 3
0.61 43.96 67 1 3
0.58 106.7 67 1 3
0.69 64.09 67 1 3
0.74 37.22 67 1 3
0.7 36.11 67 1 3
0.72 49.23 67 1 3
0.7 16.03 67 1 3
0.8 19.16 67 1 3
0.64 61.34 67 1 3
0.72 29.03 67 1 3
0.62 27.37 67 1 3
0.82 43.63 67 1 3
0.78 11.11 67 1 3
0.66 21.35 67 1 3
0.67 58.04 67 1 3
0.7 35.07 67 1 3
0.75 15.6 67 1 3
0.64 15.1 67 1 3
0.8 20.56 67 1 3
0.71 33.21 67 1 3
0.72 19.29 67 1 3
0.68 20.98 67 1 3
0.83 12.4 67 1 3
0.68 17.73 67 1 3
0.75 14.05 67 1 3
0.58 115.13 67 1 3
0.69 31.6 67 1 3
0.73 117.65 67 1 3
0.6 123.43 67 1 3
0.73 20.48 67 1 3
0.73 122.52 67 1 3
0.57 37.39 67 1 3
0.59 28.93 67 1 3
0.62 20.18 67 1 3
0.7 72.13 67 1 3
0.72 15.07 67 1 3
0.56 32.25 67 1 3
0.65 18.09 67 1 3
0.69 20.48 67 1 3
0.6 62 67 1 3
0.62 20.6 67 1 3
0.72 15.53 67 1 3
0.64 39.49 67 1 3
0.84 16.36 67 1 3
0.76 20.25 67 1 3
0.63 22.38 67 1 3
0.66 14.07 67 1 3
0.69 66.35 67 1 3
0.71 41.9 67 1 3
0.65 49.86 67 1 3
0.63 50.68 67 1 3
0.64 42.98 67 1 3
0.51 46.46 67 1 3
0.54 17.97 67 1 3
0.54 41.78 67 1 3
0.71 16.76 67 1 3
0.71 18.97 67 1 3
0.66 79.67 67 1 3
0.65 69.84 67 1 3
0.61 71.36 67 1 3
0.61 30.17 67 1 3
0.63 79.57 67 1 3
0.69 93.99 67 1 3
0.84 16.33 67 1 3
0.8 62.11 67 1 3
0.68 107.97 67 1 3
0.72 27.69 67 1 3
0.72 22.27 67 1 3
0.79 30.01 67 1 3
0.69 57.73 67 1 3
0.66 93.14 67 1 3
0.63 15.08 67 1 3
0.73 95.22 67 1 3
0.69 80.96 67 1 3
0.62 24.99 67 1 3
0.61 21.66 67 1 3
0.64 69.04 67 1 3
0.71 52.19 67 1 3
0.61 14.34 67 1 3
0.67 96.81 67 1 3
0.72 84.81 67 1 3
0.73 88.75 67 1 3
0.68 91.53 67 1 3
0.76 17.48 67 1 3
0.62 49.68 67 1 3
0.88 11.77 67 1 3
0.75 49.58 67 1 3
0.59 20.56 67 1 3
0.73 38.92 67 1 3
0.76 27.77 67 1 3
0.77 13.59 67 1 3
0.87 17.09 67 1 3
0.7 115.34 67 1 3
0.86 25.1 67 1 3
0.75 29.81 67 1 3
0.72 16.08 67 1 3
0.71 16.98 67 1 3
0.64 109.04 67 1 3
0.6 57.26 67 1 3
0.59 44.9 67 1 3
0.59 17.2 67 1 3
0.74 15.27 67 1 3
0.59 27.62 67 1 3
0.58 47.67 67 1 3
0.53 97.17 67 1 3
0.65 49.36 67 1 3
0.69 28.17 67 1 3
0.7 16.89 67 1 3
0.81 37.17 67 1 3
0.61 46.6 67 1 3
0.83 15.87 67 1 3
0.78 45.22 67 1 3
0.7 49.88 67 1 3
0.77 19.48 67 1 3
0.85 18.02 67 1 3
0.74 21.47 67 1 3
0.51 13.93 67 1 3
0.51 90.15 67 1 3
0.51 62.62 67 1 3
0.74 55.22 67 1 3
0.5 89.81 67 1 3
0.5 88.79 67 1 3
0.48 117.91 67 1 3
0.5 22.12 67 1 3
0.45 61.57 67 1 3
0.43 58.23 67 1 3
0.51 26.6 67 1 3
0.78 33.65 67 1 3
0.9 18.28 67 1 3
0.62 28.81 67 1 3
0.78 42.6 67 1 3
0.83 20.73 67 1 3
0.69 22.11 67 1 3
0.76 19.44 67 1 3
0.77 18.56 67 1 3
0.78 114.6 67 1 3
0.82 27.19 67 1 3
0.92 12.47 67 1 3
0.6 80.72 67 1 3
0.77 102.26 67 1 3
0.62 105.96 67 1 3
0.82 26.49 67 1 3
0.9 12.38 67 1 3
0.76 109.56 67 1 3
0.64 43.78 67 1 3
0.66 32.34 67 1 3
0.78 17.47 67 1 3
0.62 36.44 67 1 3
0.66 45.16 67 1 3
0.75 13.76 67 1 3
0.56 90.47 67 1 3
0.68 30.28 67 1 3
0.7 15.4 67 1 3
0.68 23.94 67 1 3
0.61 52.86 67 1 3
0.57 73.86 67 1 3
0.72 39.81 67 1 3
0.61 42.11 67 1 3
0.78 15.99 67 1 3
0.45 17.42 67 1 3
0.63 61.83 67 1 3
0.72 88.68 67 1 3
0.69 27.74 67 1 3
0.86 13.62 67 1 3
0.69 16.32 67 1 3
0.73 26.43 67 1 3
0.7 17.62 67 1 3
0.77 63.8 67 1 3
0.73 55.66 67 1 3
0.49 48.44 67 1 3
0.68 45.63 67 1 3
0.52 58.17 67 1 3
0.75 117.31 67 1 3
0.74 14.5 67 1 3
0.71 94.52 67 1 3
0.82 15.87 67 1 3
0.69 94.84 67 1 3
0.67 56.61 67 1 3
0.57 45.62 67 1 3
0.8 14.52 67 1 3
0.68 95.82 67 1 3
0.58 104.07 67 1 3
0.75 13.54 67 1 3
0.72 112.14 67 1 3
0.71 37.2 67 1 3
0.73 76.46 67 1 3
0.67 46.83 67 1 3
0.65 25.52 67 1 3
0.73 81.87 67 1 3
0.7 52.25 67 1 3
0.69 69.4 67 1 3
0.77 23.63 67 1 3
0.66 43.81 67 1 3
0.77 15.85 67 1 3
0.71 43.82 67 1 3
0.62 26.74 67 1 3
0.64 14.81 67 1 3
0.7 27.74 67 1 3
0.65 34.17 67 1 3
0.75 116.46 67 1 3
0.71 24.85 67 1 3
0.69 23.6 67 1 3
0.76 38.85 67 1 3
0.7 14.23 67 1 3
0.66 28.49 67 1 3
0.51 22.6 67 1 3
0.61 10.17 67 1 3
0.64 16.95 67 1 3
0.5 30.01 67 1 3
0.69 20.95 67 1 3
0.65 94.87 67 1 3
0.54 19.19 67 1 3
0.62 59.54 67 1 3
0.68 35.01 67 1 3
0.67 60.42 67 1 3
0.6 45.33 67 1 3
0.71 28.68 67 1 3
0.82 13.32 67 1 3
0.6 60.51 67 1 3
0.65 25.4 67 1 3
0.74 81.74 67 1 3
0.69 41.91 67 1 3
0.61 29.12 67 1 3
0.72 87.2 67 1 3
0.7 39.44 67 1 3
0.72 72.61 67 1 3
0.85 20.23 67 1 3
0.74 52.25 67 1 3
0.71 45.38 67 1 3
0.71 17.79 67 1 3
0.78 36.18 67 1 3
0.73 29.08 67 1 3
0.72 79.2 67 1 3
0.58 76.95 67 1 3
0.58 48.39 67 1 3
0.62 22.41 67 1 3
0.54 115.75 67 1 3
0.84 105.86 67 1 3
0.82 26.38 67 1 3
0.7 19.31 67 1 3
0.74 111.59 67 1 3
0.83 15.59 67 1 3
0.64 22.54 67 1 3
0.64 33.16 67 1 3
0.73 14.25 67 1 3
0.77 113.39 67 1 3
0.68 92.1 67 1 3
0.76 97.6 67 1 3
0.59 78.81 67 1 3
0.57 32.54 67 1 3
0.57 29.58 67 1 3
0.44 22.25 67 1 3
0.59 13.21 67 1 3
0.59 10.83 67 1 3
0.41 13.98 67 1 3
0.61 26.21 67 1 3
0.61 23.68 67 1 3
0.51 33.42 67 1 3
0.67 35.08 67 1 3
0.61 89.04 67 1 3
0.61 44.65 67 1 3
0.61 14.12 67 1 3
0.62 89.49 67 1 3
0.61 29.2 67 1 3
0.64 102.22 67 1 3
0.62 14.66 67 1 3
0.77 58.97 67 1 3
0.7 23.87 67 1 3
0.68 31.22 67 1 3
0.68 51.51 67 1 3
0.84 14.07 67 1 3
0.67 50.34 67 1 3
0.72 44.87 67 1 3
0.71 15.33 67 1 3
0.77 13.51 67 1 3
0.53 15.52 67 1 3
0.54 71.67 67 1 3
0.54 69.45 67 1 3
0.53 25.38 67 1 3
0.59 47.28 67 1 3
0.51 12.01 67 1 3
0.53 69.56 67 1 3
0.58 96.64 67 1 3
0.55 36.55 67 1 3
0.57 25.88 67 1 3
0.55 22.45 67 1 3
0.59 20.14 67 1 3
0.52 91.98 67 1 3
0.52 103.1 67 1 3
0.49 55.6 67 1 3
0.48 34.04 67 1 3
0.49 85.07 67 1 3
0.49 69.76 67 1 3
0.48 38.91 67 1 3
0.79 12.66 67 1 3
0.72 27.32 67 1 3
0.74 55.67 67 1 3
0.68 36.74 67 1 3
0.66 99.91 67 1 3
0.72 57.58 67 1 3
0.6 57.92 67 1 3
0.74 19.36 67 1 3
0.74 17.2 67 1 3
0.59 75.64 67 1 3
0.75 19.74 67 1 3
0.75 14.38 67 1 3
0.71 41.74 67 1 3
0.75 15.36 67 1 3
0.57 91.76 67 1 3
0.54 148.97 67 1 3
0.64 16.79 67 1 3
0.64 120.89 67 1 3
0.73 59.26 67 1 3
0.59 151.81 67 1 3
0.55 15.03 67 1 3
0.74 48.7 67 1 3
0.78 23.41 67 1 3
0.65 14.67 67 1 3
0.84 39.54 67 1 3
0.81 44.13 67 1 3
0.77 40.38 67 1 3
0.88 18.05 67 1 3
0.67 15.78 67 1 3
0.74 16.54 67 1 3
0.84 28.83 67 1 3
0.84 14.73 67 1 3
0.68 72.04 67 1 3
0.75 20.88 67 1 3
0.61 15.28 67 1 3
0.63 16.83 67 1 3
0.58 59.93 67 1 3
0.56 14.74 67 1 3
0.54 73.86 67 1 3
0.48 15.75 67 1 3
0.56 16.91 67 1 3
0.69 42.93 67 1 3
0.67 16.19 67 1 3
0.71 15.37 67 1 3
0.34 81.52 67 1 3
0.69 55.12 67 1 3
0.79 15.53 67 1 3
0.8 34.5 67 1 3
0.69 40.88 67 1 3
0.82 37.41 67 1 3
0.6 100.45 67 1 3
0.62 36.46 67 1 3
0.61 10.22 67 1 3
0.61 88.55 67 1 3
0.58 51.54 67 1 3
0.6 33.64 67 1 3
0.58 98.8 67 1 3
0.46 37.86 67 1 3
0.58 16 67 1 3
0.74 29.43 67 1 3
0.74 12.55 67 1 3
0.59 116.68 67 1 3
0.71 17.54 67 1 3
0.66 38.27 67 1 3
0.69 21.57 67 1 3
0.58 14.43 67 1 3
0.59 42.45 67 1 3
0.57 38.3 67 1 3
0.65 21.69 67 1 3
0.69 12.24 67 1 3
0.58 13.39 67 1 3
0.64 100.68 67 1 3
0.56 57.31 67 1 3
0.51 74 67 1 3
0.58 92.34 67 1 3
0.57 18.29 67 1 3
0.57 20.04 67 1 3
0.58 95.61 67 1 3
0.59 14.14 67 1 3
0.69 18.94 67 1 3
0.72 37.14 67 1 3
0.65 24.77 67 1 3
0.64 18.04 67 1 3
0.68 90.6 67 1 3
0.65 29.83 67 1 3
0.65 72.95 67 1 3
0.63 151.9 67 1 3
0.79 15.55 67 1 3
0.75 29.62 67 1 3
0.6 160.04 67 1 3
0.79 18.82 67 1 3
0.77 15.28 67 1 3
0.73 21.31 67 1 3
0.74 28.44 67 1 3
0.62 34.77 67 1 3
0.53 90.2 67 1 3
0.73 27.26 67 1 3
0.54 73.93 67 1 3
0.55 18.15 67 1 3
0.54 26.07 67 1 3
0.54 74.8 67 1 3
0.7 11.65 67 1 3
0.78 88.53 67 1 3
0.76 12.44 67 1 3
0.72 104.66 67 1 3
0.65 98.98 67 1 3
0.75 14.47 67 1 3
0.71 92.84 67 1 3
0.55 118.42 67 1 3
0.76 95.66 67 1 3
0.76 97.58 67 1 3
0.61 82.97 67 1 3
0.71 93.4 67 1 3
0.73 84.58 67 1 3
0.73 142.56 67 1 3
0.71 101.14 67 1 3
0.66 82.12 67 1 3
0.72 99.25 67 1 3
0.73 80.03 67 1 3
0.69 18.29 67 1 3
0.57 94.07 67 1 3
0.53 16.34 67 1 3
0.59 15.9 67 1 3
0.53 93.36 67 1 3
0.56 80.08 67 1 3
0.57 96.9 67 1 3
0.53 107.18 67 1 3
0.79 117.56 67 1 3
0.77 13.94 67 1 3
0.79 13.91 67 1 3
0.83 120.73 67 1 3
0.75 21.93 67 1 3
0.65 110.81 67 1 3
0.76 104.34 67 1 3
0.68 116.35 67 1 3
0.7 94.97 67 1 3
0.65 78 67 1 3
0.95 29.64 67 1 3
0.77 17.36 67 1 3
0.59 76.45 67 1 3
0.74 48.05 67 1 3
0.67 76.13 67 1 3
0.59 54.34 67 1 3
0.71 18.36 67 1 3
0.56 136.35 67 1 3
0.69 29.9 67 1 3
0.67 26.6 67 1 3
0.68 19.8 67 1 3
0.62 63.28 67 1 3
0.69 87.29 67 1 3
0.74 11.24 67 1 3
0.79 12.57 67 1 3
0.64 18.86 67 1 3
0.62 45.08 67 1 3
0.64 102.83 67 1 3
0.7 38.31 67 1 3
0.73 22.91 67 1 3
0.75 39.39 67 1 3
0.64 41.85 67 1 3
0.72 24.04 67 1 3
0.65 48.05 67 1 3
0.69 27.06 67 1 3
0.7 43.66 67 1 3
0.72 18.94 67 1 3
0.75 24.34 67 1 3
0.79 41.11 67 1 3
0.71 55.4 67 1 3
0.62 34.12 67 1 3
0.63 115.68 67 1 3
0.58 42.58 67 1 3
0.73 41.39 67 1 3
0.65 79.99 67 1 3
0.75 33.94 67 1 3
0.53 67.26 67 1 3
0.82 14.77 67 1 3
0.66 52.67 67 1 3
0.69 39.89 67 1 3
0.74 13.61 67 1 3
0.77 33.33 67 1 3
0.52 17.35 67 1 3
0.63 107.06 67 1 3
0.69 113.58 67 1 3
0.57 59.76 67 1 3
0.72 50.83 67 1 3
0.47 29.43 67 1 3
0.48 29.69 67 1 3
0.51 32.9 67 1 3
0.49 41.34 67 1 3
0.51 12.26 67 1 3
0.6 24.27 67 1 3
0.79 12.66 67 1 3
0.73 109.33 67 1 3
0.58 114.04 67 1 3
0.7 106.45 67 1 3
0.79 12.31 67 1 3
0.66 94.96 67 1 3
0.66 117.64 67 1 3
0.67 18.53 67 1 3
0.45 14.84 67 1 3
0.64 99.65 67 1 3
0.61 118.09 67 1 3
0.58 24.26 67 1 3
0.6 22.06 67 1 3
0.64 64.19 67 1 3
0.64 45.07 67 1 3
0.66 56.54 67 1 3
0.68 74.09 67 1 3
0.6 15.3 67 1 3
0.6 21.62 67 1 3
0.6 46.9 67 1 3
0.74 58.05 67 1 3
0.7 26.32 67 1 3
0.68 11.77 67 1 3
0.77 41.11 67 1 3
0.71 53.28 67 1 3
0.63 72.83 67 1 3
0.63 74.8 67 1 3
0.7 13.63 67 1 3
0.66 30.18 67 1 3
0.82 11.87 67 1 3
0.63 85.24 67 1 3
0.7 71.32 67 1 3
0.64 22.41 67 1 3
0.76 64.45 67 1 3
0.94 21.58 67 1 3
0.76 10.48 67 1 3
0.62 20.77 67 1 3
0.64 19.27 67 1 3
0.71 69.43 67 1 3
0.76 51.18 67 1 3
0.7 70.7 67 1 3
0.6 52.35 67 1 3
0.71 12.68 67 1 3
0.67 31.76 67 1 3
0.74 33.17 67 1 3
0.71 59.28 67 1 3
0.45 43.65 67 1 3
0.71 67.32 67 1 3
0.77 82.69 67 1 3
0.87 12.51 67 1 3
0.6 77.66 67 1 3
0.7 30.96 67 1 3
0.68 61.58 67 1 3
0.68 16.29 67 1 3
0.7 19.77 67 1 3
0.7 57.38 67 1 3
0.77 25.03 67 1 3
0.61 41.48 67 1 3
0.76 16.47 67 1 3
0.52 14.27 67 1 3
0.56 49.9 67 1 3
0.64 15.69 67 1 3
0.6 53.88 67 1 3
0.67 26.59 67 1 3
0.82 13.02 67 1 3
0.71 51.09 67 1 3
0.74 10.02 67 1 3
0.68 16.99 67 1 3
0.61 14.9 67 1 3
0.68 34.18 67 1 3
0.86 16.19 67 1 3
0.72 30.1 67 1 3
0.77 17.68 67 1 3
0.82 16.49 67 1 3
0.72 26.81 67 1 3
0.83 17.71 67 1 3
0.65 23.22 67 1 3
0.85 16.79 67 1 3
0.53 84.61 67 1 3
0.82 17.66 67 1 3
0.74 36.12 67 1 3
0.84 22.78 67 1 3
0.56 37.88 67 1 3
0.7 20.09 67 1 3
0.62 24.21 67 1 3
0.73 8.06 67 1 3
0.66 14.69 67 1 3
0.64 15.44 67 1 3
0.66 17 67 1 3
0.53 54.66 67 1 3
0.74 102.32 67 1 3
0.63 48.79 67 1 3
0.5 81.22 67 1 3
0.67 28.31 67 1 3
0.71 54.97 67 1 3
0.63 60.03 67 1 3
0.77 22.01 67 1 3
0.69 58.68 67 1 3
0.73 43.62 67 1 3
0.73 35.35 67 1 3
0.65 62.92 67 1 3
0.76 66.61 67 1 3
0.67 31.89 67 1 3
0.72 16.75 67 1 3
0.71 61.18 67 1 3
0.75 109.24 67 1 3
0.83 13.47 67 1 3
0.81 46.5 67 1 3
0.82 35.37 67 1 3
0.8 51.22 67 1 3
0.76 47.26 67 1 3
0.7 51.09 67 1 3
0.68 81.95 67 1 3
0.79 58.21 67 1 3
0.68 62.71 67 1 3
0.62 58.35 67 1 3
0.57 13.3 67 1 3
0.63 46.71 67 1 3
0.72 67.64 67 1 3
0.66 14.68 67 1 3
0.63 63.16 67 1 3
0.6 48.51 67 1 3
0.73 55.79 67 1 3
0.72 47.47 67 1 3
0.67 29.03 67 1 3
0.5 64.99 67 1 3
0.69 44.53 67 1 3
0.73 59.41 67 1 3
0.8 70.05 67 1 3
0.67 14.19 67 1 3
0.71 33.17 67 1 3
0.76 20.51 67 1 3
0.71 60.26 67 1 3
0.81 19.07 67 1 3
0.75 58.5 67 1 3
0.81 43.73 67 1 3
0.87 15.97 67 1 3
0.73 70.89 67 1 3
0.8 74.47 67 1 3
0.8 27.02 67 1 3
0.82 42.19 67 1 3
0.76 17.5 67 1 3
0.53 79.98 67 1 3
0.58 62.82 67 1 3
0.51 71.16 67 1 3
0.48 15.06 67 1 3
0.48 123.55 67 1 3
0.51 76.82 67 1 3
0.57 32.97 67 1 3
0.63 81.89 67 1 3
0.64 30.79 67 1 3
0.67 66.75 67 1 3
0.58 50.96 67 1 3
0.64 21.48 67 1 3
0.76 14.96 67 1 3
0.7 17.84 67 1 3
0.63 35.71 67 1 3
0.68 29.98 67 1 3
0.74 103.39 67 1 3
0.68 106.73 67 1 3
0.68 34.63 67 1 3
0.65 24.57 67 1 3
0.67 87.92 67 1 3
0.56 111.29 67 1 3
0.69 14.83 67 1 3
0.62 47.89 67 1 3
0.68 118.09 67 1 3
0.68 87.86 67 1 3
0.65 16.33 67 1 3
0.7 13.39 67 1 3
0.61 71.6 67 1 3
0.64 23.03 67 1 3
0.65 16.29 67 1 3
0.61 59.88 67 1 3
0.82 16.82 67 1 3
0.63 33.65 67 1 3
0.63 73.72 67 1 3
0.57 15.47 67 1 3
0.69 39.3 67 1 3
0.69 8.89 67 1 3
0.64 17.4 67 1 3
0.58 27.59 67 1 3
0.68 86.2 67 1 3
0.56 29.2 67 1 3
0.75 43.91 67 1 3
0.62 30.44 67 1 3
0.65 92.03 67 1 3
0.54 20.2 67 1 3
0.69 30.24 67 1 3
0.65 48.07 67 1 3
0.58 76.1 67 1 3
0.62 40.15 67 1 3
0.68 62.49 67 1 3
0.68 79.95 67 1 3
0.62 14.93 67 1 3
0.78 40.55 67 1 3
0.73 24.82 67 1 3
0.73 22.51 67 1 3
0.77 12.96 67 1 3
0.69 37.43 67 1 3
0.71 18.11 67 1 3
0.64 20.19 67 1 3
0.69 77.97 67 1 3
0.69 95.38 67 1 3
0.74 43.17 67 1 3
0.7 28.16 67 1 3
0.56 79 67 1 3
0.56 77.09 67 1 3
0.72 20.15 67 1 3
0.62 34.58 67 1 3
0.62 80.63 67 1 3
0.66 40.59 67 1 3
0.67 13.69 67 1 3
0.61 42.57 67 1 3
0.65 41.48 67 1 3
0.61 93.73 67 1 3
0.67 19.86 67 1 3
0.89 80.8 67 1 3
0.76 14.57 67 1 3
0.7 95.91 67 1 3
0.65 27.49 67 1 3
0.59 41.94 67 1 3
0.55 20.01 67 1 3
0.58 70.77 67 1 3
0.63 17.3 67 1 3
0.59 95.81 67 1 3
0.68 13.56 67 1 3
0.58 103.95 67 1 3
0.65 76.79 67 1 3
0.73 49.41 67 1 3
0.88 13.13 67 1 3
0.76 70.19 67 1 3
0.74 26.5 67 1 3
0.68 30.26 67 1 3
0.75 64.62 67 1 3
0.75 36.23 67 1 3
0.68 82.09 67 1 3
0.72 19.7 67 1 3
0.7 86.64 67 1 3
0.79 15.04 67 1 3
0.69 27 67 1 3
0.79 25.26 67 1 3
0.56 16.8 67 1 3
0.68 36.3 67 1 3
0.59 15.87 67 1 3
0.44 35.83 67 1 3
0.6 27.72 67 1 3
0.7 12.19 67 1 3
0.68 13.61 67 1 3
0.5 57.97 67 1 3
0.59 20.87 67 1 3
0.61 10.8 67 1 3
0.81 10.89 67 1 3
0.6 17.06 67 1 3
0.51 18.11 67 1 3
0.59 51.32 67 1 3
0.51 22.92 67 1 3
0.62 15.18 67 1 3
0.61 75.38 67 1 3
0.59 120.52 67 1 3
0.59 121.73 67 1 3
0.66 103.46 67 1 3
0.6 67.01 67 1 3
0.68 92.31 67 1 3
0.57 122.56 67 1 3
0.46 18.42 67 1 3
0.63 86.17 67 1 3
0.61 119.47 67 1 3
0.53 107.52 67 1 3
0.38 52.39 67 1 3
0.41 67.78 67 1 3
0.37 64.91 67 1 3
0.38 40.3 67 1 3
0.38 60.55 67 1 3
0.37 64.92 67 1 3
0.37 78.86 67 1 3
0.47 44.21 67 1 3
0.66 99.34 67 1 3
0.7 69.44 67 1 3
0.72 49.13 67 1 3
0.63 51.22 67 1 3
0.68 66.09 67 1 3
0.84 15.04 67 1 3
0.6 52.32 67 1 3
0.72 45.09 67 1 3
0.71 54.24 67 1 3
0.64 14.2 67 1 3
0.75 20.51 67 1 3
0.65 46.3 67 1 3
0.71 40.39 67 1 3
0.75 42.46 67 1 3
0.8 37.97 67 1 3
0.81 45.49 67 1 3
0.68 55.67 67 1 3
0.63 99.2 67 1 3
0.66 21.71 67 1 3
0.82 70 67 1 3
0.72 41.97 67 1 3
0.7 44.63 67 1 3
0.71 69.57 67 1 3
0.74 86.32 67 1 3
0.68 18.4 67 1 3
0.71 57.25 67 1 3
0.74 56.87 67 1 3
0.77 55.82 67 1 3
0.6 115.57 67 1 3
0.58 83.88 67 1 3
0.54 16.75 67 1 3
0.57 64.37 67 1 3
0.54 25.56 67 1 3
0.58 68 67 1 3
0.57 98.82 67 1 3
0.61 125.07 67 1 3
0.59 83.43 67 1 3
0.61 14.21 67 1 3
0.6 35.84 67 1 3
0.7 98.25 67 1 3
0.71 19 67 1 3
0.66 17.88 67 1 3
0.76 102.18 67 1 3
0.65 28.48 67 1 3
0.78 9.91 67 1 3
0.69 21.29 67 1 3
0.69 102.91 67 1 3
0.79 88.86 67 1 3
0.56 76.08 67 1 3
0.78 13.04 67 1 3
0.55 47.49 67 1 3
0.68 19.01 67 1 3
0.66 16.29 67 1 3
0.67 54.64 67 1 3
0.61 49.69 67 1 3
0.62 40.24 67 1 3
0.64 16.98 67 1 3
0.67 74.86 67 1 3
0.55 31.51 67 1 3
0.58 17.38 67 1 3
0.56 42.44 67 1 3
0.67 34.53 67 1 3
0.65 97.22 67 1 3
0.6 27.87 67 1 3
0.63 16.14 67 1 3
0.59 81.74 67 1 3
0.66 21.25 67 1 3
0.59 15.83 67 1 3
0.59 38.1 67 1 3
0.56 21.15 67 1 3
0.63 92.1 67 1 3
0.68 33.86 67 1 3
0.67 17.66 67 1 3
0.7 29.49 67 1 3
0.62 105.22 67 1 3
0.67 19.96 67 1 3
0.69 29.75 67 1 3
0.81 20.71 67 1 3
0.82 16.1 67 1 3
0.54 76.15 67 1 3
0.82 17.59 67 1 3
0.73 78.55 67 1 3
0.67 60.76 67 1 3
0.66 44.41 67 1 3
0.72 38.11 67 1 3
0.6 79.89 67 1 3
0.82 65.4 67 1 3
0.73 17.63 67 1 3
0.74 70.6 67 1 3
0.51 96.62 67 1 3
0.63 64.97 67 1 3
0.53 15.93 67 1 3
0.85 57.03 67 1 3
0.72 73.36 67 1 3
0.69 16.25 67 1 3
0.75 34.79 67 1 3
0.77 19.76 67 1 3
0.67 17.53 67 1 3
0.74 44.04 67 1 3
0.86 16.83 67 1 3
0.84 19.37 67 1 3
0.65 27.58 67 1 3
0.73 27.14 67 1 3
0.64 16.05 67 1 3
0.68 100.32 67 1 3
0.79 33.98 67 1 3
0.75 24.82 67 1 3
0.76 24.49 67 1 3
0.79 16.8 67 1 3
0.65 62.66 67 1 3
0.74 60.86 67 1 3
0.62 82.86 67 1 3
0.71 93.09 67 1 3
0.76 44.97 67 1 3
0.58 104.1 67 1 3
0.73 13.98 67 1 3
0.66 97.21 67 1 3
0.73 68.5 67 1 3
0.73 80.8 67 1 3
0.6 77.29 67 1 3
0.61 38.58 67 1 3
0.65 98.7 67 1 3
0.8 19.12 67 1 3
0.77 19.02 67 1 3
0.71 89.8 67 1 3
0.54 22.06 67 1 3
0.61 66.34 67 1 3
0.67 14.07 67 1 3
0.57 70.68 67 1 3
0.63 18.39 67 1 3
0.67 48.52 67 1 3
0.6 76.14 67 1 3
0.54 37.9 67 1 3
0.54 17.13 67 1 3
0.65 11.61 67 1 3
0.41 21.84 67 1 3
0.52 79.79 67 1 3
0.58 55.24 67 1 3
0.6 53.35 67 1 3
0.69 77.2 67 1 3
0.65 11.38 67 1 3
0.73 17.55 67 1 3
0.65 46.5 67 1 3
0.71 32.09 67 1 3
0.64 17.86 67 1 3
0.73 24.59 67 1 3
0.73 22.02 67 1 3
0.68 32.73 67 1 3
0.57 24.05 67 1 3
0.69 27.97 67 1 3
0.62 47.8 67 1 3
0.63 36.19 67 1 3
0.8 11.84 67 1 3
0.38 12.87 67 1 3
0.56 15.83 67 1 3
0.57 26.03 67 1 3
0.59 137.92 67 1 3
0.54 15.9 67 1 3
0.64 79.29 67 1 3
0.61 84.08 67 1 3
0.64 20.99 67 1 3
0.59 99.95 67 1 3
0.58 96.65 67 1 3
0.62 16.31 67 1 3
0.53 18.87 67 1 3
0.54 99.27 67 1 3
0.71 31.04 67 1 3
0.87 17.5 67 1 3
0.67 40.92 67 1 3
0.89 18.86 67 1 3
0.93 21.62 67 1 3
0.85 29.93 67 1 3
0.83 25.04 67 1 3
0.77 22.71 67 1 3
0.9 38.09 67 1 3
0.76 37.57 67 1 3
0.76 33.83 67 1 3
0.67 13.12 67 1 3
0.64 66.63 67 1 3
0.62 24.73 67 1 3
0.65 17.55 67 1 3
0.84 13.61 67 1 3
0.6 48.21 67 1 3
0.75 12.92 67 1 3
0.65 16.9 67 1 3
0.71 24.52 67 1 3
0.87 11.66 67 1 3
0.62 37.21 67 1 3
0.79 50.12 67 1 3
0.66 62.6 67 1 3
0.73 30.99 67 1 3
0.62 51.92 67 1 3
0.81 17.37 67 1 3
0.56 41.82 67 1 3
0.71 53.58 67 1 3
0.88 14.98 67 1 3
0.65 18.79 67 1 3
0.7 134.72 67 1 3
0.8 16.92 67 1 3
0.63 50.39 67 1 3
0.77 44.68 67 1 3
0.69 15.15 67 1 3
0.73 32.45 67 1 3
0.77 19.71 67 1 3
0.73 25.86 67 1 3
0.77 89.43 67 1 3
0.76 40.88 67 1 3
0.73 124.11 67 1 3
0.67 110.37 67 1 3
0.64 49.33 67 1 3
0.75 133.81 67 1 3
0.68 100.19 67 1 3
0.87 51.89 67 1 3
0.68 95.66 67 1 3
0.76 105.27 67 1 3
0.78 95.24 67 1 3
0.8 16.03 67 1 3
0.77 59.4 67 1 3
0.75 124.55 67 1 3
0.67 122.63 67 1 3
0.62 112.57 67 1 3
0.66 108.43 67 1 3
0.63 15.63 67 1 3
0.71 124.72 67 1 3
0.65 108.66 67 1 3
0.52 103.83 67 1 3
0.65 94.29 67 1 3
0.68 123.25 67 1 3
0.72 16.59 67 1 3
0.63 111.99 67 1 3
0.68 25.02 67 1 3
0.61 112.69 67 1 3
0.82 11.89 67 1 3
0.46 126.68 67 1 3
0.61 37.37 67 1 3
0.64 122.96 67 1 3
0.64 88.23 67 1 3
0.61 46.18 67 1 3
0.84 12.17 67 1 3
0.75 80.51 67 1 3
0.69 46.62 67 1 3
0.73 65.94 67 1 3
0.71 54.29 67 1 3
0.79 88.71 67 1 3
0.72 14.27 67 1 3
0.71 43.61 67 1 3
0.81 32.45 67 1 3
0.58 46.71 67 1 3
0.69 15.78 67 1 3
0.73 17.04 67 1 3
0.77 15.97 67 1 3
0.66 61.49 67 1 3
0.79 35.52 67 1 3
0.6 18.55 67 1 3
0.57 21.8 67 1 3
0.56 71.87 67 1 3
0.53 20.68 67 1 3
0.57 85.28 67 1 3
0.55 81.5 67 1 3
0.62 13.56 67 1 3
0.61 19.76 67 1 3
0.58 85.98 67 1 3
0.57 77.48 67 1 3
0.71 11.19 67 1 3
0.42 81.91 67 1 3
0.4 64.17 67 1 3
0.5 14.59 67 1 3
0.53 76.46 67 1 3
0.42 42.13 67 1 3
0.68 28.01 67 1 3
0.89 28.04 67 1 3
0.56 32.64 67 1 3
0.62 82.43 67 1 3
0.69 124.95 67 1 3
0.64 22.11 67 1 3
0.64 63.11 67 1 3
0.61 32.56 67 1 3
0.6 143.23 67 1 3
0.68 27.85 67 1 3
0.57 148.75 67 1 3
0.85 14.06 67 1 3
0.88 13.2 67 1 3
0.72 34.03 67 1 3
0.56 55.31 67 1 3
0.96 16.92 67 1 3
0.88 20.54 67 1 3
0.76 14.89 67 1 3
0.68 89.59 67 1 3
0.59 116.35 67 1 3
0.64 22.88 67 1 3
0.79 19.68 67 1 3
0.72 117.78 67 1 3
0.62 106.71 67 1 3
0.61 26.8 67 1 3
0.63 32.13 67 1 3
0.63 118.88 67 1 3
0.62 118.59 67 1 3
0.66 49.65 67 1 3
0.75 14.78 67 1 3
0.73 33.8 67 1 3
0.84 20.53 67 1 3
0.78 29.8 67 1 3
0.81 40.53 67 1 3
0.74 21.25 67 1 3
0.74 13.72 67 1 3
0.76 53.03 67 1 3
0.59 36.46 67 1 3
0.77 35.27 67 1 3
0.84 16 67 1 3
0.74 47.77 67 1 3
0.76 19.68 67 1 3
0.69 17.72 67 1 3
0.61 33.65 67 1 3
0.75 79.62 67 1 3
0.65 17.58 67 1 3
0.61 77.57 67 1 3
0.61 31.12 67 1 3
0.62 39.75 67 1 3
0.59 78.69 67 1 3
0.65 22.61 67 1 3
0.68 16.6 67 1 3
0.58 51.54 67 1 3
0.63 24.12 67 1 3
0.57 65.66 67 1 3
0.6 37.44 67 1 3
0.71 17.51 67 1 3
0.56 58.73 67 1 3
0.64 44.67 67 1 3
0.67 25.65 67 1 3
0.74 14.33 67 1 3
0.64 50.24 67 1 3
0.64 17.4 67 1 3
0.65 21.75 67 1 3
0.73 24.18 67 1 3
0.7 58.29 67 1 3
0.72 26.41 67 1 3
0.73 38.96 67 1 3
0.84 19.88 67 1 3
0.88 16.58 67 1 3
0.68 72.33 67 1 3
0.78 54.83 67 1 3
0.78 32.74 67 1 3
0.79 17.88 67 1 3
0.69 80.9 67 1 3
0.73 66.85 67 1 3
0.8 17.41 67 1 3
0.58 34.65 67 1 3
0.51 52.62 67 1 3
0.56 46.36 67 1 3
0.81 14.68 67 1 3
0.58 24 67 1 3
0.46 25.22 67 1 3
0.61 51.66 67 1 3
0.66 16.38 67 1 3
0.61 28.65 67 1 3
0.59 14.76 67 1 3
0.66 55.52 67 1 3
0.63 23.68 67 1 3
0.63 32.34 67 1 3
0.59 26.76 67 1 3
0.71 17.67 67 1 3
0.62 60.94 67 1 3
0.6 106.51 67 1 3
0.91 13.33 67 1 3
0.84 118.68 67 1 3
0.63 29.91 67 1 3
0.65 85.12 67 1 3
0.6 120.89 67 1 3
0.73 99.22 67 1 3
0.78 71.68 67 1 3
0.63 115.32 67 1 3
0.89 12.3 67 1 3
0.68 128.02 67 1 3
0.59 101.18 67 1 3
0.7 108.64 67 1 3
0.91 25.91 67 1 3
0.79 80.36 67 1 3
0.78 19.05 67 1 3
0.65 82.44 67 1 3
0.72 75.06 67 1 3
0.84 115.85 67 1 3
0.67 123.72 67 1 3
0.77 50.47 67 1 3
0.76 74.71 67 1 3
0.72 107.42 67 1 3
0.73 44.07 67 1 3
0.68 123.33 67 1 3
0.67 122.36 67 1 3
0.63 13.49 67 1 3
0.65 31.93 67 1 3
0.71 14.7 67 1 3
0.61 39.6 67 1 3
0.59 22.13 67 1 3
0.54 35.02 67 1 3
0.65 13.11 67 1 3
0.82 20.88 67 1 3
0.78 24.04 67 1 3
0.83 15.39 67 1 3
0.72 44.2 67 1 3
0.68 55.69 67 1 3
0.64 38.95 67 1 3
0.64 16.79 67 1 3
0.85 22.4 67 1 3
0.74 14.68 67 1 3
0.72 110.56 67 1 3
0.77 17.88 67 1 3
0.62 119.18 67 1 3
0.66 16.45 67 1 3
0.63 15.1 67 1 3
0.62 17.28 67 1 3
0.6 134.06 67 1 3
0.67 25.22 67 1 3
0.7 14.65 67 1 3
0.62 67.35 67 1 3
0.58 71.27 67 1 3
0.54 117.95 67 1 3
0.62 80.5 67 1 3
0.52 25.72 67 1 3
0.43 56.24 67 1 3
0.41 99.11 67 1 3
0.42 110.62 67 1 3
0.42 92.94 67 1 3
0.45 56.3 67 1 3
0.45 13.64 67 1 3
0.39 25.11 67 1 3
0.4 106.87 67 1 3
0.75 27.47 67 1 3
0.61 41.75 67 1 3
0.72 16.66 67 1 3
0.6 80.72 67 1 3
0.71 48.05 67 1 3
0.67 41.11 67 1 3
0.69 88.84 67 1 3
0.77 35.57 67 1 3
0.49 70.89 67 1 3
0.72 92.8 67 1 3
0.73 24.22 67 1 3
0.67 28.65 67 1 3
0.58 44.12 67 1 3
0.73 32.37 67 1 3
0.73 21.7 67 1 3
0.8 11.94 67 1 3
0.7 55.81 67 1 3
0.79 48.8 67 1 3
0.76 14.91 67 1 3
0.55 24.45 67 1 3
0.56 105.15 67 1 3
0.62 34.04 67 1 3
0.59 73.34 67 1 3
0.93 16.89 67 1 3
0.86 13.27 67 1 3
0.78 31.93 67 1 3
0.71 15.13 67 1 3
0.56 27 67 1 3
0.69 33.83 67 1 3
0.62 11.46 67 1 3
0.53 49.02 67 1 3
0.53 69.23 67 1 3
0.63 69.6 67 1 3
0.52 54.7 67 1 3
0.52 64.71 67 1 3
0.52 28.67 67 1 3
0.77 93.76 67 1 3
0.78 15.27 67 1 3
0.75 72.99 67 1 3
0.73 15.65 67 1 3
0.75 71.79 67 1 3
0.79 49.51 67 1 3
0.68 67.96 67 1 3
0.79 43.54 67 1 3
0.7 12.76 67 1 3
0.84 15.32 67 1 3
0.73 84.2 67 1 3
0.66 106.05 67 1 3
0.67 97.39 67 1 3
0.68 120.42 67 1 3
0.77 19.68 67 1 3
0.66 47.26 67 1 3
0.75 30.37 67 1 3
0.63 92.98 67 1 3
0.78 29.44 67 1 3
0.8 74.73 67 1 3
0.76 35.5 67 1 3
0.62 47 67 1 3
0.56 10.59 67 1 3
0.58 100.25 67 1 3
0.59 92.75 67 1 3
0.59 46.43 67 1 3
0.63 96.91 67 1 3
0.59 61.5 67 1 3
0.61 108.73 67 1 3
0.64 35.67 67 1 3
0.59 35.56 67 1 3
0.49 58.05 67 1 3
0.78 39.28 67 1 3
0.8 43.58 67 1 3
0.78 59.95 67 1 3
0.85 19.5 67 1 3
0.69 55.21 67 1 3
0.78 46.53 67 1 3
0.81 47.85 67 1 3
0.86 17.62 67 1 3
0.73 15.36 67 1 3
0.73 53.79 67 1 3
0.74 76.6 67 1 3
0.66 25.13 67 1 3
0.76 63.75 67 1 3
0.7 39.7 67 1 3
0.76 56.52 67 1 3
0.73 25.73 67 1 3
0.79 34.46 67 1 3
0.7 63.61 67 1 3
0.7 71.88 67 1 3
0.85 11.44 67 1 3
0.81 27.63 67 1 3
0.78 14.94 67 1 3
0.74 15 67 1 3
0.54 34.8 67 1 3
0.71 31.84 67 1 3
0.71 28.88 67 1 3
0.76 19.37 67 1 3
0.73 22.75 67 1 3
0.77 11.52 67 1 3
0.47 13.61 67 1 3
0.45 38.4 67 1 3
0.51 18.81 67 1 3
0.49 15.33 67 1 3
0.46 12.09 67 1 3
0.45 20.09 67 1 3
0.44 87.45 67 1 3
0.68 25.24 67 1 3
0.6 17.51 67 1 3
0.68 20.42 67 1 3
0.6 77.15 67 1 3
0.57 103.63 67 1 3
0.69 17.57 67 1 3
0.56 33.56 67 1 3
0.58 17.43 67 1 3
0.77 13.34 67 1 3
0.76 18.29 67 1 3
0.59 31.24 67 1 3
0.68 25.87 67 1 3
0.56 12.24 67 1 3
0.68 14.18 67 1 3
0.69 39.33 67 1 3
0.69 77.44 67 1 3
0.78 33.1 67 1 3
0.67 23.81 67 1 3
0.77 54.39 67 1 3
0.85 28.44 67 1 3
0.77 16.47 67 1 3
0.87 63.5 67 1 3
0.84 67.43 67 1 3
0.74 44.37 67 1 3
0.88 14.59 67 1 3
0.85 59.35 67 1 3
0.65 71.9 67 1 3
0.81 15.71 67 1 3
0.86 14.49 67 1 3
0.83 46.67 67 1 3
0.78 62.22 67 1 3
0.7 24.08 67 1 3
0.52 74.8 67 1 3
0.58 64.52 67 1 3
0.62 93.31 67 1 3
0.59 19.12 67 1 3
0.72 11.87 67 1 3
0.65 90.05 67 1 3
0.68 14.76 67 1 3
0.57 81.09 67 1 3
0.51 42.48 67 1 3
0.58 105.97 67 1 3
0.58 15.46 67 1 3
0.6 21.91 67 1 3
0.56 88.65 67 1 3
0.6 41.8 67 1 3
0.62 31.02 67 1 3
0.66 32.22 67 1 3
0.6 17.2 67 1 3
0.58 111.14 67 1 3
0.59 39.2 67 1 3
0.62 29.68 67 1 3
0.83 14.85 67 1 3
0.56 111.65 67 1 3
0.54 34.88 67 1 3
0.68 25.82 67 1 3
0.59 46.25 67 1 3
0.67 30.9 67 1 3
0.67 14.27 67 1 3
0.67 16.9 67 1 3
0.61 128.54 67 1 3
0.66 129.06 67 1 3
0.74 15.19 67 1 3
0.59 142.09 67 1 3
0.65 73.71 67 1 3
0.67 15.65 67 1 3
0.66 39.19 67 1 3
0.61 30.69 67 1 3
0.69 16.92 67 1 3
0.75 30.83 67 1 3
0.67 53.04 67 1 3
0.62 13.4 67 1 3
0.67 18.91 67 1 3
0.74 25.54 67 1 3
0.65 38.56 67 1 3
0.78 37.19 67 1 3
0.72 19.58 67 1 3
0.68 13.46 67 1 3
0.62 67.31 67 1 3
0.81 112.03 67 1 3
0.93 14.42 67 1 3
0.67 27.7 67 1 3
0.73 49.42 67 1 3
0.83 115.5 67 1 3
0.66 23.66 67 1 3
0.59 69.03 67 1 3
0.65 20.61 67 1 3
0.66 25.51 67 1 3
0.62 27.31 67 1 3
0.85 115.85 67 1 3
0.76 99.59 67 1 3
0.71 102.51 67 1 3
0.87 13.72 67 1 3
0.71 78.1 67 1 3
0.76 14 67 1 3
0.68 16.34 67 1 3
0.64 31.12 67 1 3
0.91 121.01 67 1 3
0.65 16.65 67 1 3
0.69 46.05 67 1 3
0.59 48.87 67 1 3
0.67 21.26 67 1 3
0.78 31.95 67 1 3
0.53 30.26 67 1 3
0.84 15.46 67 1 3
0.85 24.95 67 1 3
0.73 21.47 67 1 3
0.73 64.84 67 1 3
0.74 49.49 67 1 3
0.62 53.9 67 1 3
0.78 16.61 67 1 3
0.68 19.42 67 1 3
0.76 37.26 67 1 3
0.67 20.65 67 1 3
0.72 37.36 67 1 3
0.77 53.99 67 1 3
0.77 21.28 67 1 3
0.62 23.88 67 1 3
0.79 18.38 67 1 3
0.8 37.61 67 1 3
0.8 52.74 67 1 3
0.68 20.33 67 1 3
0.62 96.1 67 1 3
0.82 12.04 67 1 3
0.66 27.34 67 1 3
0.62 10.62 67 1 3
0.65 29.12 67 1 3
0.61 14.5 67 1 3
0.62 36.32 67 1 3
0.53 12.09 67 1 3
0.55 84.58 67 1 3
0.65 23.74 67 1 3
0.67 28.45 67 1 3
0.4 74.03 67 1 3
0.63 28.58 67 1 3
0.67 39.69 67 1 3
0.92 14.57 67 1 3
0.79 14.44 67 1 3
0.69 70.32 67 1 3
0.85 59.13 67 1 3
0.76 14.86 67 1 3
0.83 29.14 67 1 3
0.7 27.31 67 1 3
0.62 20.27 67 1 3
0.68 68.49 67 1 3
0.82 54.02 67 1 3
0.73 31.56 67 1 3
0.71 56.77 67 1 3
0.58 55.52 67 1 3
0.58 26.06 67 1 3
0.67 59.91 67 1 3
0.57 92.1 67 1 3
0.55 20.87 67 1 3
0.69 19.55 67 1 3
0.78 14.49 67 1 3
0.62 30.61 67 1 3
0.64 64.3 67 1 3
0.63 30.62 67 1 3
0.78 11.72 67 1 3
0.62 78.89 67 1 3
0.69 19.07 67 1 3
0.62 123.34 67 1 3
0.6 124.5 67 1 3
0.79 21.51 67 1 3
0.71 26.47 67 1 3
0.71 15.02 67 1 3
0.62 100.54 67 1 3
0.74 14.09 67 1 3
0.68 30.68 67 1 3
0.71 16.68 67 1 3
0.61 58.55 67 1 3
0.7 23.71 67 1 3
0.71 125.04 67 1 3
0.84 17.59 67 1 3
0.68 42.03 67 1 3
0.69 86.08 67 1 3
0.73 14.6 67 1 3
0.74 122.72 67 1 3
0.79 78.9 67 1 3
0.8 85.2 67 1 3
0.75 77.71 67 1 3
0.9 18.88 67 1 3
0.61 18.69 67 1 3
0.7 99.56 67 1 3
0.55 47.88 67 1 3
0.77 18.46 67 1 3
0.74 24.45 67 1 3
0.76 32.11 67 1 3
0.69 12.91 67 1 3
0.6 43.43 67 1 3
0.63 16.28 67 1 3
0.61 31.25 67 1 3
0.6 61.97 67 1 3
0.55 94.56 67 1 3
0.57 71.58 67 1 3
0.54 25.28 67 1 3
0.66 104.56 67 1 3
0.62 53.79 67 1 3
0.67 57.35 67 1 3
0.56 70.95 67 1 3
0.6 15.8 67 1 3
0.6 75.71 67 1 3
0.58 87.56 67 1 3
0.64 79.9 67 1 3
0.78 43.57 67 1 3
0.45 52.43 67 1 3
0.63 26.07 67 1 3
0.56 69 67 1 3
0.54 61.43 67 1 3
0.69 80.31 67 1 3
0.67 80.91 67 1 3
0.7 67.44 67 1 3
0.75 25.23 67 1 3
0.78 49.89 67 1 3
0.83 21 67 1 3
0.87 16.87 67 1 3
0.76 56.85 67 1 3
0.66 96.18 67 1 3
0.75 27.53 67 1 3
0.84 21.62 67 1 3
0.67 49.04 67 1 3
0.64 19.49 67 1 3
0.74 65.59 67 1 3
0.73 57.24 67 1 3
0.7 56.59 67 1 3
0.75 20 67 1 3
0.8 21.55 67 1 3
0.69 78.37 67 1 3
0.71 34.71 67 1 3
0.81 70.43 67 1 3
0.71 70.24 67 1 3
0.64 35.57 67 1 3
0.73 56.37 67 1 3
0.72 77.28 67 1 3
0.76 35.13 67 1 3
0.78 13.87 67 1 3
0.79 24.38 67 1 3
0.82 18.62 67 1 3
0.78 37.6 67 1 3
0.85 33.83 67 1 3
0.88 14.15 67 1 3
0.71 28.97 67 1 3
0.89 19.52 67 1 3
0.66 36.41 67 1 3
0.74 39.14 67 1 3
0.78 45.63 67 1 3
0.71 16.37 67 1 3
0.65 104.85 67 1 3
0.7 97.07 67 1 3
0.82 44.92 67 1 3
0.8 16.44 67 1 3
0.81 32.62 67 1 3
0.87 13.91 67 1 3
0.77 49.14 67 1 3
0.75 15 67 1 3
0.49 10.45 67 1 3
0.41 81.27 67 1 3
0.41 84.32 67 1 3
0.42 95.27 67 1 3
0.58 11.67 67 1 3
0.49 35.22 67 1 3
0.47 15.8 67 1 3
0.49 13.78 67 1 3
0.48 74.14 67 1 3
0.65 13.61 67 1 3
0.66 87.33 67 1 3
0.76 87 67 1 3
0.6 15.27 67 1 3
0.64 65.2 67 1 3
0.81 17.39 67 1 3
0.72 123.19 67 1 3
0.61 113.13 67 1 3
0.69 82.37 67 1 3
0.75 77.18 67 1 3
0.64 122.16 67 1 3
0.72 17.83 67 1 3
0.78 116.55 67 1 3
0.71 19.81 67 1 3
0.74 18.75 67 1 3
0.59 31.73 67 1 3
0.59 23.14 67 1 3
0.84 17.15 67 1 3
0.69 26.33 67 1 3
0.65 12.06 67 1 3
0.69 121.05 67 1 3
0.71 23.2 67 1 3
0.58 16.34 67 1 3
0.59 100.87 67 1 3
0.73 15.98 67 1 3
0.7 13.25 67 1 3
0.63 28.4 67 1 3
0.58 61.26 67 1 3
0.64 141.92 67 1 3
0.55 66.39 67 1 3
0.57 25.28 67 1 3
0.58 46.42 67 1 3
0.59 20.12 67 1 3
0.57 73.18 67 1 3
0.56 82.8 67 1 3
0.55 42.53 67 1 3
0.56 29.27 67 1 3
0.61 19.22 67 1 3
0.67 13.08 67 1 3
0.63 53.36 67 1 3
0.71 24.69 67 1 3
0.71 45.86 67 1 3
0.72 33.6 67 1 3
0.66 27.99 67 1 3
0.79 47.25 67 1 3
0.83 12.81 67 1 3
0.66 34.84 67 1 3
0.58 40.35 67 1 3
0.47 55.48 67 1 3
0.7 45.25 67 1 3
0.63 41 67 1 3
0.69 18.62 67 1 3
0.77 22.07 67 1 3
0.63 100.12 67 1 3
0.85 21.31 67 1 3
0.58 42.68 67 1 3
0.9 13.6 67 1 3
0.54 45.95 67 1 3
0.66 87.56 67 1 3
0.69 90.51 67 1 3
0.85 9.47 67 1 3
0.8 18.81 67 1 3
0.76 18.13 67 1 3
0.58 81.6 67 1 3
0.85 19.7 67 1 3
0.61 102.57 67 1 3
0.78 42.18 67 1 3
0.49 52.79 67 1 3
0.8 15.14 67 1 3
0.64 63.58 67 1 3
0.69 65.18 67 1 3
0.65 45.27 67 1 3
0.58 65.22 67 1 3
0.76 17.7 67 1 3
0.66 21.08 67 1 3
0.65 101.21 67 1 3
0.71 36.77 67 1 3
0.69 69.61 67 1 3
0.67 58.94 67 1 3
0.71 60.43 67 1 3
0.64 30.67 67 1 3
0.68 17.42 67 1 3
0.69 18.3 67 1 3
0.75 13.39 67 1 3
0.72 46.93 67 1 3
0.73 98.4 67 1 3
0.76 43.19 67 1 3
0.6 68.45 67 1 3
0.66 13.59 67 1 3
0.71 65.06 67 1 3
0.66 29.78 67 1 3
0.59 59 67 1 3
0.71 40.14 67 1 3
0.58 91.57 67 1 3
0.55 110.61 67 1 3
0.67 54.58 67 1 3
0.6 100.09 67 1 3
0.57 107.12 67 1 3
0.63 15.12 67 1 3
0.58 95.87 67 1 3
0.63 17.73 67 1 3
0.62 20.42 67 1 3
0.67 17.88 67 1 3
0.69 74.31 67 1 3
0.48 100.33 67 1 3
0.57 103.46 67 1 3
0.6 115.27 67 1 3
0.62 110.83 67 1 3
0.64 60.9 67 1 3
0.62 59.89 67 1 3
0.59 13.01 67 1 3
0.59 108.18 67 1 3
0.58 109.5 67 1 3
0.56 18.48 67 1 3
0.67 129.19 67 1 3
0.63 99.19 67 1 3
0.69 45.96 67 1 3
0.67 97.21 67 1 3
0.75 76.08 67 1 3
0.72 82.83 67 1 3
0.7 105.54 67 1 3
0.67 75.57 67 1 3
0.49 28.09 67 1 3
0.48 13.59 67 1 3
0.48 16.14 67 1 3
0.51 65.38 67 1 3
0.47 87.74 67 1 3
0.53 16.54 67 1 3
0.55 40.38 67 1 3
0.52 17.18 67 1 3
0.73 14.16 67 1 3
0.65 14.15 67 1 3
0.67 16.07 67 1 3
0.57 16.56 67 1 3
0.6 51.7 67 1 3
0.61 62.1 67 1 3
0.62 14.7 67 1 3
0.59 107.63 67 1 3
0.55 49.34 67 1 3
0.68 40.32 67 1 3
0.61 31.32 67 1 3
0.66 28.67 67 1 3
0.73 109 67 1 3
0.63 16.23 67 1 3
0.75 93.72 67 1 3
0.67 40.61 67 1 3
0.72 76.7 67 1 3
0.78 41.58 67 1 3
0.6 14.36 67 1 3
0.57 65.98 67 1 3
0.72 68.7 67 1 3
0.73 51.64 67 1 3
0.78 14.7 67 1 3
0.77 86.48 67 1 3
0.74 14.81 67 1 3
0.77 28.12 67 1 3
0.71 77.98 67 1 3
0.74 42.33 67 1 3
0.78 84.9 67 1 3
0.68 70.61 67 1 3
0.77 93.33 67 1 3
0.75 18.4 67 1 3
0.72 32.12 67 1 3
0.74 87.57 67 1 3
0.63 48.72 67 1 3
0.77 18.15 67 1 3
0.7 74.2 67 1 3
0.69 35.13 67 1 3
0.74 17.02 67 1 3
0.58 70.1 67 1 3
0.74 14.76 67 1 3
0.77 28.61 67 1 3
0.78 17.06 67 1 3
0.73 26.72 67 1 3
0.85 14.99 67 1 3
0.59 30.2 67 1 3
0.74 80.86 67 1 3
0.71 38.97 67 1 3
0.47 87.33 67 1 3
0.46 101.46 67 1 3
0.54 94.94 67 1 3
0.49 90.69 67 1 3
0.51 100.7 67 1 3
0.49 34.32 67 1 3
0.48 15.7 67 1 3
0.52 43.61 67 1 3
0.81 16.57 67 1 3
0.76 67.11 67 1 3
0.85 11.48 67 1 3
0.69 55.58 67 1 3
0.71 13.6 67 1 3
0.69 27.79 67 1 3
0.7 64.66 67 1 3
0.57 53.85 67 1 3
0.75 16.94 67 1 3
0.74 55.26 67 1 3
0.73 66.01 67 1 3
0.73 60.64 67 1 3
0.73 121.35 67 1 3
0.73 33.21 67 1 3
0.79 18.53 67 1 3
0.73 76.3 67 1 3
0.62 24.54 67 1 3
0.59 104.84 67 1 3
0.77 26.31 67 1 3
0.7 16.73 67 1 3
0.7 21.24 67 1 3
0.77 40.95 67 1 3
0.63 19.9 67 1 3
0.7 28.43 67 1 3
0.71 118.92 67 1 3
0.75 21.14 67 1 3
0.7 122.7 67 1 3
0.77 25.34 67 1 3
0.68 120.06 67 1 3
0.84 17.09 67 1 3
0.47 89.65 67 1 3
0.7 13.65 67 1 3
0.68 15.18 67 1 3
0.62 73.83 67 1 3
0.69 14.26 67 1 3
0.7 41.47 67 1 3
0.7 15.09 67 1 3
0.59 130.16 67 1 3
0.67 30.57 67 1 3
0.7 61.41 67 1 3
0.67 101.42 67 1 3
0.68 108.02 67 1 3
0.69 69.03 67 1 3
0.71 124.75 67 1 3
0.68 17.4 67 1 3
0.7 107.38 67 1 3
0.7 125.34 67 1 3
0.69 96.07 67 1 3
0.66 122.38 67 1 3
0.69 113.68 67 1 3
0.74 122.5 67 1 3
0.71 94.64 67 1 3
0.58 27.41 67 1 3
0.65 109.6 67 1 3
0.66 92.52 67 1 3
0.75 15.75 67 1 3
0.64 35.8 67 1 3
0.76 96.29 67 1 3
0.7 60.32 67 1 3
0.7 103.35 67 1 3
0.73 115.96 67 1 3
0.74 124.91 67 1 3
0.71 49.72 67 1 3
0.68 110.9 67 1 3
0.59 41.72 67 1 3
0.71 102.41 67 1 3
0.57 59.79 67 1 3
0.6 24.91 67 1 3
0.55 37.71 67 1 3
0.61 44.05 67 1 3
0.56 40.93 67 1 3
0.58 38.68 67 1 3
0.5 37.37 67 1 3
0.58 29.59 67 1 3
0.56 97.63 67 1 3
0.56 8.92 67 1 3
0.63 116.28 67 1 3
0.67 87.86 67 1 3
0.75 33.5 67 1 3
0.74 105.08 67 1 3
0.67 46.38 67 1 3
0.73 63.6 67 1 3
0.77 12.43 67 1 3
0.67 28.45 67 1 3
0.73 14.47 67 1 3
0.63 112.91 67 1 3
0.7 105.3 67 1 3
0.72 25.56 67 1 3
0.72 75.72 67 1 3
0.75 37.43 67 1 3
0.73 55.12 67 1 3
0.79 12.22 67 1 3
0.65 16.83 67 1 3
0.6 34.81 67 1 3
0.7 24.79 67 1 3
0.63 41.71 67 1 3
0.73 25.48 67 1 3
0.64 25.94 67 1 3
0.67 17.48 67 1 3
0.62 27.13 67 1 3
0.64 55.63 67 1 3
0.54 25.94 67 1 3
0.71 50.3 67 1 3
0.68 63.71 67 1 3
0.74 32.26 67 1 3
0.53 88.1 67 1 3
0.62 60.26 67 1 3
0.73 18.52 67 1 3
0.61 134.15 67 1 3
0.56 106.64 67 1 3
0.7 45 67 1 3
0.68 44.72 67 1 3
0.75 12.35 67 1 3
0.6 93.47 67 1 3
0.75 12.41 67 1 3
0.67 64.89 67 1 3
0.63 71.3 67 1 3
0.58 100.71 67 1 3
0.61 35.08 67 1 3
0.61 53.23 67 1 3
0.62 56.59 67 1 3
0.57 127.5 67 1 3
0.6 65.03 67 1 3
0.64 23.17 67 1 3
0.58 65.52 67 1 3
0.66 36.47 67 1 3
0.71 20.2 67 1 3
0.65 52.11 67 1 3
0.66 27.56 67 1 3
0.72 32.5 67 1 3
0.8 13.52 67 1 3
0.66 18 67 1 3
0.67 16.2 67 1 3
0.7 29.36 67 1 3
0.76 11.79 67 1 3
0.43 52.32 67 1 3
0.81 26.76 67 1 3
0.65 20.53 67 1 3
0.67 76.27 67 1 3
0.56 39.33 67 1 3
0.57 35.08 67 1 3
0.61 17.37 67 1 3
0.8 24.48 67 1 3
0.55 32.05 67 1 3
0.66 13.8 67 1 3
0.86 14.97 67 1 3
0.54 14 67 1 3
0.83 25.93 67 1 3
0.76 26.67 67 1 3
0.72 105.45 67 1 3
0.8 92.11 67 1 3
0.8 16.42 67 1 3
0.71 28.51 67 1 3
0.84 14.16 67 1 3
0.71 53.74 67 1 3
0.74 109.53 67 1 3
0.62 16.79 67 1 3
0.71 55.16 67 1 3
0.76 21.43 67 1 3
0.7 79.93 67 1 3
0.78 68.12 67 1 3
0.8 41.56 67 1 3
0.75 25.68 67 1 3
0.82 14.72 67 1 3
0.75 18.11 67 1 3
0.79 27.93 67 1 3
0.71 42.89 67 1 3
0.74 15.74 67 1 3
0.83 15.83 67 1 3
0.67 29.38 67 1 3
0.71 46.44 67 1 3
0.68 45.08 67 1 3
0.67 100.91 67 1 3
0.78 27.98 67 1 3
0.77 21 67 1 3
0.75 16.41 67 1 3
0.68 15.37 67 1 3
0.73 34 67 1 3
0.74 32.64 67 1 3
0.76 34.85 67 1 3
0.77 14.33 67 1 3
0.72 62.04 67 1 3
0.76 12.29 67 1 3
0.7 49.36 67 1 3
0.81 11.49 67 1 3
0.86 13.44 67 1 3
0.69 56.09 67 1 3
0.76 31.74 67 1 3
0.69 83.6 67 1 3
0.74 85.51 67 1 3
0.76 49.61 67 1 3
0.75 84.63 67 1 3
0.72 72.78 67 1 3
0.79 73.31 67 1 3
0.72 122.79 67 1 3
0.79 66.47 67 1 3
0.67 14.07 67 1 3
0.6 15.42 67 1 3
0.66 30.81 67 1 3
0.56 122.99 67 1 3
0.67 78.02 67 1 3
0.7 53.04 67 1 3
0.59 94.8 67 1 3
0.79 87.73 67 1 3
0.69 15.56 67 1 3
0.64 122.99 67 1 3
0.6 125.53 67 1 3
0.68 78.77 67 1 3
0.76 71.34 67 1 3
0.85 15.74 67 1 3
0.62 100.38 67 1 3
0.62 119.49 67 1 3
0.79 14.61 67 1 3
0.61 46.75 67 1 3
0.63 24.69 67 1 3
0.57 34.92 67 1 3
0.61 94.71 67 1 3
0.67 12.96 67 1 3
0.61 34.69 67 1 3
0.64 14.81 67 1 3
0.63 21.84 67 1 3
0.63 54.39 67 1 3
0.61 56.28 67 1 3
0.59 15.66 67 1 3
0.62 65.54 67 1 3
0.48 32.6 67 1 3
0.45 55.79 67 1 3
0.45 52.63 67 1 3
0.41 13.5 67 1 3
0.41 31.76 67 1 3
0.45 38.25 67 1 3
0.43 52.85 67 1 3
0.89 14.8 67 1 3
0.76 21.65 67 1 3
0.67 17.49 67 1 3
0.75 110.01 67 1 3
0.64 19.77 67 1 3
0.7 23.59 67 1 3
0.69 117.36 67 1 3
0.68 33.4 67 1 3
0.77 27.38 67 1 3
0.63 34.38 67 1 3
0.61 45.25 67 1 3
0.73 44.42 67 1 3
0.5 19.28 67 1 3
0.7 89.58 67 1 3
0.71 19.72 67 1 3
0.73 29.39 67 1 3
0.57 12.23 67 1 3
0.72 92.55 67 1 3
0.79 23.04 67 1 3
0.7 14.34 67 1 3
0.69 87.74 67 1 3
0.7 88.27 67 1 3
0.57 63.18 67 1 3
0.75 36.59 67 1 3
0.62 77.99 67 1 3
0.71 16.45 67 1 3
0.72 101.46 67 1 3
0.8 18.77 67 1 3
0.58 25.24 67 1 3
0.7 47.64 67 1 3
0.73 77.44 67 1 3
0.74 13.82 67 1 3
0.66 15.66 67 1 3
0.66 28.53 67 1 3
0.58 21.52 67 1 3
0.66 29.68 67 1 3
0.61 82.61 67 1 3
0.55 19.41 67 1 3
0.63 24.78 67 1 3
0.76 14 67 1 3
0.61 122.16 67 1 3
0.6 14.38 67 1 3
0.61 21.27 67 1 3
0.68 91.74 67 1 3
0.65 120.27 67 1 3
0.7 12.33 67 1 3
0.61 64.37 67 1 3
0.77 32.42 67 1 3
0.65 29.58 67 1 3
0.69 95.9 67 1 3
0.79 12.81 67 1 3
0.67 78.78 67 1 3
0.71 21.75 67 1 3
0.7 89.9 67 1 3
0.65 24.93 67 1 3
0.62 93.79 67 1 3
0.72 12.73 67 1 3
0.66 42.95 67 1 3
0.56 97.3 67 1 3
0.61 25.39 67 1 3
0.76 18.46 67 1 3
0.71 21.46 67 1 3
0.8 18.53 67 1 3
0.71 40.25 67 1 3
0.73 13.46 67 1 3
0.71 25.42 67 1 3
0.71 88.65 67 1 3
0.71 106.92 67 1 3
0.84 16 67 1 3
0.81 18.27 67 1 3
0.72 24.56 67 1 3
0.77 40.41 67 1 3
0.8 26.95 67 1 3
0.7 15.73 67 1 3
0.73 13.37 67 1 3
0.67 20.4 67 1 3
0.63 35.25 67 1 3
0.51 80.69 67 1 3
0.63 90.66 67 1 3
0.65 17.23 67 1 3
0.71 25.46 67 1 3
0.54 90.57 67 1 3
0.64 91.81 67 1 3
0.69 11.46 67 1 3
0.65 41.23 67 1 3
0.68 19.23 67 1 3
0.6 32.16 67 1 3
0.71 21.95 67 1 3
0.71 75.06 71 2 0
0.7 69.16 71 2 0
0.74 64.68 71 2 0
0.77 64.51 71 2 0
0.79 122.73 71 2 0
0.67 106.41 71 2 0
0.88 29.1 71 2 0
0.79 57.78 71 2 0
0.8 122.9 71 2 0
0.71 94.93 71 2 0
0.75 50.56 71 2 0
0.67 18.56 71 2 0
0.77 34.81 71 2 0
0.84 17.23 71 2 0
0.77 79.29 71 2 0
0.74 79.69 71 2 0
0.78 18.3 71 2 0
0.8 120.45 71 2 0
0.57 54.64 71 2 0
0.74 35.89 71 2 0
0.61 28.25 71 2 0
0.73 16.98 71 2 0
0.81 10.79 71 2 0
0.77 30.97 71 2 0
0.72 78.84 71 2 0
0.73 36.08 71 2 0
0.71 14.4 71 2 0
0.74 59.86 71 2 0
0.67 28.75 71 2 0
0.73 19.35 71 2 0
0.72 142.91 71 2 0
0.61 74.18 71 2 0
0.66 97.6 71 2 0
0.67 38.33 71 2 0
0.79 48.9 71 2 0
0.74 22.05 71 2 0
0.75 33.12 71 2 0
0.72 68.77 71 2 0
0.75 18.7 71 2 0
0.85 19.79 71 2 0
0.87 26.4 71 2 0
0.83 45.84 71 2 0
0.82 54.74 71 2 0
0.81 59.67 71 2 0
0.84 24.78 71 2 0
0.71 91.85 71 2 0
0.81 110.87 71 2 0
0.7 38.75 71 2 0
0.79 26.48 71 2 0
0.8 17.59 71 2 0
0.81 18.12 71 2 0
0.81 28.57 71 2 0
0.71 36.12 71 2 0
0.74 128.86 71 2 0
0.79 100.41 71 2 0
0.71 26.85 71 2 0
0.88 24.05 71 2 0
0.78 149.33 71 2 0
0.86 21.14 71 2 0
0.7 13.75 71 2 0
0.54 25.79 71 2 0
0.51 48.24 71 2 0
0.77 24.49 71 2 0
0.73 55.5 71 2 0
0.84 46.26 71 2 0
0.73 31.37 71 2 0
0.92 24.08 71 2 0
0.67 33.74 71 2 0
0.74 15.5 71 2 0
0.5 42.57 71 2 0
0.72 48.37 71 2 0
0.89 13.89 71 2 0
0.73 92.3 71 2 0
0.7 44.06 71 2 0
0.53 40.71 71 2 0
0.56 14.23 71 2 0
0.71 46.52 71 2 0
0.6 24.65 71 2 0
0.87 45.75 71 2 0
0.89 107.92 71 2 0
0.8 41.23 71 2 0
0.76 20.61 71 2 0
0.75 108.71 71 2 0
0.84 15.58 71 2 0
0.87 107.91 71 2 0
0.75 110.14 71 2 0
0.91 84.93 71 2 0
0.8 15.58 71 2 0
0.8 107.4 71 2 0
0.8 75.06 71 2 0
0.87 60.42 71 2 0
0.69 50.9 71 2 0
0.72 55.3 71 2 0
0.82 117.93 71 2 0
0.79 50.12 71 2 0
0.81 16.68 71 2 0
0.81 16.21 71 2 0
0.76 27.71 71 2 0
0.77 100.92 71 2 0
0.66 15.56 71 2 0
0.65 18.77 71 2 0
0.85 20.11 71 2 0
0.87 97.31 71 2 0
0.89 25.22 71 2 0
0.91 14.14 71 2 0
0.84 97.34 71 2 0
0.91 33.75 71 2 0
0.74 19.15 71 2 0
0.79 35.62 71 2 0
0.82 24 71 2 0
0.8 23.18 71 2 0
0.66 61.67 71 2 0
0.78 23.23 71 2 0
0.83 49.34 71 2 0
0.74 28.76 71 2 0
0.77 152.07 71 2 0
0.76 14.09 71 2 0
0.77 56.02 71 2 0
0.81 17.93 71 2 0
0.52 102.17 71 2 0
0.85 123.83 71 2 0
0.81 117.81 71 2 0
0.79 20.04 71 2 0
0.72 129.68 71 2 0
0.88 125.89 71 2 0
0.79 23.92 71 2 0
0.63 17.25 71 2 0
0.6 67.92 71 2 0
0.72 19.78 71 2 0
0.77 64.02 71 2 0
0.74 54.32 71 2 0
0.74 14.54 71 2 0
0.74 106.74 71 2 0
0.77 148.49 71 2 0
0.8 16.64 71 2 0
0.86 17.73 71 2 0
0.53 50.61 71 2 0
0.82 80.65 71 2 0
0.88 29.69 71 2 0
0.86 28.45 71 2 0
0.92 32.82 71 2 0
0.86 46.02 71 2 0
0.87 13.83 71 2 0
0.76 46.64 71 2 0
0.79 73.29 71 2 0
0.83 35.46 71 2 0
0.58 35.37 71 2 0
0.88 25.83 71 2 0
0.85 55.52 71 2 0
0.84 47 71 2 0
0.89 16.9 71 2 0
0.74 54.09 71 2 0
0.76 76.92 71 2 0
0.72 16.03 71 2 0
0.57 51.39 71 2 0
0.79 57.15 71 2 0
0.76 93.93 71 2 0
0.75 73.46 71 2 0
0.85 47.55 71 2 0
0.85 41.22 71 2 0
0.77 13.24 71 2 0
0.8 91.12 71 2 0
0.75 54.46 71 2 0
0.6 10.42 71 2 0
0.66 14.58 71 2 0
0.54 57.56 71 2 0
0.88 23.67 71 2 0
0.81 15.65 71 2 0
0.85 29.77 71 2 0
0.75 95.44 71 2 0
0.77 12.45 71 2 0
0.7 93.96 71 2 0
0.72 19.62 71 2 0
0.78 28.44 71 2 0
0.78 147.2 71 2 0
0.74 31.65 71 2 0
0.74 87.92 71 2 0
0.79 68.74 71 2 0
0.77 31.01 71 2 0
0.83 20.05 71 2 0
0.67 99.88 71 2 0
0.77 40.97 71 2 0
0.73 26.81 71 2 0
0.71 62.33 71 2 0
0.69 76.36 71 2 0
0.64 31.74 71 2 0
0.79 45.31 71 2 0
0.73 39.31 71 2 0
0.69 45.78 71 2 0
0.95 13.16 71 2 0
0.77 26.56 71 2 0
0.92 16.92 71 2 0
0.8 32.23 71 2 0
0.65 38.82 71 2 0
0.8 53.1 71 2 0
0.79 62.34 71 2 0
0.84 27.8 71 2 0
0.77 57.01 71 2 0
0.6 89.79 71 2 0
0.82 76.96 71 2 0
0.6 33.43 71 2 0
0.61 25.53 71 2 0
0.61 15.73 71 2 0
0.71 26.56 71 2 0
0.75 78.23 71 2 0
0.57 18.14 71 2 0
0.78 24.06 71 2 0
0.83 111.02 71 2 0
0.83 112.51 71 2 0
0.87 15.94 71 2 0
0.8 18.54 71 2 0
0.86 14.27 71 2 0
0.73 10.86 71 2 0
0.78 20.28 71 2 0
0.76 19.86 71 2 0
0.78 66.92 71 2 0
0.6 87.05 71 2 0
0.82 55.56 71 2 0
0.76 138.08 71 2 0
0.81 49.68 71 2 0
0.77 149.5 71 2 0
0.73 23.2 71 2 0
0.74 21.1 71 2 0
0.88 20.27 71 2 0
0.78 111.9 71 2 0
0.77 36.52 71 2 0
0.78 54 71 2 0
0.79 63.17 71 2 0
0.8 43.34 71 2 0
0.81 60.47 71 2 0
0.77 64.77 71 2 0
0.75 18.73 71 2 0
0.77 127.92 71 2 0
0.88 16.23 71 2 0
0.77 43.65 71 2 0
0.76 88.57 71 2 0
0.75 69.67 71 2 0
0.52 62.9 71 2 0
0.75 31.79 71 2 0
0.69 22.95 71 2 0
0.86 48.85 71 2 0
0.73 20.5 71 2 0
0.4 59.21 71 2 0
0.62 40.29 71 2 0
0.69 12.69 71 2 0
0.65 28.87 71 2 0
0.67 19.29 71 2 0
0.76 18.45 71 2 0
0.75 49.68 71 2 0
0.83 30.61 71 2 0
0.77 99.45 71 2 0
0.73 110.16 71 2 0
0.76 20 71 2 0
0.89 13.1 71 2 0
0.78 13.36 71 2 0
0.74 97.95 71 2 0
0.71 103.13 71 2 0
0.71 21.49 71 2 0
0.82 47.62 71 2 0
0.78 59.49 71 2 0
0.61 74.71 71 2 0
0.86 126.39 71 2 0
0.82 53.45 71 2 0
0.77 150.87 71 2 0
0.8 39.61 71 2 0
0.69 71.56 71 2 0
0.7 15.51 71 2 0
0.68 26.06 71 2 0
0.72 71.99 71 2 0
0.69 56.37 71 2 0
0.92 12.9 71 2 0
0.7 100.85 71 2 0
0.81 23.42 71 2 0
0.79 12.5 71 2 0
0.82 38.24 71 2 0
0.79 37.2 71 2 0
0.76 29.31 71 2 0
0.76 32.54 71 2 0
0.77 64.23 71 2 0
0.75 38.06 71 2 0
0.81 127.78 71 2 0
0.91 13.21 71 2 0
0.78 100.55 71 2 0
0.76 41.15 71 2 0
0.84 28.5 71 2 0
0.85 129.48 71 2 0
0.74 55.32 71 2 0
0.67 19.75 71 2 0
0.73 49.32 71 2 0
0.8 28.38 71 2 0
0.73 24.18 71 2 0
0.73 12.19 71 2 0
0.91 22.26 71 2 0
0.88 33.77 71 2 0
0.93 16.4 71 2 0
0.73 40.43 71 2 0
0.75 16.81 71 2 0
0.73 93.77 71 2 0
0.78 15.86 71 2 0
0.73 36.52 71 2 0
0.56 34.57 71 2 0
0.7 49.97 71 2 0
0.75 21.28 71 2 0
0.65 17.32 71 2 0
0.66 107.17 71 2 0
0.79 13.18 71 2 0
0.74 24.89 71 2 0
0.62 59.93 71 2 0
0.49 66.18 71 2 0
0.75 72.5 71 2 0
0.69 41.74 71 2 0
0.61 84.59 71 2 0
0.62 11.16 71 2 0
0.55 32.69 71 2 0
0.61 70.28 71 2 0
0.71 72.01 71 2 0
0.73 79.58 71 2 0
0.65 46.1 71 2 0
0.65 15.87 71 2 0
0.75 44.19 71 2 0
0.69 57.19 71 2 0
0.79 61.07 71 2 0
0.7 140.49 71 2 0
0.83 63.98 71 2 0
0.74 26.59 71 2 0
0.72 98.78 71 2 0
0.7 83.75 71 2 0
0.63 40.36 71 2 0
0.8 15.73 71 2 0
0.7 31.99 71 2 0
0.73 74.57 71 2 0
0.77 95.24 71 2 0
0.71 13.19 71 2 0
0.71 69.69 71 2 0
0.74 105.71 71 2 0
0.72 13.38 71 2 0
0.88 51.57 71 2 0
0.78 35.85 71 2 0
0.92 28.87 71 2 0
0.77 55.82 71 2 0
0.88 27.83 71 2 0
0.77 42.31 71 2 0
0.73 87.64 71 2 0
0.73 17.22 71 2 0
0.79 116.07 71 2 0
0.8 96.49 71 2 0
0.8 38.99 71 2 0
0.67 82.76 71 2 0
0.81 70.26 71 2 0
0.74 135.18 71 2 0
0.7 41.45 71 2 0
0.81 75.82 71 2 0
0.73 112.91 71 2 0
0.74 67.95 71 2 0
0.86 23.45 71 2 0
0.73 93.1 71 2 0
0.84 14.05 71 2 0
0.74 46.92 71 2 0
0.74 43.21 71 2 0
0.7 74.33 71 2 0
0.74 14.45 71 2 0
0.77 116.66 71 2 0
0.72 73.24 71 2 0
0.79 138.35 71 2 0
0.76 63.19 71 2 0
0.76 70.97 71 2 0
0.74 135.86 71 2 0
0.73 25.66 71 2 0
0.71 37.58 71 2 0
0.75 14.99 71 2 0
0.82 14.96 71 2 0
0.83 91.29 71 2 0
0.89 12.91 71 2 0
0.84 62.06 71 2 0
0.8 16.75 71 2 0
0.78 117.46 71 2 0
0.86 43.65 71 2 0
0.87 29.92 71 2 0
0.88 15 71 2 0
0.87 46.05 71 2 0
0.83 15.29 71 2 0
0.78 64.37 71 2 0
0.76 29.15 71 2 0
0.77 111.1 71 2 0
0.75 56.1 71 2 0
0.82 12.17 71 2 0
0.86 33.35 71 2 0
0.73 12.06 71 2 0
0.7 49.08 71 2 0
0.79 82.83 71 2 0
0.8 58.21 71 2 0
0.76 98.18 71 2 0
0.76 28.31 71 2 0
0.79 20.2 71 2 0
0.79 22.66 71 2 0
0.75 32 71 2 0
0.74 37.1 71 2 0
0.77 33.16 71 2 0
0.83 19.37 71 2 0
0.69 53.23 71 2 0
0.73 66.69 71 2 0
0.56 52.31 71 2 0
0.94 17.39 71 2 0
0.87 28.97 71 2 0
0.76 58.27 71 2 0
0.74 19.65 71 2 0
0.63 52.26 71 2 0
0.69 101.94 71 2 0
0.61 90.32 71 2 0
0.74 15.91 71 2 0
0.7 113.33 71 2 0
0.76 42.46 71 2 0
0.8 21.24 71 2 0
0.71 127.66 71 2 0
0.67 42.37 71 2 0
0.67 66.56 71 2 0
0.75 23.2 71 2 0
0.74 16.17 71 2 0
0.91 50.96 71 2 0
0.61 27.55 71 2 0
0.77 28.28 71 2 0
0.69 35.28 71 2 0
0.71 16.07 71 2 0
0.69 13.68 71 2 0
0.47 15.06 71 2 0
0.46 52.54 71 2 0
0.73 115.26 71 2 0
0.8 63.03 71 2 0
0.88 47.42 71 2 0
0.81 45 71 2 0
0.82 15.04 71 2 0
0.79 36.78 71 2 0
0.76 40.32 71 2 0
0.83 38.11 71 2 0
0.77 55.34 71 2 0
0.77 13.82 71 2 0
0.76 22.78 71 2 0
0.75 55.41 71 2 0
0.77 32.06 71 2 0
0.81 14.14 71 2 0
0.85 101.86 71 2 0
0.85 82.29 71 2 0
0.8 26.45 71 2 0
0.6 46.26 71 2 0
0.61 54.06 71 2 0
0.6 20.44 71 2 0
0.65 72.79 71 2 0
0.67 63.58 71 2 0
0.64 24.13 71 2 0
0.75 22.97 71 2 0
0.85 12.96 71 2 0
0.7 32.69 71 2 0
0.77 45.67 71 2 0
0.86 29.75 71 2 0
0.79 23.82 71 2 0
0.59 42.17 71 2 0
0.81 19.43 71 2 0
0.72 45.92 71 2 0
0.81 35.9 71 2 0
0.83 18.33 71 2 0
0.92 31.75 71 2 0
0.75 63.1 71 2 0
0.78 60.88 71 2 0
0.78 26.38 71 2 0
0.68 32.92 71 2 0
0.89 28.03 71 2 0
0.71 79.3 71 2 0
0.71 38.76 71 2 0
0.68 89.22 71 2 0
0.72 16.52 71 2 0
0.64 15.73 71 2 0
0.88 35.14 71 2 0
0.91 65.51 71 2 0
0.87 57.32 71 2 0
0.72 107.62 71 2 0
0.87 38.61 71 2 0
0.65 69.66 71 2 0
0.86 13.53 71 2 0
0.82 20.2 71 2 0
0.74 81.62 71 2 0
0.75 87.16 71 2 0
0.79 110.8 71 2 0
0.75 105.31 71 2 0
0.89 11.36 71 2 0
0.88 13.98 71 2 0
0.76 14.55 71 2 0
0.77 93.59 71 2 0
0.73 30.53 71 2 0
0.74 40.34 71 2 0
0.76 27.61 71 2 0
0.81 85.69 71 2 0
0.6 90.9 71 2 0
0.79 85.24 71 2 0
0.77 33.75 71 2 0
0.76 21.03 71 2 0
0.83 17.57 71 2 0
0.59 33.51 71 2 0
0.75 150.42 71 2 0
0.74 17 71 2 0
0.74 76.84 71 2 0
0.88 13.18 71 2 0
0.66 61.35 71 2 0
0.79 18.43 71 2 0
0.73 33.54 71 2 0
0.79 23.13 71 2 0
0.78 12.58 71 2 0
0.78 26.5 71 2 0
0.7 35.47 71 2 0
0.74 87.09 71 2 0
0.72 115.43 71 2 0
0.73 16.12 71 2 0
0.83 17.83 71 2 0
0.76 95.59 71 2 0
0.71 24.51 71 2 0
0.72 106.46 71 2 0
0.8 92.69 71 2 0
0.81 125.93 71 2 0
0.81 17.07 71 2 0
0.8 108.88 71 2 0
0.84 114.13 71 2 0
0.52 66.89 71 2 0
0.68 69.29 71 2 0
0.86 113.3 71 2 0
0.74 134.19 71 2 0
0.8 96.94 71 2 0
0.83 81.21 71 2 0
0.74 18.78 71 2 0
0.63 108.95 71 2 0
0.72 133.22 71 2 0
0.76 20.41 71 2 0
0.78 72.4 71 2 0
0.87 17.07 71 2 0
0.81 21.57 71 2 0
0.8 17.99 71 2 0
0.78 63 71 2 0
0.68 40.55 71 2 0
0.85 20.31 71 2 0
0.61 43.02 71 2 0
0.78 66.8 71 2 0
0.75 17.65 71 2 0
0.73 48.87 71 2 0
0.82 15.58 71 2 0
0.82 21.71 71 2 0
0.73 77.68 71 2 0
0.74 40.49 71 2 0
0.6 34.73 71 2 0
0.59 16.89 71 2 0
0.63 31.14 71 2 0
0.63 60.45 71 2 0
0.63 26.27 71 2 0
0.52 85.58 71 2 0
0.66 17.22 71 2 0
0.35 32.82 71 2 0
0.66 60.07 71 2 0
0.54 9.71 71 2 0
0.65 50.14 71 2 0
0.69 13.67 71 2 0
0.7 13.64 71 2 0
0.69 25.69 71 2 0
0.72 53.87 71 2 0
0.66 62.15 71 2 0
0.83 14.84 71 2 0
0.81 80.98 71 2 0
0.77 52.06 71 2 0
0.56 71.67 71 2 0
0.83 15.44 71 2 0
0.74 87.26 71 2 0
0.85 114.09 71 2 0
0.79 9.31 71 2 0
0.81 33.15 71 2 0
0.76 47.23 71 2 0
0.81 92.62 71 2 0
0.85 13.78 71 2 0
0.77 100.88 71 2 0
0.76 77.46 71 2 0
0.75 102.68 71 2 0
0.76 16.32 71 2 0
0.82 81.81 71 2 0
0.79 18.5 71 2 0
0.74 128.16 71 2 0
0.92 30.38 71 2 0
0.85 27.79 71 2 0
0.92 58.33 71 2 0
0.75 119.23 71 2 0
0.93 51.3 71 2 0
0.91 31.52 71 2 0
0.68 92.6 71 2 0
0.92 12.25 71 2 0
0.81 65.64 71 2 0
0.75 31.79 71 2 0
0.82 55.06 71 2 0
0.8 13.92 71 2 0
0.8 82.03 71 2 0
0.89 16.49 71 2 0
0.6 99.88 71 2 0
0.61 87.27 71 2 0
0.76 14.78 71 2 0
0.88 53.15 71 2 0
0.73 65.14 71 2 0
0.8 24.1 71 2 0
0.67 34 71 2 0
0.82 65.28 71 2 0
0.73 43.16 71 2 0
0.61 24.56 71 2 0
0.72 14.93 71 2 0
0.77 15.95 71 2 0
0.76 69.99 71 2 0
0.63 24.88 71 2 0
0.7 33.37 71 2 0
0.71 72.87 71 2 0
0.74 17.47 71 2 0
0.68 60.26 71 2 0
0.79 91.91 71 2 0
0.77 112.63 71 2 0
0.75 24.86 71 2 0
0.74 20.24 71 2 0
0.71 68.29 71 2 0
0.91 45.86 71 2 0
0.91 58.93 71 2 0
0.92 13.08 71 2 0
0.91 27.44 71 2 0
0.83 58.51 71 2 0
0.88 78.39 71 2 0
0.89 70.91 71 2 0
0.62 34.4 71 2 0
0.35 21.23 71 2 0
0.55 40.38 71 2 0
0.68 12.11 71 2 0
0.73 17.5 71 2 0
0.68 64.79 71 2 0
0.54 33.43 71 2 0
0.65 18.2 71 2 0
0.86 25.89 71 2 0
0.76 119.65 71 2 0
0.82 125.98 71 2 0
0.81 31.72 71 2 0
0.85 141.66 71 2 0
0.81 25.84 71 2 0
0.81 19.76 71 2 0
0.92 16.17 71 2 0
0.81 40.88 71 2 0
0.79 47.48 71 2 0
0.71 28.96 71 2 0
0.75 14.05 71 2 0
0.7 25.21 71 2 0
0.59 19.8 71 2 0
0.72 95.23 71 2 0
0.78 40.3 71 2 0
0.71 102.2 71 2 0
0.9 13.64 71 2 0
0.72 114.23 71 2 0
0.74 12.4 71 2 0
0.75 103.61 71 2 0
0.85 13.77 71 2 0
0.76 111.7 71 2 0
0.66 83.48 71 2 0
0.8 62.62 71 2 0
0.83 18.35 71 2 0
0.68 106.72 71 2 0
0.68 47.06 71 2 0
0.86 46.14 71 2 0
0.82 17.35 71 2 0
0.74 64.27 71 2 0
0.73 46.44 71 2 0
0.82 26.61 71 2 0
0.89 37.68 71 2 0
0.79 81.36 71 2 0
0.78 34.27 71 2 0
0.79 31.47 71 2 0
0.81 37.71 71 2 0
0.81 22.71 71 2 0
0.64 16.45 71 2 0
0.78 60.45 71 2 0
0.8 48.37 71 2 0
0.75 12.86 71 2 0
0.71 15.8 71 2 0
0.7 77.56 71 2 0
0.7 49.99 71 2 0
0.69 79.61 71 2 0
0.68 40.71 71 2 0
0.64 23.98 71 2 0
0.84 20.12 71 2 0
0.71 22.84 71 2 0
0.69 23.96 71 2 0
0.68 14.01 71 2 0
0.76 39.28 71 2 0
0.55 41.13 71 2 0
0.8 24.41 71 2 0
0.85 42.88 71 2 0
0.84 15.21 71 2 0
0.87 14.05 71 2 0
0.81 23.34 71 2 0
0.7 83.67 71 2 0
0.68 44.08 71 2 0
0.74 13.73 71 2 0
0.76 56.61 71 2 0
0.79 108.07 71 2 0
0.89 13.47 71 2 0
0.76 19.72 71 2 0
0.78 70.59 71 2 0
0.47 42.88 71 2 0
0.81 28.5 71 2 0
0.85 41.53 71 2 0
0.74 17.11 71 2 0
0.81 37.08 71 2 0
0.81 26.17 71 2 0
0.75 76.58 71 2 0
0.82 26.07 71 2 0
0.75 29.13 71 2 0
0.78 19.81 71 2 0
0.83 56.33 71 2 0
0.76 87.42 71 2 0
0.83 33.73 71 2 0
0.82 42.66 71 2 0
0.77 85.03 71 2 0
0.84 20.63 71 2 0
0.77 108.41 71 2 0
0.81 92.31 71 2 0
0.83 31.71 71 2 0
0.8 19.03 71 2 0
0.76 33.8 71 2 0
0.82 44.23 71 2 0
0.81 136.47 71 2 0
0.76 26.69 71 2 0
0.46 83.69 71 2 0
0.85 15.29 71 2 0
0.88 18.21 71 2 0
0.78 14.92 71 2 0
0.74 65.48 71 2 0
0.65 22.74 71 2 0
0.84 37.41 71 2 0
0.65 16.89 71 2 0
0.88 27.87 71 2 0
0.8 72.48 71 2 0
0.75 37.09 71 2 0
0.8 110.8 71 2 0
0.77 28.35 71 2 0
0.78 21.75 71 2 0
0.93 15.87 71 2 0
0.87 23.45 71 2 0
0.85 49.6 71 2 0
0.87 41.95 71 2 0
0.63 83.62 71 2 0
0.8 31.05 71 2 0
0.75 18.57 71 2 0
0.76 121.48 71 2 0
0.7 73.16 71 2 0
0.76 16.79 71 2 0
0.68 34.87 71 2 0
0.82 64.22 71 2 0
0.73 11.03 71 2 0
0.81 13.58 71 2 0
0.87 22.96 71 2 0
0.67 42.07 71 2 0
0.67 70.58 71 2 0
0.83 121.54 71 2 0
0.74 99.59 71 2 0
0.8 12.35 71 2 0
0.73 26 71 2 0
0.85 15.36 71 2 0
0.85 20.16 71 2 0
0.7 55.57 71 2 0
0.82 19.34 71 2 0
0.82 28.66 71 2 0
0.52 92 71 2 0
0.82 35.03 71 2 0
0.82 83.98 71 2 0
0.9 29.89 71 2 0
0.83 15.17 71 2 0
0.88 15.06 71 2 0
0.84 87.97 71 2 0
0.75 19.78 71 2 0
0.56 37.33 71 2 0
0.61 33.02 71 2 0
0.5 60.35 71 2 0
0.53 42.9 71 2 0
0.6 23.46 71 2 0
0.72 26.37 71 2 0
0.71 87.88 71 2 0
0.73 66.34 71 2 0
0.68 14.83 71 2 0
0.78 69.65 71 2 0
0.78 74.77 71 2 0
0.78 107.54 71 2 0
0.83 24.53 71 2 0
0.81 92.34 71 2 0
0.77 41.5 71 2 0
0.76 33.36 71 2 0
0.69 104.78 71 2 0
0.64 108.49 71 2 0
0.83 19.86 71 2 0
0.79 18.83 71 2 0
0.73 71.13 71 2 0
0.78 18.84 71 2 0
0.88 10.87 71 2 0
0.79 25.72 71 2 0
0.88 33.16 71 2 0
0.73 41.65 71 2 0
0.8 110.55 71 2 0
0.76 12.91 71 2 0
0.76 29.55 71 2 0
0.86 14.74 71 2 0
0.77 20.65 71 2 0
0.84 78.46 71 2 0
0.82 57.62 71 2 0
0.82 58.53 71 2 0
0.68 73.01 71 2 0
0.82 33.15 71 2 0
0.76 86.9 71 2 0
0.74 26.31 71 2 0
0.8 36.69 71 2 0
0.78 23.67 71 2 0
0.8 26.44 71 2 0
0.79 87.29 71 2 0
0.79 99.43 71 2 0
0.81 60.43 71 2 0
0.77 62.04 71 2 0
0.75 75.77 71 2 0
0.78 25.43 71 2 0
0.67 15.17 71 2 0
0.81 61.52 71 2 0
0.78 54.56 71 2 0
0.73 61.41 71 2 0
0.74 50.8 71 2 0
0.79 76.16 71 2 0
0.83 25.48 71 2 0
0.85 17.03 71 2 0
0.69 36.75 71 2 0
0.71 90.09 71 2 0
0.78 10.2 71 2 0
0.78 46.12 71 2 0
0.7 73.74 71 2 0
0.69 63.83 71 2 0
0.75 30.38 71 2 0
0.77 90.78 71 2 0
0.79 66.96 71 2 0
0.82 65.68 71 2 0
0.78 100.89 71 2 0
0.84 33.33 71 2 0
0.73 75.08 71 2 0
0.79 18.74 71 2 0
0.81 26.73 71 2 0
0.78 93.97 71 2 0
0.77 38.84 71 2 0
0.86 17.27 71 2 0
0.87 20.12 71 2 0
0.81 20.93 71 2 0
0.88 24.87 71 2 0
0.87 93.47 71 2 0
0.85 25.12 71 2 0
0.84 53.29 71 2 0
0.81 95.42 71 2 0
0.84 91.37 71 2 0
0.82 61.56 71 2 0
0.59 65.37 71 2 0
0.82 20.43 71 2 0
0.74 15.66 71 2 0
0.73 23.24 71 2 0
0.75 73.05 71 2 0
0.74 77.03 71 2 0
0.75 79.15 71 2 0
0.74 53.82 71 2 0
0.71 13.76 71 2 0
0.63 55.1 71 2 0
0.7 60.93 71 2 0
0.71 100.64 71 2 0
0.73 37.15 71 2 0
0.63 26.45 71 2 0
0.61 104.43 71 2 0
0.63 45.94 71 2 0
0.64 21.29 71 2 0
0.79 36.65 71 2 0
0.76 30.06 71 2 0
0.74 58.19 71 2 0
0.77 24.5 71 2 0
0.7 83.92 71 2 0
0.72 68.82 71 2 0
0.77 74.64 71 2 0
0.72 77.26 71 2 0
0.8 25.54 71 2 0
0.86 56.56 71 2 0
0.87 21.9 71 2 0
0.77 39.4 71 2 0
0.89 57.67 71 2 0
0.8 43.98 71 2 0
0.87 22.6 71 2 0
0.79 41.73 71 2 0
0.74 82.38 71 2 0
0.69 54.53 71 2 0
0.81 36.11 71 2 0
0.83 14.36 71 2 0
0.75 47.9 71 2 0
0.8 38.28 71 2 0
0.86 71.75 71 2 0
0.78 67.53 71 2 0
0.77 88.64 71 2 0
0.82 43.34 71 2 0
0.86 25.72 71 2 0
0.82 58.88 71 2 0
0.78 114.29 71 2 0
0.71 66.7 71 2 0
0.77 126.87 71 2 0
0.8 27.02 71 2 0
0.88 16.34 71 2 0
0.73 85.01 71 2 0
0.77 14.54 71 2 0
0.79 124.62 71 2 0
0.84 36.94 71 2 0
0.65 60.89 71 2 0
0.82 19.31 71 2 0
0.65 12.97 71 2 0
0.71 29.95 71 2 0
0.65 33.48 71 2 0
0.53 45.16 71 2 0
0.83 22.07 71 2 0
0.68 92.59 71 2 0
0.8 21.35 71 2 0
0.82 51.15 71 2 0
0.81 22.99 71 2 0
0.83 31.53 71 2 0
0.75 37.57 71 2 0
0.75 45.27 71 2 0
0.78 57.94 71 2 0
0.67 14.29 71 2 0
0.67 82.33 71 2 0
0.73 17.09 71 2 0
0.81 79.6 71 2 0
0.74 88.06 71 2 0
0.75 32.42 71 2 0
0.8 23.88 71 2 0
0.73 26.4 71 2 0
0.77 31.52 71 2 0
0.71 28.24 71 2 0
0.77 26.4 71 2 0
0.77 40.99 71 2 0
0.66 41.47 71 2 0
0.81 21.37 71 2 0
0.82 78.56 71 2 0
0.74 18.45 71 2 0
0.88 15.82 71 2 0
0.78 77.43 71 2 0
0.78 38.74 71 2 0
0.68 44.19 71 2 0
0.7 30.79 71 2 0
0.7 24.21 71 2 0
0.72 20.44 71 2 0
0.8 33.63 71 2 0
0.81 62.81 71 2 0
0.77 110.94 71 2 0
0.65 26.34 71 2 0
0.75 16.94 71 2 0
0.91 16.63 71 2 0
0.79 96.02 71 2 0
0.78 97.18 71 2 0
0.87 127.63 71 2 0
0.77 109.7 71 2 0
0.77 18.69 71 2 0
0.83 106.21 71 2 0
0.91 21.31 71 2 0
0.81 15.95 71 2 0
0.94 15.93 71 2 0
0.92 16.23 71 2 0
0.92 16.65 71 2 0
0.91 43.3 71 2 0
0.87 27.97 71 2 0
0.74 14.82 71 2 0
0.74 73.15 71 2 0
0.69 17.05 71 2 0
0.77 47.2 71 2 0
0.73 65.8 71 2 0
0.79 30.79 71 2 0
0.74 21.67 71 2 0
0.74 33.51 71 2 0
0.79 70.7 71 2 0
0.9 15.81 71 2 0
0.93 15.65 71 2 0
0.81 107.83 71 2 0
0.79 98.81 71 2 0
0.8 20.58 71 2 0
0.75 64.47 71 2 0
0.77 34.01 71 2 0
0.68 32.82 71 2 0
0.74 14.91 71 2 0
0.79 53.24 71 2 0
0.85 43.78 71 2 0
0.83 18.06 71 2 0
0.73 17.08 71 2 0
0.72 61 71 2 0
0.78 35.3 71 2 0
0.68 28.15 71 2 0
0.84 39.26 71 2 0
0.9 19.01 71 2 0
0.86 92.04 71 2 0
0.79 48.67 71 2 0
0.8 94.27 71 2 0
0.75 56.58 71 2 0
0.72 30.92 71 2 0
0.72 123.68 71 2 0
0.77 15.75 71 2 0
0.81 16.54 71 2 0
0.81 111.81 71 2 0
0.73 113.75 71 2 0
0.75 34.56 71 2 0
0.82 26.8 71 2 0
0.68 47.03 71 2 0
0.88 14.69 71 2 0
0.78 14.81 71 2 0
0.74 32.89 71 2 0
0.79 18.99 71 2 0
0.79 18.07 71 2 0
0.84 16.87 71 2 0
0.77 131.47 71 2 0
0.82 18.04 71 2 0
0.76 109.35 71 2 0
0.84 102.99 71 2 0
0.78 23.75 71 2 0
0.71 14.51 71 2 0
0.79 61 71 2 0
0.76 17.27 71 2 0
0.69 61.74 71 2 0
0.77 42.91 71 2 0
0.76 72.58 71 2 0
0.8 15.75 71 2 0
0.6 95.22 71 2 0
0.76 23.82 71 2 0
0.91 25.88 71 2 0
0.84 19.42 71 2 0
0.59 66.84 71 2 0
0.77 79.54 71 2 0
0.79 14.65 71 2 0
0.74 93.05 71 2 0
0.69 28.61 71 2 0
0.54 28.19 71 2 0
0.74 24.39 71 2 0
0.79 16.54 71 2 0
0.76 29.36 71 2 0
0.8 21.87 71 2 0
0.53 46.7 71 2 0
0.88 25.67 71 2 0
0.78 79.68 71 2 0
0.73 28.45 71 2 0
0.8 67.48 71 2 0
0.78 81.38 71 2 0
0.8 15.54 71 2 0
0.84 84.56 71 2 0
0.71 47.67 71 2 0
0.6 33.89 71 2 0
0.61 70.12 71 2 0
0.69 66.53 71 2 0
0.55 14.27 71 2 0
0.6 8.65 71 2 0
0.71 21.81 71 2 0
0.68 29.82 71 2 0
0.58 73 71 2 0
0.72 19.07 71 2 0
0.71 49.1 71 2 0
0.72 16.17 71 2 0
0.75 19.01 71 2 0
0.69 66.54 71 2 0
0.69 47.68 71 2 0
0.66 77.81 71 2 0
0.61 13.52 71 2 0
0.53 23.83 71 2 0
0.61 108.14 71 2 0
0.58 91.25 71 2 0
0.66 72.76 71 2 0
0.62 99.23 71 2 0
0.59 107.05 71 2 0
0.8 52.98 71 2 0
0.69 33.58 71 2 0
0.75 17.35 71 2 0
0.7 44.69 71 2 0
0.73 19.72 71 2 0
0.79 15.11 71 2 0
0.78 38.39 71 2 0
0.77 43.59 71 2 0
0.85 14.47 71 2 0
0.75 107.32 71 2 0
0.7 16.69 71 2 0
0.91 35.22 71 2 0
0.87 58.6 71 2 0
0.75 30.2 71 2 0
0.82 20.53 71 2 0
0.87 10.99 71 2 0
0.88 70.4 71 2 0
0.56 12.1 71 2 0
0.5 44.79 71 2 0
0.5 46.59 71 2 0
0.51 87.79 71 2 0
0.55 32.64 71 2 0
0.51 56.69 71 2 0
0.76 18.3 71 2 0
0.75 91.37 71 2 0
0.73 116.75 71 2 0
0.77 95.45 71 2 0
0.72 73.45 71 2 0
0.84 13.18 71 2 0
0.81 83.34 71 2 0
0.75 13.61 71 2 0
0.78 30.21 71 2 0
0.71 140.35 71 2 0
0.8 37.57 71 2 0
0.84 92.36 71 2 0
0.68 72.63 71 2 0
0.78 84.63 71 2 0
0.8 25.25 71 2 0
0.81 87.16 71 2 0
0.8 36.47 71 2 0
0.8 132.52 71 2 0
0.87 14.97 71 2 0
0.83 52.63 71 2 0
0.76 98.4 71 2 0
0.67 20.14 71 2 0
0.56 33.8 71 2 0
0.62 87.71 71 2 0
0.62 16.25 71 2 0
0.71 21.87 71 2 0
0.71 14.06 71 2 0
0.61 38.37 71 2 0
0.81 41.75 71 2 0
0.81 20.21 71 2 0
0.85 24.35 71 2 0
0.82 18.47 71 2 0
0.82 25.34 71 2 0
0.74 15.61 71 2 0
0.73 24.7 71 2 0
0.81 17.95 71 2 0
0.76 32.66 71 2 0
0.81 17.1 71 2 0
0.68 74.56 71 2 0
0.64 35.25 71 2 0
0.6 84.7 71 2 0
0.7 82.72 71 2 0
0.63 59.34 71 2 0
0.69 56.1 71 2 0
0.8 12.43 71 2 0
0.76 22.34 71 2 0
0.8 35.34 71 2 0
0.61 94.52 71 2 0
0.74 117.49 71 2 0
0.65 23.94 71 2 0
0.61 34.33 71 2 0
0.56 43.9 71 2 0
0.74 30.5 71 2 0
0.58 13.42 71 2 0
0.73 19.14 71 2 0
0.66 55.13 71 2 0
0.66 73.86 71 2 0
0.73 13.52 71 2 0
0.67 23.15 71 2 0
0.7 63.93 71 2 0
0.74 73.6 71 2 0
0.73 52.72 71 2 0
0.71 64.19 71 2 0
0.74 45.92 71 2 0
0.75 14.51 71 2 0
0.76 59.81 71 2 0
0.77 16.58 71 2 0
0.76 39.01 71 2 0
0.76 36.42 71 2 0
0.78 39.55 71 2 0
0.74 18.01 71 2 0
0.59 58.97 71 2 0
0.74 15.69 71 2 0
0.79 29.78 71 2 0
0.81 36.83 71 2 0
0.82 16.52 71 2 0
0.91 16.26 71 2 0
0.79 55.85 71 2 0
0.8 18.89 71 2 0
0.68 104.65 71 2 0
0.78 106.38 71 2 0
0.89 16.66 71 2 0
0.76 59 71 2 0
0.71 104.92 71 2 0
0.73 106.31 71 2 0
0.9 111.41 71 2 0
0.87 102.34 71 2 0
0.81 70.71 71 2 0
0.8 17.73 71 2 0
0.73 64.23 71 2 0
0.7 94.25 71 2 0
0.71 60.68 71 2 0
0.86 47.42 71 2 0
0.75 34.95 71 2 0
0.84 12.71 71 2 0
0.85 15.48 71 2 0
0.79 53.1 71 2 0
0.87 30.68 71 2 0
0.73 25.19 71 2 0
0.91 16.18 71 2 0
0.83 29.08 71 2 0
0.59 109.2 71 2 0
0.83 56.67 71 2 0
0.83 26.27 71 2 0
0.65 72.19 71 2 0
0.79 29.03 71 2 0
0.8 17.92 71 2 0
0.74 82.23 71 2 0
0.79 114.93 71 2 0
0.75 88.85 71 2 0
0.71 20.16 71 2 0
0.77 62.76 71 2 0
0.78 83.31 71 2 0
0.73 72.51 71 2 0
0.77 17.14 71 2 0
0.76 102.01 71 2 0
0.71 20.48 71 2 0
0.71 18.08 71 2 0
0.77 91.52 71 2 0
0.82 17.37 71 2 0
0.67 45.16 71 2 0
0.69 13.62 71 2 0
0.64 63.31 71 2 0
0.67 38.32 71 2 0
0.68 36.99 71 2 0
0.76 31 71 2 0
0.72 106.08 71 2 0
0.75 121.92 71 2 0
0.78 14.51 71 2 0
0.88 31.29 71 2 0
0.76 108.18 71 2 0
0.82 30.4 71 2 0
0.78 100.05 71 2 0
0.79 23.89 71 2 0
0.86 16.3 71 2 0
0.79 33.93 71 2 0
0.84 81.62 71 2 0
0.79 20.46 71 2 0
0.84 86.94 71 2 0
0.79 91.11 71 2 0
0.67 33.87 71 2 0
0.87 15.95 71 2 0
0.75 49.15 71 2 0
0.7 20.42 71 2 0
0.74 62.23 71 2 0
0.77 12.5 71 2 0
0.69 96.47 71 2 0
0.69 66.59 71 2 0
0.87 36.11 71 2 0
0.84 49.23 71 2 0
0.81 26.15 71 2 0
0.77 58.09 71 2 0
0.88 19.16 71 2 0
0.81 37.24 71 2 0
0.83 32.68 71 2 0
0.73 43.27 71 2 0
0.88 43.83 71 2 0
0.85 27.37 71 2 0
0.58 18.64 71 2 0
0.7 48.62 71 2 0
0.72 11.11 71 2 0
0.71 65.6 71 2 0
0.72 65.09 71 2 0
0.72 37.82 71 2 0
0.63 39.14 71 2 0
0.67 51.89 71 2 0
0.68 39.73 71 2 0
0.85 37.45 71 2 0
0.74 107.33 71 2 0
0.74 113.16 71 2 0
0.77 20.56 71 2 0
0.82 43.23 71 2 0
0.76 59.1 71 2 0
0.86 31.83 71 2 0
0.88 24.96 71 2 0
0.79 33.21 71 2 0
0.76 19.29 71 2 0
0.78 24.28 71 2 0
0.72 107.16 71 2 0
0.77 43.13 71 2 0
0.87 12.4 71 2 0
0.73 17.73 71 2 0
0.83 28.47 71 2 0
0.89 36.14 71 2 0
0.79 116.61 71 2 0
0.73 49.56 71 2 0
0.77 56.29 71 2 0
0.76 29.54 71 2 0
0.74 31.6 71 2 0
0.81 94.39 71 2 0
0.74 64.39 71 2 0
0.78 20.07 71 2 0
0.78 26.68 71 2 0
0.76 20.48 71 2 0
0.83 37.97 71 2 0
0.73 66.43 71 2 0
0.67 46.63 71 2 0
0.72 45.43 71 2 0
0.85 46.36 71 2 0
0.82 20.18 71 2 0
0.56 67.6 71 2 0
0.8 17.66 71 2 0
0.89 18.09 71 2 0
0.84 57.94 71 2 0
0.77 122.55 71 2 0
0.75 59.48 71 2 0
0.78 43.41 71 2 0
0.77 15.53 71 2 0
0.77 60.63 71 2 0
0.89 16.36 71 2 0
0.88 20.25 71 2 0
0.78 94.81 71 2 0
0.83 103.51 71 2 0
0.84 16.96 71 2 0
0.78 104.04 71 2 0
0.82 95.94 71 2 0
0.87 97.56 71 2 0
0.73 54.69 71 2 0
0.77 77.05 71 2 0
0.83 29.85 71 2 0
0.67 28.21 71 2 0
0.72 50.68 71 2 0
0.7 17.97 71 2 0
0.68 30.12 71 2 0
0.87 16.76 71 2 0
0.7 109.72 71 2 0
0.7 20.91 71 2 0
0.71 123.41 71 2 0
0.74 22.02 71 2 0
0.7 76.85 71 2 0
0.7 99.52 71 2 0
0.7 117.6 71 2 0
0.7 73.22 71 2 0
0.71 78.22 71 2 0
0.75 51.29 71 2 0
0.78 20.44 71 2 0
0.76 25.3 71 2 0
0.71 148.88 71 2 0
0.74 46.47 71 2 0
0.71 100.78 71 2 0
0.75 50.33 71 2 0
0.7 17.51 71 2 0
0.78 41.8 71 2 0
0.75 19.37 71 2 0
0.88 15.08 71 2 0
0.8 47.61 71 2 0
0.78 63.46 71 2 0
0.86 19.81 71 2 0
0.74 14.34 71 2 0
0.79 115.47 71 2 0
0.86 34.13 71 2 0
0.75 21.48 71 2 0
0.86 49.58 71 2 0
0.73 20.56 71 2 0
0.92 38.92 71 2 0
0.79 40.12 71 2 0
0.85 27.77 71 2 0
0.84 20.21 71 2 0
0.89 17.09 71 2 0
0.56 103.78 71 2 0
0.85 35.93 71 2 0
0.89 29.81 71 2 0
0.78 87.48 71 2 0
0.8 16.08 71 2 0
0.77 82.43 71 2 0
0.84 16.98 71 2 0
0.74 80.01 71 2 0
0.77 59.19 71 2 0
0.83 17.2 71 2 0
0.82 88.66 71 2 0
0.86 15.27 71 2 0
0.91 27.62 71 2 0
0.83 27.33 71 2 0
0.86 28.17 71 2 0
0.79 106.9 71 2 0
0.76 16.37 71 2 0
0.73 16.89 71 2 0
0.83 110.07 71 2 0
0.9 15.87 71 2 0
0.77 108.66 71 2 0
0.9 19.94 71 2 0
0.8 67.03 71 2 0
0.77 95.4 71 2 0
0.76 13.93 71 2 0
0.73 55.22 71 2 0
0.6 80.23 71 2 0
0.62 56.09 71 2 0
0.78 48.2 71 2 0
0.63 43.93 71 2 0
0.46 70.99 71 2 0
0.45 109.24 71 2 0
0.72 54.97 71 2 0
0.46 39.39 71 2 0
0.46 31.4 71 2 0
0.5 31.44 71 2 0
0.77 19.75 71 2 0
0.74 53.01 71 2 0
0.74 52.62 71 2 0
0.8 18.28 71 2 0
0.69 83.22 71 2 0
0.71 83.18 71 2 0
0.66 82.84 71 2 0
0.67 92.57 71 2 0
0.7 14 71 2 0
0.73 12.38 71 2 0
0.67 109.56 71 2 0
0.79 36.44 71 2 0
0.89 13.76 71 2 0
0.81 18.96 71 2 0
0.78 30.05 71 2 0
0.63 69.19 71 2 0
0.92 30.28 71 2 0
0.76 15.4 71 2 0
0.73 23.94 71 2 0
0.73 50.31 71 2 0
0.77 39.81 71 2 0
0.74 28.04 71 2 0
0.71 79.33 71 2 0
0.77 51.51 71 2 0
0.81 77.16 71 2 0
0.81 66.6 71 2 0
0.83 13.62 71 2 0
0.8 56.76 71 2 0
0.77 88.2 71 2 0
0.85 16.32 71 2 0
0.77 72.99 71 2 0
0.91 17.06 71 2 0
0.78 47.17 71 2 0
0.77 80.83 71 2 0
0.79 56.7 71 2 0
0.86 117.31 71 2 0
0.78 69.27 71 2 0
0.8 19.35 71 2 0
0.79 32.13 71 2 0
0.74 111.49 71 2 0
0.85 15.87 71 2 0
0.87 104.69 71 2 0
0.74 104.7 71 2 0
0.82 28.11 71 2 0
0.75 70.19 71 2 0
0.87 14.52 71 2 0
0.7 70.45 71 2 0
0.85 13.54 71 2 0
0.79 16.9 71 2 0
0.81 25.52 71 2 0
0.84 17.89 71 2 0
0.88 81.87 71 2 0
0.81 35.75 71 2 0
0.81 20.82 71 2 0
0.8 15.94 71 2 0
0.86 23.63 71 2 0
0.77 16.18 71 2 0
0.82 13.91 71 2 0
0.71 15.85 71 2 0
0.77 17.36 71 2 0
0.68 26.74 71 2 0
0.79 14.81 71 2 0
0.71 34.17 71 2 0
0.69 24.85 71 2 0
0.67 38.85 71 2 0
0.69 14.23 71 2 0
0.72 84.27 71 2 0
0.7 28.49 71 2 0
0.7 82.33 71 2 0
0.71 21.04 71 2 0
0.77 82.31 71 2 0
0.75 84.8 71 2 0
0.73 14.09 71 2 0
0.82 20.95 71 2 0
0.74 19.19 71 2 0
0.79 20.75 71 2 0
0.76 27.14 71 2 0
0.69 25.06 71 2 0
0.7 16.56 71 2 0
0.88 13.32 71 2 0
0.8 25.4 71 2 0
0.79 29.12 71 2 0
0.72 29.76 71 2 0
0.6 13.59 71 2 0
0.77 39.44 71 2 0
0.67 47.49 71 2 0
0.78 81.76 71 2 0
0.92 72.61 71 2 0
0.79 49.94 71 2 0
0.77 29.37 71 2 0
0.77 97.01 71 2 0
0.53 58.01 71 2 0
0.84 59.52 71 2 0
0.9 49.88 71 2 0
0.83 17.74 71 2 0
0.94 20.23 71 2 0
0.86 87.91 71 2 0
0.84 53.92 71 2 0
0.81 40.4 71 2 0
0.79 26.74 71 2 0
0.85 17.79 71 2 0
0.82 32.46 71 2 0
0.83 62.06 71 2 0
0.78 34.43 71 2 0
0.83 71.01 71 2 0
0.86 15.93 71 2 0
0.84 84.45 71 2 0
0.58 71.83 71 2 0
0.67 28.63 71 2 0
0.66 17.27 71 2 0
0.66 38.28 71 2 0
0.65 27.46 71 2 0
0.59 30.53 71 2 0
0.77 22.41 71 2 0
0.59 38.61 71 2 0
0.75 14.29 71 2 0
0.71 20.89 71 2 0
0.73 51.17 71 2 0
0.75 105.86 71 2 0
0.77 26.38 71 2 0
0.77 68.74 71 2 0
0.8 117.76 71 2 0
0.75 19.31 71 2 0
0.86 15.59 71 2 0
0.77 82.7 71 2 0
0.8 22.54 71 2 0
0.83 33.16 71 2 0
0.91 14.25 71 2 0
0.48 90.75 71 2 0
0.52 10.16 71 2 0
0.53 50.79 71 2 0
0.51 13.98 71 2 0
0.52 32.99 71 2 0
0.51 12.81 71 2 0
0.86 35.08 71 2 0
0.75 14.51 71 2 0
0.79 39.86 71 2 0
0.75 78.75 71 2 0
0.87 19.01 71 2 0
0.9 27.21 71 2 0
0.79 81.12 71 2 0
0.75 25.41 71 2 0
0.9 29.2 71 2 0
0.75 14.9 71 2 0
0.84 14.66 71 2 0
0.86 25.56 71 2 0
0.78 65.71 71 2 0
0.86 49.97 71 2 0
0.83 31.76 71 2 0
0.9 18.91 71 2 0
0.75 62.38 71 2 0
0.69 61.61 71 2 0
0.91 15.33 71 2 0
0.87 27.53 71 2 0
0.85 13.51 71 2 0
0.87 28.6 71 2 0
0.79 58.67 71 2 0
0.87 52.85 71 2 0
0.75 31.25 71 2 0
0.66 71.05 71 2 0
0.81 20.03 71 2 0
0.79 32.82 71 2 0
0.77 47.28 71 2 0
0.81 12.01 71 2 0
0.82 13.25 71 2 0
0.79 57.94 71 2 0
0.74 69.56 71 2 0
0.76 25.22 71 2 0
0.67 31.37 71 2 0
0.8 20.01 71 2 0
0.81 92.13 71 2 0
0.73 86.99 71 2 0
0.58 31.32 71 2 0
0.73 28.35 71 2 0
0.78 37.93 71 2 0
0.78 29.48 71 2 0
0.75 30.64 71 2 0
0.68 47.31 71 2 0
0.6 45.95 71 2 0
0.68 28.75 71 2 0
0.7 34.04 71 2 0
0.68 38.91 71 2 0
0.69 23.29 71 2 0
0.94 12.66 71 2 0
0.89 42.46 71 2 0
0.86 52.85 71 2 0
0.91 19.36 71 2 0
0.75 75.34 71 2 0
0.74 57.18 71 2 0
0.89 25.05 71 2 0
0.91 41.95 71 2 0
0.86 75.64 71 2 0
0.88 70.95 71 2 0
0.91 19.74 71 2 0
0.9 33.05 71 2 0
0.8 47.69 71 2 0
0.81 43.11 71 2 0
0.84 15.36 71 2 0
0.72 105.45 71 2 0
0.84 17 71 2 0
0.76 33.08 71 2 0
0.76 59.26 71 2 0
0.72 42.32 71 2 0
0.9 23.41 71 2 0
0.81 39.54 71 2 0
0.93 44.13 71 2 0
0.91 40.14 71 2 0
0.89 18.05 71 2 0
0.89 27.23 71 2 0
0.94 16.54 71 2 0
0.87 56.09 71 2 0
0.74 100.6 71 2 0
0.92 28.83 71 2 0
0.89 14.73 71 2 0
0.85 38.74 71 2 0
0.88 20.88 71 2 0
0.88 58.87 71 2 0
0.77 38.48 71 2 0
0.78 135.16 71 2 0
0.82 68.85 71 2 0
0.8 119.58 71 2 0
0.8 73.86 71 2 0
0.81 112.96 71 2 0
0.77 16.91 71 2 0
0.84 101.63 71 2 0
0.81 42.93 71 2 0
0.77 73.7 71 2 0
0.89 17.15 71 2 0
0.71 98.98 71 2 0
0.85 15.53 71 2 0
0.73 37.26 71 2 0
0.79 34.5 71 2 0
0.82 32.98 71 2 0
0.7 16.3 71 2 0
0.76 94 71 2 0
0.8 100.45 71 2 0
0.69 17.91 71 2 0
0.68 18.13 71 2 0
0.74 101.32 71 2 0
0.81 92.49 71 2 0
0.78 20.38 71 2 0
0.75 15.01 71 2 0
0.78 98.8 71 2 0
0.61 24.12 71 2 0
0.73 78.11 71 2 0
0.74 16 71 2 0
0.64 69.83 71 2 0
0.79 13.68 71 2 0
0.61 71.29 71 2 0
0.82 12.55 71 2 0
0.76 98.33 71 2 0
0.78 19.88 71 2 0
0.83 16.68 71 2 0
0.84 26.53 71 2 0
0.84 52.32 71 2 0
0.82 23.44 71 2 0
0.81 99.15 71 2 0
0.83 17.54 71 2 0
0.86 109.42 71 2 0
0.81 115.22 71 2 0
0.78 21.57 71 2 0
0.8 112.59 71 2 0
0.81 14.43 71 2 0
0.84 38.3 71 2 0
0.7 47.47 71 2 0
0.73 67.93 71 2 0
0.73 40.52 71 2 0
0.74 21.69 71 2 0
0.63 26.97 71 2 0
0.89 12.24 71 2 0
0.76 32.7 71 2 0
0.7 13.39 71 2 0
0.73 75.95 71 2 0
0.74 46.66 71 2 0
0.74 39.61 71 2 0
0.7 19.34 71 2 0
0.71 12.45 71 2 0
0.62 79.37 71 2 0
0.72 89.03 71 2 0
0.64 56.33 71 2 0
0.65 18.84 71 2 0
0.7 76.67 71 2 0
0.69 84.66 71 2 0
0.68 24.77 71 2 0
0.66 70.72 71 2 0
0.68 15.55 71 2 0
0.68 18.82 71 2 0
0.63 58.77 71 2 0
0.62 78.58 71 2 0
0.66 38.97 71 2 0
0.6 69.03 71 2 0
0.59 26.07 71 2 0
0.57 29.48 71 2 0
0.71 14.59 71 2 0
0.61 39.73 71 2 0
0.67 88.53 71 2 0
0.69 12.44 71 2 0
0.78 12.29 71 2 0
0.71 97.58 71 2 0
0.73 18.53 71 2 0
0.73 28.11 71 2 0
0.66 101.14 71 2 0
0.58 43.44 71 2 0
0.74 15.9 71 2 0
0.7 41.62 71 2 0
0.72 51.83 71 2 0
0.69 67.53 71 2 0
0.73 79.94 71 2 0
0.73 71.27 71 2 0
0.71 75.81 71 2 0
0.77 65.12 71 2 0
0.74 60.66 71 2 0
0.78 40 71 2 0
0.83 13.94 71 2 0
0.74 118.2 71 2 0
0.75 98.22 71 2 0
0.74 110.81 71 2 0
0.77 82.53 71 2 0
0.74 112.09 71 2 0
0.76 60.03 71 2 0
0.82 15.96 71 2 0
0.76 23.49 71 2 0
0.78 35.81 71 2 0
0.76 57.09 71 2 0
0.75 53.09 71 2 0
0.89 29.64 71 2 0
0.73 48.05 71 2 0
0.79 18.74 71 2 0
0.79 26.15 71 2 0
0.83 16.14 71 2 0
0.86 18.36 71 2 0
0.77 49.46 71 2 0
0.85 43.56 71 2 0
0.78 18.77 71 2 0
0.81 58.79 71 2 0
0.81 53.75 71 2 0
0.83 26.6 71 2 0
0.87 14.56 71 2 0
0.66 91.75 71 2 0
0.84 14.95 71 2 0
0.77 31.9 71 2 0
0.78 54.8 71 2 0
0.84 11.24 71 2 0
0.84 24.59 71 2 0
0.74 93.95 71 2 0
0.67 24.36 71 2 0
0.86 12.57 71 2 0
0.77 37.8 71 2 0
0.84 98.09 71 2 0
0.77 45.97 71 2 0
0.77 112.41 71 2 0
0.83 14.77 71 2 0
0.75 25.54 71 2 0
0.79 20.7 71 2 0
0.78 54.28 71 2 0
0.6 27.37 71 2 0
0.34 39.29 71 2 0
0.6 91.87 71 2 0
0.62 12.26 71 2 0
0.6 97.8 71 2 0
0.61 49.83 71 2 0
0.69 10.53 71 2 0
0.63 91.84 71 2 0
0.49 38.44 71 2 0
0.64 62.08 71 2 0
0.74 60.32 71 2 0
0.88 12.66 71 2 0
0.77 109.33 71 2 0
0.8 12.31 71 2 0
0.83 30.65 71 2 0
0.78 117.64 71 2 0
0.78 18.53 71 2 0
0.81 25.26 71 2 0
0.84 14.84 71 2 0
0.74 116.02 71 2 0
0.77 86.89 71 2 0
0.76 45.8 71 2 0
0.63 47.87 71 2 0
0.52 56.22 71 2 0
0.62 34.68 71 2 0
0.65 74.09 71 2 0
0.81 15.3 71 2 0
0.69 23.18 71 2 0
0.63 21 71 2 0
0.67 17.99 71 2 0
0.64 53.11 71 2 0
0.65 12.04 71 2 0
0.59 13.63 71 2 0
0.77 11.87 71 2 0
0.75 35.05 71 2 0
0.92 21.58 71 2 0
0.75 54.81 71 2 0
0.76 54.11 71 2 0
0.79 62.19 71 2 0
0.77 42.5 71 2 0
0.74 12.68 71 2 0
0.75 48.67 71 2 0
0.89 19.17 71 2 0
0.91 12.51 71 2 0
0.78 140.31 71 2 0
0.78 90.49 71 2 0
0.77 40.91 71 2 0
0.75 23 71 2 0
0.75 81.1 71 2 0
0.77 40.62 71 2 0
0.83 23.14 71 2 0
0.81 16.29 71 2 0
0.72 25.03 71 2 0
0.62 100.3 71 2 0
0.47 41.48 71 2 0
0.59 15.69 71 2 0
0.65 10.02 71 2 0
0.59 103.84 71 2 0
0.61 109.43 71 2 0
0.9 16.19 71 2 0
0.82 44.86 71 2 0
0.75 137.36 71 2 0
0.9 17.68 71 2 0
0.85 16.49 71 2 0
0.78 93.6 71 2 0
0.88 17.71 71 2 0
0.89 16.79 71 2 0
0.76 140.63 71 2 0
0.76 69.45 71 2 0
0.76 78.24 71 2 0
0.85 17.66 71 2 0
0.72 118.21 71 2 0
0.77 49.42 71 2 0
0.72 118.64 71 2 0
0.78 36.51 71 2 0
0.82 22.78 71 2 0
0.71 37.88 71 2 0
0.64 24.21 71 2 0
0.69 36.95 71 2 0
0.7 8.06 71 2 0
0.62 14.69 71 2 0
0.7 15.44 71 2 0
0.8 17 71 2 0
0.76 24.08 71 2 0
0.86 13.23 71 2 0
0.75 60.03 71 2 0
0.76 35.97 71 2 0
0.76 26.01 71 2 0
0.75 57.44 71 2 0
0.88 16.75 71 2 0
0.81 29.13 71 2 0
0.75 18.87 71 2 0
0.76 83.55 71 2 0
0.84 37 71 2 0
0.77 49.04 71 2 0
0.68 77.25 71 2 0
0.74 112.75 71 2 0
0.76 117.09 71 2 0
0.52 95.52 71 2 0
0.51 58.98 71 2 0
0.51 13.3 71 2 0
0.64 67.64 71 2 0
0.6 14.68 71 2 0
0.62 14.57 71 2 0
0.51 48.51 71 2 0
0.79 114.25 71 2 0
0.82 72.62 71 2 0
0.67 101.45 71 2 0
0.84 103.74 71 2 0
0.8 75.09 71 2 0
0.84 60.26 71 2 0
0.89 19.07 71 2 0
0.8 58.5 71 2 0
0.8 43.73 71 2 0
0.79 15.97 71 2 0
0.8 91.94 71 2 0
0.83 74.47 71 2 0
0.83 27.02 71 2 0
0.72 42.19 71 2 0
0.66 82.77 71 2 0
0.67 14.2 71 2 0
0.66 44.67 71 2 0
0.67 62.82 71 2 0
0.66 15.06 71 2 0
0.58 16.5 71 2 0
0.83 111.27 71 2 0
0.77 59.68 71 2 0
0.83 22.36 71 2 0
0.77 30.79 71 2 0
0.85 22.72 71 2 0
0.91 18.74 71 2 0
0.8 27.45 71 2 0
0.85 34.16 71 2 0
0.79 66.8 71 2 0
0.77 77.47 71 2 0
0.84 57.82 71 2 0
0.84 21.48 71 2 0
0.82 14.96 71 2 0
0.76 118.81 71 2 0
0.94 17.84 71 2 0
0.81 29.98 71 2 0
0.79 52.88 71 2 0
0.8 32.81 71 2 0
0.74 27.41 71 2 0
0.71 100.7 71 2 0
0.77 62.46 71 2 0
0.77 75.24 71 2 0
0.76 40.73 71 2 0
0.78 17.44 71 2 0
0.74 16.33 71 2 0
0.81 58.28 71 2 0
0.81 13.39 71 2 0
0.69 54.6 71 2 0
0.83 39.64 71 2 0
0.53 49 71 2 0
0.75 27.82 71 2 0
0.76 66.25 71 2 0
0.85 51.23 71 2 0
0.81 56.32 71 2 0
0.82 42.8 71 2 0
0.75 22.55 71 2 0
0.81 43.26 71 2 0
0.81 55.58 71 2 0
0.75 68.35 71 2 0
0.58 19.88 71 2 0
0.69 72.21 71 2 0
0.68 17.4 71 2 0
0.67 64.03 71 2 0
0.63 79.44 71 2 0
0.72 13.86 71 2 0
0.68 62.6 71 2 0
0.71 18.04 71 2 0
0.6 56.25 71 2 0
0.71 73.72 71 2 0
0.67 10.99 71 2 0
0.67 14.93 71 2 0
0.63 67.09 71 2 0
0.91 22.51 71 2 0
0.86 12.96 71 2 0
0.87 18.11 71 2 0
0.86 20.19 71 2 0
0.73 77.97 71 2 0
0.78 95.38 71 2 0
0.77 84.99 71 2 0
0.82 28.16 71 2 0
0.72 37.19 71 2 0
0.78 48.16 71 2 0
0.79 37.26 71 2 0
0.76 12.05 71 2 0
0.72 61.22 71 2 0
0.83 21.53 71 2 0
0.77 13.34 71 2 0
0.7 79.12 71 2 0
0.71 25.74 71 2 0
0.79 62.26 71 2 0
0.71 52.73 71 2 0
0.72 13.69 71 2 0
0.77 19.86 71 2 0
0.8 14.57 71 2 0
0.78 103.74 71 2 0
0.76 61.91 71 2 0
0.73 46.08 71 2 0
0.73 130.03 71 2 0
0.74 78.91 71 2 0
0.73 98.14 71 2 0
0.74 110.04 71 2 0
0.73 13.56 71 2 0
0.91 13.13 71 2 0
0.76 38.04 71 2 0
0.82 26.5 71 2 0
0.78 33.01 71 2 0
0.86 33.85 71 2 0
0.79 19.7 71 2 0
0.72 86.64 71 2 0
0.81 83.89 71 2 0
0.73 103.1 71 2 0
0.82 15.04 71 2 0
0.76 90.29 71 2 0
0.77 25.18 71 2 0
0.88 25.26 71 2 0
0.78 12.19 71 2 0
0.63 61.64 71 2 0
0.7 13.61 71 2 0
0.59 44.55 71 2 0
0.63 28 71 2 0
0.58 73.73 71 2 0
0.59 15.18 71 2 0
0.61 63.03 71 2 0
0.79 18.78 71 2 0
0.72 107.72 71 2 0
0.74 103.13 71 2 0
0.73 118.71 71 2 0
0.74 60.01 71 2 0
0.68 108.4 71 2 0
0.74 16.68 71 2 0
0.73 93.23 71 2 0
0.38 40.91 71 2 0
0.34 50.56 71 2 0
0.39 39.05 71 2 0
0.43 55.83 71 2 0
0.41 30.76 71 2 0
0.88 15.04 71 2 0
0.8 59.72 71 2 0
0.82 14.2 71 2 0
0.78 45.49 71 2 0
0.79 58.98 71 2 0
0.83 13.23 71 2 0
0.78 43.7 71 2 0
0.83 41.97 71 2 0
0.79 63.29 71 2 0
0.87 18.4 71 2 0
0.61 16.77 71 2 0
0.62 83.88 71 2 0
0.72 16.75 71 2 0
0.64 28.27 71 2 0
0.73 15.65 71 2 0
0.63 22.5 71 2 0
0.69 11.79 71 2 0
0.65 83.43 71 2 0
0.78 89.47 71 2 0
0.73 88.34 71 2 0
0.72 92.23 71 2 0
0.9 17.88 71 2 0
0.47 42.23 71 2 0
0.77 92.95 71 2 0
0.81 9.91 71 2 0
0.83 21.29 71 2 0
0.88 21.42 71 2 0
0.88 88.86 71 2 0
0.81 13.04 71 2 0
0.7 82.09 71 2 0
0.75 46.89 71 2 0
0.73 59.59 71 2 0
0.81 11.5 71 2 0
0.72 16.98 71 2 0
0.76 17.75 71 2 0
0.33 53.05 71 2 0
0.74 28.36 71 2 0
0.75 31.51 71 2 0
0.73 91.68 71 2 0
0.68 47.63 71 2 0
0.81 26.71 71 2 0
0.77 27.87 71 2 0
0.74 35.37 71 2 0
0.82 16.14 71 2 0
0.76 15.83 71 2 0
0.67 32.27 71 2 0
0.76 38.1 71 2 0
0.67 21.15 71 2 0
0.77 35.27 71 2 0
0.6 20.89 71 2 0
0.82 127.48 71 2 0
0.82 55.9 71 2 0
0.79 27.76 71 2 0
0.85 17.26 71 2 0
0.89 17.66 71 2 0
0.79 97.94 71 2 0
0.81 43.66 71 2 0
0.83 29.49 71 2 0
0.79 94.55 71 2 0
0.8 56.21 71 2 0
0.86 19.96 71 2 0
0.78 29.75 71 2 0
0.89 20.71 71 2 0
0.87 16.1 71 2 0
0.94 17.59 71 2 0
0.74 30.07 71 2 0
0.75 38.11 71 2 0
0.73 107.77 71 2 0
0.76 15.93 71 2 0
0.79 28.37 71 2 0
0.76 57.03 71 2 0
0.83 16.25 71 2 0
0.79 19.48 71 2 0
0.72 56.35 71 2 0
0.86 60.29 71 2 0
0.86 34.79 71 2 0
0.78 83.74 71 2 0
0.81 48.84 71 2 0
0.8 35.41 71 2 0
0.87 14.7 71 2 0
0.83 17.53 71 2 0
0.87 48.56 71 2 0
0.9 37.1 71 2 0
0.75 60.26 71 2 0
0.89 16.83 71 2 0
0.78 43.29 71 2 0
0.76 52.69 71 2 0
0.87 16.05 71 2 0
0.93 22.48 71 2 0
0.87 66.37 71 2 0
0.85 68.47 71 2 0
0.86 24.82 71 2 0
0.86 39.04 71 2 0
0.8 54.24 71 2 0
0.73 41.32 71 2 0
0.74 103.4 71 2 0
0.79 13.98 71 2 0
0.72 31.94 71 2 0
0.78 60.66 71 2 0
0.81 19.12 71 2 0
0.81 19.62 71 2 0
0.76 97.13 71 2 0
0.76 64.11 71 2 0
0.75 113.13 71 2 0
0.79 46 71 2 0
0.84 70.68 71 2 0
0.78 120.33 71 2 0
0.74 67.81 71 2 0
0.72 28.75 71 2 0
0.79 79.74 71 2 0
0.73 47.88 71 2 0
0.78 18.51 71 2 0
0.7 77.89 71 2 0
0.76 11.61 71 2 0
0.75 71.26 71 2 0
0.73 54.8 71 2 0
0.8 43.75 71 2 0
0.78 17.16 71 2 0
0.8 112.86 71 2 0
0.68 72.01 71 2 0
0.57 63.38 71 2 0
0.74 55.79 71 2 0
0.61 32.09 71 2 0
0.71 17.86 71 2 0
0.76 24.59 71 2 0
0.73 22.02 71 2 0
0.72 27.97 71 2 0
0.71 47.8 71 2 0
0.71 36.19 71 2 0
0.75 11.84 71 2 0
0.74 39.47 71 2 0
0.79 44.27 71 2 0
0.65 26.03 71 2 0
0.75 20.41 71 2 0
0.65 32.64 71 2 0
0.67 24.87 71 2 0
0.65 17.27 71 2 0
0.62 25.09 71 2 0
0.72 19.31 71 2 0
0.72 40.92 71 2 0
0.76 18.86 71 2 0
0.9 21.62 71 2 0
0.8 45.9 71 2 0
0.85 29.93 71 2 0
0.59 74.91 71 2 0
0.77 68.81 71 2 0
0.64 60.17 71 2 0
0.75 58.69 71 2 0
0.82 22.71 71 2 0
0.79 55.63 71 2 0
0.79 54.08 71 2 0
0.81 79.69 71 2 0
0.82 38.09 71 2 0
0.78 65.87 71 2 0
0.64 103.5 71 2 0
0.84 13.12 71 2 0
0.77 17.55 71 2 0
0.8 13.61 71 2 0
0.74 53.78 71 2 0
0.91 12.92 71 2 0
0.84 22.52 71 2 0
0.78 24.52 71 2 0
0.75 29.19 71 2 0
0.74 29.61 71 2 0
0.74 42.98 71 2 0
0.79 50.12 71 2 0
0.81 48.96 71 2 0
0.84 62.6 71 2 0
0.81 28.36 71 2 0
0.83 39.53 71 2 0
0.8 51.92 71 2 0
0.86 28.34 71 2 0
0.61 112.26 71 2 0
0.86 17.37 71 2 0
0.87 58.38 71 2 0
0.77 41.82 71 2 0
0.84 53.58 71 2 0
0.87 14.98 71 2 0
0.58 110.79 71 2 0
0.82 134.72 71 2 0
0.77 16.92 71 2 0
0.78 50.39 71 2 0
0.78 142.31 71 2 0
0.89 44.68 71 2 0
0.81 100.95 71 2 0
0.88 32.45 71 2 0
0.78 112.12 71 2 0
0.85 19.71 71 2 0
0.77 124.58 71 2 0
0.89 25.86 71 2 0
0.83 60.77 71 2 0
0.9 40.88 71 2 0
0.79 34.27 71 2 0
0.79 103.64 71 2 0
0.87 57.44 71 2 0
0.88 49.33 71 2 0
0.8 133.81 71 2 0
0.88 100.19 71 2 0
0.82 51.89 71 2 0
0.76 84.11 71 2 0
0.8 95.24 71 2 0
0.77 124.55 71 2 0
0.82 42.39 71 2 0
0.77 68.1 71 2 0
0.86 46.13 71 2 0
0.82 94.29 71 2 0
0.73 47.03 71 2 0
0.82 16.59 71 2 0
0.72 34.73 71 2 0
0.78 11.89 71 2 0
0.7 126.68 71 2 0
0.72 23.63 71 2 0
0.75 37.29 71 2 0
0.68 52.55 71 2 0
0.91 12.17 71 2 0
0.79 64.52 71 2 0
0.82 65.94 71 2 0
0.73 99.09 71 2 0
0.9 98.54 71 2 0
0.91 88.71 71 2 0
0.82 61.15 71 2 0
0.84 44.88 71 2 0
0.86 14.27 71 2 0
0.76 66.2 71 2 0
0.75 67.3 71 2 0
0.71 88.34 71 2 0
0.82 51.41 71 2 0
0.85 18.62 71 2 0
0.84 52.69 71 2 0
0.73 61.92 71 2 0
0.9 32.45 71 2 0
0.92 15.78 71 2 0
0.86 17.04 71 2 0
0.89 42.4 71 2 0
0.81 103.67 71 2 0
0.82 55.42 71 2 0
0.9 52.25 71 2 0
0.79 99.11 71 2 0
0.71 47.24 71 2 0
0.74 21.8 71 2 0
0.7 81.5 71 2 0
0.81 13.56 71 2 0
0.77 19.76 71 2 0
0.78 33.87 71 2 0
0.73 69.86 71 2 0
0.64 11.19 71 2 0
0.63 26.48 71 2 0
0.64 82.7 71 2 0
0.74 25.3 71 2 0
0.74 14.59 71 2 0
0.68 29.34 71 2 0
0.78 15.77 71 2 0
0.69 50.93 71 2 0
0.78 53.98 71 2 0
0.82 23.3 71 2 0
0.79 35.94 71 2 0
0.84 14.89 71 2 0
0.77 22.08 71 2 0
0.87 16.11 71 2 0
0.8 21.15 71 2 0
0.73 33.61 71 2 0
0.78 14.06 71 2 0
0.83 26.77 71 2 0
0.79 13.2 71 2 0
0.9 20.54 71 2 0
0.74 35.23 71 2 0
0.77 37.97 71 2 0
0.8 117.68 71 2 0
0.84 19.68 71 2 0
0.76 28.13 71 2 0
0.78 33.8 71 2 0
0.83 118.59 71 2 0
0.78 107.27 71 2 0
0.71 49.65 71 2 0
0.81 33.68 71 2 0
0.82 47.24 71 2 0
0.88 40.53 71 2 0
0.86 21.25 71 2 0
0.82 53.03 71 2 0
0.86 36.46 71 2 0
0.84 16 71 2 0
0.79 19.68 71 2 0
0.76 17.72 71 2 0
0.82 22.98 71 2 0
0.71 17.58 71 2 0
0.68 105.44 71 2 0
0.77 55.59 71 2 0
0.71 73.04 71 2 0
0.71 20.83 71 2 0
0.82 16.6 71 2 0
0.71 64.82 71 2 0
0.75 30.18 71 2 0
0.66 43.04 71 2 0
0.88 15.01 71 2 0
0.82 62.3 71 2 0
0.79 44.67 71 2 0
0.79 97.62 71 2 0
0.83 26.17 71 2 0
0.87 120.74 71 2 0
0.77 25.65 71 2 0
0.8 108.05 71 2 0
0.85 104.01 71 2 0
0.8 107.31 71 2 0
0.85 50.24 71 2 0
0.76 17.4 71 2 0
0.74 120.35 71 2 0
0.83 14.37 71 2 0
0.75 119.24 71 2 0
0.72 31.79 71 2 0
0.8 29.45 71 2 0
0.74 58.29 71 2 0
0.82 38.96 71 2 0
0.73 60.27 71 2 0
0.74 85.37 71 2 0
0.87 19.88 71 2 0
0.69 16.58 71 2 0
0.62 68.11 71 2 0
0.78 43.55 71 2 0
0.78 54.83 71 2 0
0.69 32.74 71 2 0
0.75 17.88 71 2 0
0.88 17.41 71 2 0
0.74 34.65 71 2 0
0.65 40.77 71 2 0
0.62 52.62 71 2 0
0.81 14.68 71 2 0
0.67 51.66 71 2 0
0.72 42.49 71 2 0
0.63 55.52 71 2 0
0.66 45.09 71 2 0
0.72 22.9 71 2 0
0.74 32.34 71 2 0
0.62 26.97 71 2 0
0.5 65.52 71 2 0
0.67 57.21 71 2 0
0.81 21.66 71 2 0
0.88 13.33 71 2 0
0.59 40.08 71 2 0
0.81 25.04 71 2 0
0.77 52.43 71 2 0
0.88 12.3 71 2 0
0.72 112.28 71 2 0
0.79 45.2 71 2 0
0.74 126.19 71 2 0
0.79 128 71 2 0
0.78 26.23 71 2 0
0.7 90.33 71 2 0
0.69 34.94 71 2 0
0.88 25.91 71 2 0
0.85 127.34 71 2 0
0.73 55.82 71 2 0
0.79 117.61 71 2 0
0.73 99.51 71 2 0
0.8 103.83 71 2 0
0.79 108.22 71 2 0
0.76 123.15 71 2 0
0.69 33.14 71 2 0
0.76 44.07 71 2 0
0.66 16.75 71 2 0
0.78 52.2 71 2 0
0.82 41.65 71 2 0
0.79 31.93 71 2 0
0.77 23.11 71 2 0
0.76 14.7 71 2 0
0.81 27.2 71 2 0
0.7 24.05 71 2 0
0.89 13.11 71 2 0
0.81 27.09 71 2 0
0.77 61.79 71 2 0
0.78 40.73 71 2 0
0.81 19.15 71 2 0
0.83 38.95 71 2 0
0.79 27.11 71 2 0
0.86 22.4 71 2 0
0.76 35.61 71 2 0
0.74 60.73 71 2 0
0.86 43.78 71 2 0
0.73 47.11 71 2 0
0.8 20.56 71 2 0
0.59 61.65 71 2 0
0.76 33.3 71 2 0
0.8 29.56 71 2 0
0.8 32.71 71 2 0
0.7 99.98 71 2 0
0.78 110.03 71 2 0
0.75 73.03 71 2 0
0.74 120.45 71 2 0
0.74 99.64 71 2 0
0.78 125.96 71 2 0
0.75 113.06 71 2 0
0.77 108.75 71 2 0
0.74 115.74 71 2 0
0.76 86.57 71 2 0
0.79 69.95 71 2 0
0.81 14.65 71 2 0
0.74 80.55 71 2 0
0.75 62.36 71 2 0
0.58 25.72 71 2 0
0.45 31.11 71 2 0
0.51 49.45 71 2 0
0.45 17.26 71 2 0
0.46 21.61 71 2 0
0.45 88.12 71 2 0
0.87 16.66 71 2 0
0.78 89.02 71 2 0
0.87 11.14 71 2 0
0.79 17.28 71 2 0
0.77 41.11 71 2 0
0.76 30.92 71 2 0
0.75 64.22 71 2 0
0.79 88.84 71 2 0
0.76 24.22 71 2 0
0.82 99.34 71 2 0
0.83 114.28 71 2 0
0.84 57.55 71 2 0
0.79 28.65 71 2 0
0.8 21.7 71 2 0
0.9 11.94 71 2 0
0.35 61.89 71 2 0
0.73 32.56 71 2 0
0.77 31.7 71 2 0
0.68 37.59 71 2 0
0.92 14.91 71 2 0
0.93 16.89 71 2 0
0.77 13.27 71 2 0
0.9 19.22 71 2 0
0.8 15.13 71 2 0
0.68 27 71 2 0
0.68 24.8 71 2 0
0.69 23.3 71 2 0
0.86 15.62 71 2 0
0.7 33.83 71 2 0
0.83 22.62 71 2 0
0.83 11.46 71 2 0
0.68 25.07 71 2 0
0.61 25.41 71 2 0
0.3 78.15 71 2 0
0.72 15.47 71 2 0
0.65 32.93 71 2 0
0.67 34.51 71 2 0
0.5 87.2 71 2 0
0.52 98.55 71 2 0
0.84 26.31 71 2 0
0.87 93.76 71 2 0
0.92 44.21 71 2 0
0.86 39.59 71 2 0
0.9 15.65 71 2 0
0.93 71.79 71 2 0
0.9 65.65 71 2 0
0.73 110.19 71 2 0
0.9 43.54 71 2 0
0.95 12.76 71 2 0
0.94 15.32 71 2 0
0.93 84.2 71 2 0
0.9 57.23 71 2 0
0.88 19.68 71 2 0
0.74 81.7 71 2 0
0.82 58.4 71 2 0
0.86 12.83 71 2 0
0.86 30.37 71 2 0
0.9 83.61 71 2 0
0.91 29.44 71 2 0
0.74 106.32 71 2 0
0.78 69.13 71 2 0
0.55 24.12 71 2 0
0.59 43.36 71 2 0
0.66 12.29 71 2 0
0.59 41.35 71 2 0
0.6 14.49 71 2 0
0.6 35.67 71 2 0
0.7 54.68 71 2 0
0.74 43.58 71 2 0
0.73 59.95 71 2 0
0.69 121.95 71 2 0
0.9 55.21 71 2 0
0.88 17.62 71 2 0
0.79 68.02 71 2 0
0.76 53.99 71 2 0
0.71 76.6 71 2 0
0.72 69.82 71 2 0
0.59 65.2 71 2 0
0.81 27.63 71 2 0
0.88 22.77 71 2 0
0.54 58.9 71 2 0
0.82 29.8 71 2 0
0.87 14.94 71 2 0
0.78 54.7 71 2 0
0.73 51.3 71 2 0
0.85 15 71 2 0
0.83 28.54 71 2 0
0.83 31.84 71 2 0
0.86 19.37 71 2 0
0.79 42.44 71 2 0
0.82 11.52 71 2 0
0.67 53.79 71 2 0
0.69 9.74 71 2 0
0.6 57.71 71 2 0
0.67 84.88 71 2 0
0.74 15 71 2 0
0.67 19.83 71 2 0
0.68 20.84 71 2 0
0.69 60.12 71 2 0
0.62 54.54 71 2 0
0.66 75.62 71 2 0
0.75 19.82 71 2 0
0.69 17.51 71 2 0
0.75 20.42 71 2 0
0.72 34.65 71 2 0
0.72 25.82 71 2 0
0.58 29.29 71 2 0
0.59 37.68 71 2 0
0.87 13.34 71 2 0
0.57 37.1 71 2 0
0.74 18.29 71 2 0
0.68 25.87 71 2 0
0.86 12.24 71 2 0
0.69 32.23 71 2 0
0.71 21.26 71 2 0
0.72 25.25 71 2 0
0.78 81.14 71 2 0
0.72 145.68 71 2 0
0.81 33.06 71 2 0
0.79 28.44 71 2 0
0.8 63.5 71 2 0
0.71 67.43 71 2 0
0.8 24.8 71 2 0
0.67 27.58 71 2 0
0.85 14.15 71 2 0
0.74 27.07 71 2 0
0.64 45.13 71 2 0
0.88 14.59 71 2 0
0.85 20.87 71 2 0
0.81 14.49 71 2 0
0.67 56.74 71 2 0
0.77 62.22 71 2 0
0.69 69.51 71 2 0
0.63 29.64 71 2 0
0.79 19.12 71 2 0
0.84 11.87 71 2 0
0.87 90.05 71 2 0
0.8 72.96 71 2 0
0.58 36.89 71 2 0
0.6 63.21 71 2 0
0.84 14.76 71 2 0
0.71 52.39 71 2 0
0.78 42.48 71 2 0
0.72 26.33 71 2 0
0.89 15.46 71 2 0
0.78 25.2 71 2 0
0.66 40.82 71 2 0
0.74 22.05 71 2 0
0.69 27.9 71 2 0
0.83 19.2 71 2 0
0.54 83.45 71 2 0
0.65 12.92 71 2 0
0.83 32.22 71 2 0
0.31 33.47 71 2 0
0.67 29.68 71 2 0
0.61 112.35 71 2 0
0.83 14.85 71 2 0
0.47 21.81 71 2 0
0.67 11.36 71 2 0
0.48 25.19 71 2 0
0.64 115.7 71 2 0
0.82 59.33 71 2 0
0.8 137.88 71 2 0
0.67 105.77 71 2 0
0.9 30.9 71 2 0
0.81 14.27 71 2 0
0.74 49.97 71 2 0
0.87 16.9 71 2 0
0.63 90.49 71 2 0
0.81 62.16 71 2 0
0.82 46.05 71 2 0
0.79 41.68 71 2 0
0.84 104.59 71 2 0
0.83 54.12 71 2 0
0.79 61.89 71 2 0
0.88 15.19 71 2 0
0.77 15.65 71 2 0
0.75 69.4 71 2 0
0.75 63.31 71 2 0
0.8 13.4 71 2 0
0.7 18.91 71 2 0
0.76 92.06 71 2 0
0.76 25.54 71 2 0
0.75 71.31 71 2 0
0.74 57.31 71 2 0
0.76 59.67 71 2 0
0.69 28.1 71 2 0
0.85 67.31 71 2 0
0.79 47.18 71 2 0
0.77 63.86 71 2 0
0.74 21.01 71 2 0
0.84 112.03 71 2 0
0.75 40.65 71 2 0
0.79 14.42 71 2 0
0.7 41.83 71 2 0
0.78 115.5 71 2 0
0.77 22.1 71 2 0
0.81 23.66 71 2 0
0.78 33.63 71 2 0
0.69 42.09 71 2 0
0.72 33.57 71 2 0
0.64 53.26 71 2 0
0.65 29.59 71 2 0
0.81 13.72 71 2 0
0.73 17.39 71 2 0
0.8 121.01 71 2 0
0.72 31.95 71 2 0
0.78 81.23 71 2 0
0.79 36.64 71 2 0
0.73 48.18 71 2 0
0.82 59.67 71 2 0
0.84 16.61 71 2 0
0.81 19.42 71 2 0
0.65 52.61 71 2 0
0.81 37.26 71 2 0
0.85 53.99 71 2 0
0.8 21.28 71 2 0
0.79 23.88 71 2 0
0.78 18.38 71 2 0
0.8 101.93 71 2 0
0.79 83.72 71 2 0
0.81 52.74 71 2 0
0.64 56.85 71 2 0
0.63 17 71 2 0
0.8 20.33 71 2 0
0.74 76.07 71 2 0
0.76 12.04 71 2 0
0.81 78.62 71 2 0
0.78 27.34 71 2 0
0.77 83.02 71 2 0
0.78 10.62 71 2 0
0.71 26.5 71 2 0
0.74 14.5 71 2 0
0.76 36.32 71 2 0
0.78 12.09 71 2 0
0.71 68.94 71 2 0
0.8 15.78 71 2 0
0.75 14.57 71 2 0
0.66 111 71 2 0
0.69 132.2 71 2 0
0.67 155.41 71 2 0
0.85 14.44 71 2 0
0.69 63.26 71 2 0
0.85 59.13 71 2 0
0.91 14.86 71 2 0
0.74 29.32 71 2 0
0.73 29.14 71 2 0
0.7 27.31 71 2 0
0.7 21.48 71 2 0
0.84 54.02 71 2 0
0.66 46.18 71 2 0
0.72 68.48 71 2 0
0.67 36.28 71 2 0
0.83 59.91 71 2 0
0.65 111.89 71 2 0
0.85 14.49 71 2 0
0.83 11.72 71 2 0
0.69 18.19 71 2 0
0.72 14.91 71 2 0
0.34 75.09 71 2 0
0.76 83.77 71 2 0
0.89 19.07 71 2 0
0.82 30.74 71 2 0
0.83 21.51 71 2 0
0.8 18.75 71 2 0
0.82 31.33 71 2 0
0.82 41.6 71 2 0
0.78 104.1 71 2 0
0.8 99.36 71 2 0
0.81 29.67 71 2 0
0.84 15.63 71 2 0
0.84 19.4 71 2 0
0.74 38.12 71 2 0
0.79 23.71 71 2 0
0.8 91.66 71 2 0
0.77 128.31 71 2 0
0.76 69.88 71 2 0
0.84 23.28 71 2 0
0.79 87.59 71 2 0
0.72 14.59 71 2 0
0.8 49.35 71 2 0
0.74 93.85 71 2 0
0.75 51.48 71 2 0
0.85 85.2 71 2 0
0.77 36.95 71 2 0
0.81 65.68 71 2 0
0.88 18.88 71 2 0
0.82 85.25 71 2 0
0.72 31.15 71 2 0
0.78 130.38 71 2 0
0.76 27.77 71 2 0
0.71 17.84 71 2 0
0.84 24.45 71 2 0
0.76 12.91 71 2 0
0.68 28.91 71 2 0
0.59 34.34 71 2 0
0.69 15.62 71 2 0
0.7 35.53 71 2 0
0.69 16.05 71 2 0
0.76 19.27 71 2 0
0.68 28.76 71 2 0
0.66 28.92 71 2 0
0.6 19.12 71 2 0
0.69 32.08 71 2 0
0.71 45.51 71 2 0
0.76 39.39 71 2 0
0.75 24.7 71 2 0
0.73 26.88 71 2 0
0.78 40.38 71 2 0
0.81 12.5 71 2 0
0.69 43.57 71 2 0
0.75 17.13 71 2 0
0.75 26.17 71 2 0
0.83 43.46 71 2 0
0.72 23.95 71 2 0
0.68 13.83 71 2 0
0.82 27.89 71 2 0
0.84 15.47 71 2 0
0.75 70.33 71 2 0
0.81 15.83 71 2 0
0.83 51.95 71 2 0
0.8 73.08 71 2 0
0.57 97.71 71 2 0
0.81 42.94 71 2 0
0.79 21 71 2 0
0.58 92.08 71 2 0
0.84 52.98 71 2 0
0.82 38.51 71 2 0
0.79 93.17 71 2 0
0.82 75.29 71 2 0
0.84 54.57 71 2 0
0.68 58.37 71 2 0
0.74 73.1 71 2 0
0.89 21.62 71 2 0
0.76 90.75 71 2 0
0.79 22.55 71 2 0
0.85 65.59 71 2 0
0.83 83.07 71 2 0
0.87 21.55 71 2 0
0.88 70.43 71 2 0
0.76 71.15 71 2 0
0.9 13.87 71 2 0
0.85 24.38 71 2 0
0.74 108.61 71 2 0
0.74 56.82 71 2 0
0.87 47.13 71 2 0
0.55 38.92 71 2 0
0.8 30.13 71 2 0
0.86 61.7 71 2 0
0.87 50.68 71 2 0
0.9 14.15 71 2 0
0.81 51.41 71 2 0
0.76 46.19 71 2 0
0.81 31.71 71 2 0
0.91 16.37 71 2 0
0.9 15.15 71 2 0
0.64 81.11 71 2 0
0.85 26.47 71 2 0
0.79 47.93 71 2 0
0.92 13.91 71 2 0
0.87 39.51 71 2 0
0.8 14.2 71 2 0
0.64 10.45 71 2 0
0.69 45.13 71 2 0
0.64 20.25 71 2 0
0.73 12.43 71 2 0
0.76 81.27 71 2 0
0.7 26.59 71 2 0
0.76 41.02 71 2 0
0.77 30.05 71 2 0
0.72 19.15 71 2 0
0.87 11.67 71 2 0
0.77 35.22 71 2 0
0.83 15.8 71 2 0
0.81 13.78 71 2 0
0.77 65.52 71 2 0
0.75 87.33 71 2 0
0.87 15.27 71 2 0
0.77 65.2 71 2 0
0.8 95.69 71 2 0
0.82 66.02 71 2 0
0.78 152.94 71 2 0
0.82 17.39 71 2 0
0.85 91.37 71 2 0
0.81 90.48 71 2 0
0.81 113.68 71 2 0
0.76 18.13 71 2 0
0.76 114.43 71 2 0
0.81 125.81 71 2 0
0.78 17.83 71 2 0
0.85 116.55 71 2 0
0.82 63.13 71 2 0
0.85 18.75 71 2 0
0.77 103.42 71 2 0
0.81 22.39 71 2 0
0.86 17.15 71 2 0
0.7 81.78 71 2 0
0.8 60.62 71 2 0
0.77 12.06 71 2 0
0.8 75.34 71 2 0
0.81 29.93 71 2 0
0.79 121.05 71 2 0
0.81 120.92 71 2 0
0.78 93.17 71 2 0
0.72 25.93 71 2 0
0.72 99 71 2 0
0.78 34.74 71 2 0
0.72 115.29 71 2 0
0.79 13.25 71 2 0
0.74 28.14 71 2 0
0.73 109.75 71 2 0
0.91 29.6 71 2 0
0.81 20.96 71 2 0
0.74 68.54 71 2 0
0.76 34.39 71 2 0
0.89 13.63 71 2 0
0.78 44.88 71 2 0
0.57 23.01 71 2 0
0.92 14.1 71 2 0
0.82 68.94 71 2 0
0.84 34.19 71 2 0
0.78 24.3 71 2 0
0.76 40.72 71 2 0
0.82 22.94 71 2 0
0.76 29.88 71 2 0
0.88 15.72 71 2 0
0.91 19.6 71 2 0
0.76 33.17 71 2 0
0.64 31.63 71 2 0
0.84 45.86 71 2 0
0.29 46.61 71 2 0
0.79 12.81 71 2 0
0.69 123.41 71 2 0
0.74 34.84 71 2 0
0.63 31.58 71 2 0
0.63 135.26 71 2 0
0.81 22.07 71 2 0
0.64 127.34 71 2 0
0.58 21.31 71 2 0
0.57 13.6 71 2 0
0.55 16.02 71 2 0
0.58 90.56 71 2 0
0.57 32.01 71 2 0
0.68 18.13 71 2 0
0.61 22.9 71 2 0
0.56 14.84 71 2 0
0.56 105.06 71 2 0
0.78 42.18 71 2 0
0.85 17.7 71 2 0
0.82 101.02 71 2 0
0.84 18.3 71 2 0
0.85 55.65 71 2 0
0.78 40.31 71 2 0
0.77 46.93 71 2 0
0.78 58.87 71 2 0
0.8 43.19 71 2 0
0.77 18.09 71 2 0
0.81 21.14 71 2 0
0.76 29.78 71 2 0
0.81 40.14 71 2 0
0.86 19.93 71 2 0
0.85 15.98 71 2 0
0.87 42.88 71 2 0
0.84 31.09 71 2 0
0.85 32.78 71 2 0
0.84 42 71 2 0
0.85 37.37 71 2 0
0.58 65.98 71 2 0
0.86 43.72 71 2 0
0.75 63.81 71 2 0
0.9 19.88 71 2 0
0.68 28.56 71 2 0
0.66 17.88 71 2 0
0.65 26.19 71 2 0
0.65 33.88 71 2 0
0.77 15.14 71 2 0
0.69 18.23 71 2 0
0.67 33.67 71 2 0
0.76 13.01 71 2 0
0.68 101.06 71 2 0
0.82 19.69 71 2 0
0.73 119.53 71 2 0
0.86 109.5 71 2 0
0.8 67.46 71 2 0
0.79 129.19 71 2 0
0.72 86.53 71 2 0
0.79 23.68 71 2 0
0.73 13.74 71 2 0
0.82 99.19 71 2 0
0.78 28.03 71 2 0
0.8 95.07 71 2 0
0.8 20.48 71 2 0
0.74 93.2 71 2 0
0.81 28.69 71 2 0
0.81 34.18 71 2 0
0.85 80.09 71 2 0
0.75 104.06 71 2 0
0.78 17.94 71 2 0
0.8 103.84 71 2 0
0.76 32.83 71 2 0
0.81 97.21 71 2 0
0.77 66.79 71 2 0
0.74 16.21 71 2 0
0.76 81.13 71 2 0
0.84 49.19 71 2 0
0.72 12.58 71 2 0
0.79 35.53 71 2 0
0.79 65.71 71 2 0
0.86 82.22 71 2 0
0.85 31.02 71 2 0
0.76 17.22 71 2 0
0.79 49.37 71 2 0
0.78 41.39 71 2 0
0.79 16.54 71 2 0
0.76 21.8 71 2 0
0.78 73.91 71 2 0
0.81 13.42 71 2 0
0.76 56.3 71 2 0
0.78 29.08 71 2 0
0.76 29.26 71 2 0
0.83 14.16 71 2 0
0.87 14.15 71 2 0
0.83 16.07 71 2 0
0.79 83.34 71 2 0
0.83 127.66 71 2 0
0.76 51.7 71 2 0
0.77 16.21 71 2 0
0.68 43.87 71 2 0
0.66 45.48 71 2 0
0.85 17.63 71 2 0
0.8 30.23 71 2 0
0.78 29.1 71 2 0
0.79 55.85 71 2 0
0.64 46.62 71 2 0
0.74 21.37 71 2 0
0.84 32.58 71 2 0
0.83 37.12 71 2 0
0.79 16.23 71 2 0
0.84 13.02 71 2 0
0.83 68.7 71 2 0
0.8 51.64 71 2 0
0.79 14.7 71 2 0
0.7 86.44 71 2 0
0.74 108.09 71 2 0
0.8 42.33 71 2 0
0.8 84.9 71 2 0
0.68 63.58 71 2 0
0.76 65.23 71 2 0
0.76 24.08 71 2 0
0.82 31.14 71 2 0
0.83 18.4 71 2 0
0.8 57.95 71 2 0
0.85 18.15 71 2 0
0.86 74.2 71 2 0
0.78 38.83 71 2 0
0.88 62.76 71 2 0
0.87 49.25 71 2 0
0.78 66.33 71 2 0
0.86 21.16 71 2 0
0.86 19.68 71 2 0
0.88 85.99 71 2 0
0.86 17.02 71 2 0
0.54 54.43 71 2 0
0.73 75.7 71 2 0
0.85 28.76 71 2 0
0.84 54.56 71 2 0
0.8 25.24 71 2 0
0.76 79.29 71 2 0
0.9 13.45 71 2 0
0.69 20.49 71 2 0
0.87 20.57 71 2 0
0.87 50.03 71 2 0
0.89 14.99 71 2 0
0.8 30.2 71 2 0
0.83 33.74 71 2 0
0.81 72.55 71 2 0
0.83 81.14 71 2 0
0.67 12.43 71 2 0
0.52 67.68 71 2 0
0.51 110.08 71 2 0
0.52 46.81 71 2 0
0.61 18.2 71 2 0
0.64 15.7 71 2 0
0.54 43.61 71 2 0
0.83 16.57 71 2 0
0.59 59.97 71 2 0
0.63 14.28 71 2 0
0.77 11.48 71 2 0
0.67 15.16 71 2 0
0.67 13.6 71 2 0
0.64 27.79 71 2 0
0.58 43.91 71 2 0
0.66 59.04 71 2 0
0.66 16.94 71 2 0
0.59 56.03 71 2 0
0.57 54.54 71 2 0
0.86 110.66 71 2 0
0.76 53.82 71 2 0
0.81 24.54 71 2 0
0.85 118.31 71 2 0
0.81 17.09 71 2 0
0.78 98.72 71 2 0
0.83 26.24 71 2 0
0.78 119.2 71 2 0
0.82 16.73 71 2 0
0.81 21.24 71 2 0
0.79 94.98 71 2 0
0.84 108.93 71 2 0
0.84 34.45 71 2 0
0.78 47.2 71 2 0
0.86 19.9 71 2 0
0.77 28.43 71 2 0
0.74 30.36 71 2 0
0.78 25.34 71 2 0
0.7 93.01 71 2 0
0.82 76.71 71 2 0
0.81 120.06 71 2 0
0.63 113.89 71 2 0
0.82 13.65 71 2 0
0.73 79.79 71 2 0
0.75 23.31 71 2 0
0.73 20.56 71 2 0
0.84 14.26 71 2 0
0.72 32.34 71 2 0
0.85 14.89 71 2 0
0.78 46.13 71 2 0
0.77 77.67 71 2 0
0.87 61.41 71 2 0
0.74 27.63 71 2 0
0.71 23.39 71 2 0
0.76 48.6 71 2 0
0.86 25.59 71 2 0
0.76 17.4 71 2 0
0.78 84.39 71 2 0
0.8 86.44 71 2 0
0.59 67.74 71 2 0
0.86 15.75 71 2 0
0.81 96.29 71 2 0
0.74 12.32 71 2 0
0.75 81.19 71 2 0
0.73 119.62 71 2 0
0.63 14.51 71 2 0
0.74 76.26 71 2 0
0.75 31.62 71 2 0
0.77 102.41 71 2 0
0.55 72.81 71 2 0
0.65 10.81 71 2 0
0.56 14.77 71 2 0
0.6 61.96 71 2 0
0.55 64.95 71 2 0
0.55 89.6 71 2 0
0.63 37.37 71 2 0
0.6 8.92 71 2 0
0.82 24.99 71 2 0
0.83 87.86 71 2 0
0.79 97.46 71 2 0
0.77 46.38 71 2 0
0.87 100.66 71 2 0
0.83 18.15 71 2 0
0.83 104.02 71 2 0
0.79 14.07 71 2 0
0.72 94.26 71 2 0
0.82 96.77 71 2 0
0.78 48.38 71 2 0
0.83 91.69 71 2 0
0.78 41.48 71 2 0
0.65 55.9 71 2 0
0.83 105.3 71 2 0
0.85 94.92 71 2 0
0.79 75.72 71 2 0
0.84 112.58 71 2 0
0.83 112.42 71 2 0
0.9 21.29 71 2 0
0.7 102.58 71 2 0
0.78 118.03 71 2 0
0.74 30.86 71 2 0
0.83 41.39 71 2 0
0.87 135.17 71 2 0
0.9 12.37 71 2 0
0.71 12.22 71 2 0
0.78 16.83 71 2 0
0.89 17.87 71 2 0
0.9 25.71 71 2 0
0.72 29.19 71 2 0
0.78 18.67 71 2 0
0.83 25.48 71 2 0
0.69 95.77 71 2 0
0.68 98.6 71 2 0
0.82 32.17 71 2 0
0.81 21.67 71 2 0
0.71 63.71 71 2 0
0.72 105.97 71 2 0
0.72 32.26 71 2 0
0.74 127.56 71 2 0
0.73 71.88 71 2 0
0.7 91.26 71 2 0
0.71 12.35 71 2 0
0.74 93.47 71 2 0
0.74 29.26 71 2 0
0.82 18.97 71 2 0
0.76 22.61 71 2 0
0.66 57.14 71 2 0
0.83 12.96 71 2 0
0.82 41.41 71 2 0
0.77 37.74 71 2 0
0.79 34.94 71 2 0
0.82 57.67 71 2 0
0.79 54.84 71 2 0
0.8 12.03 71 2 0
0.68 39.1 71 2 0
0.73 48.59 71 2 0
0.81 31.43 71 2 0
0.76 28.49 71 2 0
0.8 57.82 71 2 0
0.82 44.11 71 2 0
0.77 25.57 71 2 0
0.63 36.65 71 2 0
0.64 15.58 71 2 0
0.5 23.17 71 2 0
0.5 27.56 71 2 0
0.51 32.5 71 2 0
0.57 13.52 71 2 0
0.52 16.2 71 2 0
0.5 30.55 71 2 0
0.51 10.39 71 2 0
0.5 38.44 71 2 0
0.71 29.36 71 2 0
0.46 52.32 71 2 0
0.54 26.14 71 2 0
0.52 62.47 71 2 0
0.71 35.62 71 2 0
0.73 35.08 71 2 0
0.79 12.57 71 2 0
0.82 24.48 71 2 0
0.72 49.25 71 2 0
0.74 13.8 71 2 0
0.77 15.46 71 2 0
0.76 14 71 2 0
0.7 39.99 71 2 0
0.72 28.89 71 2 0
0.78 24.87 71 2 0
0.78 12.2 71 2 0
0.93 16.42 71 2 0
0.86 19.44 71 2 0
0.79 116.98 71 2 0
0.82 97.67 71 2 0
0.79 89.11 71 2 0
0.9 14.16 71 2 0
0.74 35.51 71 2 0
0.9 13.87 71 2 0
0.8 88.2 71 2 0
0.79 18.44 71 2 0
0.8 77.17 71 2 0
0.84 51.08 71 2 0
0.81 14.72 71 2 0
0.87 30.51 71 2 0
0.83 27.93 71 2 0
0.9 36.76 71 2 0
0.8 17.06 71 2 0
0.92 15.83 71 2 0
0.87 32.25 71 2 0
0.86 23.88 71 2 0
0.72 35.94 71 2 0
0.58 54.43 71 2 0
0.85 43.4 71 2 0
0.84 21 71 2 0
0.88 16.41 71 2 0
0.72 26.95 71 2 0
0.82 66.3 71 2 0
0.81 15.37 71 2 0
0.87 42.64 71 2 0
0.85 47.89 71 2 0
0.77 57.03 71 2 0
0.78 58.27 71 2 0
0.78 18.76 71 2 0
0.8 11.49 71 2 0
0.77 70.3 71 2 0
0.8 13.44 71 2 0
0.82 31.74 71 2 0
0.74 92.08 71 2 0
0.81 68.64 71 2 0
0.79 83.6 71 2 0
0.79 17.08 71 2 0
0.76 72.78 71 2 0
0.77 60.82 71 2 0
0.71 105.78 71 2 0
0.74 15.42 71 2 0
0.75 88.8 71 2 0
0.71 67.97 71 2 0
0.73 71.34 71 2 0
0.72 54.85 71 2 0
0.72 45.29 71 2 0
0.72 83.86 71 2 0
0.77 85.84 71 2 0
0.72 49.77 71 2 0
0.72 56.48 71 2 0
0.5 31.32 71 2 0
0.71 92.8 71 2 0
0.71 34.92 71 2 0
0.69 12.96 71 2 0
0.71 49.08 71 2 0
0.74 14.81 71 2 0
0.7 25.34 71 2 0
0.58 49.53 71 2 0
0.77 15.66 71 2 0
0.68 37.19 71 2 0
0.68 72.04 71 2 0
0.77 17.09 71 2 0
0.71 16.15 71 2 0
0.69 13.5 71 2 0
0.65 101.39 71 2 0
0.65 60.26 71 2 0
0.67 28.64 71 2 0
0.73 42.07 71 2 0
0.64 21.42 71 2 0
0.69 17 71 2 0
0.63 17.86 71 2 0
0.64 45.65 71 2 0
0.91 14.8 71 2 0
0.82 47.35 71 2 0
0.83 21.65 71 2 0
0.83 31.48 71 2 0
0.77 47.82 71 2 0
0.78 84.22 71 2 0
0.82 19.77 71 2 0
0.8 23.59 71 2 0
0.84 33.4 71 2 0
0.78 55.62 71 2 0
0.86 27.2 71 2 0
0.83 34.38 71 2 0
0.84 63.36 71 2 0
0.79 61.18 71 2 0
0.84 97.9 71 2 0
0.85 19.72 71 2 0
0.76 89.91 71 2 0
0.85 29.39 71 2 0
0.86 12.23 71 2 0
0.81 92.55 71 2 0
0.84 23.04 71 2 0
0.94 14.34 71 2 0
0.78 48.93 71 2 0
0.88 13.54 71 2 0
0.94 16.45 71 2 0
0.78 101.46 71 2 0
0.8 29.88 71 2 0
0.82 33.77 71 2 0
0.77 77.44 71 2 0
0.79 13.82 71 2 0
0.69 62.61 71 2 0
0.84 15.66 71 2 0
0.79 123.58 71 2 0
0.76 24.29 71 2 0
0.85 104.36 71 2 0
0.54 48.19 71 2 0
0.8 38.7 71 2 0
0.78 22.89 71 2 0
0.82 21.52 71 2 0
0.74 19.1 71 2 0
0.78 19.41 71 2 0
0.5 105.51 71 2 0
0.66 57.21 71 2 0
0.85 14 71 2 0
0.92 15.75 71 2 0
0.86 14.38 71 2 0
0.71 25.23 71 2 0
0.78 12.33 71 2 0
0.69 29.56 71 2 0
0.72 109.8 71 2 0
0.79 12.81 71 2 0
0.74 112.72 71 2 0
0.74 126.43 71 2 0
0.73 35 71 2 0
0.73 56.34 71 2 0
0.81 121.27 71 2 0
0.8 41.08 71 2 0
0.78 12.73 71 2 0
0.75 16.88 71 2 0
0.73 42.95 71 2 0
0.85 113.82 71 2 0
0.8 83.42 71 2 0
0.86 18.46 71 2 0
0.88 88.6 71 2 0
0.79 21.46 71 2 0
0.88 18.53 71 2 0
0.86 101.5 71 2 0
0.8 39.47 71 2 0
0.75 25.42 71 2 0
0.9 23.34 71 2 0
0.92 106.92 71 2 0
0.8 57.24 71 2 0
0.83 95.32 71 2 0
0.87 18.27 71 2 0
0.87 40.41 71 2 0
0.83 22.55 71 2 0
0.81 26.95 71 2 0
0.85 64.83 71 2 0
0.86 41.13 71 2 0
0.72 105.41 71 2 0
0.88 33.43 71 2 0
0.82 42.12 71 2 0
0.87 17.23 71 2 0
0.86 17.89 71 2 0
0.89 26.5 71 2 0
0.89 11.56 71 2 0
0.9 11.46 71 2 0
0.66 99.79 71 2 0
0.84 32.42 71 2 0
0.87 21.95 71 2 0
0.56 27.83 74 2 1
0.64 100.64 74 2 1
0.53 38.94 74 2 1
0.61 96.57 74 2 1
0.73 88.86 74 2 1
0.67 29.34 74 2 1
0.68 92.15 74 2 1
0.68 122.52 74 2 1
0.65 46.29 74 2 1
0.46 52.74 74 2 1
0.55 18.2 74 2 1
0.53 34.11 74 2 1
0.53 65.43 74 2 1
0.69 18.56 74 2 1
0.65 34.81 74 2 1
0.66 17.23 74 2 1
0.58 79.29 74 2 1
0.51 101.2 74 2 1
0.53 18.3 74 2 1
0.46 35.89 74 2 1
0.54 77.75 74 2 1
0.52 48.14 74 2 1
0.56 87.37 74 2 1
0.51 11.15 74 2 1
0.6 69.65 74 2 1
0.47 39.05 74 2 1
0.84 22.14 74 2 1
0.59 42.57 74 2 1
0.66 18.35 74 2 1
0.57 17.39 74 2 1
0.57 19.35 74 2 1
0.57 91.43 74 2 1
0.46 28.94 74 2 1
0.48 34.99 74 2 1
0.59 22.05 74 2 1
0.54 68.77 74 2 1
0.75 19.79 74 2 1
0.69 87.64 74 2 1
0.82 31.59 74 2 1
0.56 114.85 74 2 1
0.63 19.34 74 2 1
0.72 62.99 74 2 1
0.86 26.4 74 2 1
0.6 54.24 74 2 1
0.46 17.64 74 2 1
0.53 145.84 74 2 1
0.59 32.8 74 2 1
0.86 18.12 74 2 1
0.67 28.57 74 2 1
0.63 17.76 74 2 1
0.4 63.19 74 2 1
0.42 89.96 74 2 1
0.94 24.05 74 2 1
0.76 41.76 74 2 1
0.79 42.93 74 2 1
0.67 21.14 74 2 1
0.47 57.5 74 2 1
0.69 25.79 74 2 1
0.73 13.56 74 2 1
0.66 46.92 74 2 1
0.47 68 74 2 1
0.64 55.87 74 2 1
0.51 24.08 74 2 1
0.57 20.23 74 2 1
0.46 92.12 74 2 1
0.67 24.76 74 2 1
0.59 48.37 74 2 1
0.78 13.89 74 2 1
0.68 44.06 74 2 1
0.55 53.4 74 2 1
0.77 14.23 74 2 1
0.6 30.79 74 2 1
0.77 24.65 74 2 1
0.7 48.38 74 2 1
0.61 35.77 74 2 1
0.73 60.73 74 2 1
0.78 19.42 74 2 1
0.88 45.75 74 2 1
0.48 53.52 74 2 1
0.52 91.31 74 2 1
0.51 26.49 74 2 1
0.47 108.56 74 2 1
0.71 20.61 74 2 1
0.66 15.58 74 2 1
0.62 80.07 74 2 1
0.65 63.57 74 2 1
0.62 107.91 74 2 1
0.69 15.58 74 2 1
0.7 45.08 74 2 1
0.65 43.89 74 2 1
0.48 85.91 74 2 1
0.68 107.4 74 2 1
0.52 80.82 74 2 1
0.6 15.56 74 2 1
0.57 27.57 74 2 1
0.65 20.11 74 2 1
0.65 47.31 74 2 1
0.64 68.61 74 2 1
0.82 14.14 74 2 1
0.41 44.82 74 2 1
0.77 33.75 74 2 1
0.54 24.72 74 2 1
0.48 24 74 2 1
0.58 27.69 74 2 1
0.55 45.84 74 2 1
0.54 67.44 74 2 1
0.63 54.71 74 2 1
0.63 47.58 74 2 1
0.81 24.61 74 2 1
0.79 23.23 74 2 1
0.81 19.84 74 2 1
0.85 45.75 74 2 1
0.53 54.88 74 2 1
0.63 98.78 74 2 1
0.63 50.47 74 2 1
0.51 65.21 74 2 1
0.61 14.09 74 2 1
0.66 15.93 74 2 1
0.56 129.61 74 2 1
0.55 92.17 74 2 1
0.65 120.77 74 2 1
0.61 125.89 74 2 1
0.48 47.21 74 2 1
0.49 67.92 74 2 1
0.64 100.32 74 2 1
0.79 14.54 74 2 1
0.68 106.74 74 2 1
0.64 41.7 74 2 1
0.46 16.64 74 2 1
0.81 17.73 74 2 1
0.79 26.06 74 2 1
0.52 101.88 74 2 1
0.57 25.74 74 2 1
0.74 66.96 74 2 1
0.6 95.05 74 2 1
0.71 43.89 74 2 1
0.71 13.83 74 2 1
0.75 47.89 74 2 1
0.61 64.86 74 2 1
0.57 43.72 74 2 1
0.76 25.83 74 2 1
0.73 16.9 74 2 1
0.64 16.03 74 2 1
0.58 47.55 74 2 1
0.67 89.09 74 2 1
0.6 13.24 74 2 1
0.64 90.68 74 2 1
0.75 54.46 74 2 1
0.66 69.11 74 2 1
0.68 80.1 74 2 1
0.63 48.83 74 2 1
0.62 38.29 74 2 1
0.7 80.89 74 2 1
0.63 81.48 74 2 1
0.79 55.74 74 2 1
0.73 23.67 74 2 1
0.57 106.4 74 2 1
0.86 15.65 74 2 1
0.79 41.3 74 2 1
0.64 89.7 74 2 1
0.52 53.75 74 2 1
0.48 95.44 74 2 1
0.76 12.45 74 2 1
0.59 105.21 74 2 1
0.9 19.41 74 2 1
0.86 19.62 74 2 1
0.82 28.44 74 2 1
0.7 47.39 74 2 1
0.82 31.65 74 2 1
0.65 58.36 74 2 1
0.81 28.43 74 2 1
0.74 31.01 74 2 1
0.91 13.15 74 2 1
0.54 20.05 74 2 1
0.78 57.73 74 2 1
0.56 26.81 74 2 1
0.48 32.12 74 2 1
0.61 9.75 74 2 1
0.48 30.23 74 2 1
0.59 96.83 74 2 1
0.44 100.39 74 2 1
0.47 109.05 74 2 1
0.48 85.24 74 2 1
0.49 114.56 74 2 1
0.63 13.16 74 2 1
0.47 42.84 74 2 1
0.46 65.98 74 2 1
0.7 14.89 74 2 1
0.57 80.07 74 2 1
0.63 32.23 74 2 1
0.62 59.53 74 2 1
0.54 23.31 74 2 1
0.7 53.8 74 2 1
0.76 39.09 74 2 1
0.75 27.8 74 2 1
0.81 14.54 74 2 1
0.79 20.86 74 2 1
0.36 62.29 74 2 1
0.33 119.25 74 2 1
0.52 19.41 74 2 1
0.62 76.96 74 2 1
0.48 31.79 74 2 1
0.6 47.64 74 2 1
0.37 67.57 74 2 1
0.38 53.48 74 2 1
0.47 15.73 74 2 1
0.4 40.08 74 2 1
0.63 62.82 74 2 1
0.6 62.77 74 2 1
0.69 18.37 74 2 1
0.65 18.14 74 2 1
0.66 24.06 74 2 1
0.63 55.74 74 2 1
0.68 55.56 74 2 1
0.65 38.02 74 2 1
0.56 105.93 74 2 1
0.62 15.94 74 2 1
0.44 74.75 74 2 1
0.55 32.29 74 2 1
0.49 29.89 74 2 1
0.53 16.69 74 2 1
0.73 10.86 74 2 1
0.49 13.45 74 2 1
0.81 19.86 74 2 1
0.79 22.74 74 2 1
0.57 15.58 74 2 1
0.45 49.95 74 2 1
0.46 48.68 74 2 1
0.33 149.52 74 2 1
0.37 18.37 74 2 1
0.43 49.68 74 2 1
0.43 133.14 74 2 1
0.51 21.1 74 2 1
0.6 20.27 74 2 1
0.62 111.9 74 2 1
0.74 36.52 74 2 1
0.59 67.22 74 2 1
0.83 33.55 74 2 1
0.82 63.17 74 2 1
0.86 60.47 74 2 1
0.87 64.77 74 2 1
0.67 40.21 74 2 1
0.69 28.31 74 2 1
0.64 16.23 74 2 1
0.53 43 74 2 1
0.71 94.56 74 2 1
0.66 23.42 74 2 1
0.67 58.28 74 2 1
0.63 21.53 74 2 1
0.65 18.06 74 2 1
0.64 50.62 74 2 1
0.68 23.62 74 2 1
0.62 24.07 74 2 1
0.61 44.62 74 2 1
0.62 26.67 74 2 1
0.43 49.22 74 2 1
0.49 22.95 74 2 1
0.69 48.85 74 2 1
0.43 20.5 74 2 1
0.5 47.67 74 2 1
0.52 28.74 74 2 1
0.58 14.34 74 2 1
0.56 12.69 74 2 1
0.49 33.85 74 2 1
0.49 28.52 74 2 1
0.69 19.29 74 2 1
0.56 18.45 74 2 1
0.48 49.68 74 2 1
0.49 39.21 74 2 1
0.61 99.61 74 2 1
0.66 20 74 2 1
0.57 34.84 74 2 1
0.63 46.03 74 2 1
0.69 13.1 74 2 1
0.71 13.36 74 2 1
0.56 65.28 74 2 1
0.59 85.68 74 2 1
0.59 52.61 74 2 1
0.78 30.76 74 2 1
0.75 21.49 74 2 1
0.7 16.96 74 2 1
0.76 21.57 74 2 1
0.77 32.26 74 2 1
0.4 59.92 74 2 1
0.42 36.49 74 2 1
0.46 66.98 74 2 1
0.47 15.51 74 2 1
0.61 16.55 74 2 1
0.48 26.06 74 2 1
0.45 51.03 74 2 1
0.53 37.77 74 2 1
0.72 12.9 74 2 1
0.62 12.5 74 2 1
0.71 60.59 74 2 1
0.83 47.67 74 2 1
0.72 29.31 74 2 1
0.74 41.85 74 2 1
0.92 17.95 74 2 1
0.46 99.3 74 2 1
0.74 127.78 74 2 1
0.6 124.59 74 2 1
0.58 28.41 74 2 1
0.59 71.45 74 2 1
0.47 35.74 74 2 1
0.62 15.39 74 2 1
0.51 103.61 74 2 1
0.42 103.78 74 2 1
0.76 15.49 74 2 1
0.47 121.79 74 2 1
0.81 22.26 74 2 1
0.76 33.77 74 2 1
0.73 16.4 74 2 1
0.69 16.81 74 2 1
0.59 50.98 74 2 1
0.49 24.39 74 2 1
0.61 21.28 74 2 1
0.45 17.32 74 2 1
0.55 78.05 74 2 1
0.56 31.57 74 2 1
0.64 24.89 74 2 1
0.52 89.31 74 2 1
0.5 115.85 74 2 1
0.62 72.5 74 2 1
0.48 41.74 74 2 1
0.57 24.52 74 2 1
0.47 60.4 74 2 1
0.56 84.59 74 2 1
0.43 32.2 74 2 1
0.42 33.4 74 2 1
0.41 32.69 74 2 1
0.5 75.31 74 2 1
0.62 58.83 74 2 1
0.8 44 74 2 1
0.76 57.19 74 2 1
0.92 15.1 74 2 1
0.89 20.71 74 2 1
0.71 52.16 74 2 1
0.91 63.98 74 2 1
0.67 43.66 74 2 1
0.84 33.39 74 2 1
0.72 31.63 74 2 1
0.53 30.81 74 2 1
0.62 98.78 74 2 1
0.55 83.75 74 2 1
0.68 15.73 74 2 1
0.53 95.24 74 2 1
0.7 13.19 74 2 1
0.49 35.57 74 2 1
0.48 30.11 74 2 1
0.79 17.44 74 2 1
0.77 16.17 74 2 1
0.7 28.87 74 2 1
0.75 27.83 74 2 1
0.5 80.09 74 2 1
0.72 26.42 74 2 1
0.71 17.22 74 2 1
0.61 68.93 74 2 1
0.79 14.56 74 2 1
0.64 43.97 74 2 1
0.59 105.1 74 2 1
0.51 70.26 74 2 1
0.58 123.51 74 2 1
0.59 107.6 74 2 1
0.53 100.57 74 2 1
0.47 96.33 74 2 1
0.72 19.36 74 2 1
0.57 26.46 74 2 1
0.55 29.93 74 2 1
0.51 104.23 74 2 1
0.64 14.05 74 2 1
0.56 42.45 74 2 1
0.64 14.45 74 2 1
0.5 126.16 74 2 1
0.57 14.99 74 2 1
0.49 130.36 74 2 1
0.55 36.11 74 2 1
0.54 57.71 74 2 1
0.6 55.39 74 2 1
0.69 29.47 74 2 1
0.57 96.2 74 2 1
0.52 97.38 74 2 1
0.68 105.32 74 2 1
0.62 18.32 74 2 1
0.5 115.38 74 2 1
0.49 136.99 74 2 1
0.49 93.53 74 2 1
0.71 15 74 2 1
0.54 79.14 74 2 1
0.74 12.17 74 2 1
0.63 21.31 74 2 1
0.49 59.7 74 2 1
0.58 47.25 74 2 1
0.51 60.08 74 2 1
0.54 12.06 74 2 1
0.51 45.02 74 2 1
0.48 26.19 74 2 1
0.66 82.83 74 2 1
0.48 37.46 74 2 1
0.45 47.97 74 2 1
0.59 20.2 74 2 1
0.67 26.42 74 2 1
0.84 33.16 74 2 1
0.69 19.37 74 2 1
0.59 21.07 74 2 1
0.94 17.39 74 2 1
0.53 37.05 74 2 1
0.74 16.33 74 2 1
0.67 62.42 74 2 1
0.78 65.2 74 2 1
0.66 50.47 74 2 1
0.71 71.89 74 2 1
0.68 46.95 74 2 1
0.8 52.26 74 2 1
0.51 78.65 74 2 1
0.71 44.45 74 2 1
0.59 32.64 74 2 1
0.68 15.91 74 2 1
0.68 54.03 74 2 1
0.5 60.87 74 2 1
0.7 39.91 74 2 1
0.68 54.92 74 2 1
0.61 60.85 74 2 1
0.47 59.69 74 2 1
0.8 21.24 74 2 1
0.44 44.05 74 2 1
0.53 45 74 2 1
0.5 66.56 74 2 1
0.59 14.48 74 2 1
0.79 50.96 74 2 1
0.52 58.37 74 2 1
0.6 45.14 74 2 1
0.78 16.07 74 2 1
0.59 82.92 74 2 1
0.79 25.14 74 2 1
0.66 35.16 74 2 1
0.61 74.34 74 2 1
0.52 94.12 74 2 1
0.93 13.68 74 2 1
0.57 30.05 74 2 1
0.58 42.13 74 2 1
0.78 15.06 74 2 1
0.57 46.09 74 2 1
0.78 20.54 74 2 1
0.69 84.14 74 2 1
0.8 17.39 74 2 1
0.87 47.42 74 2 1
0.82 15.04 74 2 1
0.64 65.6 74 2 1
0.92 38.11 74 2 1
0.7 87.08 74 2 1
0.52 13.82 74 2 1
0.58 16.09 74 2 1
0.57 32.37 74 2 1
0.57 66.87 74 2 1
0.76 14.14 74 2 1
0.57 33 74 2 1
0.57 82.29 74 2 1
0.49 21.24 74 2 1
0.5 46.26 74 2 1
0.47 62.42 74 2 1
0.48 97.34 74 2 1
0.46 55.58 74 2 1
0.59 142.73 74 2 1
0.5 45.67 74 2 1
0.41 67.9 74 2 1
0.67 29.75 74 2 1
0.51 48.15 74 2 1
0.58 133.99 74 2 1
0.53 42.83 74 2 1
0.53 69.39 74 2 1
0.73 19.43 74 2 1
0.75 18.08 74 2 1
0.6 18.33 74 2 1
0.78 48.33 74 2 1
0.77 20.18 74 2 1
0.91 31.75 74 2 1
0.75 29.75 74 2 1
0.59 32.92 74 2 1
0.59 28.03 74 2 1
0.52 40.79 74 2 1
0.51 91.75 74 2 1
0.52 15.73 74 2 1
0.75 35.14 74 2 1
0.83 10.99 74 2 1
0.66 28.01 74 2 1
0.71 17.48 74 2 1
0.62 32.05 74 2 1
0.73 57.32 74 2 1
0.52 14.28 74 2 1
0.58 83.8 74 2 1
0.65 13.53 74 2 1
0.65 20.2 74 2 1
0.47 61.74 74 2 1
0.7 14.86 74 2 1
0.6 112.33 74 2 1
0.77 13.98 74 2 1
0.65 14.55 74 2 1
0.67 34.61 74 2 1
0.57 114.02 74 2 1
0.5 112.41 74 2 1
0.65 38.06 74 2 1
0.78 30.53 74 2 1
0.73 27.61 74 2 1
0.87 21.26 74 2 1
0.66 78.41 74 2 1
0.77 41.54 74 2 1
0.68 42.81 74 2 1
0.81 30.43 74 2 1
0.7 33.47 74 2 1
0.62 25.23 74 2 1
0.61 21.03 74 2 1
0.61 72.55 74 2 1
0.75 17.57 74 2 1
0.62 32.94 74 2 1
0.76 41.31 74 2 1
0.86 17 74 2 1
0.55 94.53 74 2 1
0.92 13.18 74 2 1
0.87 19.07 74 2 1
0.48 119.52 74 2 1
0.72 61.35 74 2 1
0.79 18.43 74 2 1
0.59 132.37 74 2 1
0.64 33.92 74 2 1
0.55 27.53 74 2 1
0.66 26.64 74 2 1
0.62 46.06 74 2 1
0.64 35.47 74 2 1
0.52 17.83 74 2 1
0.51 95.59 74 2 1
0.56 24.51 74 2 1
0.5 106.46 74 2 1
0.46 106.85 74 2 1
0.62 17.13 74 2 1
0.56 56.11 74 2 1
0.58 72.55 74 2 1
0.66 20.04 74 2 1
0.54 96.94 74 2 1
0.69 15.18 74 2 1
0.83 31.21 74 2 1
0.8 18.27 74 2 1
0.8 54.25 74 2 1
0.9 20.41 74 2 1
0.71 35.14 74 2 1
0.84 72.4 74 2 1
0.82 17.07 74 2 1
0.65 87.06 74 2 1
0.49 48.81 74 2 1
0.61 17.99 74 2 1
0.66 20.31 74 2 1
0.71 33.63 74 2 1
0.71 68.69 74 2 1
0.53 105.26 74 2 1
0.48 46.24 74 2 1
0.45 110.13 74 2 1
0.49 48.29 74 2 1
0.48 52.49 74 2 1
0.56 60.45 74 2 1
0.48 64.39 74 2 1
0.48 35.48 74 2 1
0.46 26.27 74 2 1
0.47 18.71 74 2 1
0.43 57.74 74 2 1
0.4 48.13 74 2 1
0.67 19.47 74 2 1
0.56 9.71 74 2 1
0.76 50.14 74 2 1
0.55 13.67 74 2 1
0.58 13.64 74 2 1
0.6 8.69 74 2 1
0.56 53.87 74 2 1
0.56 62.15 74 2 1
0.49 72.98 74 2 1
0.56 76.34 74 2 1
0.53 91.04 74 2 1
0.69 9.31 74 2 1
0.54 33.15 74 2 1
0.73 13.78 74 2 1
0.65 102.68 74 2 1
0.74 18.5 74 2 1
0.73 37.34 74 2 1
0.66 82.06 74 2 1
0.84 20.55 74 2 1
0.78 26.28 74 2 1
0.74 16.3 74 2 1
0.73 27.18 74 2 1
0.65 80.83 74 2 1
0.79 12.25 74 2 1
0.74 31.79 74 2 1
0.6 80.86 74 2 1
0.87 13.92 74 2 1
0.75 42.56 74 2 1
0.92 16.49 74 2 1
0.89 14.78 74 2 1
0.93 53.15 74 2 1
0.85 65.14 74 2 1
0.61 43.16 74 2 1
0.67 11.27 74 2 1
0.61 31.17 74 2 1
0.55 42.24 74 2 1
0.57 56.4 74 2 1
0.45 29.45 74 2 1
0.77 17.47 74 2 1
0.55 72.63 74 2 1
0.63 33.22 74 2 1
0.45 103.27 74 2 1
0.71 19.63 74 2 1
0.76 24.86 74 2 1
0.63 78.4 74 2 1
0.59 132.96 74 2 1
0.64 19.29 74 2 1
0.75 13.08 74 2 1
0.62 102.64 74 2 1
0.59 13.2 74 2 1
0.6 45.65 74 2 1
0.62 48.53 74 2 1
0.6 15.52 74 2 1
0.65 34.4 74 2 1
0.59 33.27 74 2 1
0.66 15.83 74 2 1
0.66 33.19 74 2 1
0.59 24.82 74 2 1
0.72 16.24 74 2 1
0.58 11.71 74 2 1
0.5 57.06 74 2 1
0.51 29.89 74 2 1
0.5 25.39 74 2 1
0.51 31.7 74 2 1
0.52 39.74 74 2 1
0.47 67.57 74 2 1
0.65 33.43 74 2 1
0.47 33.95 74 2 1
0.59 34.68 74 2 1
0.41 18.2 74 2 1
0.55 44.58 74 2 1
0.5 23.75 74 2 1
0.47 146.35 74 2 1
0.58 25.89 74 2 1
0.42 28.83 74 2 1
0.44 82.5 74 2 1
0.61 19.76 74 2 1
0.5 73.07 74 2 1
0.67 16.17 74 2 1
0.56 25.73 74 2 1
0.57 38.95 74 2 1
0.57 46.59 74 2 1
0.52 96.16 74 2 1
0.72 25.21 74 2 1
0.52 47.41 74 2 1
0.53 28.5 74 2 1
0.51 100.92 74 2 1
0.51 29.35 74 2 1
0.47 13.64 74 2 1
0.46 39.53 74 2 1
0.47 105.19 74 2 1
0.65 12.4 74 2 1
0.63 13.77 74 2 1
0.53 111.7 74 2 1
0.72 18.35 74 2 1
0.8 55.32 74 2 1
0.74 17.35 74 2 1
0.67 12.71 74 2 1
0.62 78.47 74 2 1
0.58 26.61 74 2 1
0.69 65.68 74 2 1
0.8 48.16 74 2 1
0.86 49.19 74 2 1
0.79 40.99 74 2 1
0.65 60.39 74 2 1
0.8 31.47 74 2 1
0.83 37.71 74 2 1
0.83 34.2 74 2 1
0.85 16.45 74 2 1
0.48 76.14 74 2 1
0.66 60.45 74 2 1
0.72 48.37 74 2 1
0.77 63.43 74 2 1
0.55 99.56 74 2 1
0.73 15.8 74 2 1
0.57 45.44 74 2 1
0.57 70.91 74 2 1
0.56 57.47 74 2 1
0.66 79.61 74 2 1
0.57 14.07 74 2 1
0.65 13.21 74 2 1
0.52 23.98 74 2 1
0.47 20.12 74 2 1
0.56 17.65 74 2 1
0.49 23.96 74 2 1
0.57 14.01 74 2 1
0.5 24.63 74 2 1
0.68 24.41 74 2 1
0.63 52.8 74 2 1
0.69 42.88 74 2 1
0.7 15.21 74 2 1
0.69 14.05 74 2 1
0.76 20.14 74 2 1
0.56 24 74 2 1
0.62 35.22 74 2 1
0.5 55.13 74 2 1
0.62 97.9 74 2 1
0.59 66.61 74 2 1
0.53 38.78 74 2 1
0.54 38.85 74 2 1
0.59 108.07 74 2 1
0.67 59.61 74 2 1
0.64 105.69 74 2 1
0.69 94.3 74 2 1
0.85 17.11 74 2 1
0.49 84.14 74 2 1
0.64 26.17 74 2 1
0.7 75.94 74 2 1
0.68 19.81 74 2 1
0.54 80.54 74 2 1
0.59 87.42 74 2 1
0.65 33.73 74 2 1
0.57 42.66 74 2 1
0.49 20.8 74 2 1
0.49 87.48 74 2 1
0.61 92.31 74 2 1
0.71 31.71 74 2 1
0.5 17.71 74 2 1
0.61 19.03 74 2 1
0.5 47.56 74 2 1
0.65 16.82 74 2 1
0.41 52.53 74 2 1
0.78 15.29 74 2 1
0.66 18.21 74 2 1
0.73 14.92 74 2 1
0.55 94.27 74 2 1
0.63 37.41 74 2 1
0.69 17.86 74 2 1
0.68 27.87 74 2 1
0.5 37.09 74 2 1
0.79 15.84 74 2 1
0.65 15.87 74 2 1
0.73 79.77 74 2 1
0.76 23.45 74 2 1
0.71 31.05 74 2 1
0.74 18.57 74 2 1
0.54 70.96 74 2 1
0.75 87.79 74 2 1
0.72 73.16 74 2 1
0.49 81.6 74 2 1
0.5 16.79 74 2 1
0.47 64.22 74 2 1
0.46 102.3 74 2 1
0.53 85.73 74 2 1
0.62 11.03 74 2 1
0.7 13.58 74 2 1
0.47 22.96 74 2 1
0.48 76.55 74 2 1
0.47 111.88 74 2 1
0.54 82.1 74 2 1
0.75 121.54 74 2 1
0.61 71.45 74 2 1
0.85 12.35 74 2 1
0.65 15.36 74 2 1
0.67 121.41 74 2 1
0.55 15.86 74 2 1
0.58 20.16 74 2 1
0.59 36.3 74 2 1
0.71 28.66 74 2 1
0.82 83.98 74 2 1
0.79 72.83 74 2 1
0.85 15.06 74 2 1
0.69 58.65 74 2 1
0.7 87.97 74 2 1
0.82 61.89 74 2 1
0.72 26.98 74 2 1
0.65 81.5 74 2 1
0.58 82.45 74 2 1
0.59 52.61 74 2 1
0.61 38 74 2 1
0.5 47.18 74 2 1
0.66 31.44 74 2 1
0.69 24.55 74 2 1
0.61 61.47 74 2 1
0.52 26.37 74 2 1
0.61 41.63 74 2 1
0.54 53.59 74 2 1
0.74 45.11 74 2 1
0.72 14.83 74 2 1
0.66 38.01 74 2 1
0.84 24.53 74 2 1
0.64 52.24 74 2 1
0.62 32.86 74 2 1
0.48 51.68 74 2 1
0.53 30.18 74 2 1
0.51 32.05 74 2 1
0.67 18.83 74 2 1
0.61 18.84 74 2 1
0.51 10.87 74 2 1
0.5 25.72 74 2 1
0.47 18.25 74 2 1
0.59 104.34 74 2 1
0.5 41.65 74 2 1
0.65 14.74 74 2 1
0.49 65.56 74 2 1
0.55 65.39 74 2 1
0.58 126.91 74 2 1
0.54 41.62 74 2 1
0.55 82.31 74 2 1
0.71 19.97 74 2 1
0.74 19.14 74 2 1
0.7 75.5 74 2 1
0.67 28.79 74 2 1
0.65 90.46 74 2 1
0.62 86.9 74 2 1
0.64 100.42 74 2 1
0.68 69.76 74 2 1
0.67 81.13 74 2 1
0.63 74.32 74 2 1
0.62 12.65 74 2 1
0.6 55.75 74 2 1
0.58 74.02 74 2 1
0.47 64.31 74 2 1
0.61 52.03 74 2 1
0.5 68.2 74 2 1
0.57 89.86 74 2 1
0.57 99.43 74 2 1
0.39 37.29 74 2 1
0.61 47.4 74 2 1
0.56 109.35 74 2 1
0.68 14.14 74 2 1
0.54 93.06 74 2 1
0.51 39.37 74 2 1
0.64 74.12 74 2 1
0.5 63.69 74 2 1
0.54 42.85 74 2 1
0.54 83.16 74 2 1
0.58 90.09 74 2 1
0.53 54.21 74 2 1
0.67 19.54 74 2 1
0.61 42.48 74 2 1
0.52 32.13 74 2 1
0.52 46.12 74 2 1
0.7 88.59 74 2 1
0.6 82.2 74 2 1
0.35 85.33 74 2 1
0.61 43.71 74 2 1
0.59 75.08 74 2 1
0.54 74.67 74 2 1
0.49 41.37 74 2 1
0.61 76.53 74 2 1
0.54 38.84 74 2 1
0.61 41.93 74 2 1
0.7 20.12 74 2 1
0.69 38.67 74 2 1
0.67 38.03 74 2 1
0.65 75.48 74 2 1
0.69 93.47 74 2 1
0.65 76.49 74 2 1
0.69 89.81 74 2 1
0.74 42.56 74 2 1
0.76 63.44 74 2 1
0.54 20.43 74 2 1
0.73 15.66 74 2 1
0.73 56.17 74 2 1
0.73 92.59 74 2 1
0.58 17.56 74 2 1
0.6 13.76 74 2 1
0.54 43.02 74 2 1
0.55 18.37 74 2 1
0.57 104.03 74 2 1
0.53 53.46 74 2 1
0.58 15.33 74 2 1
0.54 70.57 74 2 1
0.65 30.72 74 2 1
0.46 90.91 74 2 1
0.59 104.43 74 2 1
0.58 51.48 74 2 1
0.58 16.12 74 2 1
0.55 14.69 74 2 1
0.49 103.11 74 2 1
0.62 34.8 74 2 1
0.54 24.5 74 2 1
0.51 97.6 74 2 1
0.79 41.23 74 2 1
0.75 48.15 74 2 1
0.53 48.86 74 2 1
0.82 21.9 74 2 1
0.84 14.36 74 2 1
0.65 50.18 74 2 1
0.62 37.02 74 2 1
0.5 58.27 74 2 1
0.48 114.29 74 2 1
0.59 23.56 74 2 1
0.52 92.82 74 2 1
0.5 127.47 74 2 1
0.61 27.02 74 2 1
0.58 16.34 74 2 1
0.57 130.78 74 2 1
0.73 14.54 74 2 1
0.62 118.64 74 2 1
0.74 36.94 74 2 1
0.64 19.31 74 2 1
0.67 18.72 74 2 1
0.5 44.07 74 2 1
0.7 12.97 74 2 1
0.53 49.95 74 2 1
0.65 43.16 74 2 1
0.82 29.35 74 2 1
0.56 21.35 74 2 1
0.8 27.85 74 2 1
0.78 22.99 74 2 1
0.75 49.82 74 2 1
0.62 119.78 74 2 1
0.8 31.53 74 2 1
0.81 23.08 74 2 1
0.74 55.34 74 2 1
0.7 21.7 74 2 1
0.64 14.29 74 2 1
0.44 27.15 74 2 1
0.52 62.4 74 2 1
0.62 87.41 74 2 1
0.42 99.29 74 2 1
0.43 81.89 74 2 1
0.6 26.4 74 2 1
0.64 48.69 74 2 1
0.62 21.37 74 2 1
0.7 26.44 74 2 1
0.78 18.45 74 2 1
0.67 69.85 74 2 1
0.64 34.27 74 2 1
0.76 17.19 74 2 1
0.48 44.19 74 2 1
0.65 17.83 74 2 1
0.64 43.29 74 2 1
0.35 15.04 74 2 1
0.64 19.26 74 2 1
0.79 33.63 74 2 1
0.48 110.87 74 2 1
0.66 21.31 74 2 1
0.7 35.19 74 2 1
0.66 16.23 74 2 1
0.61 16.65 74 2 1
0.71 14.82 74 2 1
0.69 60.69 74 2 1
0.85 17.05 74 2 1
0.71 30.45 74 2 1
0.66 60.87 74 2 1
0.65 29.86 74 2 1
0.58 15.81 74 2 1
0.78 15.65 74 2 1
0.5 60.55 74 2 1
0.54 56.11 74 2 1
0.61 107.83 74 2 1
0.57 14.91 74 2 1
0.6 17.08 74 2 1
0.64 35.3 74 2 1
0.58 28.15 74 2 1
0.6 39.26 74 2 1
0.74 19.01 74 2 1
0.62 56.94 74 2 1
0.53 50.58 74 2 1
0.63 32.06 74 2 1
0.53 52.02 74 2 1
0.54 74.78 74 2 1
0.6 44.85 74 2 1
0.59 18.3 74 2 1
0.56 65.45 74 2 1
0.57 104.15 74 2 1
0.54 19.65 74 2 1
0.81 48.61 74 2 1
0.54 33.65 74 2 1
0.8 21.11 74 2 1
0.79 17.13 74 2 1
0.73 59.52 74 2 1
0.89 15.75 74 2 1
0.6 16.54 74 2 1
0.59 34.49 74 2 1
0.6 69.98 74 2 1
0.62 46.07 74 2 1
0.62 26.8 74 2 1
0.62 14.69 74 2 1
0.67 14.81 74 2 1
0.54 56.76 74 2 1
0.63 18.07 74 2 1
0.6 29.83 74 2 1
0.48 46.28 74 2 1
0.72 63.14 74 2 1
0.5 69.12 74 2 1
0.66 67.72 74 2 1
0.72 16.28 74 2 1
0.72 14.51 74 2 1
0.9 17.27 74 2 1
0.78 26.89 74 2 1
0.71 33.17 74 2 1
0.71 33.08 74 2 1
0.93 32.3 74 2 1
0.9 15.75 74 2 1
0.74 34.44 74 2 1
0.78 46.56 74 2 1
0.86 49.85 74 2 1
0.74 23.82 74 2 1
0.91 25.88 74 2 1
0.82 32.67 74 2 1
0.72 62.34 74 2 1
0.85 13.47 74 2 1
0.67 67.03 74 2 1
0.77 34.53 74 2 1
0.61 13.76 74 2 1
0.65 66.04 74 2 1
0.65 63.17 74 2 1
0.6 71.26 74 2 1
0.6 87.01 74 2 1
0.59 29.36 74 2 1
0.7 79.84 74 2 1
0.51 14 74 2 1
0.49 38.81 74 2 1
0.52 67.93 74 2 1
0.58 13.63 74 2 1
0.48 54.19 74 2 1
0.49 56.95 74 2 1
0.68 11.68 74 2 1
0.54 128.84 74 2 1
0.55 94.46 74 2 1
0.56 99.46 74 2 1
0.56 66.57 74 2 1
0.58 89.56 74 2 1
0.59 14.27 74 2 1
0.82 8.65 74 2 1
0.6 37.91 74 2 1
0.64 54.6 74 2 1
0.68 29.82 74 2 1
0.58 26.51 74 2 1
0.64 19.51 74 2 1
0.77 18.04 74 2 1
0.63 28.32 74 2 1
0.61 19.07 74 2 1
0.82 14.69 74 2 1
0.56 59.43 74 2 1
0.62 82.78 74 2 1
0.69 68.66 74 2 1
0.55 18.22 74 2 1
0.6 47.68 74 2 1
0.55 26.75 74 2 1
0.52 14.52 74 2 1
0.54 50.45 74 2 1
0.55 76.19 74 2 1
0.68 14.27 74 2 1
0.5 31.69 74 2 1
0.72 17.35 74 2 1
0.5 44.69 74 2 1
0.51 15.11 74 2 1
0.5 46.12 74 2 1
0.62 19.96 74 2 1
0.49 14.47 74 2 1
0.59 36.02 74 2 1
0.76 18.98 74 2 1
0.63 61.15 74 2 1
0.73 28.64 74 2 1
0.64 77.47 74 2 1
0.48 111.27 74 2 1
0.72 32.59 74 2 1
0.64 20.53 74 2 1
0.8 10.99 74 2 1
0.5 96.81 74 2 1
0.54 12.1 74 2 1
0.41 42.61 74 2 1
0.43 13.44 74 2 1
0.44 22.06 74 2 1
0.53 108.54 74 2 1
0.55 101.5 74 2 1
0.55 28.5 74 2 1
0.73 108.23 74 2 1
0.69 17.37 74 2 1
0.58 62.51 74 2 1
0.65 78.32 74 2 1
0.62 21.43 74 2 1
0.63 83.34 74 2 1
0.66 13.61 74 2 1
0.61 30.21 74 2 1
0.57 37.57 74 2 1
0.63 81.84 74 2 1
0.57 87.16 74 2 1
0.69 16.92 74 2 1
0.67 36.47 74 2 1
0.62 132.52 74 2 1
0.74 14.97 74 2 1
0.47 98.4 74 2 1
0.53 50.2 74 2 1
0.59 15.19 74 2 1
0.46 41.28 74 2 1
0.44 106.2 74 2 1
0.48 16.88 74 2 1
0.5 42.7 74 2 1
0.45 103.58 74 2 1
0.48 92.4 74 2 1
0.5 85.92 74 2 1
0.49 25.46 74 2 1
0.48 15.61 74 2 1
0.5 18.25 74 2 1
0.49 89.43 74 2 1
0.41 17.95 74 2 1
0.53 17.1 74 2 1
0.5 14.23 74 2 1
0.54 16.69 74 2 1
0.5 87.54 74 2 1
0.57 19.16 74 2 1
0.5 77.98 74 2 1
0.56 12.43 74 2 1
0.77 35.34 74 2 1
0.57 44.74 74 2 1
0.58 80.15 74 2 1
0.53 22.45 74 2 1
0.56 41.66 74 2 1
0.78 24.73 74 2 1
0.48 18.34 74 2 1
0.53 13.42 74 2 1
0.47 55.13 74 2 1
0.45 31.97 74 2 1
0.45 36.21 74 2 1
0.72 13.52 74 2 1
0.49 105.75 74 2 1
0.57 52.72 74 2 1
0.47 70.3 74 2 1
0.59 24.56 74 2 1
0.59 51.2 74 2 1
0.69 90.3 74 2 1
0.91 16.58 74 2 1
0.58 58.22 74 2 1
0.76 31.98 74 2 1
0.83 18.01 74 2 1
0.88 14.98 74 2 1
0.84 22.24 74 2 1
0.66 25.6 74 2 1
0.67 83.61 74 2 1
0.84 30.66 74 2 1
0.72 44.22 74 2 1
0.69 15.69 74 2 1
0.5 36.83 74 2 1
0.48 40.33 74 2 1
0.77 16.52 74 2 1
0.46 29.42 74 2 1
0.76 115.73 74 2 1
0.65 16.66 74 2 1
0.83 111.41 74 2 1
0.56 91.92 74 2 1
0.76 102.34 74 2 1
0.65 44.87 74 2 1
0.6 21.41 74 2 1
0.55 60.68 74 2 1
0.65 15.48 74 2 1
0.52 61.98 74 2 1
0.66 21.06 74 2 1
0.6 16.18 74 2 1
0.59 54.18 74 2 1
0.7 29.23 74 2 1
0.61 17.92 74 2 1
0.33 46.54 74 2 1
0.58 20.16 74 2 1
0.54 83.31 74 2 1
0.58 60.27 74 2 1
0.59 67.51 74 2 1
0.58 18.46 74 2 1
0.5 69.43 74 2 1
0.51 23.39 74 2 1
0.56 91.13 74 2 1
0.56 13.62 74 2 1
0.58 84.55 74 2 1
0.49 71.78 74 2 1
0.5 41.47 74 2 1
0.53 91.17 74 2 1
0.52 83.99 74 2 1
0.5 29.26 74 2 1
0.56 36.99 74 2 1
0.65 101.21 74 2 1
0.84 73.79 74 2 1
0.77 52.55 74 2 1
0.87 26.65 74 2 1
0.64 66.25 74 2 1
0.84 38.52 74 2 1
0.81 18.88 74 2 1
0.87 48.45 74 2 1
0.81 24.02 74 2 1
0.91 16.56 74 2 1
0.8 57.21 74 2 1
0.64 105.31 74 2 1
0.84 46.92 74 2 1
0.84 31.29 74 2 1
0.56 124.97 74 2 1
0.53 112.63 74 2 1
0.77 82.33 74 2 1
0.54 59.74 74 2 1
0.62 14.06 74 2 1
0.56 23.89 74 2 1
0.54 58.43 74 2 1
0.54 20.46 74 2 1
0.63 24.93 74 2 1
0.56 99.42 74 2 1
0.88 15.95 74 2 1
0.75 26.67 74 2 1
0.82 49.15 74 2 1
0.84 12.5 74 2 1
0.7 12.98 74 2 1
0.76 20.32 74 2 1
0.67 37.22 74 2 1
0.47 116.35 74 2 1
0.75 24.63 74 2 1
0.66 49.23 74 2 1
0.68 19.16 74 2 1
0.6 32.68 74 2 1
0.7 29.03 74 2 1
0.51 108.27 74 2 1
0.52 27.37 74 2 1
0.73 43.63 74 2 1
0.66 85.59 74 2 1
0.65 71.04 74 2 1
0.48 54.48 74 2 1
0.52 93.07 74 2 1
0.62 43.48 74 2 1
0.73 11.11 74 2 1
0.69 71.28 74 2 1
0.64 15.6 74 2 1
0.67 39.14 74 2 1
0.61 76.64 74 2 1
0.69 37.4 74 2 1
0.63 20.15 74 2 1
0.47 63.21 74 2 1
0.54 27.28 74 2 1
0.66 24.96 74 2 1
0.48 96.16 74 2 1
0.73 19.29 74 2 1
0.67 20.98 74 2 1
0.49 43.13 74 2 1
0.42 49.66 74 2 1
0.74 17.73 74 2 1
0.5 49.56 74 2 1
0.66 30.55 74 2 1
0.77 36.14 74 2 1
0.65 29.54 74 2 1
0.7 31.6 74 2 1
0.6 20.07 74 2 1
0.63 20.48 74 2 1
0.57 37.97 74 2 1
0.57 45.43 74 2 1
0.65 46.36 74 2 1
0.7 20.18 74 2 1
0.52 72.13 74 2 1
0.7 15.07 74 2 1
0.58 18.09 74 2 1
0.6 57.94 74 2 1
0.68 34.49 74 2 1
0.64 50.61 74 2 1
0.64 70 74 2 1
0.52 60.63 74 2 1
0.7 18.6 74 2 1
0.77 16.36 74 2 1
0.65 82.75 74 2 1
0.76 14.07 74 2 1
0.66 55.17 74 2 1
0.63 46.42 74 2 1
0.65 110.13 74 2 1
0.65 117.81 74 2 1
0.6 25.98 74 2 1
0.6 76.44 74 2 1
0.58 71.06 74 2 1
0.66 50.68 74 2 1
0.71 55.91 74 2 1
0.5 17.97 74 2 1
0.63 13.8 74 2 1
0.41 105.9 74 2 1
0.45 138.31 74 2 1
0.73 16.76 74 2 1
0.63 13.62 74 2 1
0.47 89 74 2 1
0.62 18.97 74 2 1
0.6 72.22 74 2 1
0.63 96.87 74 2 1
0.6 111.35 74 2 1
0.55 71.93 74 2 1
0.6 79.57 74 2 1
0.59 63.61 74 2 1
0.73 63.91 74 2 1
0.88 20.44 74 2 1
0.84 72.09 74 2 1
0.81 31.19 74 2 1
0.91 65.64 74 2 1
0.8 28.43 74 2 1
0.81 74.16 74 2 1
0.94 16.33 74 2 1
0.91 20.18 74 2 1
0.8 25.03 74 2 1
0.78 17.24 74 2 1
0.91 62.11 74 2 1
0.78 27.69 74 2 1
0.8 46.39 74 2 1
0.61 78.07 74 2 1
0.77 30.01 74 2 1
0.81 50.33 74 2 1
0.76 35.65 74 2 1
0.86 57.73 74 2 1
0.82 60 74 2 1
0.76 17.51 74 2 1
0.65 93.64 74 2 1
0.51 76.79 74 2 1
0.51 19.37 74 2 1
0.83 15.08 74 2 1
0.6 80.96 74 2 1
0.78 19.81 74 2 1
0.69 96.81 74 2 1
0.66 76.99 74 2 1
0.78 17.48 74 2 1
0.75 15.81 74 2 1
0.74 11.77 74 2 1
0.81 38.92 74 2 1
0.74 27.77 74 2 1
0.64 13.59 74 2 1
0.79 20.21 74 2 1
0.78 17.09 74 2 1
0.56 35.93 74 2 1
0.7 16.08 74 2 1
0.6 16.98 74 2 1
0.52 46.01 74 2 1
0.57 88.66 74 2 1
0.58 27.62 74 2 1
0.54 27.33 74 2 1
0.58 28.17 74 2 1
0.55 93.82 74 2 1
0.62 129.24 74 2 1
0.64 16.89 74 2 1
0.53 37.17 74 2 1
0.59 15.87 74 2 1
0.64 74.46 74 2 1
0.54 68.96 74 2 1
0.61 66.08 74 2 1
0.54 21.47 74 2 1
0.57 95.4 74 2 1
0.69 13.93 74 2 1
0.73 51.71 74 2 1
0.52 17.02 74 2 1
0.53 18.16 74 2 1
0.51 33.69 74 2 1
0.42 32.74 74 2 1
0.52 11.77 74 2 1
0.68 13.08 74 2 1
0.58 48.2 74 2 1
0.58 20.53 74 2 1
0.63 66.24 74 2 1
0.53 18.04 74 2 1
0.49 53.86 74 2 1
0.44 31.96 74 2 1
0.42 49.56 74 2 1
0.45 35.36 74 2 1
0.61 19.75 74 2 1
0.75 18.28 74 2 1
0.56 35.69 74 2 1
0.64 85.92 74 2 1
0.69 19.22 74 2 1
0.47 44.68 74 2 1
0.7 18.39 74 2 1
0.67 52.1 74 2 1
0.53 25.46 74 2 1
0.64 12.47 74 2 1
0.66 14 74 2 1
0.38 102.93 74 2 1
0.6 12.38 74 2 1
0.44 109.56 74 2 1
0.42 92.88 74 2 1
0.75 17.47 74 2 1
0.85 45.16 74 2 1
0.86 23.32 74 2 1
0.7 50.2 74 2 1
0.76 13.76 74 2 1
0.84 18.96 74 2 1
0.85 53.1 74 2 1
0.79 30.05 74 2 1
0.78 39.21 74 2 1
0.88 15.1 74 2 1
0.58 129.93 74 2 1
0.66 68.51 74 2 1
0.74 30.28 74 2 1
0.84 15.4 74 2 1
0.79 23.94 74 2 1
0.81 40.23 74 2 1
0.86 39.81 74 2 1
0.75 50.71 74 2 1
0.86 22.36 74 2 1
0.45 51.79 74 2 1
0.78 77.16 74 2 1
0.68 80.55 74 2 1
0.6 20.3 74 2 1
0.51 90.33 74 2 1
0.64 66.6 74 2 1
0.68 13.62 74 2 1
0.6 26.43 74 2 1
0.62 84.07 74 2 1
0.59 36.63 74 2 1
0.57 45.63 74 2 1
0.7 17.06 74 2 1
0.69 38.91 74 2 1
0.81 117.31 74 2 1
0.75 114.44 74 2 1
0.61 91.45 74 2 1
0.59 25.49 74 2 1
0.61 106.66 74 2 1
0.55 112.57 74 2 1
0.57 39.9 74 2 1
0.54 85.82 74 2 1
0.65 14.52 74 2 1
0.88 13.54 74 2 1
0.7 112.14 74 2 1
0.7 20 74 2 1
0.74 17.89 74 2 1
0.55 37.6 74 2 1
0.65 83.34 74 2 1
0.69 81.87 74 2 1
0.65 20.82 74 2 1
0.57 45.35 74 2 1
0.5 31.25 74 2 1
0.66 54.61 74 2 1
0.64 23.63 74 2 1
0.65 43.81 74 2 1
0.72 13.91 74 2 1
0.55 28.88 74 2 1
0.63 53.17 74 2 1
0.61 69.18 74 2 1
0.65 15.85 74 2 1
0.49 58.31 74 2 1
0.64 43.82 74 2 1
0.56 72.48 74 2 1
0.69 31.57 74 2 1
0.58 26.74 74 2 1
0.76 14.81 74 2 1
0.59 67.23 74 2 1
0.73 34.17 74 2 1
0.61 41.07 74 2 1
0.77 38.85 74 2 1
0.63 26.59 74 2 1
0.69 14.23 74 2 1
0.57 22.6 74 2 1
0.5 27.7 74 2 1
0.53 31.79 74 2 1
0.52 28.91 74 2 1
0.56 82.33 74 2 1
0.55 30.76 74 2 1
0.62 82.31 74 2 1
0.4 59.66 74 2 1
0.5 84.97 74 2 1
0.5 89.77 74 2 1
0.69 76.32 74 2 1
0.58 62.52 74 2 1
0.66 68.88 74 2 1
0.53 61.36 74 2 1
0.67 88.49 74 2 1
0.54 35.01 74 2 1
0.67 98.52 74 2 1
0.71 13.32 74 2 1
0.65 91.01 74 2 1
0.52 73.91 74 2 1
0.62 19.57 74 2 1
0.7 17.74 74 2 1
0.69 46.72 74 2 1
0.69 71.01 74 2 1
0.48 18.58 74 2 1
0.51 17.27 74 2 1
0.64 31.29 74 2 1
0.57 75.83 74 2 1
0.55 19.12 74 2 1
0.56 60.65 74 2 1
0.59 68.74 74 2 1
0.54 29.42 74 2 1
0.77 22.41 74 2 1
0.6 14.29 74 2 1
0.56 105.86 74 2 1
0.51 26.38 74 2 1
0.66 117.76 74 2 1
0.55 111.59 74 2 1
0.73 15.59 74 2 1
0.61 22.97 74 2 1
0.66 103.88 74 2 1
0.65 14.25 74 2 1
0.57 16.63 74 2 1
0.57 48.77 74 2 1
0.52 90.71 74 2 1
0.51 32.54 74 2 1
0.61 10.16 74 2 1
0.43 32.84 74 2 1
0.61 10.83 74 2 1
0.44 13.98 74 2 1
0.43 12.81 74 2 1
0.42 62.6 74 2 1
0.66 35.08 74 2 1
0.65 14.51 74 2 1
0.63 59.75 74 2 1
0.61 19.01 74 2 1
0.6 44.87 74 2 1
0.7 27.21 74 2 1
0.78 29.2 74 2 1
0.63 56.33 74 2 1
0.63 14.66 74 2 1
0.7 25.56 74 2 1
0.68 58.97 74 2 1
0.59 42.7 74 2 1
0.71 36.92 74 2 1
0.89 14.07 74 2 1
0.54 18.9 74 2 1
0.67 35.95 74 2 1
0.6 15.33 74 2 1
0.56 57.05 74 2 1
0.69 13.51 74 2 1
0.66 58.16 74 2 1
0.54 61.25 74 2 1
0.49 49.94 74 2 1
0.54 52.3 74 2 1
0.48 99.06 74 2 1
0.48 85.87 74 2 1
0.63 39.99 74 2 1
0.82 15.52 74 2 1
0.47 60.45 74 2 1
0.71 24.14 74 2 1
0.66 60.64 74 2 1
0.62 42.36 74 2 1
0.59 45.48 74 2 1
0.74 47.28 74 2 1
0.65 12.01 74 2 1
0.63 64.86 74 2 1
0.66 25.22 74 2 1
0.49 17.73 74 2 1
0.57 80.41 74 2 1
0.55 55.85 74 2 1
0.56 89.45 74 2 1
0.64 21.25 74 2 1
0.62 92.13 74 2 1
0.73 17.25 74 2 1
0.66 22.45 74 2 1
0.63 66.07 74 2 1
0.68 104.11 74 2 1
0.72 108.59 74 2 1
0.58 35 74 2 1
0.62 22.15 74 2 1
0.46 46.66 74 2 1
0.58 53.91 74 2 1
0.57 35.49 74 2 1
0.7 12.66 74 2 1
0.79 79.91 74 2 1
0.68 27.32 74 2 1
0.76 54.52 74 2 1
0.63 52.85 74 2 1
0.67 22.38 74 2 1
0.63 17.2 74 2 1
0.76 25.05 74 2 1
0.56 27.62 74 2 1
0.75 70.95 74 2 1
0.78 14.38 74 2 1
0.77 59.87 74 2 1
0.57 29.95 74 2 1
0.65 47.69 74 2 1
0.6 80.83 74 2 1
0.62 15.36 74 2 1
0.61 25.34 74 2 1
0.71 17 74 2 1
0.63 49.92 74 2 1
0.67 33.08 74 2 1
0.76 15.03 74 2 1
0.58 17.37 74 2 1
0.67 25.79 74 2 1
0.64 14.67 74 2 1
0.63 18.97 74 2 1
0.76 16.54 74 2 1
0.56 97.83 74 2 1
0.56 28.83 74 2 1
0.81 14.73 74 2 1
0.56 87.21 74 2 1
0.6 15.28 74 2 1
0.65 56.96 74 2 1
0.66 14.74 74 2 1
0.65 112.96 74 2 1
0.65 38.57 74 2 1
0.64 32.46 74 2 1
0.49 84.57 74 2 1
0.67 40.87 74 2 1
0.71 23 74 2 1
0.52 16.19 74 2 1
0.58 31.01 74 2 1
0.79 17.15 74 2 1
0.49 20.82 74 2 1
0.63 30.42 74 2 1
0.51 32.98 74 2 1
0.52 37.41 74 2 1
0.47 16.3 74 2 1
0.72 10.22 74 2 1
0.55 88.55 74 2 1
0.55 18.13 74 2 1
0.51 14.59 74 2 1
0.4 46.33 74 2 1
0.54 57.26 74 2 1
0.57 24.12 74 2 1
0.57 13.68 74 2 1
0.51 71.23 74 2 1
0.53 105.38 74 2 1
0.77 12.55 74 2 1
0.63 19.88 74 2 1
0.51 46.47 74 2 1
0.63 16.68 74 2 1
0.69 26.53 74 2 1
0.6 23.44 74 2 1
0.81 17.54 74 2 1
0.62 41.91 74 2 1
0.73 42.72 74 2 1
0.66 41.89 74 2 1
0.6 21.57 74 2 1
0.55 42.45 74 2 1
0.55 48.57 74 2 1
0.48 45.58 74 2 1
0.53 47.47 74 2 1
0.58 77.16 74 2 1
0.7 12.24 74 2 1
0.56 75.95 74 2 1
0.57 56.24 74 2 1
0.57 22.06 74 2 1
0.63 21.75 74 2 1
0.49 24.85 74 2 1
0.55 68.05 74 2 1
0.47 77.86 74 2 1
0.46 70.58 74 2 1
0.65 12.45 74 2 1
0.66 76.67 74 2 1
0.61 22.45 74 2 1
0.47 14.14 74 2 1
0.54 84.66 74 2 1
0.69 37.14 74 2 1
0.42 46.85 74 2 1
0.56 52.16 74 2 1
0.56 29.83 74 2 1
0.69 15.55 74 2 1
0.64 49.62 74 2 1
0.47 18.82 74 2 1
0.53 33.5 74 2 1
0.73 49.25 74 2 1
0.55 15.28 74 2 1
0.58 21.31 74 2 1
0.73 34.77 74 2 1
0.63 81.77 74 2 1
0.58 92.97 74 2 1
0.56 75.61 74 2 1
0.51 77.83 74 2 1
0.67 30.24 74 2 1
0.54 17.05 74 2 1
0.58 82.58 74 2 1
0.75 11.65 74 2 1
0.58 76.41 74 2 1
0.44 18.14 74 2 1
0.48 39.73 74 2 1
0.45 12.29 74 2 1
0.57 14.47 74 2 1
0.46 92.84 74 2 1
0.52 18.53 74 2 1
0.49 82.97 74 2 1
0.44 93.4 74 2 1
0.39 28.11 74 2 1
0.37 18.29 74 2 1
0.66 15.9 74 2 1
0.65 82.48 74 2 1
0.63 93.68 74 2 1
0.64 83.82 74 2 1
0.64 30.9 74 2 1
0.67 76.12 74 2 1
0.66 24.2 74 2 1
0.64 68.42 74 2 1
0.65 13.94 74 2 1
0.65 12.94 74 2 1
0.73 118.2 74 2 1
0.67 26.33 74 2 1
0.67 86.98 74 2 1
0.45 96.79 74 2 1
0.68 23.09 74 2 1
0.6 14.89 74 2 1
0.81 13.91 74 2 1
0.63 98.22 74 2 1
0.8 21.93 74 2 1
0.53 110.09 74 2 1
0.62 29.55 74 2 1
0.59 15.96 74 2 1
0.67 65.26 74 2 1
0.79 62.05 74 2 1
0.66 57.09 74 2 1
0.69 46.96 74 2 1
0.84 41.58 74 2 1
0.92 29.64 74 2 1
0.72 17.36 74 2 1
0.63 62.09 74 2 1
0.57 136.89 74 2 1
0.8 48.05 74 2 1
0.85 18.74 74 2 1
0.85 16.14 74 2 1
0.56 49.46 74 2 1
0.67 34.32 74 2 1
0.72 43.56 74 2 1
0.66 92.23 74 2 1
0.71 18.77 74 2 1
0.73 29.9 74 2 1
0.81 53.75 74 2 1
0.72 40.57 74 2 1
0.64 45.7 74 2 1
0.51 107.2 74 2 1
0.79 14.95 74 2 1
0.59 83.67 74 2 1
0.86 63.28 74 2 1
0.78 58.6 74 2 1
0.81 11.24 74 2 1
0.65 40.21 74 2 1
0.81 47.31 74 2 1
0.83 12.57 74 2 1
0.53 118.22 74 2 1
0.49 105.29 74 2 1
0.51 24.04 74 2 1
0.8 18.94 74 2 1
0.55 33.94 74 2 1
0.68 14.77 74 2 1
0.49 91.23 74 2 1
0.5 33.33 74 2 1
0.52 113.58 74 2 1
0.51 12.87 74 2 1
0.51 82.83 74 2 1
0.5 108.21 74 2 1
0.64 12.26 74 2 1
0.47 72.25 74 2 1
0.51 10.53 74 2 1
0.72 12.66 74 2 1
0.58 87.4 74 2 1
0.57 50.47 74 2 1
0.82 12.31 74 2 1
0.55 39.5 74 2 1
0.71 18.53 74 2 1
0.5 47.87 74 2 1
0.45 84.07 74 2 1
0.49 56.22 74 2 1
0.53 34.68 74 2 1
0.49 30.88 74 2 1
0.33 51.28 74 2 1
0.52 56.54 74 2 1
0.41 51.5 74 2 1
0.54 21.62 74 2 1
0.5 63.19 74 2 1
0.5 72.21 74 2 1
0.5 12.04 74 2 1
0.4 74.85 74 2 1
0.63 81.29 74 2 1
0.57 13.63 74 2 1
0.68 11.87 74 2 1
0.6 71.32 74 2 1
0.61 39.4 74 2 1
0.6 35.05 74 2 1
0.82 21.58 74 2 1
0.71 18.53 74 2 1
0.53 32.53 74 2 1
0.73 12.68 74 2 1
0.63 33.17 74 2 1
0.9 12.51 74 2 1
0.57 27.91 74 2 1
0.47 23 74 2 1
0.62 30.96 74 2 1
0.55 42.53 74 2 1
0.57 29.13 74 2 1
0.55 61.58 74 2 1
0.78 19.77 74 2 1
0.44 28.82 74 2 1
0.39 106.81 74 2 1
0.57 14.27 74 2 1
0.41 15.69 74 2 1
0.49 10.02 74 2 1
0.41 107.29 74 2 1
0.7 34.18 74 2 1
0.82 16.19 74 2 1
0.77 44.86 74 2 1
0.69 68.53 74 2 1
0.8 17.68 74 2 1
0.87 16.49 74 2 1
0.82 31.34 74 2 1
0.69 51.6 74 2 1
0.8 32.68 74 2 1
0.78 17.71 74 2 1
0.89 16.79 74 2 1
0.62 51.81 74 2 1
0.66 56.1 74 2 1
0.9 17.66 74 2 1
0.56 74.17 74 2 1
0.82 22.78 74 2 1
0.57 20.09 74 2 1
0.7 24.21 74 2 1
0.66 14.01 74 2 1
0.45 36.95 74 2 1
0.57 8.06 74 2 1
0.61 14.69 74 2 1
0.62 15.44 74 2 1
0.76 17 74 2 1
0.48 59.96 74 2 1
0.45 24.08 74 2 1
0.57 119.19 74 2 1
0.75 60.03 74 2 1
0.53 104.37 74 2 1
0.64 16.75 74 2 1
0.58 112.27 74 2 1
0.69 13.47 74 2 1
0.58 35.37 74 2 1
0.49 49.43 74 2 1
0.58 112.75 74 2 1
0.43 58.35 74 2 1
0.47 13.3 74 2 1
0.5 13.82 74 2 1
0.7 67.64 74 2 1
0.55 14.68 74 2 1
0.47 24.62 74 2 1
0.43 103.99 74 2 1
0.57 17.59 74 2 1
0.57 118.61 74 2 1
0.73 57.29 74 2 1
0.71 29 74 2 1
0.76 55.84 74 2 1
0.8 33.86 74 2 1
0.83 44.53 74 2 1
0.72 14.28 74 2 1
0.85 14.19 74 2 1
0.5 107.5 74 2 1
0.82 20.51 74 2 1
0.64 69.64 74 2 1
0.77 65.34 74 2 1
0.71 19.07 74 2 1
0.81 58.5 74 2 1
0.61 107.51 74 2 1
0.93 15.97 74 2 1
0.7 27.02 74 2 1
0.43 79.98 74 2 1
0.45 15.75 74 2 1
0.49 33.47 74 2 1
0.43 28.25 74 2 1
0.43 59.99 74 2 1
0.43 25.87 74 2 1
0.45 63.75 74 2 1
0.84 22.36 74 2 1
0.68 50.96 74 2 1
0.75 58.52 74 2 1
0.64 84.96 74 2 1
0.68 83.75 74 2 1
0.75 34.16 74 2 1
0.75 21.48 74 2 1
0.74 14.96 74 2 1
0.74 38.79 74 2 1
0.9 17.84 74 2 1
0.76 26.32 74 2 1
0.68 76.99 74 2 1
0.74 30.39 74 2 1
0.56 79.85 74 2 1
0.5 38.22 74 2 1
0.48 41.2 74 2 1
0.48 30.04 74 2 1
0.48 91.51 74 2 1
0.48 107.45 74 2 1
0.51 36.55 74 2 1
0.46 78.12 74 2 1
0.56 49.74 74 2 1
0.58 31.93 74 2 1
0.66 16.29 74 2 1
0.54 42.3 74 2 1
0.62 17.65 74 2 1
0.61 17.55 74 2 1
0.57 22.55 74 2 1
0.73 13.82 74 2 1
0.62 24.59 74 2 1
0.75 56.92 74 2 1
0.51 36.66 74 2 1
0.5 81.93 74 2 1
0.53 92.84 74 2 1
0.56 51.73 74 2 1
0.53 108.61 74 2 1
0.62 13.86 74 2 1
0.61 53.01 74 2 1
0.55 18.04 74 2 1
0.58 55.96 74 2 1
0.42 20.75 74 2 1
0.53 73.72 74 2 1
0.62 10.99 74 2 1
0.5 14.93 74 2 1
0.71 67.32 74 2 1
0.86 22.51 74 2 1
0.71 49.73 74 2 1
0.86 18.84 74 2 1
0.77 12.96 74 2 1
0.83 38.85 74 2 1
0.75 60.75 74 2 1
0.78 18.11 74 2 1
0.74 20.19 74 2 1
0.67 66.02 74 2 1
0.6 95.38 74 2 1
0.78 39.83 74 2 1
0.57 56.96 74 2 1
0.71 37 74 2 1
0.72 28.16 74 2 1
0.79 48.16 74 2 1
0.7 48.49 74 2 1
0.58 33.03 74 2 1
0.67 73.98 74 2 1
0.78 50.59 74 2 1
0.81 14.86 74 2 1
0.49 12.05 74 2 1
0.63 53.56 74 2 1
0.59 80.45 74 2 1
0.58 12.78 74 2 1
0.6 20.15 74 2 1
0.48 63.58 74 2 1
0.57 13.34 74 2 1
0.65 57.59 74 2 1
0.71 47.88 74 2 1
0.61 41.48 74 2 1
0.62 19.86 74 2 1
0.52 123.86 74 2 1
0.49 80.8 74 2 1
0.48 72.95 74 2 1
0.56 14.57 74 2 1
0.46 51.42 74 2 1
0.57 27.49 74 2 1
0.37 56.85 74 2 1
0.61 28.87 74 2 1
0.59 21.25 74 2 1
0.52 69.5 74 2 1
0.55 13.56 74 2 1
0.46 68.87 74 2 1
0.48 120.48 74 2 1
0.71 43.61 74 2 1
0.66 49.66 74 2 1
0.89 13.13 74 2 1
0.81 39.09 74 2 1
0.8 19.27 74 2 1
0.75 36.23 74 2 1
0.84 19.7 74 2 1
0.58 60.76 74 2 1
0.71 48.02 74 2 1
0.71 21.96 74 2 1
0.68 21.8 74 2 1
0.76 18.68 74 2 1
0.66 60.63 74 2 1
0.8 15.04 74 2 1
0.61 90.29 74 2 1
0.57 11.1 74 2 1
0.83 27 74 2 1
0.88 25.26 74 2 1
0.54 73.17 74 2 1
0.51 12.19 74 2 1
0.57 51.32 74 2 1
0.63 13.61 74 2 1
0.55 44.17 74 2 1
0.55 57.97 74 2 1
0.66 10.89 74 2 1
0.51 81.79 74 2 1
0.63 18.11 74 2 1
0.56 29.43 74 2 1
0.64 15.18 74 2 1
0.56 72.29 74 2 1
0.59 38.49 74 2 1
0.62 20.47 74 2 1
0.57 77.65 74 2 1
0.67 26.27 74 2 1
0.62 33.25 74 2 1
0.74 13.34 74 2 1
0.49 16.2 74 2 1
0.74 16.68 74 2 1
0.58 27.2 74 2 1
0.64 18.42 74 2 1
0.54 82.76 74 2 1
0.64 26.6 74 2 1
0.62 28.5 74 2 1
0.66 18.36 74 2 1
0.72 23.26 74 2 1
0.67 12.41 74 2 1
0.6 9.24 74 2 1
0.7 22.24 74 2 1
0.55 14.86 74 2 1
0.53 43.98 74 2 1
0.51 67.91 74 2 1
0.51 44.54 74 2 1
0.66 15.04 74 2 1
0.62 59.72 74 2 1
0.56 54.24 74 2 1
0.63 14.2 74 2 1
0.57 20.51 74 2 1
0.6 52.91 74 2 1
0.74 13.23 74 2 1
0.55 52.23 74 2 1
0.57 18.4 74 2 1
0.5 77.13 74 2 1
0.51 97.5 74 2 1
0.42 25.56 74 2 1
0.47 44.43 74 2 1
0.49 15.65 74 2 1
0.47 81.55 74 2 1
0.47 21.25 74 2 1
0.5 54.87 74 2 1
0.47 98.25 74 2 1
0.46 88.34 74 2 1
0.51 21.71 74 2 1
0.52 17.88 74 2 1
0.54 9.91 74 2 1
0.5 21.42 74 2 1
0.67 88.86 74 2 1
0.59 82.67 74 2 1
0.68 46.89 74 2 1
0.65 16.29 74 2 1
0.78 54.64 74 2 1
0.68 49.69 74 2 1
0.64 13.39 74 2 1
0.59 85.07 74 2 1
0.61 80.29 74 2 1
0.62 74.47 74 2 1
0.64 11.5 74 2 1
0.6 47.21 74 2 1
0.59 72.34 74 2 1
0.61 17.38 74 2 1
0.59 45.04 74 2 1
0.33 43.57 74 2 1
0.58 31.06 74 2 1
0.56 88.96 74 2 1
0.53 81.74 74 2 1
0.52 61.37 74 2 1
0.62 55.9 74 2 1
0.56 17.26 74 2 1
0.7 17.66 74 2 1
0.65 102.13 74 2 1
0.72 97.94 74 2 1
0.77 29.49 74 2 1
0.59 117.27 74 2 1
0.81 19.96 74 2 1
0.61 29.75 74 2 1
0.78 40.43 74 2 1
0.83 20.71 74 2 1
0.87 16.1 74 2 1
0.62 80.45 74 2 1
0.6 26.49 74 2 1
0.82 17.59 74 2 1
0.57 20.24 74 2 1
0.57 26.82 74 2 1
0.79 60.76 74 2 1
0.62 17.63 74 2 1
0.79 15.93 74 2 1
0.54 63.24 74 2 1
0.87 57.03 74 2 1
0.66 61.42 74 2 1
0.6 16.25 74 2 1
0.64 19.48 74 2 1
0.6 27.18 74 2 1
0.65 68.89 74 2 1
0.79 34.79 74 2 1
0.63 35.45 74 2 1
0.85 14.7 74 2 1
0.82 17.53 74 2 1
0.75 20.56 74 2 1
0.75 19.37 74 2 1
0.62 30.28 74 2 1
0.71 27.58 74 2 1
0.79 27.14 74 2 1
0.55 89.86 74 2 1
0.77 22.48 74 2 1
0.74 33.98 74 2 1
0.75 22.38 74 2 1
0.78 17.68 74 2 1
0.79 50.6 74 2 1
0.64 24.49 74 2 1
0.78 39.04 74 2 1
0.48 16.8 74 2 1
0.47 12.43 74 2 1
0.48 60.86 74 2 1
0.51 93.09 74 2 1
0.49 24.17 74 2 1
0.43 35.51 74 2 1
0.5 51.99 74 2 1
0.49 104.1 74 2 1
0.51 13.98 74 2 1
0.48 95.87 74 2 1
0.76 19.12 74 2 1
0.71 19.02 74 2 1
0.58 14.07 74 2 1
0.57 38.24 74 2 1
0.53 25.76 74 2 1
0.59 24.72 74 2 1
0.52 38.99 74 2 1
0.67 11.61 74 2 1
0.55 23.64 74 2 1
0.49 55.25 74 2 1
0.57 21.84 74 2 1
0.53 25.74 74 2 1
0.7 11.38 74 2 1
0.73 17.55 74 2 1
0.54 32.09 74 2 1
0.64 17.86 74 2 1
0.56 24.59 74 2 1
0.54 32.73 74 2 1
0.49 24.05 74 2 1
0.58 27.97 74 2 1
0.53 36.19 74 2 1
0.63 11.84 74 2 1
0.55 61.35 74 2 1
0.64 44.27 74 2 1
0.53 112.03 74 2 1
0.57 26.03 74 2 1
0.56 86.01 74 2 1
0.43 15.9 74 2 1
0.5 132.85 74 2 1
0.52 36.81 74 2 1
0.51 110.36 74 2 1
0.55 99.95 74 2 1
0.41 83.19 74 2 1
0.52 95.39 74 2 1
0.51 137.28 74 2 1
0.58 18.87 74 2 1
0.64 32.07 74 2 1
0.84 31.04 74 2 1
0.76 37.23 74 2 1
0.66 21.4 74 2 1
0.85 18.86 74 2 1
0.83 21.62 74 2 1
0.78 29.93 74 2 1
0.81 25.04 74 2 1
0.76 43.87 74 2 1
0.79 28.31 74 2 1
0.6 96.38 74 2 1
0.57 41 74 2 1
0.6 13.12 74 2 1
0.59 24.73 74 2 1
0.59 39.25 74 2 1
0.57 51.51 74 2 1
0.58 13.61 74 2 1
0.57 12.92 74 2 1
0.69 16.9 74 2 1
0.49 54.68 74 2 1
0.61 31.65 74 2 1
0.58 11.66 74 2 1
0.61 50.12 74 2 1
0.48 127.58 74 2 1
0.62 29.66 74 2 1
0.76 42.26 74 2 1
0.72 14.94 74 2 1
0.89 17.37 74 2 1
0.74 59.86 74 2 1
0.74 47.55 74 2 1
0.57 53.58 74 2 1
0.69 28.85 74 2 1
0.76 14.98 74 2 1
0.62 68.04 74 2 1
0.69 26.98 74 2 1
0.71 18.79 74 2 1
0.76 16.89 74 2 1
0.7 16.92 74 2 1
0.78 15.2 74 2 1
0.64 44.68 74 2 1
0.7 127.99 74 2 1
0.74 100.95 74 2 1
0.8 19.71 74 2 1
0.48 141.28 74 2 1
0.84 89.43 74 2 1
0.8 34.27 74 2 1
0.78 30.93 74 2 1
0.64 91.46 74 2 1
0.55 94.25 74 2 1
0.81 49.33 74 2 1
0.69 14.88 74 2 1
0.63 95.66 74 2 1
0.73 24.2 74 2 1
0.76 35.99 74 2 1
0.8 16.03 74 2 1
0.72 67.91 74 2 1
0.8 22.17 74 2 1
0.72 36.66 74 2 1
0.79 15.63 74 2 1
0.55 58.07 74 2 1
0.59 41.58 74 2 1
0.72 94.29 74 2 1
0.45 123.25 74 2 1
0.59 16.59 74 2 1
0.55 21.77 74 2 1
0.45 25.02 74 2 1
0.66 11.89 74 2 1
0.46 126.68 74 2 1
0.43 25.89 74 2 1
0.47 122.96 74 2 1
0.8 12.17 74 2 1
0.66 88.71 74 2 1
0.66 44.88 74 2 1
0.67 43.61 74 2 1
0.82 15.78 74 2 1
0.73 17.04 74 2 1
0.69 58.76 74 2 1
0.68 35.52 74 2 1
0.75 17 74 2 1
0.72 28.69 74 2 1
0.64 18.55 74 2 1
0.69 98.19 74 2 1
0.69 67.53 74 2 1
0.72 19.93 74 2 1
0.38 69.91 74 2 1
0.54 96.39 74 2 1
0.62 20.68 74 2 1
0.56 119.54 74 2 1
0.7 81.5 74 2 1
0.65 92.02 74 2 1
0.74 13.56 74 2 1
0.71 86.07 74 2 1
0.63 85.98 74 2 1
0.59 84.6 74 2 1
0.61 88.91 74 2 1
0.68 69.86 74 2 1
0.49 83.29 74 2 1
0.5 76.49 74 2 1
0.56 74.21 74 2 1
0.54 93.15 74 2 1
0.48 86.93 74 2 1
0.49 93.64 74 2 1
0.5 69.74 74 2 1
0.49 15.28 74 2 1
0.6 34.74 74 2 1
0.48 82.7 74 2 1
0.57 44.22 74 2 1
0.54 23.3 74 2 1
0.51 41.02 74 2 1
0.56 14.89 74 2 1
0.55 49.3 74 2 1
0.47 49.02 74 2 1
0.49 14.06 74 2 1
0.49 78.85 74 2 1
0.5 26.77 74 2 1
0.59 55.37 74 2 1
0.48 13.2 74 2 1
0.56 16.92 74 2 1
0.53 20.54 74 2 1
0.46 50 74 2 1
0.6 25.76 74 2 1
0.61 117.68 74 2 1
0.75 19.68 74 2 1
0.76 118.59 74 2 1
0.7 122.78 74 2 1
0.67 107.27 74 2 1
0.55 49.65 74 2 1
0.68 33.68 74 2 1
0.71 47.24 74 2 1
0.79 20.53 74 2 1
0.62 29.8 74 2 1
0.63 26.22 74 2 1
0.71 13.72 74 2 1
0.6 35.27 74 2 1
0.62 16 74 2 1
0.69 47.77 74 2 1
0.66 33.33 74 2 1
0.65 27.51 74 2 1
0.79 17.72 74 2 1
0.74 17.58 74 2 1
0.5 17.99 74 2 1
0.46 61.52 74 2 1
0.52 35.25 74 2 1
0.53 39.75 74 2 1
0.51 135.2 74 2 1
0.64 16.6 74 2 1
0.55 51.54 74 2 1
0.57 65.66 74 2 1
0.51 134.23 74 2 1
0.79 120.84 74 2 1
0.62 50.98 74 2 1
0.59 89.57 74 2 1
0.56 18.76 74 2 1
0.57 120.74 74 2 1
0.58 56.62 74 2 1
0.56 108.05 74 2 1
0.54 119.59 74 2 1
0.7 17.4 74 2 1
0.71 120.35 74 2 1
0.62 14.37 74 2 1
0.57 119.24 74 2 1
0.56 21.75 74 2 1
0.59 74.58 74 2 1
0.83 24.18 74 2 1
0.68 39.57 74 2 1
0.78 32.55 74 2 1
0.72 48.57 74 2 1
0.81 19.88 74 2 1
0.86 16.58 74 2 1
0.66 43.02 74 2 1
0.63 72.33 74 2 1
0.67 43.55 74 2 1
0.69 45.9 74 2 1
0.85 17.88 74 2 1
0.76 36.47 74 2 1
0.83 17.41 74 2 1
0.47 96.12 74 2 1
0.65 14.68 74 2 1
0.54 25.22 74 2 1
0.47 63.28 74 2 1
0.54 27.8 74 2 1
0.51 55.52 74 2 1
0.48 32.34 74 2 1
0.57 41.1 74 2 1
0.53 57.21 74 2 1
0.54 67.91 74 2 1
0.57 21.66 74 2 1
0.72 13.33 74 2 1
0.59 118.68 74 2 1
0.52 26.05 74 2 1
0.71 25.04 74 2 1
0.59 69.2 74 2 1
0.57 71 74 2 1
0.84 12.3 74 2 1
0.54 128.02 74 2 1
0.74 26.23 74 2 1
0.61 108.64 74 2 1
0.53 25.91 74 2 1
0.52 115.85 74 2 1
0.48 16.75 74 2 1
0.66 80.59 74 2 1
0.72 59.09 74 2 1
0.75 13.49 74 2 1
0.76 41.65 74 2 1
0.73 48.57 74 2 1
0.76 14.7 74 2 1
0.72 53.14 74 2 1
0.75 36.89 74 2 1
0.8 35.02 74 2 1
0.74 24.67 74 2 1
0.67 39.51 74 2 1
0.82 13.11 74 2 1
0.53 63.69 74 2 1
0.81 27.09 74 2 1
0.75 42.8 74 2 1
0.81 34.19 74 2 1
0.71 40.73 74 2 1
0.76 24.04 74 2 1
0.9 15.39 74 2 1
0.91 19.15 74 2 1
0.71 37.57 74 2 1
0.73 38.95 74 2 1
0.53 130.87 74 2 1
0.8 27.11 74 2 1
0.89 22.4 74 2 1
0.85 14.68 74 2 1
0.68 20.56 74 2 1
0.6 29.86 74 2 1
0.68 33.3 74 2 1
0.89 29.56 74 2 1
0.57 24.22 74 2 1
0.53 111.65 74 2 1
0.48 56.47 74 2 1
0.57 69.75 74 2 1
0.56 76.09 74 2 1
0.64 15.1 74 2 1
0.56 17.32 74 2 1
0.55 129.44 74 2 1
0.78 17.28 74 2 1
0.54 101.57 74 2 1
0.69 25.22 74 2 1
0.78 14.65 74 2 1
0.58 71.49 74 2 1
0.7 20.95 74 2 1
0.69 9.52 74 2 1
0.62 26.26 74 2 1
0.47 27.48 74 2 1
0.52 25.72 74 2 1
0.54 31.11 74 2 1
0.57 35.79 74 2 1
0.41 16.22 74 2 1
0.54 17.26 74 2 1
0.56 78.26 74 2 1
0.56 43.28 74 2 1
0.7 10.38 74 2 1
0.57 21.61 74 2 1
0.76 13.64 74 2 1
0.59 27.47 74 2 1
0.77 16.66 74 2 1
0.7 11.14 74 2 1
0.61 88.84 74 2 1
0.56 99.77 74 2 1
0.79 24.22 74 2 1
0.58 99.34 74 2 1
0.65 47.32 74 2 1
0.67 44.12 74 2 1
0.68 21.7 74 2 1
0.55 103.85 74 2 1
0.81 11.94 74 2 1
0.6 104.53 74 2 1
0.51 37.59 74 2 1
0.67 14.91 74 2 1
0.48 34.04 74 2 1
0.87 16.89 74 2 1
0.69 13.27 74 2 1
0.56 33.92 74 2 1
0.59 31.93 74 2 1
0.51 15.13 74 2 1
0.5 33.83 74 2 1
0.57 22.62 74 2 1
0.85 11.46 74 2 1
0.75 25.07 74 2 1
0.8 25.41 74 2 1
0.75 68.26 74 2 1
0.67 19.73 74 2 1
0.75 15.47 74 2 1
0.79 32.93 74 2 1
0.76 48.23 74 2 1
0.77 55.64 74 2 1
0.72 52.51 74 2 1
0.78 15.27 74 2 1
0.75 44.21 74 2 1
0.73 33.27 74 2 1
0.62 27.71 74 2 1
0.82 15.65 74 2 1
0.71 71.79 74 2 1
0.79 65.65 74 2 1
0.8 43.54 74 2 1
0.62 34.13 74 2 1
0.76 12.76 74 2 1
0.83 15.32 74 2 1
0.74 12.83 74 2 1
0.8 30.37 74 2 1
0.67 89.77 74 2 1
0.75 35.5 74 2 1
0.38 47.52 74 2 1
0.37 10.59 74 2 1
0.42 43.36 74 2 1
0.43 12.29 74 2 1
0.41 51.87 74 2 1
0.39 77.25 74 2 1
0.82 39.28 74 2 1
0.79 54.68 74 2 1
0.89 26.67 74 2 1
0.66 49.82 74 2 1
0.78 64.32 74 2 1
0.9 19.5 74 2 1
0.67 68.86 74 2 1
0.93 55.21 74 2 1
0.79 36.96 74 2 1
0.77 65.72 74 2 1
0.87 21.88 74 2 1
0.57 84.15 74 2 1
0.75 84.09 74 2 1
0.96 17.62 74 2 1
0.85 15.36 74 2 1
0.81 68.02 74 2 1
0.73 28.81 74 2 1
0.88 53.99 74 2 1
0.72 25.13 74 2 1
0.58 77.12 74 2 1
0.78 26.23 74 2 1
0.91 39.7 74 2 1
0.82 38.52 74 2 1
0.86 49.81 74 2 1
0.75 54.1 74 2 1
0.92 13.11 74 2 1
0.9 18.32 74 2 1
0.63 44.11 74 2 1
0.84 25.73 74 2 1
0.77 64.31 74 2 1
0.53 83.02 74 2 1
0.79 34.46 74 2 1
0.77 34.96 74 2 1
0.79 33.02 74 2 1
0.77 50.69 74 2 1
0.65 21.43 74 2 1
0.77 11.44 74 2 1
0.75 28.07 74 2 1
0.67 23.87 74 2 1
0.74 15.56 74 2 1
0.78 14.94 74 2 1
0.63 29.62 74 2 1
0.7 25.18 74 2 1
0.72 17.91 74 2 1
0.63 15 74 2 1
0.62 57.02 74 2 1
0.56 15.06 74 2 1
0.82 28.54 74 2 1
0.63 99.48 74 2 1
0.73 32.95 74 2 1
0.78 31.84 74 2 1
0.67 28.88 74 2 1
0.76 19.37 74 2 1
0.62 69.13 74 2 1
0.8 22.75 74 2 1
0.67 27.39 74 2 1
0.82 11.52 74 2 1
0.64 13.61 74 2 1
0.6 26.98 74 2 1
0.58 9.74 74 2 1
0.57 77.79 74 2 1
0.58 18.81 74 2 1
0.5 15.33 74 2 1
0.58 62.73 74 2 1
0.48 12.09 74 2 1
0.58 62.33 74 2 1
0.61 56.11 74 2 1
0.59 65.22 74 2 1
0.62 91.78 74 2 1
0.55 84.07 74 2 1
0.55 120.25 74 2 1
0.57 76.84 74 2 1
0.71 13.34 74 2 1
0.66 12.24 74 2 1
0.45 59.69 74 2 1
0.58 76.84 74 2 1
0.62 87.51 74 2 1
0.65 88.18 74 2 1
0.57 81.14 74 2 1
0.47 38.69 74 2 1
0.64 63.5 74 2 1
0.7 14.15 74 2 1
0.57 86.62 74 2 1
0.67 14.59 74 2 1
0.68 20.87 74 2 1
0.59 15.71 74 2 1
0.58 14.49 74 2 1
0.54 85.48 74 2 1
0.63 47.92 74 2 1
0.58 11.87 74 2 1
0.74 90.05 74 2 1
0.62 25 74 2 1
0.62 42.4 74 2 1
0.64 60.72 74 2 1
0.75 102.47 74 2 1
0.73 105.05 74 2 1
0.83 15.46 74 2 1
0.58 51.67 74 2 1
0.51 103.7 74 2 1
0.64 90.22 74 2 1
0.62 24.86 74 2 1
0.68 24.27 74 2 1
0.58 12.92 74 2 1
0.54 32.22 74 2 1
0.52 17.2 74 2 1
0.65 15.79 74 2 1
0.5 90.84 74 2 1
0.59 13.89 74 2 1
0.88 14.85 74 2 1
0.55 56.18 74 2 1
0.81 11.36 74 2 1
0.67 25.82 74 2 1
0.62 25.19 74 2 1
0.52 20.85 74 2 1
0.78 40.63 74 2 1
0.81 62.67 74 2 1
0.85 20.59 74 2 1
0.66 102.87 74 2 1
0.74 30.9 74 2 1
0.86 14.27 74 2 1
0.8 79.91 74 2 1
0.58 115.96 74 2 1
0.82 15.02 74 2 1
0.83 35.4 74 2 1
0.8 82.83 74 2 1
0.43 26.23 74 2 1
0.55 82.83 74 2 1
0.77 55.31 74 2 1
0.89 15.19 74 2 1
0.82 73.29 74 2 1
0.54 15.45 74 2 1
0.52 15.65 74 2 1
0.63 50.84 74 2 1
0.61 23.75 74 2 1
0.64 64.55 74 2 1
0.62 13.4 74 2 1
0.52 87.81 74 2 1
0.63 15.23 74 2 1
0.57 38.29 74 2 1
0.6 72.64 74 2 1
0.59 73.5 74 2 1
0.58 14.09 74 2 1
0.55 112.03 74 2 1
0.78 14.42 74 2 1
0.54 125.37 74 2 1
0.66 115.5 74 2 1
0.53 23.66 74 2 1
0.52 33.63 74 2 1
0.62 111.58 74 2 1
0.66 13.72 74 2 1
0.53 16.34 74 2 1
0.67 121.01 74 2 1
0.78 16.65 74 2 1
0.58 30.99 74 2 1
0.6 20.4 74 2 1
0.66 21.26 74 2 1
0.63 81.23 74 2 1
0.62 63.53 74 2 1
0.62 35.78 74 2 1
0.59 59.67 74 2 1
0.79 16.61 74 2 1
0.68 42.18 74 2 1
0.62 69.37 74 2 1
0.7 37.26 74 2 1
0.72 53.99 74 2 1
0.71 23.88 74 2 1
0.56 52.74 74 2 1
0.62 84.5 74 2 1
0.61 60.19 74 2 1
0.68 46.21 74 2 1
0.65 21.5 74 2 1
0.61 45.94 74 2 1
0.5 70.41 74 2 1
0.55 37.52 74 2 1
0.55 32.7 74 2 1
0.61 84.99 74 2 1
0.54 67.35 74 2 1
0.6 88.29 74 2 1
0.63 47.86 74 2 1
0.56 24.44 74 2 1
0.44 85.09 74 2 1
0.9 16.59 74 2 1
0.79 15.78 74 2 1
0.81 14.57 74 2 1
0.88 40.13 74 2 1
0.89 14.44 74 2 1
0.75 25.84 74 2 1
0.75 39.01 74 2 1
0.65 59.69 74 2 1
0.86 59.13 74 2 1
0.93 14.86 74 2 1
0.87 20.27 74 2 1
0.48 30.66 74 2 1
0.56 66.73 74 2 1
0.78 28.74 74 2 1
0.76 44.05 74 2 1
0.77 21.48 74 2 1
0.84 54.02 74 2 1
0.8 24.93 74 2 1
0.58 68.48 74 2 1
0.61 84.5 74 2 1
0.55 72.86 74 2 1
0.52 26.06 74 2 1
0.45 76.41 74 2 1
0.62 12.53 74 2 1
0.64 59.91 74 2 1
0.47 84.38 74 2 1
0.58 20.87 74 2 1
0.66 19.55 74 2 1
0.66 14.49 74 2 1
0.47 64.3 74 2 1
0.81 11.72 74 2 1
0.53 61.83 74 2 1
0.43 90.07 74 2 1
0.64 30.08 74 2 1
0.61 19.07 74 2 1
0.6 30.74 74 2 1
0.73 21.51 74 2 1
0.56 26.47 74 2 1
0.56 14.09 74 2 1
0.79 15.63 74 2 1
0.58 30.68 74 2 1
0.66 19.4 74 2 1
0.65 38.12 74 2 1
0.58 33.65 74 2 1
0.69 11.82 74 2 1
0.6 23.77 74 2 1
0.65 60.82 74 2 1
0.7 14.59 74 2 1
0.56 14.6 74 2 1
0.46 49.35 74 2 1
0.71 43.36 74 2 1
0.57 57.71 74 2 1
0.61 85.2 74 2 1
0.62 65.68 74 2 1
0.5 18.88 74 2 1
0.49 101.95 74 2 1
0.63 24.14 74 2 1
0.72 31.15 74 2 1
0.49 58.36 74 2 1
0.49 23.33 74 2 1
0.57 50.3 74 2 1
0.46 79.73 74 2 1
0.49 59.4 74 2 1
0.59 18.46 74 2 1
0.69 24.45 74 2 1
0.48 77.89 74 2 1
0.63 12.91 74 2 1
0.49 46.8 74 2 1
0.51 71.58 74 2 1
0.47 33.12 74 2 1
0.37 19.12 74 2 1
0.76 57.35 74 2 1
0.69 34.4 74 2 1
0.79 15.8 74 2 1
0.42 48.93 74 2 1
0.73 35.45 74 2 1
0.76 50.31 74 2 1
0.8 43.57 74 2 1
0.77 25.64 74 2 1
0.7 24.75 74 2 1
0.73 29.62 74 2 1
0.61 112.29 74 2 1
0.73 95.42 74 2 1
0.63 13.83 74 2 1
0.71 70.33 74 2 1
0.53 15.93 74 2 1
0.7 15.83 74 2 1
0.75 100.89 74 2 1
0.77 67.44 74 2 1
0.87 18.94 74 2 1
0.77 25.23 74 2 1
0.59 118.29 74 2 1
0.76 49.89 74 2 1
0.6 101.81 74 2 1
0.72 21 74 2 1
0.69 66.83 74 2 1
0.51 16.87 74 2 1
0.82 56.85 74 2 1
0.8 52.98 74 2 1
0.49 111.17 74 2 1
0.69 61.71 74 2 1
0.59 43.9 74 2 1
0.84 21.62 74 2 1
0.64 49.04 74 2 1
0.79 22.55 74 2 1
0.77 20 74 2 1
0.8 21.55 74 2 1
0.89 70.43 74 2 1
0.59 90 74 2 1
0.63 38.24 74 2 1
0.52 75.56 74 2 1
0.76 32.81 74 2 1
0.62 88.77 74 2 1
0.72 13.87 74 2 1
0.66 83.34 74 2 1
0.53 90.26 74 2 1
0.51 90.14 74 2 1
0.61 83.39 74 2 1
0.53 94.43 74 2 1
0.56 87.71 74 2 1
0.6 87.4 74 2 1
0.76 47.62 74 2 1
0.77 18.62 74 2 1
0.81 23.42 74 2 1
0.74 30.13 74 2 1
0.74 50.68 74 2 1
0.87 14.15 74 2 1
0.79 21.42 74 2 1
0.58 26.17 74 2 1
0.83 19.52 74 2 1
0.63 36.41 74 2 1
0.69 40.61 74 2 1
0.55 71.37 74 2 1
0.55 65.43 74 2 1
0.7 16.37 74 2 1
0.77 15.15 74 2 1
0.74 44.92 74 2 1
0.66 60.62 74 2 1
0.65 81.02 74 2 1
0.78 16.44 74 2 1
0.75 24.41 74 2 1
0.75 37.48 74 2 1
0.76 26.47 74 2 1
0.83 13.91 74 2 1
0.79 14.2 74 2 1
0.79 49.14 74 2 1
0.79 15 74 2 1
0.6 49.97 74 2 1
0.7 10.45 74 2 1
0.57 78.06 74 2 1
0.54 88.97 74 2 1
0.64 12.43 74 2 1
0.54 81.27 74 2 1
0.56 16.63 74 2 1
0.52 55.97 74 2 1
0.48 78.96 74 2 1
0.72 11.67 74 2 1
0.63 13.78 74 2 1
0.74 13.61 74 2 1
0.67 24.45 74 2 1
0.59 87.33 74 2 1
0.77 15.27 74 2 1
0.74 17.39 74 2 1
0.63 91.37 74 2 1
0.63 79.82 74 2 1
0.71 15.22 74 2 1
0.71 40.08 74 2 1
0.65 77.18 74 2 1
0.63 21.87 74 2 1
0.64 17.83 74 2 1
0.6 121.1 74 2 1
0.76 116.55 74 2 1
0.67 109.16 74 2 1
0.58 39.93 74 2 1
0.85 17.15 74 2 1
0.75 26.33 74 2 1
0.63 106.31 74 2 1
0.72 29.93 74 2 1
0.75 121.05 74 2 1
0.74 105.88 74 2 1
0.56 121.01 74 2 1
0.55 42.48 74 2 1
0.79 11.79 74 2 1
0.73 90.95 74 2 1
0.77 25.93 74 2 1
0.62 96.19 74 2 1
0.6 34.74 74 2 1
0.69 15.98 74 2 1
0.58 13.25 74 2 1
0.5 108.15 74 2 1
0.55 103.14 74 2 1
0.49 48.95 74 2 1
0.72 29.6 74 2 1
0.55 25.15 74 2 1
0.65 89.01 74 2 1
0.65 16.83 74 2 1
0.58 13.63 74 2 1
0.55 44.88 74 2 1
0.67 52.81 74 2 1
0.81 14.1 74 2 1
0.48 36.89 74 2 1
0.5 38.33 74 2 1
0.6 34.19 74 2 1
0.67 102.18 74 2 1
0.61 34.79 74 2 1
0.74 22.94 74 2 1
0.71 29.88 74 2 1
0.68 101 74 2 1
0.71 15.72 74 2 1
0.74 19.6 74 2 1
0.41 32.05 74 2 1
0.52 126.64 74 2 1
0.64 85.12 74 2 1
0.65 98.41 74 2 1
0.51 28.86 74 2 1
0.53 42.76 74 2 1
0.68 21.53 74 2 1
0.69 45.86 74 2 1
0.42 23.6 74 2 1
0.63 33.6 74 2 1
0.46 34.26 74 2 1
0.51 47.25 74 2 1
0.62 12.81 74 2 1
0.52 77.98 74 2 1
0.57 75.48 74 2 1
0.45 31.58 74 2 1
0.67 18.62 74 2 1
0.53 22.07 74 2 1
0.54 70.91 74 2 1
0.53 21.31 74 2 1
0.62 9.47 74 2 1
0.4 52.8 74 2 1
0.4 16.5 74 2 1
0.51 18.13 74 2 1
0.48 58.38 74 2 1
0.46 84.78 74 2 1
0.42 18.05 74 2 1
0.38 36.12 74 2 1
0.58 61.64 74 2 1
0.59 17.7 74 2 1
0.6 28.92 74 2 1
0.55 17.42 74 2 1
0.69 18.3 74 2 1
0.52 13.39 74 2 1
0.56 46.93 74 2 1
0.57 39.88 74 2 1
0.6 59.86 74 2 1
0.64 20.18 74 2 1
0.69 19.93 74 2 1
0.63 30.75 74 2 1
0.68 52.71 74 2 1
0.64 24.33 74 2 1
0.76 25.38 74 2 1
0.75 14.54 74 2 1
0.63 13.12 74 2 1
0.63 32.78 74 2 1
0.87 15.12 74 2 1
0.65 50.15 74 2 1
0.77 17.73 74 2 1
0.64 32.88 74 2 1
0.53 70.82 74 2 1
0.57 32.44 74 2 1
0.78 18.46 74 2 1
0.5 131.3 74 2 1
0.48 28.56 74 2 1
0.54 17.88 74 2 1
0.55 15.18 74 2 1
0.67 132.78 74 2 1
0.54 130.32 74 2 1
0.55 21.81 74 2 1
0.51 37.93 74 2 1
0.63 15.14 74 2 1
0.54 13.01 74 2 1
0.55 23.13 74 2 1
0.57 18.84 74 2 1
0.55 68.22 74 2 1
0.89 27.35 74 2 1
0.61 57.53 74 2 1
0.75 29.38 74 2 1
0.83 18.48 74 2 1
0.76 54.51 74 2 1
0.56 45.12 74 2 1
0.81 23.68 74 2 1
0.8 38.33 74 2 1
0.73 13.74 74 2 1
0.85 20.48 74 2 1
0.69 45.36 74 2 1
0.92 17.94 74 2 1
0.79 45.96 74 2 1
0.54 43.26 74 2 1
0.68 16.21 74 2 1
0.76 35.53 74 2 1
0.78 52.31 74 2 1
0.64 46.17 74 2 1
0.59 13.59 74 2 1
0.61 39.46 74 2 1
0.62 65.38 74 2 1
0.59 14.63 74 2 1
0.59 32.29 74 2 1
0.65 17.18 74 2 1
0.59 46.35 74 2 1
0.6 57.74 74 2 1
0.6 26.87 74 2 1
0.5 31.65 74 2 1
0.79 14.15 74 2 1
0.77 16.56 74 2 1
0.51 101.09 74 2 1
0.69 16.21 74 2 1
0.55 107.63 74 2 1
0.51 104.95 74 2 1
0.5 33.26 74 2 1
0.72 21.37 74 2 1
0.68 59.85 74 2 1
0.6 64.09 74 2 1
0.81 16.23 74 2 1
0.63 86.72 74 2 1
0.78 13.02 74 2 1
0.64 36.88 74 2 1
0.63 75.19 74 2 1
0.66 79.98 74 2 1
0.67 56.94 74 2 1
0.67 41.58 74 2 1
0.58 50.48 74 2 1
0.77 68.7 74 2 1
0.59 61.39 74 2 1
0.56 14.7 74 2 1
0.64 74.48 74 2 1
0.53 82.34 74 2 1
0.69 54.89 74 2 1
0.74 23.26 74 2 1
0.68 39.57 74 2 1
0.6 70.63 74 2 1
0.73 31.14 74 2 1
0.59 18.4 74 2 1
0.61 95.67 74 2 1
0.62 32.12 74 2 1
0.57 50.96 74 2 1
0.68 18.15 74 2 1
0.66 74.2 74 2 1
0.58 87.9 74 2 1
0.84 17.02 74 2 1
0.68 91.46 74 2 1
0.78 14.76 74 2 1
0.71 28.61 74 2 1
0.63 79.29 74 2 1
0.65 22.29 74 2 1
0.42 60.91 74 2 1
0.4 100.03 74 2 1
0.68 14.99 74 2 1
0.68 80.86 74 2 1
0.74 93.21 74 2 1
0.56 14.42 74 2 1
0.56 12.43 74 2 1
0.56 85.37 74 2 1
0.61 14.75 74 2 1
0.58 21.11 74 2 1
0.56 90.67 74 2 1
0.54 45.59 74 2 1
0.5 59.36 74 2 1
0.67 15.7 74 2 1
0.77 16.57 74 2 1
0.68 14.28 74 2 1
0.73 11.48 74 2 1
0.52 41.53 74 2 1
0.76 13.6 74 2 1
0.67 34.07 74 2 1
0.51 50.2 74 2 1
0.59 16.57 74 2 1
0.48 42.19 74 2 1
0.59 76.95 74 2 1
0.65 121.35 74 2 1
0.67 101.46 74 2 1
0.69 23.2 74 2 1
0.54 121.94 74 2 1
0.7 17.09 74 2 1
0.58 26.24 74 2 1
0.68 26.31 74 2 1
0.65 21.24 74 2 1
0.66 100.42 74 2 1
0.57 31.12 74 2 1
0.62 107.9 74 2 1
0.77 11.33 74 2 1
0.51 104.65 74 2 1
0.69 21.14 74 2 1
0.62 46.1 74 2 1
0.6 123.44 74 2 1
0.67 120.06 74 2 1
0.77 17.09 74 2 1
0.52 122.73 74 2 1
0.59 13.65 74 2 1
0.67 92.89 74 2 1
0.56 15.18 74 2 1
0.5 23.31 74 2 1
0.67 20.56 74 2 1
0.65 14.26 74 2 1
0.57 15.09 74 2 1
0.4 139.38 74 2 1
0.69 14.89 74 2 1
0.65 15.37 74 2 1
0.47 27.85 74 2 1
0.47 86.04 74 2 1
0.6 33.05 74 2 1
0.57 27.63 74 2 1
0.54 48.6 74 2 1
0.63 25.59 74 2 1
0.59 34.84 74 2 1
0.57 95.74 74 2 1
0.52 78.19 74 2 1
0.55 94.22 74 2 1
0.55 27.41 74 2 1
0.46 37.18 74 2 1
0.6 86.44 74 2 1
0.45 52.62 74 2 1
0.68 33.2 74 2 1
0.62 45.18 74 2 1
0.55 102.53 74 2 1
0.71 17.92 74 2 1
0.56 93.45 74 2 1
0.76 31.62 74 2 1
0.56 22.97 74 2 1
0.62 10.81 74 2 1
0.53 24.48 74 2 1
0.57 37.71 74 2 1
0.55 68.15 74 2 1
0.58 46.95 74 2 1
0.56 57.22 74 2 1
0.6 40.34 74 2 1
0.55 63.75 74 2 1
0.57 52.2 74 2 1
0.62 60.7 74 2 1
0.56 38.08 74 2 1
0.67 33.5 74 2 1
0.7 63.6 74 2 1
0.52 41.3 74 2 1
0.64 12.43 74 2 1
0.6 58.78 74 2 1
0.55 84.69 74 2 1
0.59 28.45 74 2 1
0.57 45.13 74 2 1
0.63 14.47 74 2 1
0.62 62.73 74 2 1
0.64 15.57 74 2 1
0.6 87.52 74 2 1
0.59 25.56 74 2 1
0.57 37.43 74 2 1
0.65 31.2 74 2 1
0.56 81.93 74 2 1
0.55 28.8 74 2 1
0.57 44.59 74 2 1
0.75 12.37 74 2 1
0.71 12.22 74 2 1
0.64 16.83 74 2 1
0.47 99.49 74 2 1
0.46 17.87 74 2 1
0.54 24.79 74 2 1
0.58 41.71 74 2 1
0.47 29.19 74 2 1
0.63 18.63 74 2 1
0.71 25.48 74 2 1
0.6 25.94 74 2 1
0.58 17.48 74 2 1
0.57 45.85 74 2 1
0.55 27.13 74 2 1
0.82 14.42 74 2 1
0.79 41.66 74 2 1
0.78 77.66 74 2 1
0.64 106.48 74 2 1
0.81 24.57 74 2 1
0.84 24.53 74 2 1
0.76 32.26 74 2 1
0.85 18.08 74 2 1
0.78 62.89 74 2 1
0.9 14.47 74 2 1
0.79 28.67 74 2 1
0.8 18.52 74 2 1
0.54 62.95 74 2 1
0.79 91.26 74 2 1
0.89 12.35 74 2 1
0.82 26.51 74 2 1
0.48 122.16 74 2 1
0.57 12.41 74 2 1
0.45 41.41 74 2 1
0.47 57.67 74 2 1
0.49 78.69 74 2 1
0.68 12.03 74 2 1
0.53 50.64 74 2 1
0.47 90.85 74 2 1
0.62 32.18 74 2 1
0.52 15.58 74 2 1
0.49 118.28 74 2 1
0.67 80.1 74 2 1
0.63 46.88 74 2 1
0.65 36.47 74 2 1
0.63 20.2 74 2 1
0.61 32.5 74 2 1
0.61 71.05 74 2 1
0.5 48.94 74 2 1
0.67 32.9 74 2 1
0.79 13.52 74 2 1
0.57 46.44 74 2 1
0.69 36.22 74 2 1
0.81 29.36 74 2 1
0.76 11.79 74 2 1
0.59 49 74 2 1
0.82 26.76 74 2 1
0.63 20.53 74 2 1
0.63 61.57 74 2 1
0.66 56.7 74 2 1
0.56 62.48 74 2 1
0.59 39.33 74 2 1
0.79 17.37 74 2 1
0.59 24.48 74 2 1
0.68 48.3 74 2 1
0.67 32.05 74 2 1
0.61 28.42 74 2 1
0.74 13.8 74 2 1
0.62 48.54 74 2 1
0.56 51.71 74 2 1
0.48 86.31 74 2 1
0.6 31.34 74 2 1
0.65 36.57 74 2 1
0.68 62.31 74 2 1
0.78 14.97 74 2 1
0.71 25.93 74 2 1
0.61 61.51 74 2 1
0.65 54 74 2 1
0.57 54.76 74 2 1
0.61 121.73 74 2 1
0.75 12.2 74 2 1
0.67 52.25 74 2 1
0.7 26.54 74 2 1
0.8 92.11 74 2 1
0.63 92.8 74 2 1
0.56 104.94 74 2 1
0.7 97.67 74 2 1
0.84 14.16 74 2 1
0.74 16.79 74 2 1
0.6 110.63 74 2 1
0.59 105.99 74 2 1
0.67 90.13 74 2 1
0.47 95.41 74 2 1
0.71 31.76 74 2 1
0.68 57.02 74 2 1
0.57 59.96 74 2 1
0.83 80.82 74 2 1
0.67 33.71 74 2 1
0.74 14.72 74 2 1
0.58 75.74 74 2 1
0.73 18.11 74 2 1
0.69 27.93 74 2 1
0.65 42.89 74 2 1
0.53 89.83 74 2 1
0.66 15.83 74 2 1
0.6 61.77 74 2 1
0.58 43.4 74 2 1
0.67 21 74 2 1
0.64 37.77 74 2 1
0.81 15.37 74 2 1
0.74 22.38 74 2 1
0.6 14.33 74 2 1
0.71 12.29 74 2 1
0.59 54.89 74 2 1
0.57 75.87 74 2 1
0.67 11.49 74 2 1
0.71 13.44 74 2 1
0.56 56.09 74 2 1
0.54 46.97 74 2 1
0.6 71.03 74 2 1
0.59 58.11 74 2 1
0.6 24.54 74 2 1
0.7 66.47 74 2 1
0.4 42.71 74 2 1
0.41 30.3 74 2 1
0.4 103.34 74 2 1
0.4 26.11 74 2 1
0.34 81.91 74 2 1
0.39 15.74 74 2 1
0.38 13.84 74 2 1
0.34 23.82 74 2 1
0.52 80.79 74 2 1
0.61 49.77 74 2 1
0.47 19.99 74 2 1
0.44 35.82 74 2 1
0.76 12.96 74 2 1
0.55 37.48 74 2 1
0.57 21.87 74 2 1
0.67 49.08 74 2 1
0.57 64.04 74 2 1
0.58 14.81 74 2 1
0.68 15.66 74 2 1
0.37 26.07 74 2 1
0.56 49.94 74 2 1
0.65 12.74 74 2 1
0.53 47.97 74 2 1
0.55 16.15 74 2 1
0.54 78.12 74 2 1
0.55 40.15 74 2 1
0.53 80.36 74 2 1
0.5 40.07 74 2 1
0.48 56.76 74 2 1
0.58 29.59 74 2 1
0.64 43.44 74 2 1
0.48 47.87 74 2 1
0.63 18.66 74 2 1
0.51 28.64 74 2 1
0.57 93.25 74 2 1
0.62 49.07 74 2 1
0.54 64.5 74 2 1
0.52 21.42 74 2 1
0.61 17.86 74 2 1
0.58 45.65 74 2 1
0.48 21.65 74 2 1
0.53 17.49 74 2 1
0.5 91.15 74 2 1
0.55 27.61 74 2 1
0.48 33.4 74 2 1
0.47 13.7 74 2 1
0.52 27.38 74 2 1
0.45 82.79 74 2 1
0.53 34.38 74 2 1
0.76 19.72 74 2 1
0.58 29.39 74 2 1
0.59 12.23 74 2 1
0.64 92.55 74 2 1
0.68 23.04 74 2 1
0.47 31.87 74 2 1
0.56 42.7 74 2 1
0.8 14.34 74 2 1
0.68 13.54 74 2 1
0.7 16.45 74 2 1
0.56 35.94 74 2 1
0.77 29.88 74 2 1
0.66 33.77 74 2 1
0.62 18.77 74 2 1
0.5 25.24 74 2 1
0.71 13.82 74 2 1
0.57 94.93 74 2 1
0.69 15.66 74 2 1
0.63 52.9 74 2 1
0.59 112.13 74 2 1
0.57 31.11 74 2 1
0.58 110.12 74 2 1
0.52 71.64 74 2 1
0.54 91.57 74 2 1
0.73 116.48 74 2 1
0.69 119.16 74 2 1
0.63 104.12 74 2 1
0.72 14 74 2 1
0.6 119.98 74 2 1
0.7 78.98 74 2 1
0.63 120.91 74 2 1
0.44 102.09 74 2 1
0.51 32.42 74 2 1
0.45 99.57 74 2 1
0.42 115.76 74 2 1
0.53 12.81 74 2 1
0.65 12.73 74 2 1
0.42 122.56 74 2 1
0.55 120.3 74 2 1
0.63 113.82 74 2 1
0.7 88.6 74 2 1
0.59 127.46 74 2 1
0.76 27.78 74 2 1
0.68 42.35 74 2 1
0.75 13.46 74 2 1
0.7 97.51 74 2 1
0.78 17.09 74 2 1
0.75 23.34 74 2 1
0.71 44.23 74 2 1
0.62 45.94 74 2 1
0.75 106.92 74 2 1
0.64 83.26 74 2 1
0.75 16 74 2 1
0.6 95.32 74 2 1
0.41 110.65 74 2 1
0.79 15.73 74 2 1
0.69 34.9 74 2 1
0.65 57.7 74 2 1
0.67 83.37 74 2 1
0.58 72.12 74 2 1
0.73 20.4 74 2 1
0.65 71.86 74 2 1
0.65 69.02 74 2 1
0.52 101.2 74 2 1
0.77 17.89 74 2 1
0.5 97.95 74 2 1
0.57 26.5 74 2 1
0.72 21.87 74 2 1
0.73 11.56 74 2 1
0.81 11.46 74 2 1
0.54 84.63 74 2 1
0.71 19.23 74 2 1
0.74 32.16 74 2 1
0.6 95.94 74 2 1
0.77 36.28 74 2 1
0.45 48.44 87 2 1
0.62 17.43 87 2 1
0.73 22.7 87 2 1
0.71 23.94 87 2 1
0.79 28.86 87 2 1
0.54 21.83 87 2 1
0.55 29.35 87 2 1
0.6 39.37 87 2 1
0.56 44.52 87 2 1
0.57 82.22 87 2 1
0.61 18.2 87 2 1
0.71 18.56 87 2 1
0.79 63.67 87 2 1
0.59 26.42 87 2 1
0.64 17.23 87 2 1
0.61 47.59 87 2 1
0.55 79.69 87 2 1
0.69 24.07 87 2 1
0.55 63.67 87 2 1
0.55 51.95 87 2 1
0.56 125.57 87 2 1
0.56 108.06 87 2 1
0.61 107.94 87 2 1
0.58 43.32 87 2 1
0.68 69.65 87 2 1
0.67 29.47 87 2 1
0.7 18.75 87 2 1
0.73 18.94 87 2 1
0.66 14.73 87 2 1
0.64 14.4 87 2 1
0.66 17.39 87 2 1
0.59 19.35 87 2 1
0.49 114 87 2 1
0.54 91.52 87 2 1
0.66 34.99 87 2 1
0.63 102 87 2 1
0.74 22.05 87 2 1
0.78 19.79 87 2 1
0.64 62.54 87 2 1
0.89 19.34 87 2 1
0.64 42.67 87 2 1
0.67 14.19 87 2 1
0.65 18.26 87 2 1
0.74 49.63 87 2 1
0.85 26.4 87 2 1
0.62 44.58 87 2 1
0.7 54.74 87 2 1
0.78 24.78 87 2 1
0.67 17.64 87 2 1
0.63 28.82 87 2 1
0.66 77.65 87 2 1
0.53 35.66 87 2 1
0.66 76.78 87 2 1
0.49 26.4 87 2 1
0.51 17.07 87 2 1
0.77 17.59 87 2 1
0.84 18.12 87 2 1
0.78 28.57 87 2 1
0.72 32.13 87 2 1
0.56 22.94 87 2 1
0.72 17.76 87 2 1
0.65 18.42 87 2 1
0.83 24.05 87 2 1
0.79 21.14 87 2 1
0.74 31.83 87 2 1
0.71 52.28 87 2 1
0.75 35.97 87 2 1
0.54 64.03 87 2 1
0.85 13.75 87 2 1
0.6 55.01 87 2 1
0.53 13.56 87 2 1
0.69 28.48 87 2 1
0.67 34.57 87 2 1
0.64 59.58 87 2 1
0.67 86.86 87 2 1
0.78 16.35 87 2 1
0.56 63.81 87 2 1
0.74 44.72 87 2 1
0.81 31.37 87 2 1
0.66 24.08 87 2 1
0.66 33.74 87 2 1
0.93 20.23 87 2 1
0.61 36.96 87 2 1
0.74 15.5 87 2 1
0.62 42.57 87 2 1
0.75 30.62 87 2 1
0.74 13.89 87 2 1
0.75 42.99 87 2 1
0.52 64.06 87 2 1
0.69 44.06 87 2 1
0.68 40.71 87 2 1
0.66 14.23 87 2 1
0.65 19.59 87 2 1
0.62 24.65 87 2 1
0.83 60.73 87 2 1
0.81 19.42 87 2 1
0.82 45.75 87 2 1
0.72 50.06 87 2 1
0.73 53.52 87 2 1
0.66 15.8 87 2 1
0.63 34.29 87 2 1
0.62 48.82 87 2 1
0.7 20.61 87 2 1
0.85 15.58 87 2 1
0.6 72.35 87 2 1
0.69 15.58 87 2 1
0.66 43.89 87 2 1
0.75 32.82 87 2 1
0.64 16.68 87 2 1
0.69 17.2 87 2 1
0.75 15.56 87 2 1
0.6 47.18 87 2 1
0.72 18.77 87 2 1
0.59 25.53 87 2 1
0.69 28.77 87 2 1
0.63 27.57 87 2 1
0.81 25.22 87 2 1
0.72 23.49 87 2 1
0.65 14.14 87 2 1
0.57 84.7 87 2 1
0.56 19.94 87 2 1
0.62 19.62 87 2 1
0.81 33.75 87 2 1
0.62 35.62 87 2 1
0.83 24.72 87 2 1
0.8 79.55 87 2 1
0.69 27.38 87 2 1
0.64 27.69 87 2 1
0.64 45.84 87 2 1
0.69 32.64 87 2 1
0.6 32.83 87 2 1
0.72 43.84 87 2 1
0.66 24.61 87 2 1
0.64 23.23 87 2 1
0.64 75.9 87 2 1
0.66 28.76 87 2 1
0.67 19.84 87 2 1
0.68 30.15 87 2 1
0.73 40.8 87 2 1
0.52 49.05 87 2 1
0.72 27.41 87 2 1
0.81 14.09 87 2 1
0.75 15.93 87 2 1
0.69 23.36 87 2 1
0.7 17.93 87 2 1
0.77 48.9 87 2 1
0.68 18.56 87 2 1
0.67 23.7 87 2 1
0.55 64.02 87 2 1
0.63 14.54 87 2 1
0.57 40.79 87 2 1
0.68 44.85 87 2 1
0.49 71.54 87 2 1
0.82 16.64 87 2 1
0.65 48.92 87 2 1
0.6 99.2 87 2 1
0.6 17.73 87 2 1
0.57 53.55 87 2 1
0.6 55.42 87 2 1
0.69 31.54 87 2 1
0.67 46.02 87 2 1
0.82 13.83 87 2 1
0.79 47.89 87 2 1
0.68 40.39 87 2 1
0.59 35.46 87 2 1
0.85 25.83 87 2 1
0.73 48.63 87 2 1
0.68 55.52 87 2 1
0.79 23.4 87 2 1
0.83 16.9 87 2 1
0.67 30.16 87 2 1
0.65 13.24 87 2 1
0.67 40.94 87 2 1
0.72 10.42 87 2 1
0.55 16.69 87 2 1
0.72 14.58 87 2 1
0.59 57.56 87 2 1
0.82 23.67 87 2 1
0.65 64.65 87 2 1
0.82 15.65 87 2 1
0.73 16.05 87 2 1
0.82 41.3 87 2 1
0.64 17.35 87 2 1
0.61 16.9 87 2 1
0.69 12.45 87 2 1
0.87 19.41 87 2 1
0.77 23.78 87 2 1
0.69 18.58 87 2 1
0.68 19.62 87 2 1
0.8 26.45 87 2 1
0.76 28.44 87 2 1
0.58 33.79 87 2 1
0.59 68.74 87 2 1
0.61 13.15 87 2 1
0.7 40.97 87 2 1
0.68 45.83 87 2 1
0.72 112.98 87 2 1
0.79 26.81 87 2 1
0.61 67.85 87 2 1
0.63 9.75 87 2 1
0.54 14.89 87 2 1
0.77 80.96 87 2 1
0.66 66.57 87 2 1
0.62 47.76 87 2 1
0.66 85.24 87 2 1
0.95 13.16 87 2 1
0.63 34.08 87 2 1
0.75 26.56 87 2 1
0.63 16.92 87 2 1
0.63 86.3 87 2 1
0.59 20.93 87 2 1
0.61 14.89 87 2 1
0.65 46.15 87 2 1
0.71 63.8 87 2 1
0.81 27.8 87 2 1
0.58 54.72 87 2 1
0.84 14.54 87 2 1
0.74 41.53 87 2 1
0.68 66.5 87 2 1
0.83 20.86 87 2 1
0.78 37.07 87 2 1
0.47 29.72 87 2 1
0.56 14.5 87 2 1
0.48 69.39 87 2 1
0.47 45.68 87 2 1
0.51 111.7 87 2 1
0.52 15.73 87 2 1
0.77 40.08 87 2 1
0.64 20.95 87 2 1
0.69 34.37 87 2 1
0.62 18.14 87 2 1
0.85 24.06 87 2 1
0.66 41.37 87 2 1
0.58 39.29 87 2 1
0.83 23.4 87 2 1
0.54 18.54 87 2 1
0.73 14.27 87 2 1
0.66 48.62 87 2 1
0.63 59.34 87 2 1
0.76 13.45 87 2 1
0.48 55.9 87 2 1
0.65 20.28 87 2 1
0.63 38.36 87 2 1
0.57 94.1 87 2 1
0.59 79.79 87 2 1
0.63 36.14 87 2 1
0.74 27.49 87 2 1
0.72 49.68 87 2 1
0.78 22.41 87 2 1
0.53 21.1 87 2 1
0.64 20.27 87 2 1
0.73 42.72 87 2 1
0.68 63.17 87 2 1
0.8 22.48 87 2 1
0.73 40.21 87 2 1
0.65 28.08 87 2 1
0.7 17.48 87 2 1
0.62 18.73 87 2 1
0.72 28.31 87 2 1
0.82 16.23 87 2 1
0.67 39.03 87 2 1
0.65 23.42 87 2 1
0.61 18.06 87 2 1
0.7 31.79 87 2 1
0.7 49.22 87 2 1
0.71 48.85 87 2 1
0.7 20.5 87 2 1
0.46 47.95 87 2 1
0.58 19.7 87 2 1
0.48 66.53 87 2 1
0.48 58.46 87 2 1
0.62 21.2 87 2 1
0.71 60.1 87 2 1
0.88 12.69 87 2 1
0.88 28.87 87 2 1
0.77 33.85 87 2 1
0.72 19.29 87 2 1
0.85 23.37 87 2 1
0.75 39.73 87 2 1
0.75 20.68 87 2 1
0.78 18.19 87 2 1
0.6 55.68 87 2 1
0.55 25.77 87 2 1
0.74 46.03 87 2 1
0.69 13.36 87 2 1
0.58 15.08 87 2 1
0.53 23.43 87 2 1
0.69 31.9 87 2 1
0.7 32.16 87 2 1
0.59 16.96 87 2 1
0.61 67.95 87 2 1
0.71 37.56 87 2 1
0.58 71.92 87 2 1
0.83 24.51 87 2 1
0.57 34.04 87 2 1
0.64 16.44 87 2 1
0.57 16.4 87 2 1
0.87 15.51 87 2 1
0.82 14.72 87 2 1
0.7 16.55 87 2 1
0.72 26.06 87 2 1
0.63 51.03 87 2 1
0.61 62.19 87 2 1
0.8 71.99 87 2 1
0.71 12.9 87 2 1
0.45 40.15 87 2 1
0.6 12.5 87 2 1
0.58 101.92 87 2 1
0.66 117.35 87 2 1
0.85 38.24 87 2 1
0.81 53.52 87 2 1
0.78 38.95 87 2 1
0.7 127.78 87 2 1
0.62 38.22 87 2 1
0.49 13.21 87 2 1
0.51 47.96 87 2 1
0.68 43.22 87 2 1
0.8 28.5 87 2 1
0.75 33.83 87 2 1
0.66 35.74 87 2 1
0.9 15.39 87 2 1
0.68 49.32 87 2 1
0.92 15.49 87 2 1
0.67 28.38 87 2 1
0.6 24.18 87 2 1
0.89 12.19 87 2 1
0.67 41.01 87 2 1
0.74 22.26 87 2 1
0.71 40.43 87 2 1
0.69 45.66 87 2 1
0.62 25.54 87 2 1
0.84 15.86 87 2 1
0.59 96.49 87 2 1
0.78 55.98 87 2 1
0.77 46.75 87 2 1
0.61 24.39 87 2 1
0.58 86.5 87 2 1
0.64 96.51 87 2 1
0.6 30.63 87 2 1
0.72 13.91 87 2 1
0.66 13.18 87 2 1
0.66 43.8 87 2 1
0.72 25.93 87 2 1
0.84 24.89 87 2 1
0.72 72.55 87 2 1
0.56 66.82 87 2 1
0.71 72.5 87 2 1
0.73 66.24 87 2 1
0.68 13.01 87 2 1
0.75 15.97 87 2 1
0.72 11.16 87 2 1
0.61 58.83 87 2 1
0.56 48.41 87 2 1
0.59 46.1 87 2 1
0.68 28.69 87 2 1
0.75 44 87 2 1
0.73 15.1 87 2 1
0.59 61.07 87 2 1
0.75 20.71 87 2 1
0.78 63.98 87 2 1
0.62 82.36 87 2 1
0.56 83.75 87 2 1
0.6 15.73 87 2 1
0.57 74.57 87 2 1
0.66 13.19 87 2 1
0.75 22.82 87 2 1
0.68 20.32 87 2 1
0.73 22.86 87 2 1
0.61 69.69 87 2 1
0.79 13.38 87 2 1
0.57 30.64 87 2 1
0.74 38.47 87 2 1
0.8 17.44 87 2 1
0.82 16.17 87 2 1
0.72 29.86 87 2 1
0.72 20.54 87 2 1
0.69 38.25 87 2 1
0.71 27.83 87 2 1
0.63 50.37 87 2 1
0.64 73.26 87 2 1
0.61 14.56 87 2 1
0.65 17.07 87 2 1
0.56 23.83 87 2 1
0.59 18.16 87 2 1
0.57 38.99 87 2 1
0.55 42.45 87 2 1
0.64 25.09 87 2 1
0.74 14.99 87 2 1
0.76 14.96 87 2 1
0.7 17.07 87 2 1
0.71 24.95 87 2 1
0.84 12.91 87 2 1
0.68 62.06 87 2 1
0.69 35.25 87 2 1
0.73 16.75 87 2 1
0.74 48.8 87 2 1
0.79 18.32 87 2 1
0.66 40.84 87 2 1
0.77 30.86 87 2 1
0.67 31.75 87 2 1
0.83 16.88 87 2 1
0.74 29.92 87 2 1
0.66 22.54 87 2 1
0.7 12.17 87 2 1
0.63 21.31 87 2 1
0.58 29.41 87 2 1
0.56 13.08 87 2 1
0.58 36.48 87 2 1
0.59 12.06 87 2 1
0.59 21.25 87 2 1
0.54 26.19 87 2 1
0.6 82.83 87 2 1
0.76 17.92 87 2 1
0.72 16.05 87 2 1
0.75 28.31 87 2 1
0.71 20.2 87 2 1
0.72 32 87 2 1
0.73 37.1 87 2 1
0.81 33.16 87 2 1
0.77 19.37 87 2 1
0.8 14.89 87 2 1
0.53 21.12 87 2 1
0.84 17.39 87 2 1
0.66 37.05 87 2 1
0.84 19.19 87 2 1
0.74 16.33 87 2 1
0.67 25.16 87 2 1
0.67 38.77 87 2 1
0.68 19.65 87 2 1
0.64 63.89 87 2 1
0.79 44.45 87 2 1
0.73 17.73 87 2 1
0.67 15.91 87 2 1
0.51 60.01 87 2 1
0.68 30.19 87 2 1
0.81 42.46 87 2 1
0.88 21.24 87 2 1
0.78 28.78 87 2 1
0.74 61.81 87 2 1
0.8 44.05 87 2 1
0.74 45 87 2 1
0.73 14.48 87 2 1
0.64 14.07 87 2 1
0.65 23.2 87 2 1
0.91 50.96 87 2 1
0.73 27.55 87 2 1
0.58 28.28 87 2 1
0.73 60.01 87 2 1
0.79 18.6 87 2 1
0.71 31.01 87 2 1
0.7 16.07 87 2 1
0.66 33 87 2 1
0.59 78.99 87 2 1
0.65 55.87 87 2 1
0.81 13.68 87 2 1
0.47 62.4 87 2 1
0.48 20.54 87 2 1
0.53 12.3 87 2 1
0.73 29.43 87 2 1
0.64 54.54 87 2 1
0.78 15.04 87 2 1
0.75 36.78 87 2 1
0.87 38.11 87 2 1
0.69 38.98 87 2 1
0.8 55.34 87 2 1
0.61 60.83 87 2 1
0.75 13.82 87 2 1
0.54 39.76 87 2 1
0.63 46.06 87 2 1
0.65 16.09 87 2 1
0.62 38.46 87 2 1
0.58 27.6 87 2 1
0.63 14.14 87 2 1
0.62 79.27 87 2 1
0.71 20.56 87 2 1
0.68 26.45 87 2 1
0.67 23.32 87 2 1
0.65 30.54 87 2 1
0.52 33.22 87 2 1
0.67 24.13 87 2 1
0.51 33.04 87 2 1
0.64 47.91 87 2 1
0.87 12.96 87 2 1
0.79 45.67 87 2 1
0.88 12.35 87 2 1
0.78 29.75 87 2 1
0.8 23.82 87 2 1
0.76 46 87 2 1
0.65 42.17 87 2 1
0.82 42.83 87 2 1
0.7 19.43 87 2 1
0.69 38.92 87 2 1
0.69 42.75 87 2 1
0.69 47.69 87 2 1
0.59 94.46 87 2 1
0.74 18.08 87 2 1
0.72 28.86 87 2 1
0.85 18.33 87 2 1
0.69 81.08 87 2 1
0.8 31.75 87 2 1
0.65 61.51 87 2 1
0.7 60.88 87 2 1
0.73 32.92 87 2 1
0.82 63.58 87 2 1
0.91 28.03 87 2 1
0.57 36.76 87 2 1
0.73 21.04 87 2 1
0.81 40.79 87 2 1
0.78 38.76 87 2 1
0.74 16.52 87 2 1
0.86 15.73 87 2 1
0.58 24.01 87 2 1
0.67 10.99 87 2 1
0.75 17.48 87 2 1
0.6 28.18 87 2 1
0.53 37.05 87 2 1
0.55 14.28 87 2 1
0.56 37.82 87 2 1
0.64 13.53 87 2 1
0.55 20.2 87 2 1
0.54 17.26 87 2 1
0.69 14.86 87 2 1
0.71 11.36 87 2 1
0.69 21.51 87 2 1
0.77 13.98 87 2 1
0.66 114.02 87 2 1
0.73 20.75 87 2 1
0.71 30.53 87 2 1
0.79 21.26 87 2 1
0.67 27.62 87 2 1
0.72 48.81 87 2 1
0.76 23.79 87 2 1
0.73 30.43 87 2 1
0.82 21.48 87 2 1
0.68 33.75 87 2 1
0.7 21.03 87 2 1
0.66 17.57 87 2 1
0.61 56.1 87 2 1
0.72 26.86 87 2 1
0.66 39.72 87 2 1
0.8 19.07 87 2 1
0.73 61.35 87 2 1
0.66 33.54 87 2 1
0.68 27.53 87 2 1
0.74 35.65 87 2 1
0.72 23.1 87 2 1
0.73 12.58 87 2 1
0.71 26.64 87 2 1
0.7 47.1 87 2 1
0.67 35.47 87 2 1
0.83 16.12 87 2 1
0.62 17.83 87 2 1
0.62 42.16 87 2 1
0.62 15.83 87 2 1
0.63 21.91 87 2 1
0.64 17.13 87 2 1
0.81 17.07 87 2 1
0.68 114.13 87 2 1
0.68 31.57 87 2 1
0.8 15.18 87 2 1
0.63 84.6 87 2 1
0.72 18.27 87 2 1
0.63 79.79 87 2 1
0.86 17.07 87 2 1
0.74 21.57 87 2 1
0.61 45.91 87 2 1
0.84 20.31 87 2 1
0.7 26.08 87 2 1
0.44 114.44 87 2 1
0.51 15.58 87 2 1
0.67 68.69 87 2 1
0.58 77.68 87 2 1
0.58 17.97 87 2 1
0.57 15.04 87 2 1
0.59 16.89 87 2 1
0.57 60.45 87 2 1
0.54 23.64 87 2 1
0.62 46.73 87 2 1
0.54 35.66 87 2 1
0.5 48.13 87 2 1
0.52 59.86 87 2 1
0.48 32.82 87 2 1
0.58 26.55 87 2 1
0.68 19.47 87 2 1
0.8 9.71 87 2 1
0.6 38.26 87 2 1
0.54 13.67 87 2 1
0.73 13.64 87 2 1
0.67 53.87 87 2 1
0.55 65.35 87 2 1
0.48 15.44 87 2 1
0.57 43.06 87 2 1
0.63 9.31 87 2 1
0.54 20.65 87 2 1
0.7 13.78 87 2 1
0.71 16.32 87 2 1
0.52 122.08 87 2 1
0.54 104.45 87 2 1
0.76 27.4 87 2 1
0.77 20.55 87 2 1
0.72 22.4 87 2 1
0.73 16.3 87 2 1
0.76 27.18 87 2 1
0.68 51.3 87 2 1
0.82 18.97 87 2 1
0.77 12.25 87 2 1
0.86 13.92 87 2 1
0.77 42.56 87 2 1
0.8 16.49 87 2 1
0.71 45.07 87 2 1
0.75 36.01 87 2 1
0.82 53.15 87 2 1
0.76 31.89 87 2 1
0.8 24.1 87 2 1
0.59 62.71 87 2 1
0.58 24.56 87 2 1
0.6 22.87 87 2 1
0.78 15.95 87 2 1
0.66 24.88 87 2 1
0.59 42.97 87 2 1
0.54 64.94 87 2 1
0.62 15.65 87 2 1
0.5 56.4 87 2 1
0.62 103.34 87 2 1
0.56 19.63 87 2 1
0.67 24.86 87 2 1
0.68 20.24 87 2 1
0.59 105.42 87 2 1
0.71 101.13 87 2 1
0.69 23.44 87 2 1
0.76 19.29 87 2 1
0.7 13.08 87 2 1
0.64 39.14 87 2 1
0.62 36.73 87 2 1
0.69 70.91 87 2 1
0.58 13.2 87 2 1
0.64 50.07 87 2 1
0.75 15.52 87 2 1
0.62 33.27 87 2 1
0.82 15.83 87 2 1
0.76 33.19 87 2 1
0.48 24.61 87 2 1
0.49 24.82 87 2 1
0.53 28.85 87 2 1
0.72 16.24 87 2 1
0.71 11.71 87 2 1
0.64 41.32 87 2 1
0.75 38.71 87 2 1
0.75 38.31 87 2 1
0.48 33.43 87 2 1
0.57 16.89 87 2 1
0.45 14.16 87 2 1
0.57 34.68 87 2 1
0.48 18.2 87 2 1
0.74 21.47 87 2 1
0.7 59.67 87 2 1
0.59 51.74 87 2 1
0.61 28.5 87 2 1
0.73 16.17 87 2 1
0.72 25.73 87 2 1
0.75 22.93 87 2 1
0.64 18.8 87 2 1
0.57 62.69 87 2 1
0.57 14.05 87 2 1
0.65 25.21 87 2 1
0.6 57.81 87 2 1
0.65 63.38 87 2 1
0.56 49.74 87 2 1
0.46 89.52 87 2 1
0.56 12.4 87 2 1
0.44 80.01 87 2 1
0.45 26.31 87 2 1
0.62 13.77 87 2 1
0.57 23.08 87 2 1
0.61 64.52 87 2 1
0.64 35.08 87 2 1
0.65 12.71 87 2 1
0.67 30.83 87 2 1
0.72 35.49 87 2 1
0.61 48.79 87 2 1
0.65 34.27 87 2 1
0.75 20.49 87 2 1
0.69 37.71 87 2 1
0.69 22.71 87 2 1
0.76 16.45 87 2 1
0.84 20.15 87 2 1
0.56 29.43 87 2 1
0.58 12.86 87 2 1
0.68 15.8 87 2 1
0.56 19.04 87 2 1
0.54 70.91 87 2 1
0.6 19.51 87 2 1
0.48 68.01 87 2 1
0.67 14.07 87 2 1
0.87 13.21 87 2 1
0.64 40.71 87 2 1
0.7 23.98 87 2 1
0.93 20.12 87 2 1
0.87 22.84 87 2 1
0.71 17.65 87 2 1
0.63 38.09 87 2 1
0.65 41.72 87 2 1
0.92 14.01 87 2 1
0.79 30.45 87 2 1
0.73 39.28 87 2 1
0.84 24.63 87 2 1
0.73 60.78 87 2 1
0.78 48.3 87 2 1
0.63 32.21 87 2 1
0.82 30.25 87 2 1
0.67 24.41 87 2 1
0.68 53.7 87 2 1
0.74 42.88 87 2 1
0.8 15.21 87 2 1
0.83 14.05 87 2 1
0.61 23.34 87 2 1
0.73 13.73 87 2 1
0.75 25.63 87 2 1
0.6 36.18 87 2 1
0.7 96.5 87 2 1
0.74 108.07 87 2 1
0.72 32.72 87 2 1
0.78 13.47 87 2 1
0.65 19.72 87 2 1
0.75 45.95 87 2 1
0.66 94.3 87 2 1
0.82 17.11 87 2 1
0.61 21.24 87 2 1
0.62 58.2 87 2 1
0.69 75.94 87 2 1
0.76 19.81 87 2 1
0.63 87.42 87 2 1
0.53 19.07 87 2 1
0.86 20.75 87 2 1
0.58 31.71 87 2 1
0.74 17.71 87 2 1
0.55 81.58 87 2 1
0.54 85.84 87 2 1
0.51 19.03 87 2 1
0.6 47.56 87 2 1
0.59 58.37 87 2 1
0.69 25.64 87 2 1
0.56 64.2 87 2 1
0.86 18.21 87 2 1
0.77 14.92 87 2 1
0.71 44.21 87 2 1
0.8 17.86 87 2 1
0.72 22.22 87 2 1
0.65 39.54 87 2 1
0.62 21.77 87 2 1
0.76 27.87 87 2 1
0.76 53.53 87 2 1
0.74 21.75 87 2 1
0.78 15.87 87 2 1
0.77 30.12 87 2 1
0.8 18.57 87 2 1
0.76 46.39 87 2 1
0.83 70.96 87 2 1
0.64 59.43 87 2 1
0.58 62.54 87 2 1
0.7 73.16 87 2 1
0.78 16.79 87 2 1
0.84 64.22 87 2 1
0.79 11.03 87 2 1
0.7 13.58 87 2 1
0.62 75.7 87 2 1
0.77 22.96 87 2 1
0.46 23.45 87 2 1
0.68 121.54 87 2 1
0.76 12.35 87 2 1
0.68 74.66 87 2 1
0.78 15.36 87 2 1
0.75 15.86 87 2 1
0.68 62.3 87 2 1
0.61 100.59 87 2 1
0.7 128.61 87 2 1
0.64 21.99 87 2 1
0.7 22.2 87 2 1
0.67 109.1 87 2 1
0.68 39.63 87 2 1
0.67 71 87 2 1
0.88 21.83 87 2 1
0.68 84.44 87 2 1
0.91 15.06 87 2 1
0.65 101.36 87 2 1
0.87 58.65 87 2 1
0.74 38.32 87 2 1
0.78 61.89 87 2 1
0.58 26.98 87 2 1
0.66 38 87 2 1
0.54 22.55 87 2 1
0.76 23.46 87 2 1
0.82 26.37 87 2 1
0.6 15.18 87 2 1
0.67 29.65 87 2 1
0.76 14.83 87 2 1
0.63 67.36 87 2 1
0.72 30.57 87 2 1
0.67 83.29 87 2 1
0.64 62.44 87 2 1
0.66 30.18 87 2 1
0.75 32.05 87 2 1
0.69 19.86 87 2 1
0.8 18.83 87 2 1
0.69 39.33 87 2 1
0.67 41.69 87 2 1
0.72 24.61 87 2 1
0.73 18.84 87 2 1
0.78 10.87 87 2 1
0.61 22.46 87 2 1
0.56 25.72 87 2 1
0.58 104.34 87 2 1
0.54 41.65 87 2 1
0.64 14.74 87 2 1
0.63 17.44 87 2 1
0.71 65.39 87 2 1
0.74 33.42 87 2 1
0.73 54.58 87 2 1
0.58 26.21 87 2 1
0.71 59.78 87 2 1
0.75 17.26 87 2 1
0.75 75.5 87 2 1
0.61 38.18 87 2 1
0.63 48.89 87 2 1
0.56 39.47 87 2 1
0.58 36.37 87 2 1
0.62 44.2 87 2 1
0.73 12.65 87 2 1
0.68 33.69 87 2 1
0.72 43.19 87 2 1
0.73 49.17 87 2 1
0.67 51.54 87 2 1
0.69 17.1 87 2 1
0.67 27.66 87 2 1
0.68 41.12 87 2 1
0.73 24.43 87 2 1
0.68 25.59 87 2 1
0.85 15.17 87 2 1
0.91 14.14 87 2 1
0.7 17.87 87 2 1
0.8 32.42 87 2 1
0.79 25.48 87 2 1
0.77 17.03 87 2 1
0.65 38.62 87 2 1
0.56 17.37 87 2 1
0.55 26.03 87 2 1
0.52 55.2 87 2 1
0.64 19.54 87 2 1
0.59 35.17 87 2 1
0.66 16.17 87 2 1
0.68 46.12 87 2 1
0.52 17.55 87 2 1
0.53 38.29 87 2 1
0.63 57.26 87 2 1
0.64 17.78 87 2 1
0.54 17.73 87 2 1
0.69 17.68 87 2 1
0.66 23.28 87 2 1
0.61 16.36 87 2 1
0.66 43.71 87 2 1
0.69 75.08 87 2 1
0.59 18.74 87 2 1
0.61 60.85 87 2 1
0.74 17.27 87 2 1
0.74 20.12 87 2 1
0.67 27.34 87 2 1
0.76 20.93 87 2 1
0.78 38.03 87 2 1
0.58 35.56 87 2 1
0.62 24.87 87 2 1
0.7 18.96 87 2 1
0.65 20.1 87 2 1
0.71 39.06 87 2 1
0.69 102.25 87 2 1
0.54 46.48 87 2 1
0.83 18.04 87 2 1
0.75 27.13 87 2 1
0.58 51.48 87 2 1
0.65 20.43 87 2 1
0.62 25.62 87 2 1
0.58 19.6 87 2 1
0.62 23.24 87 2 1
0.65 28.07 87 2 1
0.61 53.82 87 2 1
0.73 13.76 87 2 1
0.59 18.27 87 2 1
0.59 18.37 87 2 1
0.67 41.66 87 2 1
0.56 17.1 87 2 1
0.65 15.33 87 2 1
0.75 20.39 87 2 1
0.54 31.69 87 2 1
0.64 55.57 87 2 1
0.65 101.43 87 2 1
0.64 37.27 87 2 1
0.73 16.12 87 2 1
0.79 14.69 87 2 1
0.77 42.76 87 2 1
0.77 26.29 87 2 1
0.65 35.51 87 2 1
0.7 30.02 87 2 1
0.85 30.06 87 2 1
0.85 23.71 87 2 1
0.73 24.5 87 2 1
0.78 23.08 87 2 1
0.79 48.15 87 2 1
0.69 58.95 87 2 1
0.61 55.67 87 2 1
0.83 21.9 87 2 1
0.63 56.54 87 2 1
0.7 70.78 87 2 1
0.79 22.6 87 2 1
0.73 14.36 87 2 1
0.81 15.48 87 2 1
0.58 71.75 87 2 1
0.56 27.34 87 2 1
0.66 116.9 87 2 1
0.48 33.47 87 2 1
0.53 106.1 87 2 1
0.65 128.67 87 2 1
0.56 24.22 87 2 1
0.76 17.23 87 2 1
0.64 16.34 87 2 1
0.65 114.71 87 2 1
0.73 14.54 87 2 1
0.65 25.72 87 2 1
0.56 16.08 87 2 1
0.66 32.01 87 2 1
0.56 47.2 87 2 1
0.56 64.6 87 2 1
0.68 12.97 87 2 1
0.64 22.47 87 2 1
0.58 11.82 87 2 1
0.55 62.59 87 2 1
0.66 28.25 87 2 1
0.65 29.58 87 2 1
0.71 21.35 87 2 1
0.7 22.99 87 2 1
0.73 31.53 87 2 1
0.66 23.08 87 2 1
0.66 21.7 87 2 1
0.45 26.42 87 2 1
0.46 41.74 87 2 1
0.5 14.29 87 2 1
0.39 17.09 87 2 1
0.49 38.15 87 2 1
0.74 23.88 87 2 1
0.7 42.72 87 2 1
0.79 21.37 87 2 1
0.75 15.82 87 2 1
0.72 17.19 87 2 1
0.76 33.02 87 2 1
0.71 64.36 87 2 1
0.63 143.05 87 2 1
0.64 54.24 87 2 1
0.65 65.13 87 2 1
0.74 17.83 87 2 1
0.66 74.14 87 2 1
0.48 108.13 87 2 1
0.56 27.52 87 2 1
0.54 56.83 87 2 1
0.59 36.95 87 2 1
0.54 33.63 87 2 1
0.6 70.29 87 2 1
0.35 101.73 87 2 1
0.39 17.91 87 2 1
0.33 16.59 87 2 1
0.32 73.68 87 2 1
0.76 24.6 87 2 1
0.83 21.31 87 2 1
0.78 39.07 87 2 1
0.75 35.19 87 2 1
0.77 15.95 87 2 1
0.66 15.93 87 2 1
0.78 34.34 87 2 1
0.7 44.61 87 2 1
0.77 30.33 87 2 1
0.83 16.23 87 2 1
0.82 16.65 87 2 1
0.6 129.42 87 2 1
0.82 14.82 87 2 1
0.73 30.38 87 2 1
0.85 47.2 87 2 1
0.8 17.88 87 2 1
0.71 65.8 87 2 1
0.67 150.8 87 2 1
0.64 31.14 87 2 1
0.63 37.28 87 2 1
0.62 49.56 87 2 1
0.74 15.81 87 2 1
0.74 15.65 87 2 1
0.73 20.19 87 2 1
0.63 123.26 87 2 1
0.72 32.82 87 2 1
0.68 29.2 87 2 1
0.69 14.91 87 2 1
0.72 18.06 87 2 1
0.59 17.08 87 2 1
0.67 59.43 87 2 1
0.84 28.15 87 2 1
0.74 19.01 87 2 1
0.61 28.85 87 2 1
0.61 96.27 87 2 1
0.55 24.09 87 2 1
0.71 16.24 87 2 1
0.56 106 87 2 1
0.54 94.27 87 2 1
0.62 100.91 87 2 1
0.74 19.65 87 2 1
0.79 21.05 87 2 1
0.76 54.35 87 2 1
0.77 21.11 87 2 1
0.77 43.78 87 2 1
0.78 17.13 87 2 1
0.81 31.42 87 2 1
0.72 15.75 87 2 1
0.51 16.54 87 2 1
0.63 34.49 87 2 1
0.68 46.07 87 2 1
0.85 14.69 87 2 1
0.73 14.81 87 2 1
0.75 52.98 87 2 1
0.62 22.06 87 2 1
0.75 32.89 87 2 1
0.7 18.07 87 2 1
0.51 130.78 87 2 1
0.65 100.19 87 2 1
0.57 76.94 87 2 1
0.76 21.82 87 2 1
0.53 36.36 87 2 1
0.67 41.27 87 2 1
0.67 114.42 87 2 1
0.82 16.28 87 2 1
0.69 69.86 87 2 1
0.73 13.8 87 2 1
0.65 47.28 87 2 1
0.76 102.99 87 2 1
0.66 23.75 87 2 1
0.83 17.27 87 2 1
0.67 26.89 87 2 1
0.69 29.17 87 2 1
0.72 32.3 87 2 1
0.7 26.55 87 2 1
0.8 15.75 87 2 1
0.74 46.13 87 2 1
0.73 21.11 87 2 1
0.72 49.85 87 2 1
0.71 43.07 87 2 1
0.65 23.82 87 2 1
0.76 35.61 87 2 1
0.76 25.88 87 2 1
0.79 19.42 87 2 1
0.69 13.47 87 2 1
0.75 17.84 87 2 1
0.74 18.02 87 2 1
0.82 13.76 87 2 1
0.61 82.8 87 2 1
0.75 77.14 87 2 1
0.78 24.95 87 2 1
0.64 44.41 87 2 1
0.7 25.55 87 2 1
0.72 14 87 2 1
0.64 63.78 87 2 1
0.7 33.44 87 2 1
0.66 25.67 87 2 1
0.69 35.28 87 2 1
0.77 54.24 87 2 1
0.79 13.63 87 2 1
0.72 15.54 87 2 1
0.75 33.55 87 2 1
0.65 11.68 87 2 1
0.6 25.74 87 2 1
0.64 23.37 87 2 1
0.75 26.12 87 2 1
0.63 26.23 87 2 1
0.63 72.27 87 2 1
0.69 15.06 87 2 1
0.63 58.74 87 2 1
0.72 14.27 87 2 1
0.74 8.65 87 2 1
0.53 39.2 87 2 1
0.81 21.81 87 2 1
0.75 29.82 87 2 1
0.71 19.6 87 2 1
0.51 26.51 87 2 1
0.81 10.81 87 2 1
0.76 18.04 87 2 1
0.77 28.32 87 2 1
0.67 19.07 87 2 1
0.76 23.42 87 2 1
0.76 14.69 87 2 1
0.72 31.69 87 2 1
0.64 32.84 87 2 1
0.83 16.17 87 2 1
0.62 19.01 87 2 1
0.65 24.72 87 2 1
0.52 28.9 87 2 1
0.66 18.22 87 2 1
0.56 26.75 87 2 1
0.53 13.52 87 2 1
0.63 14.52 87 2 1
0.58 15.57 87 2 1
0.65 24.69 87 2 1
0.61 33.58 87 2 1
0.6 17.35 87 2 1
0.6 15.11 87 2 1
0.58 60.4 87 2 1
0.59 14.47 87 2 1
0.6 24.36 87 2 1
0.79 16.69 87 2 1
0.75 18.98 87 2 1
0.74 14.07 87 2 1
0.71 36.14 87 2 1
0.71 53.47 87 2 1
0.68 20.53 87 2 1
0.8 10.99 87 2 1
0.63 66.99 87 2 1
0.67 12.1 87 2 1
0.55 29.74 87 2 1
0.52 46.59 87 2 1
0.66 33.88 87 2 1
0.59 52.64 87 2 1
0.59 75.98 87 2 1
0.56 45.28 87 2 1
0.73 13.44 87 2 1
0.56 66.23 87 2 1
0.67 18.3 87 2 1
0.56 30.08 87 2 1
0.74 17.37 87 2 1
0.59 57.49 87 2 1
0.57 38.86 87 2 1
0.63 69.01 87 2 1
0.59 13.18 87 2 1
0.63 65.02 87 2 1
0.72 83.34 87 2 1
0.55 138.47 87 2 1
0.68 87.15 87 2 1
0.68 18.12 87 2 1
0.72 81.84 87 2 1
0.7 84.63 87 2 1
0.69 25.25 87 2 1
0.6 87.16 87 2 1
0.67 16.92 87 2 1
0.65 74.61 87 2 1
0.62 42.91 87 2 1
0.66 132.52 87 2 1
0.57 45.76 87 2 1
0.7 82.92 87 2 1
0.32 49.71 87 2 1
0.59 31.77 87 2 1
0.63 95.56 87 2 1
0.51 15.19 87 2 1
0.59 30.43 87 2 1
0.58 14.06 87 2 1
0.48 42 87 2 1
0.68 41.75 87 2 1
0.54 55.25 87 2 1
0.64 55.38 87 2 1
0.56 63.99 87 2 1
0.66 40.45 87 2 1
0.7 18.47 87 2 1
0.58 51.77 87 2 1
0.64 42.97 87 2 1
0.59 29.85 87 2 1
0.64 53.08 87 2 1
0.61 53.24 87 2 1
0.59 17.95 87 2 1
0.79 32.66 87 2 1
0.7 45.02 87 2 1
0.6 14.23 87 2 1
0.46 22.24 87 2 1
0.44 81.18 87 2 1
0.58 12.43 87 2 1
0.9 35.34 87 2 1
0.8 44.74 87 2 1
0.65 23.93 87 2 1
0.79 22.45 87 2 1
0.9 17.52 87 2 1
0.72 49.67 87 2 1
0.71 26.31 87 2 1
0.66 24.73 87 2 1
0.8 48.33 87 2 1
0.51 27.28 87 2 1
0.56 24.56 87 2 1
0.43 43.38 87 2 1
0.46 64.19 87 2 1
0.53 45.92 87 2 1
0.54 14.51 87 2 1
0.48 70.24 87 2 1
0.71 90.3 87 2 1
0.57 16.58 87 2 1
0.65 36.42 87 2 1
0.68 18.01 87 2 1
0.71 14.98 87 2 1
0.67 84.12 87 2 1
0.59 83.61 87 2 1
0.68 67.37 87 2 1
0.8 15.69 87 2 1
0.7 34.87 87 2 1
0.55 130.37 87 2 1
0.76 29.78 87 2 1
0.58 40.33 87 2 1
0.69 26.17 87 2 1
0.72 16.26 87 2 1
0.66 50.27 87 2 1
0.62 16.66 87 2 1
0.82 111.41 87 2 1
0.72 15.32 87 2 1
0.63 34.95 87 2 1
0.59 67.99 87 2 1
0.66 52.09 87 2 1
0.68 33.44 87 2 1
0.61 54.18 87 2 1
0.66 59.44 87 2 1
0.52 73.7 87 2 1
0.56 29.23 87 2 1
0.63 62.76 87 2 1
0.63 16.26 87 2 1
0.75 17.14 87 2 1
0.55 67.51 87 2 1
0.57 40.78 87 2 1
0.7 13.62 87 2 1
0.55 63.31 87 2 1
0.57 13.2 87 2 1
0.68 41.68 87 2 1
0.53 49.02 87 2 1
0.61 18.39 87 2 1
0.56 76.58 87 2 1
0.68 54.63 87 2 1
0.71 22.96 87 2 1
0.63 18.88 87 2 1
0.67 24.02 87 2 1
0.67 57.21 87 2 1
0.81 34.71 87 2 1
0.62 14.87 87 2 1
0.75 16.3 87 2 1
0.57 81.62 87 2 1
0.6 16.11 87 2 1
0.52 24.95 87 2 1
0.57 25.51 87 2 1
0.61 26.73 87 2 1
0.74 15.95 87 2 1
0.71 39.61 87 2 1
0.73 32.02 87 2 1
0.53 63.55 87 2 1
0.72 20.42 87 2 1
0.7 12.5 87 2 1
0.86 18.75 87 2 1
0.76 36.11 87 2 1
0.75 35.94 87 2 1
0.68 49.23 87 2 1
0.75 16.03 87 2 1
0.79 32.21 87 2 1
0.95 19.16 87 2 1
0.68 37.24 87 2 1
0.8 17.74 87 2 1
0.67 43.63 87 2 1
0.64 43.48 87 2 1
0.76 11.11 87 2 1
0.52 21.35 87 2 1
0.65 72.79 87 2 1
0.7 51.77 87 2 1
0.72 15.6 87 2 1
0.63 74.52 87 2 1
0.64 68.31 87 2 1
0.63 44.91 87 2 1
0.6 39.14 87 2 1
0.68 27.83 87 2 1
0.64 20.15 87 2 1
0.75 20.56 87 2 1
0.67 43.23 87 2 1
0.65 31.83 87 2 1
0.68 24.96 87 2 1
0.73 29.72 87 2 1
0.78 33.21 87 2 1
0.71 19.29 87 2 1
0.8 20.98 87 2 1
0.82 12.4 87 2 1
0.79 17.73 87 2 1
0.62 28.47 87 2 1
0.71 36.14 87 2 1
0.7 20.44 87 2 1
0.64 14.05 87 2 1
0.67 29.07 87 2 1
0.69 29.54 87 2 1
0.83 31.6 87 2 1
0.64 34.3 87 2 1
0.53 33.55 87 2 1
0.62 26.68 87 2 1
0.74 20.48 87 2 1
0.65 45.43 87 2 1
0.76 46.36 87 2 1
0.64 20.18 87 2 1
0.76 28.61 87 2 1
0.57 15.07 87 2 1
0.76 17.66 87 2 1
0.64 27.03 87 2 1
0.85 18.09 87 2 1
0.64 57.94 87 2 1
0.8 34.49 87 2 1
0.79 43.41 87 2 1
0.72 20.6 87 2 1
0.86 15.53 87 2 1
0.73 20.66 87 2 1
0.79 16.36 87 2 1
0.7 42.1 87 2 1
0.71 20.25 87 2 1
0.68 16.96 87 2 1
0.72 14.07 87 2 1
0.71 46.42 87 2 1
0.6 24.2 87 2 1
0.71 27.9 87 2 1
0.64 25.98 87 2 1
0.62 50.68 87 2 1
0.58 56.23 87 2 1
0.63 16.5 87 2 1
0.61 22.99 87 2 1
0.67 51.19 87 2 1
0.6 17.41 87 2 1
0.64 57.86 87 2 1
0.71 13.62 87 2 1
0.55 29.37 87 2 1
0.57 70.2 87 2 1
0.61 68.14 87 2 1
0.65 18.97 87 2 1
0.47 78.55 87 2 1
0.6 61.15 87 2 1
0.59 72.84 87 2 1
0.56 20.44 87 2 1
0.67 41.21 87 2 1
0.65 72.09 87 2 1
0.65 31.19 87 2 1
0.82 65.64 87 2 1
0.85 16.33 87 2 1
0.83 20.18 87 2 1
0.66 25.03 87 2 1
0.78 25.3 87 2 1
0.82 62.11 87 2 1
0.75 27.69 87 2 1
0.79 50.33 87 2 1
0.81 17.51 87 2 1
0.67 15.08 87 2 1
0.64 80.96 87 2 1
0.66 104.73 87 2 1
0.65 30.39 87 2 1
0.73 19.81 87 2 1
0.72 88.75 87 2 1
0.55 105.07 87 2 1
0.63 15.81 87 2 1
0.78 20.56 87 2 1
0.77 38.92 87 2 1
0.63 27.77 87 2 1
0.62 20.21 87 2 1
0.6 17.09 87 2 1
0.67 35.93 87 2 1
0.7 44.57 87 2 1
0.7 87.48 87 2 1
0.69 57.12 87 2 1
0.65 82.43 87 2 1
0.7 16.98 87 2 1
0.64 24.28 87 2 1
0.72 57.26 87 2 1
0.77 80.01 87 2 1
0.7 59.19 87 2 1
0.64 17.2 87 2 1
0.55 80.66 87 2 1
0.74 27.33 87 2 1
0.77 16.37 87 2 1
0.6 57.45 87 2 1
0.72 16.89 87 2 1
0.63 65.43 87 2 1
0.64 68.46 87 2 1
0.77 15.87 87 2 1
0.74 57.28 87 2 1
0.54 75.38 87 2 1
0.64 19.48 87 2 1
0.63 74.09 87 2 1
0.67 21.47 87 2 1
0.67 97.43 87 2 1
0.75 13.93 87 2 1
0.55 62.99 87 2 1
0.64 17.49 87 2 1
0.57 11.77 87 2 1
0.59 54.77 87 2 1
0.6 13.08 87 2 1
0.49 32.4 87 2 1
0.62 65.96 87 2 1
0.6 18.04 87 2 1
0.57 29.77 87 2 1
0.58 86.92 87 2 1
0.56 18.36 87 2 1
0.54 43.89 87 2 1
0.64 29.46 87 2 1
0.54 30.56 87 2 1
0.65 19.42 87 2 1
0.79 18.28 87 2 1
0.71 28.81 87 2 1
0.74 20.73 87 2 1
0.77 48.83 87 2 1
0.7 19.44 87 2 1
0.7 18.56 87 2 1
0.5 28.37 87 2 1
0.74 18.39 87 2 1
0.57 25.46 87 2 1
0.55 27.19 87 2 1
0.66 12.47 87 2 1
0.54 73.1 87 2 1
0.64 14 87 2 1
0.68 26.49 87 2 1
0.56 12.38 87 2 1
0.56 32.34 87 2 1
0.71 17.47 87 2 1
0.72 36.44 87 2 1
0.82 13.76 87 2 1
0.83 18.96 87 2 1
0.76 36.76 87 2 1
0.71 30.05 87 2 1
0.69 15.1 87 2 1
0.71 30.28 87 2 1
0.74 15.4 87 2 1
0.69 23.94 87 2 1
0.65 28.04 87 2 1
0.67 15.99 87 2 1
0.61 27.74 87 2 1
0.6 50.8 87 2 1
0.6 56.76 87 2 1
0.74 17.62 87 2 1
0.59 68.42 87 2 1
0.71 117.31 87 2 1
0.65 97.04 87 2 1
0.74 94.52 87 2 1
0.73 38.8 87 2 1
0.64 51.66 87 2 1
0.82 15.87 87 2 1
0.68 27.19 87 2 1
0.69 24.57 87 2 1
0.7 30 87 2 1
0.59 34.55 87 2 1
0.74 14.52 87 2 1
0.68 50.16 87 2 1
0.62 13.54 87 2 1
0.88 20 87 2 1
0.72 16.9 87 2 1
0.65 35.39 87 2 1
0.61 17.89 87 2 1
0.73 20.82 87 2 1
0.66 15.94 87 2 1
0.8 31.25 87 2 1
0.67 23.63 87 2 1
0.64 16.18 87 2 1
0.6 13.91 87 2 1
0.75 15.85 87 2 1
0.69 43.82 87 2 1
0.73 17.36 87 2 1
0.58 26.74 87 2 1
0.69 14.81 87 2 1
0.73 34.17 87 2 1
0.72 38.85 87 2 1
0.73 14.23 87 2 1
0.47 99.08 87 2 1
0.53 84.8 87 2 1
0.66 21.94 87 2 1
0.7 14.09 87 2 1
0.51 22 87 2 1
0.46 72.95 87 2 1
0.68 17.54 87 2 1
0.57 85.64 87 2 1
0.73 20.95 87 2 1
0.57 33.51 87 2 1
0.65 39.59 87 2 1
0.54 25.06 87 2 1
0.57 32.37 87 2 1
0.76 16.56 87 2 1
0.86 13.32 87 2 1
0.68 30.02 87 2 1
0.69 25.4 87 2 1
0.67 35.08 87 2 1
0.66 19.57 87 2 1
0.74 98.54 87 2 1
0.72 65.55 87 2 1
0.81 72.61 87 2 1
0.78 28.78 87 2 1
0.63 54.46 87 2 1
0.55 115.54 87 2 1
0.85 17.74 87 2 1
0.8 20.23 87 2 1
0.67 95.3 87 2 1
0.73 53.92 87 2 1
0.81 52.25 87 2 1
0.73 40.4 87 2 1
0.53 45.38 87 2 1
0.46 56.59 87 2 1
0.8 17.79 87 2 1
0.69 18.47 87 2 1
0.75 18.64 87 2 1
0.79 15.93 87 2 1
0.71 32.62 87 2 1
0.74 26.6 87 2 1
0.63 57.14 87 2 1
0.8 29.08 87 2 1
0.77 16.21 87 2 1
0.68 38.56 87 2 1
0.77 31.29 87 2 1
0.8 19.12 87 2 1
0.63 18.29 87 2 1
0.66 49.13 87 2 1
0.64 33.81 87 2 1
0.7 40.59 87 2 1
0.68 15.12 87 2 1
0.62 59.5 87 2 1
0.72 45.14 87 2 1
0.67 24.37 87 2 1
0.79 22.41 87 2 1
0.72 34.01 87 2 1
0.55 76.32 87 2 1
0.55 42.24 87 2 1
0.75 15.59 87 2 1
0.62 34.48 87 2 1
0.61 33.31 87 2 1
0.65 22.97 87 2 1
0.65 100.26 87 2 1
0.72 59.61 87 2 1
0.68 103.88 87 2 1
0.72 16.82 87 2 1
0.76 14.25 87 2 1
0.64 111.32 87 2 1
0.68 107.84 87 2 1
0.58 32.54 87 2 1
0.54 35.45 87 2 1
0.65 19.1 87 2 1
0.58 22.45 87 2 1
0.55 40.81 87 2 1
0.64 13.21 87 2 1
0.71 10.83 87 2 1
0.6 37.22 87 2 1
0.62 23.68 87 2 1
0.6 12.81 87 2 1
0.58 22.27 87 2 1
0.75 35.08 87 2 1
0.88 14.51 87 2 1
0.78 60.76 87 2 1
0.76 21.81 87 2 1
0.81 19.01 87 2 1
0.52 19.56 87 2 1
0.62 17.85 87 2 1
0.81 67.01 87 2 1
0.79 27.21 87 2 1
0.64 60.92 87 2 1
0.89 29.2 87 2 1
0.73 25.83 87 2 1
0.74 14.9 87 2 1
0.9 14.66 87 2 1
0.68 25.56 87 2 1
0.65 23.87 87 2 1
0.73 14.07 87 2 1
0.66 28.33 87 2 1
0.79 15.33 87 2 1
0.64 13.51 87 2 1
0.63 37.37 87 2 1
0.83 14.11 87 2 1
0.69 30.46 87 2 1
0.67 27.55 87 2 1
0.66 13.25 87 2 1
0.71 26.42 87 2 1
0.66 27.09 87 2 1
0.7 21.91 87 2 1
0.56 24.17 87 2 1
0.7 21.25 87 2 1
0.51 17.25 87 2 1
0.69 22.45 87 2 1
0.63 104.11 87 2 1
0.62 55.66 87 2 1
0.67 35.44 87 2 1
0.8 39.38 87 2 1
0.74 46.66 87 2 1
0.69 45.95 87 2 1
0.75 50.83 87 2 1
0.63 32.42 87 2 1
0.55 44.9 87 2 1
0.79 34.04 87 2 1
0.69 24.38 87 2 1
0.56 35.49 87 2 1
0.75 12.66 87 2 1
0.61 19.36 87 2 1
0.61 22.38 87 2 1
0.57 17.2 87 2 1
0.6 27.62 87 2 1
0.82 19.74 87 2 1
0.58 37.76 87 2 1
0.63 27.04 87 2 1
0.61 110.82 87 2 1
0.83 47.69 87 2 1
0.65 125.93 87 2 1
0.64 59.48 87 2 1
0.6 116.94 87 2 1
0.64 29.84 87 2 1
0.82 17 87 2 1
0.67 16.79 87 2 1
0.75 59.26 87 2 1
0.88 15.03 87 2 1
0.72 17.37 87 2 1
0.68 23.41 87 2 1
0.76 14.67 87 2 1
0.69 18.97 87 2 1
0.7 25.26 87 2 1
0.71 28.96 87 2 1
0.6 54.43 87 2 1
0.78 39.25 87 2 1
0.72 40.14 87 2 1
0.74 18.05 87 2 1
0.59 70.33 87 2 1
0.81 28.83 87 2 1
0.8 20.88 87 2 1
0.63 83.86 87 2 1
0.79 35.9 87 2 1
0.69 16.83 87 2 1
0.68 62.45 87 2 1
0.65 108.24 87 2 1
0.66 119.23 87 2 1
0.72 14.74 87 2 1
0.74 15.75 87 2 1
0.7 16.91 87 2 1
0.69 42.93 87 2 1
0.51 84.57 87 2 1
0.69 33.78 87 2 1
0.78 31.25 87 2 1
0.72 16.19 87 2 1
0.79 15.37 87 2 1
0.79 17.15 87 2 1
0.62 97.74 87 2 1
0.78 40.3 87 2 1
0.77 31.42 87 2 1
0.87 55.12 87 2 1
0.73 15.53 87 2 1
0.77 34.5 87 2 1
0.72 32.98 87 2 1
0.76 57.1 87 2 1
0.61 16.3 87 2 1
0.6 10.22 87 2 1
0.53 17.91 87 2 1
0.72 14.59 87 2 1
0.55 92.49 87 2 1
0.52 20.9 87 2 1
0.55 19.88 87 2 1
0.79 16.68 87 2 1
0.58 58.95 87 2 1
0.52 36.58 87 2 1
0.73 115.22 87 2 1
0.58 20.54 87 2 1
0.74 42.45 87 2 1
0.79 73.3 87 2 1
0.89 38.3 87 2 1
0.66 61.02 87 2 1
0.77 22.19 87 2 1
0.69 32.67 87 2 1
0.71 21.69 87 2 1
0.82 26.97 87 2 1
0.64 107.88 87 2 1
0.57 64.94 87 2 1
0.94 12.24 87 2 1
0.78 48.76 87 2 1
0.8 32.7 87 2 1
0.73 68.63 87 2 1
0.61 13.39 87 2 1
0.64 62.08 87 2 1
0.61 117.7 87 2 1
0.72 87.2 87 2 1
0.64 39.61 87 2 1
0.73 89.08 87 2 1
0.82 77.93 87 2 1
0.57 27.91 87 2 1
0.64 16.28 87 2 1
0.6 12.45 87 2 1
0.57 18.29 87 2 1
0.55 20.04 87 2 1
0.55 21.71 87 2 1
0.71 14.14 87 2 1
0.68 18.94 87 2 1
0.44 37.14 87 2 1
0.61 108.88 87 2 1
0.67 141.74 87 2 1
0.65 24.77 87 2 1
0.61 138.66 87 2 1
0.62 70.9 87 2 1
0.58 93.99 87 2 1
0.62 15.55 87 2 1
0.56 108.27 87 2 1
0.61 18.82 87 2 1
0.72 69.74 87 2 1
0.35 69.8 87 2 1
0.8 29.09 87 2 1
0.62 18.15 87 2 1
0.59 87.8 87 2 1
0.61 108.25 87 2 1
0.63 99.3 87 2 1
0.6 18.14 87 2 1
0.61 96.36 87 2 1
0.63 87.33 87 2 1
0.73 23.04 87 2 1
0.94 12.44 87 2 1
0.64 37.07 87 2 1
0.67 12.29 87 2 1
0.69 14.47 87 2 1
0.52 76.12 87 2 1
0.73 92.84 87 2 1
0.81 26.19 87 2 1
0.63 18.53 87 2 1
0.66 82.97 87 2 1
0.59 93.4 87 2 1
0.76 29.09 87 2 1
0.69 73.71 87 2 1
0.6 35.18 87 2 1
0.44 101.14 87 2 1
0.76 82.12 87 2 1
0.66 18.29 87 2 1
0.54 17.48 87 2 1
0.74 16.34 87 2 1
0.76 15.9 87 2 1
0.62 41.62 87 2 1
0.71 26.42 87 2 1
0.6 24.26 87 2 1
0.68 30.9 87 2 1
0.81 15.36 87 2 1
0.69 24.2 87 2 1
0.8 15.12 87 2 1
0.7 13.94 87 2 1
0.85 12.94 87 2 1
0.68 42.57 87 2 1
0.67 13.91 87 2 1
0.59 65.88 87 2 1
0.83 18.97 87 2 1
0.75 50.22 87 2 1
0.66 23.89 87 2 1
0.68 41.56 87 2 1
0.62 31.65 87 2 1
0.79 15.96 87 2 1
0.81 35.81 87 2 1
0.66 53.09 87 2 1
0.91 29.64 87 2 1
0.85 17.36 87 2 1
0.7 48.05 87 2 1
0.69 18.74 87 2 1
0.65 41.18 87 2 1
0.7 16.14 87 2 1
0.87 18.36 87 2 1
0.81 34.32 87 2 1
0.65 43.56 87 2 1
0.72 112.89 87 2 1
0.69 53.75 87 2 1
0.68 26.6 87 2 1
0.78 14.56 87 2 1
0.68 14.95 87 2 1
0.7 22.99 87 2 1
0.62 47.31 87 2 1
0.56 53.88 87 2 1
0.65 48.02 87 2 1
0.64 12.57 87 2 1
0.75 47.14 87 2 1
0.76 112.41 87 2 1
0.62 21.7 87 2 1
0.6 18.94 87 2 1
0.62 24.34 87 2 1
0.54 99.62 87 2 1
0.76 14.77 87 2 1
0.52 32.85 87 2 1
0.83 20.7 87 2 1
0.63 17.35 87 2 1
0.69 101.83 87 2 1
0.68 113.58 87 2 1
0.58 24.56 87 2 1
0.6 20 87 2 1
0.58 43.84 87 2 1
0.52 12.26 87 2 1
0.51 35.57 87 2 1
0.51 73.72 87 2 1
0.65 21.74 87 2 1
0.68 10.53 87 2 1
0.54 55.82 87 2 1
0.72 12.66 87 2 1
0.53 113.66 87 2 1
0.53 27.09 87 2 1
0.88 12.31 87 2 1
0.61 18.53 87 2 1
0.66 14.84 87 2 1
0.57 23.19 87 2 1
0.57 19.73 87 2 1
0.63 24.26 87 2 1
0.46 62.73 87 2 1
0.48 61.28 87 2 1
0.57 22.06 87 2 1
0.46 106.69 87 2 1
0.49 18.51 87 2 1
0.61 11.77 87 2 1
0.85 13.63 87 2 1
0.59 30.18 87 2 1
0.83 11.87 87 2 1
0.65 22.41 87 2 1
0.86 21.58 87 2 1
0.74 10.48 87 2 1
0.58 19.27 87 2 1
0.73 18.53 87 2 1
0.57 29.64 87 2 1
0.85 12.68 87 2 1
0.59 33.17 87 2 1
0.73 41.19 87 2 1
0.84 12.51 87 2 1
0.76 27.09 87 2 1
0.82 27.91 87 2 1
0.84 17.07 87 2 1
0.66 40.62 87 2 1
0.7 24.9 87 2 1
0.75 49.2 87 2 1
0.77 29.13 87 2 1
0.59 61.58 87 2 1
0.74 16.29 87 2 1
0.75 34.84 87 2 1
0.77 25.03 87 2 1
0.46 121.84 87 2 1
0.59 16.34 87 2 1
0.77 15.69 87 2 1
0.46 25.83 87 2 1
0.57 13.02 87 2 1
0.63 10.02 87 2 1
0.49 28.73 87 2 1
0.6 16.99 87 2 1
0.59 14.9 87 2 1
0.71 34.18 87 2 1
0.86 16.19 87 2 1
0.68 29.62 87 2 1
0.52 31.06 87 2 1
0.87 17.68 87 2 1
0.75 16.49 87 2 1
0.67 23.49 87 2 1
0.8 26.81 87 2 1
0.73 24.67 87 2 1
0.79 17.71 87 2 1
0.79 23.22 87 2 1
0.73 16.79 87 2 1
0.69 22.74 87 2 1
0.72 17.66 87 2 1
0.8 22.78 87 2 1
0.69 24.21 87 2 1
0.7 14.01 87 2 1
0.72 36.95 87 2 1
0.66 35.58 87 2 1
0.85 14.69 87 2 1
0.71 15.44 87 2 1
0.83 17 87 2 1
0.45 33.89 87 2 1
0.69 24.08 87 2 1
0.65 13.23 87 2 1
0.5 60.03 87 2 1
0.48 71.36 87 2 1
0.76 13.47 87 2 1
0.76 18.87 87 2 1
0.42 35.37 87 2 1
0.54 65.16 87 2 1
0.51 45.78 87 2 1
0.59 72.9 87 2 1
0.57 13.3 87 2 1
0.61 13.82 87 2 1
0.58 97.42 87 2 1
0.62 67.64 87 2 1
0.43 49.03 87 2 1
0.69 72.49 87 2 1
0.55 41.9 87 2 1
0.68 17.59 87 2 1
0.63 58.01 87 2 1
0.58 93.31 87 2 1
0.58 67.11 87 2 1
0.6 75.09 87 2 1
0.78 19.07 87 2 1
0.72 15.97 87 2 1
0.58 74.47 87 2 1
0.7 42.19 87 2 1
0.73 73.77 87 2 1
0.8 57.21 87 2 1
0.68 54.57 87 2 1
0.6 79.98 87 2 1
0.7 17.16 87 2 1
0.8 14.2 87 2 1
0.81 15.75 87 2 1
0.54 18.11 87 2 1
0.84 62.82 87 2 1
0.63 89.51 87 2 1
0.7 71.16 87 2 1
0.81 15.06 87 2 1
0.66 64.07 87 2 1
0.57 46.3 87 2 1
0.68 25.87 87 2 1
0.61 17.44 87 2 1
0.56 66.57 87 2 1
0.56 17.59 87 2 1
0.73 86.02 87 2 1
0.66 70.46 87 2 1
0.78 22.72 87 2 1
0.75 18.74 87 2 1
0.74 17.69 87 2 1
0.77 27.45 87 2 1
0.8 14.96 87 2 1
0.68 63.44 87 2 1
0.91 17.84 87 2 1
0.75 26.32 87 2 1
0.65 67.84 87 2 1
0.7 32.81 87 2 1
0.55 27.41 87 2 1
0.63 28.76 87 2 1
0.57 24.57 87 2 1
0.54 45.63 87 2 1
0.55 17.44 87 2 1
0.66 16.61 87 2 1
0.64 26.59 87 2 1
0.69 23.03 87 2 1
0.66 16.29 87 2 1
0.65 30.76 87 2 1
0.78 16.82 87 2 1
0.61 17.55 87 2 1
0.68 22.55 87 2 1
0.73 13.82 87 2 1
0.62 56.7 87 2 1
0.69 43.26 87 2 1
0.66 21.75 87 2 1
0.6 99.51 87 2 1
0.56 27.48 87 2 1
0.59 83.58 87 2 1
0.63 8.89 87 2 1
0.6 101.96 87 2 1
0.6 63.21 87 2 1
0.6 13.86 87 2 1
0.53 18.04 87 2 1
0.6 20.2 87 2 1
0.6 18.75 87 2 1
0.57 64.07 87 2 1
0.59 114.9 87 2 1
0.83 22.51 87 2 1
0.79 18.84 87 2 1
0.77 12.96 87 2 1
0.73 27.97 87 2 1
0.83 38.85 87 2 1
0.9 18.11 87 2 1
0.81 20.19 87 2 1
0.74 28.54 87 2 1
0.73 26.84 87 2 1
0.81 25.73 87 2 1
0.75 37.19 87 2 1
0.71 39.62 87 2 1
0.75 35.65 87 2 1
0.78 48.49 87 2 1
0.76 37.26 87 2 1
0.81 14.86 87 2 1
0.6 41.87 87 2 1
0.6 46.3 87 2 1
0.73 12.05 87 2 1
0.59 61.22 87 2 1
0.59 21.53 87 2 1
0.63 12.78 87 2 1
0.58 19.77 87 2 1
0.63 13.34 87 2 1
0.52 25.74 87 2 1
0.6 62.26 87 2 1
0.6 62.92 87 2 1
0.79 14.57 87 2 1
0.67 24.86 87 2 1
0.74 27.49 87 2 1
0.64 67.82 87 2 1
0.67 63.29 87 2 1
0.7 37.58 87 2 1
0.76 17.3 87 2 1
0.75 21.25 87 2 1
0.68 69.5 87 2 1
0.73 47.96 87 2 1
0.64 31.67 87 2 1
0.73 27.97 87 2 1
0.69 56.94 87 2 1
0.77 13.56 87 2 1
0.72 25.81 87 2 1
0.73 41.13 87 2 1
0.88 13.13 87 2 1
0.62 55.19 87 2 1
0.68 69.58 87 2 1
0.78 26.5 87 2 1
0.85 19.27 87 2 1
0.66 56.35 87 2 1
0.71 26.92 87 2 1
0.78 36.23 87 2 1
0.82 33.85 87 2 1
0.87 19.7 87 2 1
0.73 18.68 87 2 1
0.72 15.04 87 2 1
0.8 24.29 87 2 1
0.73 47.46 87 2 1
0.61 58.17 87 2 1
0.8 23.96 87 2 1
0.65 11.1 87 2 1
0.72 27 87 2 1
0.85 25.26 87 2 1
0.67 15.87 87 2 1
0.57 12.19 87 2 1
0.57 61.64 87 2 1
0.76 13.61 87 2 1
0.46 57.97 87 2 1
0.76 10.8 87 2 1
0.63 10.89 87 2 1
0.35 81.79 87 2 1
0.45 17.06 87 2 1
0.51 15.18 87 2 1
0.55 18.78 87 2 1
0.57 39.06 87 2 1
0.74 13.34 87 2 1
0.56 32.57 87 2 1
0.55 16.68 87 2 1
0.57 33.49 87 2 1
0.64 33.24 87 2 1
0.59 106.61 87 2 1
0.69 107.52 87 2 1
0.67 95 87 2 1
0.29 18.36 87 2 1
0.43 23.26 87 2 1
0.54 9.24 87 2 1
0.35 75 87 2 1
0.46 22.24 87 2 1
0.35 58.63 87 2 1
0.38 14.86 87 2 1
0.35 65.21 87 2 1
0.68 51.22 87 2 1
0.72 15.04 87 2 1
0.78 14.2 87 2 1
0.59 57 87 2 1
0.8 20.51 87 2 1
0.73 40.39 87 2 1
0.6 51.3 87 2 1
0.71 27.37 87 2 1
0.75 13.23 87 2 1
0.66 21.71 87 2 1
0.68 30.18 87 2 1
0.67 28.58 87 2 1
0.59 60.77 87 2 1
0.69 55.94 87 2 1
0.57 57.25 87 2 1
0.55 23.22 87 2 1
0.62 27.09 87 2 1
0.76 24.83 87 2 1
0.66 32.76 87 2 1
0.53 27.2 87 2 1
0.67 25.35 87 2 1
0.73 35.85 87 2 1
0.54 75.45 87 2 1
0.7 44.34 87 2 1
0.72 72.42 87 2 1
0.72 22.5 87 2 1
0.65 41.08 87 2 1
0.77 11.79 87 2 1
0.67 22.99 87 2 1
0.45 62.9 87 2 1
0.79 14.21 87 2 1
0.74 21.25 87 2 1
0.76 81.48 87 2 1
0.79 34.05 87 2 1
0.55 35.84 87 2 1
0.6 98.25 87 2 1
0.62 102.18 87 2 1
0.6 28.48 87 2 1
0.57 34.98 87 2 1
0.63 21.76 87 2 1
0.59 101.2 87 2 1
0.58 104.92 87 2 1
0.66 13.04 87 2 1
0.71 48.07 87 2 1
0.71 24.44 87 2 1
0.73 46.89 87 2 1
0.7 19.01 87 2 1
0.67 16.29 87 2 1
0.74 54.64 87 2 1
0.78 21.93 87 2 1
0.84 37.47 87 2 1
0.82 13.39 87 2 1
0.61 34.55 87 2 1
0.69 23.7 87 2 1
0.79 11.5 87 2 1
0.83 16.98 87 2 1
0.88 17.75 87 2 1
0.64 34.28 87 2 1
0.69 16.59 87 2 1
0.74 25.67 87 2 1
0.47 20.24 87 2 1
0.6 17.38 87 2 1
0.45 40.96 87 2 1
0.61 16.14 87 2 1
0.5 15.83 87 2 1
0.46 122.43 87 2 1
0.45 82.16 87 2 1
0.77 17.66 87 2 1
0.74 21.07 87 2 1
0.82 43.66 87 2 1
0.79 19.96 87 2 1
0.8 16.75 87 2 1
0.65 29.75 87 2 1
0.82 20.71 87 2 1
0.74 32.8 87 2 1
0.83 16.1 87 2 1
0.77 15.6 87 2 1
0.7 28.01 87 2 1
0.82 17.59 87 2 1
0.76 30.41 87 2 1
0.74 36.65 87 2 1
0.71 24.17 87 2 1
0.66 35.54 87 2 1
0.66 45.12 87 2 1
0.62 26.75 87 2 1
0.67 65.4 87 2 1
0.74 17.63 87 2 1
0.7 33.92 87 2 1
0.7 15.93 87 2 1
0.66 18.71 87 2 1
0.75 19.48 87 2 1
0.68 28.25 87 2 1
0.55 31.05 87 2 1
0.75 34.79 87 2 1
0.55 59.55 87 2 1
0.8 14.7 87 2 1
0.75 17.53 87 2 1
0.69 37.1 87 2 1
0.72 16.83 87 2 1
0.47 41.23 87 2 1
0.55 33.22 87 2 1
0.77 16.05 87 2 1
0.7 45.25 87 2 1
0.75 22.48 87 2 1
0.59 70.26 87 2 1
0.47 16.8 87 2 1
0.6 12.43 87 2 1
0.49 93.09 87 2 1
0.49 24.17 87 2 1
0.57 13.98 87 2 1
0.5 19.12 87 2 1
0.59 19.02 87 2 1
0.63 25.76 87 2 1
0.64 18.39 87 2 1
0.63 48.94 87 2 1
0.62 47.88 87 2 1
0.57 33.72 87 2 1
0.69 45.94 87 2 1
0.84 11.61 87 2 1
0.6 54.8 87 2 1
0.64 55.25 87 2 1
0.64 68.3 87 2 1
0.76 55.24 87 2 1
0.52 15.1 87 2 1
0.78 11.38 87 2 1
0.75 76.44 87 2 1
0.9 17.55 87 2 1
0.68 28.51 87 2 1
0.76 32.09 87 2 1
0.8 17.86 87 2 1
0.81 24.59 87 2 1
0.72 22.02 87 2 1
0.67 32.73 87 2 1
0.65 39.06 87 2 1
0.78 24.05 87 2 1
0.74 27.97 87 2 1
0.88 36.19 87 2 1
0.79 14.95 87 2 1
0.82 11.84 87 2 1
0.64 16.39 87 2 1
0.91 44.27 87 2 1
0.74 19.39 87 2 1
0.5 71.64 87 2 1
0.63 20.41 87 2 1
0.68 15.9 87 2 1
0.56 72.85 87 2 1
0.52 78.03 87 2 1
0.72 20.99 87 2 1
0.5 72.08 87 2 1
0.51 60.43 87 2 1
0.87 25.09 87 2 1
0.61 29.9 87 2 1
0.58 73.48 87 2 1
0.67 31.04 87 2 1
0.67 40.92 87 2 1
0.73 21.4 87 2 1
0.76 18.86 87 2 1
0.78 21.62 87 2 1
0.75 29.93 87 2 1
0.74 25.04 87 2 1
0.64 55.53 87 2 1
0.58 55.63 87 2 1
0.65 38.09 87 2 1
0.75 32.85 87 2 1
0.72 33.83 87 2 1
0.72 23.79 87 2 1
0.58 24.73 87 2 1
0.62 54.84 87 2 1
0.58 32.09 87 2 1
0.64 46.48 87 2 1
0.63 13.61 87 2 1
0.67 24.52 87 2 1
0.65 56.66 87 2 1
0.59 29.31 87 2 1
0.69 17.74 87 2 1
0.76 42.26 87 2 1
0.7 61.77 87 2 1
0.52 61.3 87 2 1
0.86 14.94 87 2 1
0.71 35.28 87 2 1
0.74 64 87 2 1
0.71 17.37 87 2 1
0.79 40.31 87 2 1
0.81 18.79 87 2 1
0.59 30.87 87 2 1
0.62 90.78 87 2 1
0.61 79.6 87 2 1
0.6 39.67 87 2 1
0.48 90.54 87 2 1
0.7 15.15 87 2 1
0.62 19.71 87 2 1
0.62 89.43 87 2 1
0.32 137.91 87 2 1
0.61 46.32 87 2 1
0.63 133.57 87 2 1
0.61 59.94 87 2 1
0.68 14.88 87 2 1
0.72 53.21 87 2 1
0.64 117.2 87 2 1
0.66 28.76 87 2 1
0.63 26.03 87 2 1
0.65 60.43 87 2 1
0.55 105.27 87 2 1
0.69 16.03 87 2 1
0.58 33.18 87 2 1
0.69 20.28 87 2 1
0.71 74.76 87 2 1
0.64 16.57 87 2 1
0.82 16.59 87 2 1
0.61 42.15 87 2 1
0.59 15.8 87 2 1
0.52 40.19 87 2 1
0.71 21.77 87 2 1
0.65 30.58 87 2 1
0.72 24.82 87 2 1
0.63 25.07 87 2 1
0.83 25.02 87 2 1
0.64 57.85 87 2 1
0.56 34.05 87 2 1
0.8 11.89 87 2 1
0.64 40.94 87 2 1
0.64 24.2 87 2 1
0.71 44.94 87 2 1
0.81 12.17 87 2 1
0.64 35.07 87 2 1
0.68 98.54 87 2 1
0.7 14.27 87 2 1
0.56 23.82 87 2 1
0.72 21.59 87 2 1
0.78 26.99 87 2 1
0.65 39.57 87 2 1
0.86 15.78 87 2 1
0.67 26.78 87 2 1
0.53 93.17 87 2 1
0.82 15.97 87 2 1
0.62 103.67 87 2 1
0.64 31.74 87 2 1
0.71 24.33 87 2 1
0.74 17 87 2 1
0.69 18.55 87 2 1
0.64 23.29 87 2 1
0.69 26.52 87 2 1
0.62 21.8 87 2 1
0.7 36.95 87 2 1
0.63 24.37 87 2 1
0.84 13.56 87 2 1
0.65 19.76 87 2 1
0.57 83.29 87 2 1
0.68 11.19 87 2 1
0.63 67.65 87 2 1
0.55 74.21 87 2 1
0.56 51.17 87 2 1
0.54 41.62 87 2 1
0.53 15.28 87 2 1
0.59 22.37 87 2 1
0.6 47.02 87 2 1
0.7 53.98 87 2 1
0.74 44.22 87 2 1
0.64 41.02 87 2 1
0.57 55.35 87 2 1
0.73 21.84 87 2 1
0.73 22.08 87 2 1
0.66 63.25 87 2 1
0.5 101.23 87 2 1
0.62 47.93 87 2 1
0.61 37.58 87 2 1
0.54 26.77 87 2 1
0.62 58.32 87 2 1
0.89 13.2 87 2 1
0.69 34.03 87 2 1
0.7 16.92 87 2 1
0.81 20.54 87 2 1
0.61 48.74 87 2 1
0.69 50.67 87 2 1
0.63 45.73 87 2 1
0.64 35.23 87 2 1
0.59 114.52 87 2 1
0.61 118.59 87 2 1
0.61 23.27 87 2 1
0.55 17.06 87 2 1
0.59 116.54 87 2 1
0.55 33.63 87 2 1
0.59 107.27 87 2 1
0.71 49.65 87 2 1
0.77 29.72 87 2 1
0.73 33.68 87 2 1
0.75 47.24 87 2 1
0.8 14.38 87 2 1
0.75 46.93 87 2 1
0.79 33.8 87 2 1
0.63 38.37 87 2 1
0.84 53.03 87 2 1
0.62 35.27 87 2 1
0.83 16 87 2 1
0.72 29.71 87 2 1
0.63 119.4 87 2 1
0.79 17.72 87 2 1
0.6 79.62 87 2 1
0.57 22.98 87 2 1
0.64 136.52 87 2 1
0.57 51.65 87 2 1
0.69 104.53 87 2 1
0.58 77.57 87 2 1
0.67 132.04 87 2 1
0.67 55.59 87 2 1
0.7 137.09 87 2 1
0.72 16.6 87 2 1
0.7 51.54 87 2 1
0.84 65.66 87 2 1
0.66 125.69 87 2 1
0.82 64.82 87 2 1
0.74 43.04 87 2 1
0.77 15.01 87 2 1
0.67 120.84 87 2 1
0.67 23.11 87 2 1
0.84 15.45 87 2 1
0.57 46.54 87 2 1
0.75 18.76 87 2 1
0.73 120.74 87 2 1
0.59 56.92 87 2 1
0.63 25.65 87 2 1
0.74 14.33 87 2 1
0.57 43.59 87 2 1
0.63 23.72 87 2 1
0.62 104.01 87 2 1
0.84 17.4 87 2 1
0.69 120.35 87 2 1
0.82 14.37 87 2 1
0.66 30.26 87 2 1
0.64 112.01 87 2 1
0.71 98.26 87 2 1
0.74 21.75 87 2 1
0.67 25.33 87 2 1
0.77 18.14 87 2 1
0.59 29.45 87 2 1
0.75 80.33 87 2 1
0.65 24.18 87 2 1
0.63 29.85 87 2 1
0.64 38.96 87 2 1
0.65 32.55 87 2 1
0.76 19.88 87 2 1
0.7 16.58 87 2 1
0.77 72.28 87 2 1
0.72 72.33 87 2 1
0.77 54.83 87 2 1
0.85 17.88 87 2 1
0.74 80.9 87 2 1
0.79 17.41 87 2 1
0.57 84.66 87 2 1
0.54 33.56 87 2 1
0.58 32.42 87 2 1
0.5 14.68 87 2 1
0.57 51.66 87 2 1
0.5 54.89 87 2 1
0.62 14.76 87 2 1
0.5 26.97 87 2 1
0.5 28.19 87 2 1
0.57 28.5 87 2 1
0.82 13.33 87 2 1
0.57 29.91 87 2 1
0.64 12.3 87 2 1
0.56 128.02 87 2 1
0.57 26.23 87 2 1
0.6 114.03 87 2 1
0.61 25.91 87 2 1
0.65 127.34 87 2 1
0.65 107.42 87 2 1
0.72 13.49 87 2 1
0.7 52.2 87 2 1
0.72 41.65 87 2 1
0.74 29.23 87 2 1
0.68 31.93 87 2 1
0.69 23.56 87 2 1
0.68 33.92 87 2 1
0.71 23.42 87 2 1
0.64 36.89 87 2 1
0.57 54.51 87 2 1
0.68 35.02 87 2 1
0.81 39.51 87 2 1
0.79 13.11 87 2 1
0.71 20.38 87 2 1
0.68 20.88 87 2 1
0.68 32.54 87 2 1
0.65 24.04 87 2 1
0.77 15.39 87 2 1
0.84 16.79 87 2 1
0.93 22.4 87 2 1
0.72 43.78 87 2 1
0.68 14.68 87 2 1
0.65 20.56 87 2 1
0.54 40.24 87 2 1
0.7 17.88 87 2 1
0.69 27.37 87 2 1
0.67 27.04 87 2 1
0.74 16.45 87 2 1
0.71 15.1 87 2 1
0.71 110.03 87 2 1
0.73 17.32 87 2 1
0.65 46.93 87 2 1
0.64 39.19 87 2 1
0.67 115.74 87 2 1
0.64 109.94 87 2 1
0.64 25.22 87 2 1
0.64 27.51 87 2 1
0.74 20.95 87 2 1
0.42 30.15 87 2 1
0.47 17.26 87 2 1
0.45 55.15 87 2 1
0.51 25.34 87 2 1
0.51 17.22 87 2 1
0.44 10.38 87 2 1
0.57 21.61 87 2 1
0.48 53.84 87 2 1
0.46 11.14 87 2 1
0.65 13.92 87 2 1
0.47 17.28 87 2 1
0.5 38.81 87 2 1
0.47 104.91 87 2 1
0.64 20.23 87 2 1
0.47 104.53 87 2 1
0.78 37.59 87 2 1
0.69 14.91 87 2 1
0.67 47.03 87 2 1
0.65 24.45 87 2 1
0.88 34.04 87 2 1
0.63 23.54 87 2 1
0.96 16.89 87 2 1
0.84 13.27 87 2 1
0.65 19.22 87 2 1
0.76 36.95 87 2 1
0.76 33.92 87 2 1
0.88 31.93 87 2 1
0.79 15.13 87 2 1
0.77 31.4 87 2 1
0.85 27 87 2 1
0.77 33.83 87 2 1
0.84 11.46 87 2 1
0.64 24.35 87 2 1
0.66 25.07 87 2 1
0.65 25.41 87 2 1
0.63 35.92 87 2 1
0.56 35.3 87 2 1
0.71 19.73 87 2 1
0.71 31.01 87 2 1
0.61 14.24 87 2 1
0.74 20.63 87 2 1
0.72 34.73 87 2 1
0.75 15.27 87 2 1
0.49 123.15 87 2 1
0.72 22.01 87 2 1
0.86 15.65 87 2 1
0.69 34.13 87 2 1
0.89 12.76 87 2 1
0.85 15.32 87 2 1
0.67 19.68 87 2 1
0.73 12.83 87 2 1
0.71 101.26 87 2 1
0.68 20.77 87 2 1
0.63 106.66 87 2 1
0.51 10.59 87 2 1
0.51 12.29 87 2 1
0.55 34.58 87 2 1
0.49 53.78 87 2 1
0.49 34.38 87 2 1
0.53 14.49 87 2 1
0.51 50.19 87 2 1
0.5 35.98 87 2 1
0.56 41.65 87 2 1
0.53 14.87 87 2 1
0.67 39.28 87 2 1
0.63 26.67 87 2 1
0.78 19.5 87 2 1
0.74 55.21 87 2 1
0.69 36.96 87 2 1
0.71 21.88 87 2 1
0.85 17.62 87 2 1
0.67 23.36 87 2 1
0.87 15.36 87 2 1
0.68 26.23 87 2 1
0.75 39.7 87 2 1
0.84 13.11 87 2 1
0.69 34.46 87 2 1
0.88 11.44 87 2 1
0.73 28.07 87 2 1
0.69 23.87 87 2 1
0.73 46.55 87 2 1
0.72 15.56 87 2 1
0.68 29.62 87 2 1
0.71 17.91 87 2 1
0.82 15 87 2 1
0.72 34.8 87 2 1
0.59 15.06 87 2 1
0.75 36.12 87 2 1
0.75 27.8 87 2 1
0.71 22.75 87 2 1
0.59 74.82 87 2 1
0.66 9.74 87 2 1
0.55 57.71 87 2 1
0.57 15 87 2 1
0.56 47.61 87 2 1
0.55 76.48 87 2 1
0.49 15.33 87 2 1
0.56 43.11 87 2 1
0.65 12.09 87 2 1
0.61 11.35 87 2 1
0.71 19.3 87 2 1
0.65 17.51 87 2 1
0.74 19.59 87 2 1
0.7 17.57 87 2 1
0.67 33.56 87 2 1
0.7 36.22 87 2 1
0.82 17.43 87 2 1
0.79 13.34 87 2 1
0.65 12.24 87 2 1
0.74 41.04 87 2 1
0.58 14.18 87 2 1
0.69 39.33 87 2 1
0.74 20.5 87 2 1
0.72 33.1 87 2 1
0.68 43.2 87 2 1
0.66 16.47 87 2 1
0.69 63.5 87 2 1
0.65 27.58 87 2 1
0.67 27.07 87 2 1
0.72 14.59 87 2 1
0.52 40.01 87 2 1
0.8 15.71 87 2 1
0.79 14.49 87 2 1
0.67 24.08 87 2 1
0.69 20.18 87 2 1
0.65 24.07 87 2 1
0.69 32.22 87 2 1
0.69 42.15 87 2 1
0.81 11.87 87 2 1
0.53 25 87 2 1
0.61 36.89 87 2 1
0.8 16.9 87 2 1
0.85 14.76 87 2 1
0.69 25.2 87 2 1
0.65 22.54 87 2 1
0.72 45.76 87 2 1
0.63 27.9 87 2 1
0.75 19.2 87 2 1
0.66 33.53 87 2 1
0.81 24.27 87 2 1
0.72 12.92 87 2 1
0.87 32.22 87 2 1
0.84 26.88 87 2 1
0.7 17.2 87 2 1
0.9 15.79 87 2 1
0.73 39.2 87 2 1
0.7 29.68 87 2 1
0.83 13.89 87 2 1
0.91 14.85 87 2 1
0.56 37.58 87 2 1
0.83 18.8 87 2 1
0.84 11.36 87 2 1
0.77 25.82 87 2 1
0.85 20.85 87 2 1
0.6 15.73 87 2 1
0.74 91 87 2 1
0.61 79.91 87 2 1
0.71 15.02 87 2 1
0.66 41.51 87 2 1
0.61 91.99 87 2 1
0.61 31.79 87 2 1
0.66 15.19 87 2 1
0.59 93.06 87 2 1
0.65 81.94 87 2 1
0.62 15.45 87 2 1
0.73 21.25 87 2 1
0.79 15.65 87 2 1
0.62 16.92 87 2 1
0.65 13.4 87 2 1
0.58 25.54 87 2 1
0.61 15.23 87 2 1
0.67 19.9 87 2 1
0.68 13.84 87 2 1
0.57 28.58 87 2 1
0.57 26.35 87 2 1
0.61 106.5 87 2 1
0.64 13.46 87 2 1
0.63 117.45 87 2 1
0.61 63.51 87 2 1
0.48 21.01 87 2 1
0.54 73.5 87 2 1
0.55 14.42 87 2 1
0.6 69.65 87 2 1
0.66 23.66 87 2 1
0.67 23.61 87 2 1
0.67 26.35 87 2 1
0.65 27.31 87 2 1
0.7 21.98 87 2 1
0.73 13.72 87 2 1
0.59 17.39 87 2 1
0.65 14 87 2 1
0.56 16.34 87 2 1
0.64 31.12 87 2 1
0.77 16.65 87 2 1
0.63 37.99 87 2 1
0.67 20.4 87 2 1
0.75 21.26 87 2 1
0.74 23.11 87 2 1
0.68 36.64 87 2 1
0.71 24.95 87 2 1
0.69 35.78 87 2 1
0.66 21.47 87 2 1
0.81 16.61 87 2 1
0.79 20.65 87 2 1
0.68 37.36 87 2 1
0.8 23.88 87 2 1
0.5 12.04 87 2 1
0.57 10.62 87 2 1
0.56 25.5 87 2 1
0.53 14.5 87 2 1
0.77 12.09 87 2 1
0.5 75.52 87 2 1
0.5 23.74 87 2 1
0.83 16.59 87 2 1
0.77 15.78 87 2 1
0.78 14.57 87 2 1
0.69 40.13 87 2 1
0.85 14.44 87 2 1
0.73 25.84 87 2 1
0.74 59.13 87 2 1
0.67 22.89 87 2 1
0.85 20.27 87 2 1
0.67 65.23 87 2 1
0.66 44.05 87 2 1
0.72 21.48 87 2 1
0.69 54.02 87 2 1
0.65 31.56 87 2 1
0.85 68.48 87 2 1
0.78 55.19 87 2 1
0.68 55.52 87 2 1
0.7 72.86 87 2 1
0.61 26.06 87 2 1
0.63 21.76 87 2 1
0.88 12.53 87 2 1
0.94 59.91 87 2 1
0.64 84.38 87 2 1
0.72 20.87 87 2 1
0.63 19.55 87 2 1
0.74 70.36 87 2 1
0.88 14.49 87 2 1
0.66 64.3 87 2 1
0.64 49.67 87 2 1
0.5 22.69 87 2 1
0.88 11.72 87 2 1
0.58 18.19 87 2 1
0.56 66.6 87 2 1
0.8 80.34 87 2 1
0.89 14.91 87 2 1
0.58 19.07 87 2 1
0.56 21.51 87 2 1
0.7 26.47 87 2 1
0.61 15.02 87 2 1
0.69 14.09 87 2 1
0.53 19.4 87 2 1
0.57 27 87 2 1
0.54 61.21 87 2 1
0.64 30.04 87 2 1
0.78 11.82 87 2 1
0.75 23.28 87 2 1
0.7 66.63 87 2 1
0.79 60.82 87 2 1
0.81 14.59 87 2 1
0.72 14.6 87 2 1
0.8 43.36 87 2 1
0.65 51.33 87 2 1
0.78 51.48 87 2 1
0.65 85.2 87 2 1
0.7 36.95 87 2 1
0.69 42.02 87 2 1
0.63 48.75 87 2 1
0.67 39.69 87 2 1
0.61 28.14 87 2 1
0.58 24.45 87 2 1
0.59 19.47 87 2 1
0.65 12.91 87 2 1
0.62 16.28 87 2 1
0.52 41.82 87 2 1
0.59 22.99 87 2 1
0.57 19.27 87 2 1
0.46 37.39 87 2 1
0.68 35.81 87 2 1
0.64 42.79 87 2 1
0.74 24.7 87 2 1
0.71 70.95 87 2 1
0.82 15.8 87 2 1
0.79 12.5 87 2 1
0.75 29.6 87 2 1
0.68 25.64 87 2 1
0.77 36.45 87 2 1
0.76 32.68 87 2 1
0.8 20.49 87 2 1
0.74 34.47 87 2 1
0.6 75.59 87 2 1
0.75 43.57 87 2 1
0.7 36.6 87 2 1
0.68 24.75 87 2 1
0.78 26.07 87 2 1
0.8 17.13 87 2 1
0.78 23.95 87 2 1
0.76 13.83 87 2 1
0.69 27.89 87 2 1
0.75 38.4 87 2 1
0.71 15.83 87 2 1
0.74 23.45 87 2 1
0.83 67.44 87 2 1
0.67 18.94 87 2 1
0.69 49.89 87 2 1
0.69 42.94 87 2 1
0.67 21 87 2 1
0.73 66.83 87 2 1
0.86 16.87 87 2 1
0.75 56.85 87 2 1
0.67 27.53 87 2 1
0.74 15.7 87 2 1
0.84 21.62 87 2 1
0.69 19.49 87 2 1
0.67 65.59 87 2 1
0.73 26.35 87 2 1
0.75 19.87 87 2 1
0.79 21.55 87 2 1
0.67 27.4 87 2 1
0.72 70.43 87 2 1
0.59 67.18 87 2 1
0.77 47.62 87 2 1
0.63 23.75 87 2 1
0.81 18.62 87 2 1
0.8 23.42 87 2 1
0.7 50.68 87 2 1
0.86 14.15 87 2 1
0.75 19.52 87 2 1
0.68 39.14 87 2 1
0.8 16.37 87 2 1
0.79 15.15 87 2 1
0.68 42.95 87 2 1
0.61 22.26 87 2 1
0.74 43.41 87 2 1
0.72 16.44 87 2 1
0.81 13.91 87 2 1
0.72 41.17 87 2 1
0.8 15 87 2 1
0.61 39.05 87 2 1
0.73 10.45 87 2 1
0.59 45.13 87 2 1
0.57 71.32 87 2 1
0.65 41.16 87 2 1
0.58 26.72 87 2 1
0.51 25.17 87 2 1
0.7 12.43 87 2 1
0.66 16.63 87 2 1
0.63 24.8 87 2 1
0.66 26.59 87 2 1
0.61 25.66 87 2 1
0.68 13.72 87 2 1
0.71 15.8 87 2 1
0.57 19.7 87 2 1
0.75 13.78 87 2 1
0.76 13.61 87 2 1
0.64 45.23 87 2 1
0.66 98.87 87 2 1
0.61 54.07 87 2 1
0.59 87.33 87 2 1
0.76 15.27 87 2 1
0.6 30.33 87 2 1
0.77 17.39 87 2 1
0.52 94.8 87 2 1
0.62 39.59 87 2 1
0.63 99.62 87 2 1
0.64 30.99 87 2 1
0.65 26.02 87 2 1
0.6 44.8 87 2 1
0.68 121.1 87 2 1
0.75 116.55 87 2 1
0.65 18.75 87 2 1
0.56 104.94 87 2 1
0.68 108.85 87 2 1
0.67 22.39 87 2 1
0.78 17.15 87 2 1
0.62 21.77 87 2 1
0.67 116.29 87 2 1
0.59 106.31 87 2 1
0.67 119.19 87 2 1
0.85 12.06 87 2 1
0.57 121.05 87 2 1
0.67 120.92 87 2 1
0.44 109.85 87 2 1
0.6 121.01 87 2 1
0.58 16.34 87 2 1
0.61 11.79 87 2 1
0.63 90.95 87 2 1
0.71 28.94 87 2 1
0.65 30.66 87 2 1
0.54 112.95 87 2 1
0.89 15.98 87 2 1
0.52 86.93 87 2 1
0.81 13.25 87 2 1
0.53 105.86 87 2 1
0.59 22 87 2 1
0.55 60.55 87 2 1
0.44 80.76 87 2 1
0.79 29.6 87 2 1
0.72 22.12 87 2 1
0.78 13.63 87 2 1
0.7 23.01 87 2 1
0.93 14.1 87 2 1
0.78 20.12 87 2 1
0.74 34.19 87 2 1
0.76 21.53 87 2 1
0.67 24.3 87 2 1
0.71 22.12 87 2 1
0.79 22.94 87 2 1
0.85 15.72 87 2 1
0.79 19.6 87 2 1
0.75 29.27 87 2 1
0.67 23.62 87 2 1
0.68 24.69 87 2 1
0.62 59.24 87 2 1
0.8 45.86 87 2 1
0.72 23.6 87 2 1
0.79 33.6 87 2 1
0.62 33.44 87 2 1
0.71 53.15 87 2 1
0.64 34.26 87 2 1
0.82 47.25 87 2 1
0.85 12.81 87 2 1
0.72 34.84 87 2 1
0.81 18.62 87 2 1
0.74 22.07 87 2 1
0.72 17.7 87 2 1
0.69 21.31 87 2 1
0.92 13.6 87 2 1
0.58 58.82 87 2 1
0.58 16.02 87 2 1
0.87 9.47 87 2 1
0.6 18.81 87 2 1
0.7 18.13 87 2 1
0.67 19.7 87 2 1
0.68 14.84 87 2 1
0.73 21.24 87 2 1
0.55 36.12 87 2 1
0.56 75.59 87 2 1
0.67 15.11 87 2 1
0.65 50.43 87 2 1
0.62 15.14 87 2 1
0.56 41.61 87 2 1
0.7 17.7 87 2 1
0.62 38.22 87 2 1
0.73 17.42 87 2 1
0.65 19.59 87 2 1
0.78 13.39 87 2 1
0.62 17.9 87 2 1
0.77 13.59 87 2 1
0.66 18.09 87 2 1
0.73 20.18 87 2 1
0.65 40.14 87 2 1
0.8 19.93 87 2 1
0.71 14.54 87 2 1
0.77 31.09 87 2 1
0.76 13.12 87 2 1
0.47 62.99 87 2 1
0.7 32.78 87 2 1
0.68 29.1 87 2 1
0.76 37.37 87 2 1
0.79 19.88 87 2 1
0.63 23.61 87 2 1
0.69 22.8 87 2 1
0.62 38.81 87 2 1
0.72 18.46 87 2 1
0.67 20.42 87 2 1
0.81 15.18 87 2 1
0.61 34.3 87 2 1
0.63 132.78 87 2 1
0.67 130.32 87 2 1
0.69 21.81 87 2 1
0.77 117.69 87 2 1
0.67 113.15 87 2 1
0.63 15.14 87 2 1
0.69 131.74 87 2 1
0.66 18.23 87 2 1
0.61 127.16 87 2 1
0.64 23.13 87 2 1
0.7 18.84 87 2 1
0.59 101.06 87 2 1
0.62 23.68 87 2 1
0.69 13.74 87 2 1
0.63 95.07 87 2 1
0.59 41.01 87 2 1
0.68 97.21 87 2 1
0.64 100.92 87 2 1
0.57 90.04 87 2 1
0.78 16.21 87 2 1
0.58 35.53 87 2 1
0.61 47.68 87 2 1
0.66 39.17 87 2 1
0.68 13.59 87 2 1
0.71 30.87 87 2 1
0.62 16.54 87 2 1
0.72 21.8 87 2 1
0.68 14.63 87 2 1
0.66 32.29 87 2 1
0.69 29.08 87 2 1
0.55 14.16 87 2 1
0.55 30.76 87 2 1
0.57 14.15 87 2 1
0.57 110.05 87 2 1
0.55 36.43 87 2 1
0.45 62.87 87 2 1
0.65 16.21 87 2 1
0.57 50.71 87 2 1
0.68 23.93 87 2 1
0.5 67.79 87 2 1
0.59 40.32 87 2 1
0.6 38.58 87 2 1
0.59 31.32 87 2 1
0.59 28.67 87 2 1
0.68 21.37 87 2 1
0.82 32.58 87 2 1
0.8 13.02 87 2 1
0.72 79.98 87 2 1
0.76 26.35 87 2 1
0.7 86.11 87 2 1
0.64 68.7 87 2 1
0.81 33.21 87 2 1
0.71 14.7 87 2 1
0.71 36.32 87 2 1
0.74 99.28 87 2 1
0.65 42.33 87 2 1
0.76 84.9 87 2 1
0.63 47.68 87 2 1
0.75 31.14 87 2 1
0.75 21.8 87 2 1
0.75 43.54 87 2 1
0.67 20.65 87 2 1
0.58 18.15 87 2 1
0.7 74.2 87 2 1
0.83 21.16 87 2 1
0.73 17.02 87 2 1
0.72 28.29 87 2 1
0.88 14.76 87 2 1
0.66 23.71 87 2 1
0.65 28.58 87 2 1
0.74 22.29 87 2 1
0.84 13.45 87 2 1
0.74 17.06 87 2 1
0.73 20.57 87 2 1
0.72 51.35 87 2 1
0.72 26.72 87 2 1
0.79 14.99 87 2 1
0.75 81.14 87 2 1
0.53 30.78 87 2 1
0.6 14.42 87 2 1
0.6 12.43 87 2 1
0.58 69.56 87 2 1
0.53 16.14 87 2 1
0.6 21.11 87 2 1
0.53 35.36 87 2 1
0.75 15.7 87 2 1
0.53 35.93 87 2 1
0.62 16.57 87 2 1
0.8 11.48 87 2 1
0.56 30.27 87 2 1
0.7 15.16 87 2 1
0.77 12.72 87 2 1
0.52 35.02 87 2 1
0.51 23.89 87 2 1
0.7 34.07 87 2 1
0.69 27.79 87 2 1
0.59 44.39 87 2 1
0.68 16.94 87 2 1
0.67 121.35 87 2 1
0.69 94.21 87 2 1
0.57 24.54 87 2 1
0.67 22.26 87 2 1
0.71 17.09 87 2 1
0.64 98.72 87 2 1
0.68 127.43 87 2 1
0.63 126.08 87 2 1
0.65 127.76 87 2 1
0.66 16.73 87 2 1
0.68 107.9 87 2 1
0.83 11.33 87 2 1
0.65 122.11 87 2 1
0.65 116.17 87 2 1
0.68 120.06 87 2 1
0.83 15.18 87 2 1
0.84 14.26 87 2 1
0.8 15.09 87 2 1
0.63 26.9 87 2 1
0.64 15.37 87 2 1
0.67 30.57 87 2 1
0.66 46.13 87 2 1
0.66 27.85 87 2 1
0.64 44.52 87 2 1
0.79 25.44 87 2 1
0.73 18.83 87 2 1
0.71 25.59 87 2 1
0.67 31.65 87 2 1
0.68 17.4 87 2 1
0.74 17.93 87 2 1
0.8 18.67 87 2 1
0.66 27.19 87 2 1
0.78 27.41 87 2 1
0.56 76.23 87 2 1
0.68 50.56 87 2 1
0.85 15.75 87 2 1
0.7 17.92 87 2 1
0.66 14.51 87 2 1
0.62 38.09 87 2 1
0.56 35.21 87 2 1
0.57 102.41 87 2 1
0.38 49.35 87 2 1
0.43 14.77 87 2 1
0.4 25.87 87 2 1
0.36 20.87 87 2 1
0.35 74.59 87 2 1
0.62 12.27 87 2 1
0.37 62.9 87 2 1
0.62 8.92 87 2 1
0.64 27.6 87 2 1
0.52 24.97 87 2 1
0.64 12.43 87 2 1
0.63 15.57 87 2 1
0.53 105.68 87 2 1
0.61 27.99 87 2 1
0.56 75.09 87 2 1
0.57 31.2 87 2 1
0.68 27.97 87 2 1
0.64 22.26 87 2 1
0.51 55.45 87 2 1
0.77 38.47 87 2 1
0.82 12.37 87 2 1
0.73 39.51 87 2 1
0.87 12.22 87 2 1
0.71 16.83 87 2 1
0.66 17.87 87 2 1
0.77 24.79 87 2 1
0.66 26.05 87 2 1
0.7 25.48 87 2 1
0.6 25.94 87 2 1
0.65 17.48 87 2 1
0.78 53.98 87 2 1
0.71 27.13 87 2 1
0.58 96.58 87 2 1
0.75 14.42 87 2 1
0.61 60.94 87 2 1
0.7 17.22 87 2 1
0.63 39.01 87 2 1
0.59 18.08 87 2 1
0.63 32.87 87 2 1
0.66 84.8 87 2 1
0.63 25.75 87 2 1
0.63 91.26 87 2 1
0.76 12.35 87 2 1
0.65 37.66 87 2 1
0.72 93.47 87 2 1
0.56 22.61 87 2 1
0.58 69.75 87 2 1
0.7 12.41 87 2 1
0.76 12.96 87 2 1
0.64 57.67 87 2 1
0.5 71.3 87 2 1
0.7 12.03 87 2 1
0.41 24.22 87 2 1
0.5 80.3 87 2 1
0.64 15.58 87 2 1
0.74 23.17 87 2 1
0.65 36.47 87 2 1
0.53 27.56 87 2 1
0.76 32.5 87 2 1
0.85 13.52 87 2 1
0.68 18 87 2 1
0.63 16.2 87 2 1
0.7 30.55 87 2 1
0.75 36.22 87 2 1
0.7 10.39 87 2 1
0.9 29.36 87 2 1
0.57 11.79 87 2 1
0.77 26.76 87 2 1
0.66 26.14 87 2 1
0.78 35.62 87 2 1
0.63 35.08 87 2 1
0.7 44.58 87 2 1
0.83 12.57 87 2 1
0.87 24.48 87 2 1
0.69 26.63 87 2 1
0.63 34.34 87 2 1
0.81 13.8 87 2 1
0.65 54.14 87 2 1
0.71 31.14 87 2 1
0.69 15.46 87 2 1
0.71 14.97 87 2 1
0.86 14 87 2 1
0.7 18.51 87 2 1
0.67 105.45 87 2 1
0.69 51.77 87 2 1
0.66 76.39 87 2 1
0.74 92.11 87 2 1
0.83 33.1 87 2 1
0.77 47.48 87 2 1
0.83 28.51 87 2 1
0.65 104.94 87 2 1
0.83 69.06 87 2 1
0.67 45.05 87 2 1
0.74 74.53 87 2 1
0.72 54.44 87 2 1
0.91 14.16 87 2 1
0.73 85.38 87 2 1
0.79 16.79 87 2 1
0.58 35.51 87 2 1
0.83 45.27 87 2 1
0.68 37.83 87 2 1
0.76 43.09 87 2 1
0.68 20.48 87 2 1
0.49 90.98 87 2 1
0.78 60.98 87 2 1
0.73 36.94 87 2 1
0.8 31.76 87 2 1
0.79 57.02 87 2 1
0.69 73.91 87 2 1
0.79 80.82 87 2 1
0.86 14.72 87 2 1
0.79 30.51 87 2 1
0.76 18.11 87 2 1
0.79 17.06 87 2 1
0.88 15.74 87 2 1
0.76 15.83 87 2 1
0.8 23.88 87 2 1
0.71 27.98 87 2 1
0.7 19.9 87 2 1
0.91 21 87 2 1
0.8 15.37 87 2 1
0.76 22.38 87 2 1
0.8 32.64 87 2 1
0.74 29.71 87 2 1
0.71 28.39 87 2 1
0.77 34.85 87 2 1
0.71 12.29 87 2 1
0.51 47.3 87 2 1
0.51 44.66 87 2 1
0.56 11.49 87 2 1
0.56 33.69 87 2 1
0.63 56.09 87 2 1
0.55 68.64 87 2 1
0.58 52.99 87 2 1
0.57 66.47 87 2 1
0.45 43.57 87 2 1
0.56 79.94 87 2 1
0.52 25.05 87 2 1
0.44 54.32 87 2 1
0.43 100.03 87 2 1
0.51 13.84 87 2 1
0.49 87.75 87 2 1
0.45 13.54 87 2 1
0.63 49.77 87 2 1
0.56 38.05 87 2 1
0.6 34.92 87 2 1
0.52 19.99 87 2 1
0.53 35.82 87 2 1
0.78 12.96 87 2 1
0.58 24.02 87 2 1
0.62 16.21 87 2 1
0.57 49.08 87 2 1
0.71 14.81 87 2 1
0.58 25.34 87 2 1
0.64 21.84 87 2 1
0.75 15.66 87 2 1
0.51 26.07 87 2 1
0.76 12.74 87 2 1
0.68 16.15 87 2 1
0.5 27.26 87 2 1
0.71 38.61 87 2 1
0.68 15.38 87 2 1
0.52 42.81 87 2 1
0.51 31.4 87 2 1
0.55 38.04 87 2 1
0.53 21.44 87 2 1
0.64 16.17 87 2 1
0.81 14.8 87 2 1
0.66 23.26 87 2 1
0.65 42.86 87 2 1
0.77 21.65 87 2 1
0.69 31.48 87 2 1
0.71 19.77 87 2 1
0.64 45.41 87 2 1
0.59 17.17 87 2 1
0.67 35.53 87 2 1
0.66 21.89 87 2 1
0.73 89.58 87 2 1
0.62 72.54 87 2 1
0.73 85.64 87 2 1
0.65 47.51 87 2 1
0.63 72.96 87 2 1
0.77 12.23 87 2 1
0.7 92.55 87 2 1
0.61 81.93 87 2 1
0.75 13.54 87 2 1
0.82 16.45 87 2 1
0.61 101.46 87 2 1
0.63 49.1 87 2 1
0.65 90.11 87 2 1
0.53 77.46 87 2 1
0.64 100.23 87 2 1
0.83 13.82 87 2 1
0.69 31.07 87 2 1
0.49 32.93 87 2 1
0.64 102.48 87 2 1
0.66 18.83 87 2 1
0.61 28.53 87 2 1
0.63 104.36 87 2 1
0.71 21.52 87 2 1
0.49 48.79 87 2 1
0.7 119.16 87 2 1
0.7 102.53 87 2 1
0.75 19.1 87 2 1
0.53 19.41 87 2 1
0.56 14 87 2 1
0.8 15.75 87 2 1
0.74 14.38 87 2 1
0.64 21.27 87 2 1
0.71 119.98 87 2 1
0.89 12.33 87 2 1
0.55 29.56 87 2 1
0.7 32.42 87 2 1
0.63 20.96 87 2 1
0.69 18.19 87 2 1
0.9 12.81 87 2 1
0.67 22.79 87 2 1
0.6 21.75 87 2 1
0.6 42.29 87 2 1
0.58 21.81 87 2 1
0.58 114.29 87 2 1
0.61 56.34 87 2 1
0.87 12.73 87 2 1
0.56 16.88 87 2 1
0.58 27.67 87 2 1
0.71 113.82 87 2 1
0.69 18.46 87 2 1
0.75 18.53 87 2 1
0.65 39.47 87 2 1
0.76 13.46 87 2 1
0.74 17.09 87 2 1
0.59 35.93 87 2 1
0.72 23.34 87 2 1
0.68 58.93 87 2 1
0.62 28.14 87 2 1
0.67 54.5 87 2 1
0.74 106.92 87 2 1
0.82 16 87 2 1
0.77 18.27 87 2 1
0.59 24.56 87 2 1
0.65 29.38 87 2 1
0.7 22.55 87 2 1
0.68 47.24 87 2 1
0.63 28.36 87 2 1
0.71 117.37 87 2 1
0.67 13.37 87 2 1
0.64 26 87 2 1
0.79 17.79 87 2 1
0.62 40.28 87 2 1
0.62 37.03 87 2 1
0.82 21.87 87 2 1
0.68 35.59 87 2 1
0.77 38.76 87 2 1
0.68 21.95 87 2 1
0.69 24.21 87 2 1
0.7 59.89 79 1 0
0.73 46.65 79 1 0
0.6 40.72 79 1 0
0.75 37.96 79 1 0
0.7 46.58 79 1 0
0.61 92.15 79 1 0
0.67 57.78 79 1 0
0.84 65.04 79 1 0
0.68 27.74 79 1 0
0.74 18.56 79 1 0
0.74 39.74 79 1 0
0.66 17.23 79 1 0
0.67 18.3 79 1 0
0.74 26 79 1 0
0.73 76.95 79 1 0
0.6 120.45 79 1 0
0.71 33.92 79 1 0
0.7 34.51 79 1 0
0.72 16.98 79 1 0
0.73 43.58 79 1 0
0.71 43.46 79 1 0
0.46 125.7 79 1 0
0.88 10.79 79 1 0
0.77 57.66 79 1 0
0.51 119.86 79 1 0
0.77 69.65 79 1 0
0.72 45.36 79 1 0
0.56 47.66 79 1 0
0.6 105.85 79 1 0
0.7 54.3 79 1 0
0.66 14.73 79 1 0
0.85 14.4 79 1 0
0.69 17.39 79 1 0
0.83 22.05 79 1 0
0.44 113.47 79 1 0
0.81 18.7 79 1 0
0.78 31.59 79 1 0
0.46 90.58 79 1 0
0.73 56.52 79 1 0
0.58 52.74 79 1 0
0.7 14.19 79 1 0
0.65 85.35 79 1 0
0.85 18.26 79 1 0
0.7 79.97 79 1 0
0.75 26.4 79 1 0
0.51 24.9 79 1 0
0.72 18.06 79 1 0
0.75 26.4 79 1 0
0.83 59.06 79 1 0
0.94 18.12 79 1 0
0.73 28.57 79 1 0
0.67 32.13 79 1 0
0.88 17.76 79 1 0
0.66 89.75 79 1 0
0.79 18.42 79 1 0
0.75 38.04 79 1 0
0.8 34.81 79 1 0
0.85 24.05 79 1 0
0.65 42.93 79 1 0
0.88 21.14 79 1 0
0.62 91.73 79 1 0
0.6 25.79 79 1 0
0.69 13.56 79 1 0
0.75 42.11 79 1 0
0.71 65.7 79 1 0
0.71 28.48 79 1 0
0.72 57.6 79 1 0
0.76 40.07 79 1 0
0.76 116.45 79 1 0
0.56 31.37 79 1 0
0.73 24.08 79 1 0
0.72 72.38 79 1 0
0.68 27.96 79 1 0
0.83 15.5 79 1 0
0.62 24.76 79 1 0
0.84 48.37 79 1 0
0.77 13.89 79 1 0
0.79 44.06 79 1 0
0.68 40.71 79 1 0
0.67 14.23 79 1 0
0.76 30.79 79 1 0
0.71 24.65 79 1 0
0.82 87.93 79 1 0
0.69 60.73 79 1 0
0.71 19.42 79 1 0
0.79 45.75 79 1 0
0.74 39.75 79 1 0
0.62 72.23 79 1 0
0.79 13.83 79 1 0
0.82 107.92 79 1 0
0.72 41.23 79 1 0
0.66 20.61 79 1 0
0.58 15.58 79 1 0
0.58 63.57 79 1 0
0.57 53.87 79 1 0
0.63 43.89 79 1 0
0.7 60.42 79 1 0
0.62 113.81 79 1 0
0.75 50.12 79 1 0
0.84 16.68 79 1 0
0.65 121.52 79 1 0
0.67 16.21 79 1 0
0.71 27.71 79 1 0
0.72 100.92 79 1 0
0.9 15.56 79 1 0
0.65 18.77 79 1 0
0.61 58.74 79 1 0
0.83 28.77 79 1 0
0.88 27.57 79 1 0
0.71 65.62 79 1 0
0.86 97.31 79 1 0
0.69 50.19 79 1 0
0.57 60.35 79 1 0
0.6 68.7 79 1 0
0.87 33.75 79 1 0
0.72 45.84 79 1 0
0.76 24.61 79 1 0
0.8 43.69 79 1 0
0.84 45.75 79 1 0
0.89 49.92 79 1 0
0.7 48.11 79 1 0
0.67 80.11 79 1 0
0.66 15.93 79 1 0
0.65 45.08 79 1 0
0.76 20.04 79 1 0
0.75 47.21 79 1 0
0.76 18.3 79 1 0
0.58 17.25 79 1 0
0.71 23.4 79 1 0
0.71 19.78 79 1 0
0.67 16.64 79 1 0
0.65 21.86 79 1 0
0.63 45.4 79 1 0
0.74 26.06 79 1 0
0.57 146.72 79 1 0
0.74 84.16 79 1 0
0.72 122.46 79 1 0
0.6 116.05 79 1 0
0.82 28.45 79 1 0
0.87 32.82 79 1 0
0.8 78.74 79 1 0
0.75 47.89 79 1 0
0.62 67.54 79 1 0
0.81 25.83 79 1 0
0.8 56.98 79 1 0
0.85 16.9 79 1 0
0.78 54.09 79 1 0
0.83 47.55 79 1 0
0.68 87.6 79 1 0
0.69 30.16 79 1 0
0.79 13.24 79 1 0
0.73 54.46 79 1 0
0.42 71.13 79 1 0
0.42 16.69 79 1 0
0.86 23.67 79 1 0
0.7 15.65 79 1 0
0.85 16.05 79 1 0
0.54 17.35 79 1 0
0.58 95.44 79 1 0
0.56 136.54 79 1 0
0.65 105.21 79 1 0
0.82 18.58 79 1 0
0.71 19.62 79 1 0
0.82 26.45 79 1 0
0.87 28.44 79 1 0
0.77 38.42 79 1 0
0.81 68.74 79 1 0
0.73 96.22 79 1 0
0.66 13.15 79 1 0
0.7 20.05 79 1 0
0.4 106.58 79 1 0
0.7 38.89 79 1 0
0.69 112.98 79 1 0
0.86 26.81 79 1 0
0.82 32.12 79 1 0
0.76 80.96 79 1 0
0.66 44.36 79 1 0
0.72 96.83 79 1 0
0.72 85.24 79 1 0
0.7 45.31 79 1 0
0.78 13.16 79 1 0
0.77 42.84 79 1 0
0.69 54.95 79 1 0
0.59 34.08 79 1 0
0.75 16.92 79 1 0
0.69 83.07 79 1 0
0.59 14.89 79 1 0
0.62 61.89 79 1 0
0.67 32.23 79 1 0
0.66 52.96 79 1 0
0.8 14.54 79 1 0
0.62 60.57 79 1 0
0.71 48.74 79 1 0
0.7 20.86 79 1 0
0.59 88.95 79 1 0
0.76 64.47 79 1 0
0.69 72.99 79 1 0
0.7 45.42 79 1 0
0.66 35.19 79 1 0
0.78 52.62 79 1 0
0.74 34.55 79 1 0
0.72 19.7 79 1 0
0.82 45.68 79 1 0
0.6 74.36 79 1 0
0.69 34.37 79 1 0
0.62 43.67 79 1 0
0.53 18.37 79 1 0
0.57 18.14 79 1 0
0.52 24.06 79 1 0
0.66 65.86 79 1 0
0.73 14.27 79 1 0
0.72 17.39 79 1 0
0.7 65.38 79 1 0
0.74 45.95 79 1 0
0.53 22.55 79 1 0
0.78 16.69 79 1 0
0.66 10.86 79 1 0
0.62 59.34 79 1 0
0.67 13.45 79 1 0
0.45 55.9 79 1 0
0.67 19.86 79 1 0
0.77 38.36 79 1 0
0.67 53.74 79 1 0
0.69 27.85 79 1 0
0.74 49.95 79 1 0
0.66 45.37 79 1 0
0.43 40.43 79 1 0
0.7 57.87 79 1 0
0.62 68.55 79 1 0
0.6 133.14 79 1 0
0.56 85.22 79 1 0
0.69 112.09 79 1 0
0.86 20.27 79 1 0
0.72 111.9 79 1 0
0.81 34.94 79 1 0
0.84 16.57 79 1 0
0.66 70.33 79 1 0
0.83 36.52 79 1 0
0.7 118.89 79 1 0
0.76 42.24 79 1 0
0.71 63.17 79 1 0
0.74 93.18 79 1 0
0.83 40.21 79 1 0
0.62 17.48 79 1 0
0.77 18.73 79 1 0
0.81 28.31 79 1 0
0.78 43 79 1 0
0.68 94.91 79 1 0
0.59 77.28 79 1 0
0.74 50.04 79 1 0
0.7 50.08 79 1 0
0.81 101.03 79 1 0
0.71 76.57 79 1 0
0.83 31.79 79 1 0
0.88 10.9 79 1 0
0.79 39.86 79 1 0
0.92 48.85 79 1 0
0.76 11.72 79 1 0
0.76 20.5 79 1 0
0.51 36.87 79 1 0
0.46 17.91 79 1 0
0.53 21.2 79 1 0
0.62 81 79 1 0
0.88 12.69 79 1 0
0.62 33.85 79 1 0
0.68 21.83 79 1 0
0.81 19.29 79 1 0
0.76 18.45 79 1 0
0.83 49.68 79 1 0
0.75 72.29 79 1 0
0.83 20 79 1 0
0.86 46.03 79 1 0
0.83 13.1 79 1 0
0.88 97.95 79 1 0
0.61 94.7 79 1 0
0.76 52.72 79 1 0
0.84 32.16 79 1 0
0.76 16.96 79 1 0
0.8 53.45 79 1 0
0.49 34.04 79 1 0
0.66 16.44 79 1 0
0.49 76.53 79 1 0
0.49 92.67 79 1 0
0.88 15.51 79 1 0
0.69 74.75 79 1 0
0.79 16.55 79 1 0
0.77 26.06 79 1 0
0.7 71.99 79 1 0
0.82 26.93 79 1 0
0.87 12.9 79 1 0
0.69 92.99 79 1 0
0.68 12.5 79 1 0
0.88 29.31 79 1 0
0.88 17.95 79 1 0
0.75 49.76 79 1 0
0.69 75.32 79 1 0
0.81 24.14 79 1 0
0.9 38.06 79 1 0
0.69 50.87 79 1 0
0.71 13.21 79 1 0
0.81 28.41 79 1 0
0.63 73.04 79 1 0
0.69 59.21 79 1 0
0.83 19.75 79 1 0
0.75 31 79 1 0
0.7 15.39 79 1 0
0.63 15.49 79 1 0
0.63 62.67 79 1 0
0.9 24.18 79 1 0
0.89 56.48 79 1 0
0.79 22.26 79 1 0
0.85 33.77 79 1 0
0.83 45.66 79 1 0
0.78 16.81 79 1 0
0.61 25.54 79 1 0
0.7 32.01 79 1 0
0.6 49.75 79 1 0
0.65 65.13 79 1 0
0.78 108.73 79 1 0
0.66 21.28 79 1 0
0.74 17.32 79 1 0
0.69 96.51 79 1 0
0.89 13.91 79 1 0
0.89 13.18 79 1 0
0.78 43.8 79 1 0
0.87 24.89 79 1 0
0.75 29.1 79 1 0
0.77 72.55 79 1 0
0.72 66.18 79 1 0
0.86 72.5 79 1 0
0.76 24.52 79 1 0
0.64 60.4 79 1 0
0.83 66.24 79 1 0
0.71 84.59 79 1 0
0.57 24.6 79 1 0
0.64 33.4 79 1 0
0.52 15.97 79 1 0
0.77 11.16 79 1 0
0.67 33.68 79 1 0
0.67 32.69 79 1 0
0.66 58.83 79 1 0
0.58 79.58 79 1 0
0.73 44 79 1 0
0.75 15.1 79 1 0
0.7 61.07 79 1 0
0.65 20.71 79 1 0
0.67 63.98 79 1 0
0.59 98.78 79 1 0
0.66 83.75 79 1 0
0.78 15.73 79 1 0
0.71 13.19 79 1 0
0.68 50.91 79 1 0
0.63 22.82 79 1 0
0.64 66.33 79 1 0
0.66 51.57 79 1 0
0.66 17.44 79 1 0
0.67 31.54 79 1 0
0.75 26.03 79 1 0
0.78 28.87 79 1 0
0.63 116.07 79 1 0
0.68 14.56 79 1 0
0.6 49.59 79 1 0
0.73 64.67 79 1 0
0.6 96.49 79 1 0
0.69 84.84 79 1 0
0.66 70 79 1 0
0.72 38.99 79 1 0
0.79 23.45 79 1 0
0.77 58.97 79 1 0
0.73 29.93 79 1 0
0.72 54.63 79 1 0
0.69 27.37 79 1 0
0.82 14.05 79 1 0
0.54 105.97 79 1 0
0.62 52.59 79 1 0
0.73 43.21 79 1 0
0.77 25.09 79 1 0
0.62 73.24 79 1 0
0.75 47 79 1 0
0.85 14.99 79 1 0
0.69 55.01 79 1 0
0.7 23.87 79 1 0
0.72 56.46 79 1 0
0.76 24.95 79 1 0
0.78 82.18 79 1 0
0.82 62.06 79 1 0
0.59 64.07 79 1 0
0.74 74.28 79 1 0
0.65 16.75 79 1 0
0.71 52.88 79 1 0
0.68 93.88 79 1 0
0.75 16.88 79 1 0
0.64 15 79 1 0
0.62 64.37 79 1 0
0.7 77.82 79 1 0
0.69 21.31 79 1 0
0.43 26.82 79 1 0
0.42 88.23 79 1 0
0.62 12.06 79 1 0
0.58 51.37 79 1 0
0.58 17.92 79 1 0
0.8 16.05 79 1 0
0.56 43.58 79 1 0
0.76 37.1 79 1 0
0.89 33.16 79 1 0
0.64 14.89 79 1 0
0.87 21.07 79 1 0
0.97 17.39 79 1 0
0.88 28.97 79 1 0
0.83 37.05 79 1 0
0.84 29.19 79 1 0
0.88 19.19 79 1 0
0.79 16.33 79 1 0
0.74 25.16 79 1 0
0.86 77.25 79 1 0
0.74 129.69 79 1 0
0.9 19.65 79 1 0
0.86 52.26 79 1 0
0.65 32.64 79 1 0
0.77 15.91 79 1 0
0.65 21.24 79 1 0
0.83 61.81 79 1 0
0.69 41.87 79 1 0
0.82 45 79 1 0
0.62 42.37 79 1 0
0.73 57.31 79 1 0
0.75 66.56 79 1 0
0.82 52.49 79 1 0
0.96 50.96 79 1 0
0.84 27.55 79 1 0
0.82 18.6 79 1 0
0.68 150.61 79 1 0
0.67 85.33 79 1 0
0.83 88.37 79 1 0
0.83 25.14 79 1 0
0.65 46.87 79 1 0
0.62 75.93 79 1 0
0.83 74.34 79 1 0
0.88 13.68 79 1 0
0.53 41.1 79 1 0
0.5 15.06 79 1 0
0.52 20.54 79 1 0
0.86 17.39 79 1 0
0.37 89.15 79 1 0
0.83 47.42 79 1 0
0.7 15.04 79 1 0
0.7 65.6 79 1 0
0.82 38.11 79 1 0
0.83 55.34 79 1 0
0.74 21.59 79 1 0
0.75 18.27 79 1 0
0.65 54.44 79 1 0
0.67 35.63 79 1 0
0.86 13.82 79 1 0
0.75 16.09 79 1 0
0.71 17.36 79 1 0
0.4 27.6 79 1 0
0.82 14.14 79 1 0
0.72 26.03 79 1 0
0.58 23.32 79 1 0
0.55 45.99 79 1 0
0.62 21.24 79 1 0
0.59 31.95 79 1 0
0.53 33.04 79 1 0
0.57 12.96 79 1 0
0.76 19.43 79 1 0
0.83 25.58 79 1 0
0.69 18.08 79 1 0
0.75 18.33 79 1 0
0.74 32.08 79 1 0
0.9 31.75 79 1 0
0.72 32.92 79 1 0
0.96 28.03 79 1 0
0.6 36.76 79 1 0
0.6 38.76 79 1 0
0.86 16.52 79 1 0
0.87 15.73 79 1 0
0.58 89.03 79 1 0
0.75 35.14 79 1 0
0.71 17.48 79 1 0
0.8 65.51 79 1 0
0.77 42.42 79 1 0
0.72 19.11 79 1 0
0.7 19.49 79 1 0
0.82 37.82 79 1 0
0.76 13.53 79 1 0
0.7 20.2 79 1 0
0.74 98.05 79 1 0
0.82 14.86 79 1 0
0.81 11.36 79 1 0
0.8 41.51 79 1 0
0.89 13.98 79 1 0
0.73 99.89 79 1 0
0.72 14.55 79 1 0
0.85 34.61 79 1 0
0.7 20.75 79 1 0
0.71 19.51 79 1 0
0.83 38.06 79 1 0
0.7 30.53 79 1 0
0.85 27.61 79 1 0
0.84 51.45 79 1 0
0.83 41.54 79 1 0
0.83 33.47 79 1 0
0.68 56.56 79 1 0
0.81 25.52 79 1 0
0.6 43.19 79 1 0
0.88 21.03 79 1 0
0.62 17.57 79 1 0
0.73 62.07 79 1 0
0.74 29.23 79 1 0
0.8 56.1 79 1 0
0.86 29.49 79 1 0
0.74 53.31 79 1 0
0.69 63.28 79 1 0
0.74 135.34 79 1 0
0.85 76.84 79 1 0
0.88 13.18 79 1 0
0.76 19.07 79 1 0
0.94 61.35 79 1 0
0.59 99.46 79 1 0
0.79 38.77 79 1 0
0.89 23.13 79 1 0
0.88 35.65 79 1 0
0.86 12.58 79 1 0
0.89 26.5 79 1 0
0.72 16.12 79 1 0
0.68 111.26 79 1 0
0.69 112.65 79 1 0
0.75 105.76 79 1 0
0.63 113.3 79 1 0
0.72 96.94 79 1 0
0.66 53.13 79 1 0
0.73 15.18 79 1 0
0.73 31.21 79 1 0
0.68 84.6 79 1 0
0.67 18.27 79 1 0
0.73 49.51 79 1 0
0.74 54.25 79 1 0
0.8 20.41 79 1 0
0.8 72.4 79 1 0
0.88 17.07 79 1 0
0.42 21.57 79 1 0
0.8 20.31 79 1 0
0.63 105.65 79 1 0
0.83 33.63 79 1 0
0.63 45.89 79 1 0
0.8 35.76 79 1 0
0.61 17.65 79 1 0
0.67 112.81 79 1 0
0.71 18.56 79 1 0
0.66 127.43 79 1 0
0.63 21.71 79 1 0
0.59 77.68 79 1 0
0.65 117.14 79 1 0
0.7 34.73 79 1 0
0.72 17.97 79 1 0
0.63 66.65 79 1 0
0.59 17.22 79 1 0
0.5 99.73 79 1 0
0.5 9.95 79 1 0
0.65 32.82 79 1 0
0.56 19.47 79 1 0
0.55 67.66 79 1 0
0.59 67.12 79 1 0
0.57 13.67 79 1 0
0.57 71.9 79 1 0
0.63 8.69 79 1 0
0.71 50.58 79 1 0
0.85 14.84 79 1 0
0.63 80.98 79 1 0
0.73 15.44 79 1 0
0.7 62.7 79 1 0
0.72 43.06 79 1 0
0.69 9.31 79 1 0
0.79 33.15 79 1 0
0.79 13.78 79 1 0
0.73 96.14 79 1 0
0.68 87.17 79 1 0
0.76 61.15 79 1 0
0.67 77.46 79 1 0
0.85 51.3 79 1 0
0.72 102.8 79 1 0
0.61 135.02 79 1 0
0.86 54.01 79 1 0
0.75 88.77 79 1 0
0.82 81.74 79 1 0
0.82 30.38 79 1 0
0.84 27.18 79 1 0
0.89 58.33 79 1 0
0.87 12.25 79 1 0
0.64 13.92 79 1 0
0.69 50.26 79 1 0
0.88 53.15 79 1 0
0.68 77.38 79 1 0
0.8 24.1 79 1 0
0.79 39.21 79 1 0
0.5 62.71 79 1 0
0.6 21.73 79 1 0
0.64 11.27 79 1 0
0.66 14.93 79 1 0
0.59 15.95 79 1 0
0.62 90.8 79 1 0
0.6 30.28 79 1 0
0.59 15.65 79 1 0
0.8 100.5 79 1 0
0.71 113.04 79 1 0
0.66 118.87 79 1 0
0.81 19.63 79 1 0
0.73 110.76 79 1 0
0.87 68.29 79 1 0
0.57 118.74 79 1 0
0.88 27.44 79 1 0
0.77 58.51 79 1 0
0.84 78.39 79 1 0
0.65 25.48 79 1 0
0.77 70.91 79 1 0
0.56 15.52 79 1 0
0.64 34.4 79 1 0
0.55 33.27 79 1 0
0.65 15.83 79 1 0
0.47 21.23 79 1 0
0.47 40.38 79 1 0
0.72 16.24 79 1 0
0.5 25.52 79 1 0
0.57 25.39 79 1 0
0.62 58.16 79 1 0
0.53 38.71 79 1 0
0.56 46.84 79 1 0
0.57 56.85 79 1 0
0.76 56.42 79 1 0
0.68 33.43 79 1 0
0.72 14.16 79 1 0
0.68 34.68 79 1 0
0.8 44.58 79 1 0
0.72 48.89 79 1 0
0.77 23.75 79 1 0
0.67 36.3 79 1 0
0.67 25.89 79 1 0
0.69 34.68 79 1 0
0.83 19.78 79 1 0
0.83 39.25 79 1 0
0.54 67.56 79 1 0
0.66 19.02 79 1 0
0.64 25.84 79 1 0
0.64 82.5 79 1 0
0.86 28.5 79 1 0
0.51 31.46 79 1 0
0.79 41.22 79 1 0
0.67 31.26 79 1 0
0.82 19.76 79 1 0
0.75 26.2 79 1 0
0.71 54.7 79 1 0
0.83 23.51 79 1 0
0.47 112.3 79 1 0
0.81 14.05 79 1 0
0.94 14.35 79 1 0
0.81 25.21 79 1 0
0.77 47.86 79 1 0
0.77 35.67 79 1 0
0.92 36.33 79 1 0
0.6 94.29 79 1 0
0.78 13.64 79 1 0
0.7 39.53 79 1 0
0.67 32.87 79 1 0
0.67 47.32 79 1 0
0.63 105.19 79 1 0
0.82 12.4 79 1 0
0.69 58.87 79 1 0
0.71 102.98 79 1 0
0.83 13.77 79 1 0
0.64 62.62 79 1 0
0.72 71.64 79 1 0
0.74 45.86 79 1 0
0.72 37.46 79 1 0
0.73 33.6 79 1 0
0.69 17.35 79 1 0
0.64 64.27 79 1 0
0.71 83.57 79 1 0
0.66 56.55 79 1 0
0.87 65.72 79 1 0
0.72 67.8 79 1 0
0.78 126.83 79 1 0
0.71 63.68 79 1 0
0.89 34.27 79 1 0
0.87 37.71 79 1 0
0.84 22.71 79 1 0
0.92 16.45 79 1 0
0.87 60.45 79 1 0
0.59 100.02 79 1 0
0.89 48.37 79 1 0
0.54 12.86 79 1 0
0.74 15.8 79 1 0
0.49 49.99 79 1 0
0.51 14.07 79 1 0
0.7 76.58 79 1 0
0.77 13.21 79 1 0
0.63 23.96 79 1 0
0.82 14.01 79 1 0
0.78 24.63 79 1 0
0.73 52.46 79 1 0
0.73 77.42 79 1 0
0.75 15.21 79 1 0
0.68 59.29 79 1 0
0.72 64.54 79 1 0
0.75 13.73 79 1 0
0.82 38.78 79 1 0
0.74 85 79 1 0
0.74 97.91 79 1 0
0.61 80.97 79 1 0
0.82 13.47 79 1 0
0.76 105.69 79 1 0
0.86 19.72 79 1 0
0.75 22.77 79 1 0
0.74 94.3 79 1 0
0.73 17.11 79 1 0
0.7 26.17 79 1 0
0.73 75.94 79 1 0
0.64 87.42 79 1 0
0.66 19.07 79 1 0
0.71 85.03 79 1 0
0.82 20.63 79 1 0
0.65 92.64 79 1 0
0.75 31.71 79 1 0
0.66 134.67 79 1 0
0.64 15.97 79 1 0
0.66 16.82 79 1 0
0.66 126.68 79 1 0
0.76 136.47 79 1 0
0.56 23.82 79 1 0
0.64 15.29 79 1 0
0.62 55.67 79 1 0
0.73 18.21 79 1 0
0.66 22.74 79 1 0
0.67 37.41 79 1 0
0.68 17.86 79 1 0
0.44 21.77 79 1 0
0.68 41.86 79 1 0
0.82 15.84 79 1 0
0.7 28.35 79 1 0
0.64 121.28 79 1 0
0.83 15.87 79 1 0
0.76 28.43 79 1 0
0.74 49.6 79 1 0
0.73 18.57 79 1 0
0.76 57.04 79 1 0
0.66 60.11 79 1 0
0.65 70.96 79 1 0
0.69 73.16 79 1 0
0.73 16.79 79 1 0
0.69 64.22 79 1 0
0.77 11.03 79 1 0
0.8 13.58 79 1 0
0.65 22.96 79 1 0
0.68 41.31 79 1 0
0.6 12.35 79 1 0
0.73 15.36 79 1 0
0.7 67.97 79 1 0
0.66 117.13 79 1 0
0.61 126.58 79 1 0
0.68 22.2 79 1 0
0.5 55.57 79 1 0
0.65 109.1 79 1 0
0.62 71 79 1 0
0.7 83.98 79 1 0
0.73 89.25 79 1 0
0.88 15.06 79 1 0
0.59 49.99 79 1 0
0.73 58.65 79 1 0
0.83 61.89 79 1 0
0.74 79.19 79 1 0
0.64 26.98 79 1 0
0.61 24.66 79 1 0
0.67 24.55 79 1 0
0.67 26.37 79 1 0
0.83 90.58 79 1 0
0.74 40.72 79 1 0
0.69 120.7 79 1 0
0.7 46.32 79 1 0
0.84 14.83 79 1 0
0.82 76.45 79 1 0
0.81 74.77 79 1 0
0.84 24.53 79 1 0
0.85 30.57 79 1 0
0.88 92.34 79 1 0
0.79 83.29 79 1 0
0.83 48.64 79 1 0
0.9 41.5 79 1 0
0.48 53.04 79 1 0
0.74 33.36 79 1 0
0.82 30.18 79 1 0
0.86 19.86 79 1 0
0.87 10.87 79 1 0
0.7 64.82 79 1 0
0.74 18.25 79 1 0
0.59 63.61 79 1 0
0.78 110.55 79 1 0
0.86 12.91 79 1 0
0.76 50.44 79 1 0
0.78 14.74 79 1 0
0.73 127.35 79 1 0
0.76 47.89 79 1 0
0.75 109.22 79 1 0
0.65 52.24 79 1 0
0.62 114.35 79 1 0
0.87 65.39 79 1 0
0.76 82.31 79 1 0
0.79 54.69 79 1 0
0.81 46.44 79 1 0
0.89 41.72 79 1 0
0.72 63.83 79 1 0
0.82 19.97 79 1 0
0.9 19.14 79 1 0
0.72 31.14 79 1 0
0.61 86.9 79 1 0
0.74 69.76 79 1 0
0.75 12.65 79 1 0
0.8 49.17 79 1 0
0.86 24.36 79 1 0
0.7 26.44 79 1 0
0.81 67.71 79 1 0
0.81 66.67 79 1 0
0.82 20.2 79 1 0
0.82 41.12 79 1 0
0.78 20.16 79 1 0
0.82 23.67 79 1 0
0.42 36.26 79 1 0
0.88 75.77 79 1 0
0.62 78.85 79 1 0
0.8 29.63 79 1 0
0.67 125.93 79 1 0
0.74 112.99 79 1 0
0.71 47.14 79 1 0
0.86 15.17 79 1 0
0.79 14.14 79 1 0
0.83 61.52 79 1 0
0.8 57.81 79 1 0
0.85 17.87 79 1 0
0.79 76.16 79 1 0
0.84 66.51 79 1 0
0.79 32.42 79 1 0
0.92 25.48 79 1 0
0.88 17.03 79 1 0
0.55 38.62 79 1 0
0.54 36.75 79 1 0
0.53 47.26 79 1 0
0.55 21.7 79 1 0
0.51 19.54 79 1 0
0.54 16.17 79 1 0
0.69 46.12 79 1 0
0.67 26.46 79 1 0
0.79 73.74 79 1 0
0.58 71.07 79 1 0
0.65 75.14 79 1 0
0.64 82.2 79 1 0
0.6 17.68 79 1 0
0.73 16.36 79 1 0
0.75 75.08 79 1 0
0.84 18.74 79 1 0
0.65 40.05 79 1 0
0.75 17.27 79 1 0
0.75 60.88 79 1 0
0.71 20.12 79 1 0
0.77 20.93 79 1 0
0.75 39.48 79 1 0
0.72 24.87 79 1 0
0.58 98.48 79 1 0
0.78 20.1 79 1 0
0.73 44.63 79 1 0
0.81 49.87 79 1 0
0.53 65.37 79 1 0
0.75 31.58 79 1 0
0.76 20.43 79 1 0
0.74 24.29 79 1 0
0.79 65.23 79 1 0
0.73 102.18 79 1 0
0.69 111.67 79 1 0
0.68 99.02 79 1 0
0.69 55.13 79 1 0
0.66 55.1 79 1 0
0.71 89.36 79 1 0
0.63 68.7 79 1 0
0.67 18.27 79 1 0
0.71 18.37 79 1 0
0.76 15.33 79 1 0
0.63 101.17 79 1 0
0.71 105.2 79 1 0
0.84 104.43 79 1 0
0.69 45.94 79 1 0
0.8 81.62 79 1 0
0.83 36.65 79 1 0
0.83 14.69 79 1 0
0.79 26.29 79 1 0
0.85 30.06 79 1 0
0.82 24.5 79 1 0
0.84 27.55 79 1 0
0.77 48.15 79 1 0
0.79 21.9 79 1 0
0.8 26.44 79 1 0
0.76 22.6 79 1 0
0.65 65.62 79 1 0
0.81 15.48 79 1 0
0.66 25.72 79 1 0
0.72 114.29 79 1 0
0.66 114.38 79 1 0
0.6 126.09 79 1 0
0.76 24.22 79 1 0
0.77 124.16 79 1 0
0.88 14.54 79 1 0
0.66 86.81 79 1 0
0.74 118.64 79 1 0
0.7 36.94 79 1 0
0.81 19.31 79 1 0
0.7 12.97 79 1 0
0.61 81.91 79 1 0
0.63 66.11 79 1 0
0.8 22.07 79 1 0
0.74 33.87 79 1 0
0.81 27.85 79 1 0
0.67 88.12 79 1 0
0.8 23.08 79 1 0
0.73 16.64 79 1 0
0.85 40.31 79 1 0
0.64 94.41 79 1 0
0.56 33.24 79 1 0
0.58 80.83 79 1 0
0.64 17.09 79 1 0
0.56 82.54 79 1 0
0.56 58.87 79 1 0
0.77 23.88 79 1 0
0.76 40.99 79 1 0
0.75 42.72 79 1 0
0.76 21.37 79 1 0
0.82 38.15 79 1 0
0.85 26.44 79 1 0
0.8 43.65 79 1 0
0.85 37.41 79 1 0
0.77 18.45 79 1 0
0.76 27.68 79 1 0
0.82 47.01 79 1 0
0.81 15.82 79 1 0
0.83 17.19 79 1 0
0.87 49.91 79 1 0
0.7 30.79 79 1 0
0.68 46.03 79 1 0
0.69 17.83 79 1 0
0.65 24.21 79 1 0
0.64 20.44 79 1 0
0.66 15.04 79 1 0
0.6 27.52 79 1 0
0.69 19.26 79 1 0
0.77 19.83 79 1 0
0.71 126.23 79 1 0
0.74 89.56 79 1 0
0.59 134.48 79 1 0
0.75 16.63 79 1 0
0.8 97.18 79 1 0
0.74 67.15 79 1 0
0.7 127.63 79 1 0
0.76 53.36 79 1 0
0.73 99.04 79 1 0
0.74 52.32 79 1 0
0.9 106.21 79 1 0
0.78 21.31 79 1 0
0.79 15.93 79 1 0
0.8 16.23 79 1 0
0.8 30.87 79 1 0
0.78 51.58 79 1 0
0.82 43.3 79 1 0
0.8 27.97 79 1 0
0.83 14.82 79 1 0
0.77 78.35 79 1 0
0.46 134.84 79 1 0
0.71 73.15 79 1 0
0.87 17.05 79 1 0
0.8 59.67 79 1 0
0.81 47.2 79 1 0
0.85 17.88 79 1 0
0.87 65.8 79 1 0
0.78 30.79 79 1 0
0.63 62.48 79 1 0
0.69 15.81 79 1 0
0.68 15.65 79 1 0
0.64 76.27 79 1 0
0.72 107.83 79 1 0
0.74 29.2 79 1 0
0.73 14.91 79 1 0
0.69 46.29 79 1 0
0.89 18.06 79 1 0
0.73 28.18 79 1 0
0.4 19.48 79 1 0
0.66 43.5 79 1 0
0.66 61.83 79 1 0
0.66 16.24 79 1 0
0.64 128.55 79 1 0
0.69 46.24 79 1 0
0.8 44.85 79 1 0
0.88 19.65 79 1 0
0.69 33.65 79 1 0
0.84 21.05 79 1 0
0.79 49.64 79 1 0
0.76 30.92 79 1 0
0.68 17.13 79 1 0
0.88 15.75 79 1 0
0.9 25.27 79 1 0
0.72 16.54 79 1 0
0.66 111.81 79 1 0
0.61 94.69 79 1 0
0.65 46.07 79 1 0
0.81 14.69 79 1 0
0.6 117.26 79 1 0
0.64 32.89 79 1 0
0.72 18.07 79 1 0
0.63 27.73 79 1 0
0.82 16.87 79 1 0
0.59 69.82 79 1 0
0.7 31.1 79 1 0
0.73 22.07 79 1 0
0.66 91.46 79 1 0
0.63 106.32 79 1 0
0.6 109.35 79 1 0
0.73 16.28 79 1 0
0.73 57.35 79 1 0
0.71 13.8 79 1 0
0.7 102.99 79 1 0
0.77 14.51 79 1 0
0.85 48.98 79 1 0
0.79 17.27 79 1 0
0.85 33.08 79 1 0
0.81 32.3 79 1 0
0.91 15.75 79 1 0
0.86 23.82 79 1 0
0.92 25.88 79 1 0
0.76 32.67 79 1 0
0.78 19.42 79 1 0
0.51 17.84 79 1 0
0.77 53.61 79 1 0
0.46 106.25 79 1 0
0.85 14.65 79 1 0
0.72 42.81 79 1 0
0.75 36.57 79 1 0
0.75 51.2 79 1 0
0.81 32.14 79 1 0
0.75 37.62 79 1 0
0.85 24.95 79 1 0
0.61 58.56 79 1 0
0.7 21.87 79 1 0
0.71 33.44 79 1 0
0.74 25.67 79 1 0
0.85 71.44 79 1 0
0.7 71.08 79 1 0
0.61 74.86 79 1 0
0.82 79.68 79 1 0
0.87 13.63 79 1 0
0.7 112.06 79 1 0
0.78 103.54 79 1 0
0.85 15.54 79 1 0
0.69 64.8 79 1 0
0.79 11.68 79 1 0
0.64 30.55 79 1 0
0.71 22.59 79 1 0
0.71 28.23 79 1 0
0.74 39.65 79 1 0
0.67 24.28 79 1 0
0.67 30.19 79 1 0
0.64 51.91 79 1 0
0.79 14.27 79 1 0
0.59 8.65 79 1 0
0.46 39.2 79 1 0
0.56 21.81 79 1 0
0.52 29.82 79 1 0
0.69 26.51 79 1 0
0.71 10.81 79 1 0
0.61 28.32 79 1 0
0.76 19.07 79 1 0
0.81 78.57 79 1 0
0.76 14.69 79 1 0
0.79 31.69 79 1 0
0.79 16.17 79 1 0
0.71 68.66 79 1 0
0.77 65.6 79 1 0
0.37 13.52 79 1 0
0.34 23.83 79 1 0
0.33 14.52 79 1 0
0.41 14.06 79 1 0
0.45 15.57 79 1 0
0.66 24.21 79 1 0
0.73 14.27 79 1 0
0.75 31.69 79 1 0
0.88 17.35 79 1 0
0.62 51.06 79 1 0
0.64 29.55 79 1 0
0.7 70.84 79 1 0
0.62 61.8 79 1 0
0.78 14.47 79 1 0
0.86 24.36 79 1 0
0.69 28.71 79 1 0
0.91 16.69 79 1 0
0.8 35.22 79 1 0
0.76 58.6 79 1 0
0.87 53.6 79 1 0
0.73 20.53 79 1 0
0.8 22.4 79 1 0
0.82 10.99 79 1 0
0.91 70.4 79 1 0
0.86 71.52 79 1 0
0.84 42.99 79 1 0
0.8 12.1 79 1 0
0.66 77.87 79 1 0
0.73 88.26 79 1 0
0.66 78.33 79 1 0
0.78 90.54 79 1 0
0.76 22.06 79 1 0
0.67 104.53 79 1 0
0.77 32.8 79 1 0
0.62 108.23 79 1 0
0.65 17.37 79 1 0
0.63 129.77 79 1 0
0.63 107.4 79 1 0
0.6 133.38 79 1 0
0.6 21.43 79 1 0
0.63 106.6 79 1 0
0.7 83.34 79 1 0
0.62 13.61 79 1 0
0.65 30.21 79 1 0
0.8 18.12 79 1 0
0.65 87.16 79 1 0
0.71 16.92 79 1 0
0.59 74.61 79 1 0
0.6 27.21 79 1 0
0.62 77.69 79 1 0
0.65 82.92 79 1 0
0.65 98.4 79 1 0
0.66 56.42 79 1 0
0.62 16.25 79 1 0
0.64 61.7 79 1 0
0.62 50.83 79 1 0
0.65 31.35 79 1 0
0.64 26.88 79 1 0
0.64 53.2 79 1 0
0.72 17.83 79 1 0
0.67 28.99 79 1 0
0.8 20.21 79 1 0
0.83 25.46 79 1 0
0.88 15.61 79 1 0
0.57 24.7 79 1 0
0.93 18.25 79 1 0
0.72 39.92 79 1 0
0.69 17.95 79 1 0
0.85 17.1 79 1 0
0.6 14.23 79 1 0
0.52 28.87 79 1 0
0.75 12.43 79 1 0
0.72 22.34 79 1 0
0.93 35.34 79 1 0
0.82 30.91 79 1 0
0.44 113.33 79 1 0
0.85 29.43 79 1 0
0.86 44.74 79 1 0
0.7 26.11 79 1 0
0.77 36.63 79 1 0
0.84 23.93 79 1 0
0.79 28.4 79 1 0
0.82 34.33 79 1 0
0.8 22.45 79 1 0
0.7 60.81 79 1 0
0.79 17.52 79 1 0
0.72 75.34 79 1 0
0.8 26.31 79 1 0
0.85 34.55 79 1 0
0.83 24.73 79 1 0
0.82 48.33 79 1 0
0.74 13.42 79 1 0
0.65 63.61 79 1 0
0.63 31.97 79 1 0
0.65 50.43 79 1 0
0.63 105.75 79 1 0
0.64 63.93 79 1 0
0.65 21.33 79 1 0
0.65 89.69 79 1 0
0.74 90.3 79 1 0
0.71 39.01 79 1 0
0.64 105.82 79 1 0
0.72 100.37 79 1 0
0.74 14.98 79 1 0
0.71 92.17 79 1 0
0.9 83.61 79 1 0
0.7 67.37 79 1 0
0.65 95.4 79 1 0
0.93 15.69 79 1 0
0.8 29.78 79 1 0
0.84 36.83 79 1 0
0.89 16.52 79 1 0
0.93 41.39 79 1 0
0.76 16.26 79 1 0
0.72 37.12 79 1 0
0.78 25.1 79 1 0
0.87 55.85 79 1 0
0.87 56.2 79 1 0
0.77 29.42 79 1 0
0.91 18.89 79 1 0
0.7 16.66 79 1 0
0.67 33.11 79 1 0
0.85 111.41 79 1 0
0.69 21.41 79 1 0
0.73 101.75 79 1 0
0.87 57.99 79 1 0
0.92 21.06 79 1 0
0.81 25.19 79 1 0
0.86 16.18 79 1 0
0.82 19.76 79 1 0
0.83 43.36 79 1 0
0.86 50.48 79 1 0
0.85 43.41 79 1 0
0.69 59.44 79 1 0
0.63 62.76 79 1 0
0.73 16.26 79 1 0
0.66 15.99 79 1 0
0.65 17.14 79 1 0
0.73 18.08 79 1 0
0.63 18.46 79 1 0
0.67 86.43 79 1 0
0.7 91.13 79 1 0
0.64 96.04 79 1 0
0.72 13.2 79 1 0
0.67 73.7 79 1 0
0.63 18.39 79 1 0
0.54 67.58 79 1 0
0.63 29.72 79 1 0
0.67 93.4 79 1 0
0.7 76.58 79 1 0
0.68 22.96 79 1 0
0.79 18.88 79 1 0
0.87 46.92 79 1 0
0.87 14.51 79 1 0
0.81 31.29 79 1 0
0.7 96.79 79 1 0
0.76 14.06 79 1 0
0.76 23.89 79 1 0
0.72 16.3 79 1 0
0.8 16.11 79 1 0
0.79 20.46 79 1 0
0.72 26.1 79 1 0
0.68 91.11 79 1 0
0.8 23.96 79 1 0
0.78 15.95 79 1 0
0.41 84.86 79 1 0
0.66 52.1 79 1 0
0.66 51.23 79 1 0
0.76 39.61 79 1 0
0.9 49.15 79 1 0
0.82 20.42 79 1 0
0.64 115.21 79 1 0
0.8 12.5 79 1 0
0.66 12.98 79 1 0
0.79 55.69 79 1 0
0.94 37.22 79 1 0
0.76 36.11 79 1 0
0.89 49.23 79 1 0
0.89 19.16 79 1 0
0.92 32.39 79 1 0
0.69 37.24 79 1 0
0.84 32.68 79 1 0
0.88 29.03 79 1 0
0.82 69.38 79 1 0
0.91 43.83 79 1 0
0.94 27.37 79 1 0
0.89 43.63 79 1 0
0.54 27.21 79 1 0
0.61 43.48 79 1 0
0.86 11.11 79 1 0
0.67 21.35 79 1 0
0.67 35.07 79 1 0
0.57 71.28 79 1 0
0.72 15.6 79 1 0
0.66 23.74 79 1 0
0.53 15.1 79 1 0
0.65 39.14 79 1 0
0.49 37.4 79 1 0
0.88 42.07 79 1 0
0.93 20.56 79 1 0
0.81 31.83 79 1 0
0.83 40.61 79 1 0
0.91 20.98 79 1 0
0.71 55.46 79 1 0
0.78 12.4 79 1 0
0.79 43.92 79 1 0
0.9 17.73 79 1 0
0.9 36.14 79 1 0
0.62 20.44 79 1 0
0.66 49.56 79 1 0
0.75 14.05 79 1 0
0.82 29.07 79 1 0
0.89 29.54 79 1 0
0.89 31.6 79 1 0
0.77 34.3 79 1 0
0.85 20.07 79 1 0
0.9 20.48 79 1 0
0.75 37.97 79 1 0
0.8 49.39 79 1 0
0.8 39.23 79 1 0
0.79 46.36 79 1 0
0.82 18.09 79 1 0
0.88 57.94 79 1 0
0.83 34.49 79 1 0
0.78 20.6 79 1 0
0.8 15.53 79 1 0
0.61 50.88 79 1 0
0.79 39.25 79 1 0
0.81 50.06 79 1 0
0.6 124.14 79 1 0
0.59 90.09 79 1 0
0.86 24.2 79 1 0
0.72 110.13 79 1 0
0.78 27.9 79 1 0
0.85 95.94 79 1 0
0.8 97.56 79 1 0
0.7 69.29 79 1 0
0.75 29.85 79 1 0
0.78 50.68 79 1 0
0.68 56.14 79 1 0
0.8 55.91 79 1 0
0.83 22.99 79 1 0
0.83 17.41 79 1 0
0.74 29.34 79 1 0
0.81 30.12 79 1 0
0.81 43.76 79 1 0
0.83 16.76 79 1 0
0.59 70.7 79 1 0
0.39 26.54 79 1 0
0.52 55.85 79 1 0
0.55 66.15 79 1 0
0.67 18.97 79 1 0
0.6 61.7 79 1 0
0.39 34.47 79 1 0
0.49 56.69 79 1 0
0.61 51.87 79 1 0
0.59 101.32 79 1 0
0.6 63.61 79 1 0
0.54 61.05 79 1 0
0.58 73.22 79 1 0
0.83 33.99 79 1 0
0.65 56.95 79 1 0
0.81 31.19 79 1 0
0.9 65.64 79 1 0
0.74 16.33 79 1 0
0.76 54.45 79 1 0
0.64 20.18 79 1 0
0.7 118.2 79 1 0
0.86 49.59 79 1 0
0.84 25.3 79 1 0
0.8 78.6 79 1 0
0.87 62.11 79 1 0
0.73 27.69 79 1 0
0.87 50.33 79 1 0
0.81 61.85 79 1 0
0.76 17.51 79 1 0
0.77 73.85 79 1 0
0.79 51.27 79 1 0
0.72 15.08 79 1 0
0.77 95.22 79 1 0
0.76 87.35 79 1 0
0.84 80.96 79 1 0
0.76 69.04 79 1 0
0.64 114.94 79 1 0
0.78 52.19 79 1 0
0.73 19.81 79 1 0
0.69 95.95 79 1 0
0.62 14.34 79 1 0
0.78 88.75 79 1 0
0.69 38.92 79 1 0
0.88 13.59 79 1 0
0.75 20.21 79 1 0
0.75 62.59 79 1 0
0.71 35.93 79 1 0
0.68 25.1 79 1 0
0.67 28.18 79 1 0
0.72 36.51 79 1 0
0.74 16.98 79 1 0
0.62 80.01 79 1 0
0.66 59.19 79 1 0
0.77 17.2 79 1 0
0.69 64.76 79 1 0
0.81 15.27 79 1 0
0.8 27.62 79 1 0
0.68 47.67 79 1 0
0.55 16.67 79 1 0
0.66 28.17 79 1 0
0.59 16.37 79 1 0
0.65 81.66 79 1 0
0.61 45.69 79 1 0
0.57 37.17 79 1 0
0.63 27.39 79 1 0
0.63 15.87 79 1 0
0.64 19.94 79 1 0
0.62 102.83 79 1 0
0.58 18.02 79 1 0
0.65 21.47 79 1 0
0.8 13.93 79 1 0
0.57 62.49 79 1 0
0.75 51.71 79 1 0
0.62 17.02 79 1 0
0.43 27.75 79 1 0
0.65 94.03 79 1 0
0.77 55.22 79 1 0
0.62 18.16 79 1 0
0.61 32.74 79 1 0
0.63 80.37 79 1 0
0.6 48.2 79 1 0
0.59 47.96 79 1 0
0.59 84.35 79 1 0
0.53 36.38 79 1 0
0.47 25.68 79 1 0
0.58 43.67 79 1 0
0.47 46.4 79 1 0
0.95 18.28 79 1 0
0.87 28.81 79 1 0
0.82 42.21 79 1 0
0.82 20.73 79 1 0
0.82 48.83 79 1 0
0.89 19.44 79 1 0
0.72 18.56 79 1 0
0.82 41.84 79 1 0
0.82 44.27 79 1 0
0.84 18.39 79 1 0
0.68 25.46 79 1 0
0.74 12.47 79 1 0
0.73 26.18 79 1 0
0.8 102.26 79 1 0
0.81 14 79 1 0
0.74 93.12 79 1 0
0.72 102.93 79 1 0
0.78 109.56 79 1 0
0.87 17.47 79 1 0
0.68 45.16 79 1 0
0.9 13.76 79 1 0
0.81 32.15 79 1 0
0.75 39.21 79 1 0
0.9 30.28 79 1 0
0.83 23.94 79 1 0
0.82 39.81 79 1 0
0.8 42.43 79 1 0
0.86 22.36 79 1 0
0.78 77.16 79 1 0
0.72 93.39 79 1 0
0.58 61.83 79 1 0
0.73 20.3 79 1 0
0.72 48.22 79 1 0
0.77 110.57 79 1 0
0.8 13.62 79 1 0
0.88 16.32 79 1 0
0.7 26.43 79 1 0
0.79 72.99 79 1 0
0.6 114.51 79 1 0
0.79 80.83 79 1 0
0.7 117.31 79 1 0
0.78 14.5 79 1 0
0.6 19.35 79 1 0
0.78 114.44 79 1 0
0.7 104.69 79 1 0
0.79 14.52 79 1 0
0.7 58.55 79 1 0
0.68 47.42 79 1 0
0.7 46.9 79 1 0
0.79 13.54 79 1 0
0.93 20 79 1 0
0.84 68.87 79 1 0
0.72 96.91 79 1 0
0.87 83.34 79 1 0
0.94 81.87 79 1 0
0.82 78.51 79 1 0
0.85 15.94 79 1 0
0.84 31.25 79 1 0
0.88 54.61 79 1 0
0.71 23.63 79 1 0
0.81 53.8 79 1 0
0.62 115.14 79 1 0
0.89 15.85 79 1 0
0.74 54.87 79 1 0
0.86 43.82 79 1 0
0.75 51.17 79 1 0
0.87 34.17 79 1 0
0.85 24.85 79 1 0
0.75 38.85 79 1 0
0.87 14.23 79 1 0
0.67 10.17 79 1 0
0.59 31.79 79 1 0
0.58 17.22 79 1 0
0.7 21.04 79 1 0
0.59 36.91 79 1 0
0.61 16.95 79 1 0
0.62 39.68 79 1 0
0.58 51.85 79 1 0
0.69 14.09 79 1 0
0.78 20.95 79 1 0
0.55 19.19 79 1 0
0.75 35.01 79 1 0
0.71 39.59 79 1 0
0.82 13.32 79 1 0
0.7 28.84 79 1 0
0.74 35.08 79 1 0
0.79 72.61 79 1 0
0.65 59.52 79 1 0
0.71 49.88 79 1 0
0.74 17.74 79 1 0
0.69 20.23 79 1 0
0.73 40.4 79 1 0
0.72 68.88 79 1 0
0.72 17.79 79 1 0
0.79 36.18 79 1 0
0.76 71.01 79 1 0
0.68 32.62 79 1 0
0.5 18.58 79 1 0
0.75 31.23 79 1 0
0.47 100.33 79 1 0
0.79 28.63 79 1 0
0.74 33.81 79 1 0
0.74 29.42 79 1 0
0.79 40.59 79 1 0
0.74 59.5 79 1 0
0.82 45.14 79 1 0
0.94 22.41 79 1 0
0.68 105.86 79 1 0
0.68 26.38 79 1 0
0.68 94.46 79 1 0
0.67 78.51 79 1 0
0.74 111.59 79 1 0
0.69 15.59 79 1 0
0.82 14.25 79 1 0
0.67 90.71 79 1 0
0.75 97.6 79 1 0
0.47 10.16 79 1 0
0.41 23.85 79 1 0
0.65 13.98 79 1 0
0.51 36.31 79 1 0
0.49 32.99 79 1 0
0.39 12.81 79 1 0
0.42 22.27 79 1 0
0.79 35.08 79 1 0
0.75 19.01 79 1 0
0.77 44.87 79 1 0
0.65 56.43 79 1 0
0.72 27.21 79 1 0
0.75 29.2 79 1 0
0.83 14.66 79 1 0
0.69 25.56 79 1 0
0.64 53.58 79 1 0
0.61 67.47 79 1 0
0.62 59.5 79 1 0
0.61 14.07 79 1 0
0.64 62.8 79 1 0
0.78 13.51 79 1 0
0.59 56.67 79 1 0
0.79 55.94 79 1 0
0.68 47.55 79 1 0
0.66 92.38 79 1 0
0.81 58.45 79 1 0
0.63 80.64 79 1 0
0.77 69.45 79 1 0
0.68 105.42 79 1 0
0.69 87.94 79 1 0
0.87 12.01 79 1 0
0.73 64.78 79 1 0
0.65 84.25 79 1 0
0.73 25.22 79 1 0
0.69 28.96 79 1 0
0.75 31.55 79 1 0
0.71 44.85 79 1 0
0.76 20.01 79 1 0
0.77 17.25 79 1 0
0.83 22.45 79 1 0
0.85 30.05 79 1 0
0.69 37.93 79 1 0
0.54 29.48 79 1 0
0.53 23.82 79 1 0
0.44 45.95 79 1 0
0.56 28.75 79 1 0
0.55 89.82 79 1 0
0.55 34.04 79 1 0
0.52 25.5 79 1 0
0.53 94.07 79 1 0
0.52 32.25 79 1 0
0.54 69.3 79 1 0
0.71 126.17 79 1 0
0.63 122.74 79 1 0
0.8 12.66 79 1 0
0.81 42.46 79 1 0
0.79 87.64 79 1 0
0.88 19.36 79 1 0
0.77 25.05 79 1 0
0.43 91.05 79 1 0
0.84 75.64 79 1 0
0.83 70.95 79 1 0
0.85 19.74 79 1 0
0.75 33.05 79 1 0
0.8 73.43 79 1 0
0.78 95.61 79 1 0
0.81 47.69 79 1 0
0.38 112.61 79 1 0
0.76 59.48 79 1 0
0.84 15.36 79 1 0
0.75 25.34 79 1 0
0.88 17 79 1 0
0.74 49.1 79 1 0
0.79 59.26 79 1 0
0.85 15.03 79 1 0
0.92 17.37 79 1 0
0.69 25.26 79 1 0
0.76 39.54 79 1 0
0.67 44.13 79 1 0
0.84 18.05 79 1 0
0.67 32.71 79 1 0
0.71 15.28 79 1 0
0.73 16.83 79 1 0
0.68 59.99 79 1 0
0.69 38.51 79 1 0
0.76 26.1 79 1 0
0.82 16.91 79 1 0
0.74 25.64 79 1 0
0.91 16.19 79 1 0
0.72 64.07 79 1 0
0.79 15.37 79 1 0
0.71 52.04 79 1 0
0.83 17.15 79 1 0
0.59 93.23 79 1 0
0.82 20.82 79 1 0
0.82 33.6 79 1 0
0.88 15.53 79 1 0
0.77 34.5 79 1 0
0.76 16.3 79 1 0
0.76 119.09 79 1 0
0.77 20.34 79 1 0
0.64 10.22 79 1 0
0.76 48.02 79 1 0
0.73 92.49 79 1 0
0.7 51.54 79 1 0
0.69 15.01 79 1 0
0.73 43.24 79 1 0
0.73 98.8 79 1 0
0.79 16 79 1 0
0.64 69.83 79 1 0
0.69 13.68 79 1 0
0.66 82 79 1 0
0.58 113.63 79 1 0
0.62 54.97 79 1 0
0.71 26.53 79 1 0
0.79 109.42 79 1 0
0.7 100.4 79 1 0
0.67 106.02 79 1 0
0.67 114 79 1 0
0.73 86.04 79 1 0
0.59 112.59 79 1 0
0.77 42.45 79 1 0
0.9 38.3 79 1 0
0.88 21.69 79 1 0
0.78 26.97 79 1 0
0.91 12.24 79 1 0
0.78 32.7 79 1 0
0.57 88.16 79 1 0
0.56 13.39 79 1 0
0.6 18.9 79 1 0
0.61 118.14 79 1 0
0.72 12.45 79 1 0
0.6 118.37 79 1 0
0.59 95.61 79 1 0
0.65 15.55 79 1 0
0.64 14.14 79 1 0
0.72 84.66 79 1 0
0.74 18.94 79 1 0
0.72 37.14 79 1 0
0.76 24.77 79 1 0
0.73 59.94 79 1 0
0.63 35.87 79 1 0
0.76 36.95 79 1 0
0.67 18.04 79 1 0
0.63 29.83 79 1 0
0.7 15.55 79 1 0
0.73 29.62 79 1 0
0.8 18.82 79 1 0
0.68 52.9 79 1 0
0.63 69.74 79 1 0
0.79 21.31 79 1 0
0.74 28.44 79 1 0
0.74 52.03 79 1 0
0.65 18.15 79 1 0
0.75 111.34 79 1 0
0.74 115.64 79 1 0
0.64 82.58 79 1 0
0.75 117.86 79 1 0
0.75 117.54 79 1 0
0.55 67.39 79 1 0
0.81 12.44 79 1 0
0.81 12.29 79 1 0
0.79 14.47 79 1 0
0.78 92.84 79 1 0
0.64 76.76 79 1 0
0.67 18.53 79 1 0
0.69 82.97 79 1 0
0.7 93.4 79 1 0
0.75 101.14 79 1 0
0.75 18.29 79 1 0
0.69 68.87 79 1 0
0.73 16.34 79 1 0
0.76 15.9 79 1 0
0.68 61.64 79 1 0
0.81 24.26 79 1 0
0.77 55.99 79 1 0
0.53 67.53 79 1 0
0.74 15.36 79 1 0
0.87 15.12 79 1 0
0.75 40 79 1 0
0.76 18.46 79 1 0
0.82 13.94 79 1 0
0.69 57.63 79 1 0
0.86 13.91 79 1 0
0.62 61.93 79 1 0
0.65 106.2 79 1 0
0.64 91.37 79 1 0
0.73 128.82 79 1 0
0.74 50.22 79 1 0
0.67 107.82 79 1 0
0.61 72.81 79 1 0
0.85 15.96 79 1 0
0.78 35.81 79 1 0
0.78 57.09 79 1 0
0.86 30.65 79 1 0
0.78 20.16 79 1 0
0.8 52.26 79 1 0
0.89 41.58 79 1 0
0.79 58.19 79 1 0
0.69 83.29 79 1 0
0.91 29.64 79 1 0
0.86 17.36 79 1 0
0.71 76.45 79 1 0
0.8 62.09 79 1 0
0.87 48.05 79 1 0
0.83 18.74 79 1 0
0.86 16.14 79 1 0
0.91 18.36 79 1 0
0.88 34.32 79 1 0
0.78 51.01 79 1 0
0.87 43.56 79 1 0
0.67 116 79 1 0
0.76 29.9 79 1 0
0.71 75.82 79 1 0
0.77 14.56 79 1 0
0.71 19.8 79 1 0
0.61 83.67 79 1 0
0.81 12.57 79 1 0
0.65 38.31 79 1 0
0.65 24.34 79 1 0
0.62 41.39 79 1 0
0.75 14.77 79 1 0
0.66 30.1 79 1 0
0.72 33.33 79 1 0
0.64 27.37 79 1 0
0.53 18 79 1 0
0.63 39.29 79 1 0
0.8 12.26 79 1 0
0.54 49.83 79 1 0
0.71 10.53 79 1 0
0.56 34.01 79 1 0
0.48 38.44 79 1 0
0.82 109.33 79 1 0
0.63 114.92 79 1 0
0.9 12.31 79 1 0
0.68 117.64 79 1 0
0.83 18.53 79 1 0
0.72 115.8 79 1 0
0.78 14.84 79 1 0
0.71 99.65 79 1 0
0.7 23.19 79 1 0
0.68 40.13 79 1 0
0.68 62.38 79 1 0
0.58 67.28 79 1 0
0.66 74.09 79 1 0
0.67 15.3 79 1 0
0.67 46.9 79 1 0
0.6 18.51 79 1 0
0.66 81.73 79 1 0
0.7 58.05 79 1 0
0.64 57.94 79 1 0
0.64 53.11 79 1 0
0.58 63.78 79 1 0
0.52 11.77 79 1 0
0.74 13.63 79 1 0
0.58 48.03 79 1 0
0.53 11.87 79 1 0
0.58 50.66 79 1 0
0.59 35.05 79 1 0
0.83 21.58 79 1 0
0.63 10.48 79 1 0
0.63 19.27 79 1 0
0.68 12.68 79 1 0
0.61 33.17 79 1 0
0.6 53.03 79 1 0
0.74 19.17 79 1 0
0.92 12.51 79 1 0
0.89 27.91 79 1 0
0.78 29.01 79 1 0
0.72 23 79 1 0
0.67 130.5 79 1 0
0.8 42.53 79 1 0
0.8 23.14 79 1 0
0.9 29.13 79 1 0
0.69 16.29 79 1 0
0.71 26.67 79 1 0
0.74 72.96 79 1 0
0.86 25.03 79 1 0
0.58 86.09 79 1 0
0.65 45.84 79 1 0
0.73 14.27 79 1 0
0.65 100.35 79 1 0
0.59 15.69 79 1 0
0.45 25.83 79 1 0
0.7 13.02 79 1 0
0.68 45.79 79 1 0
0.67 55.97 79 1 0
0.65 104.89 79 1 0
0.73 71.01 79 1 0
0.92 34.18 79 1 0
0.78 16.19 79 1 0
0.83 30.1 79 1 0
0.96 17.68 79 1 0
0.89 16.49 79 1 0
0.9 44.44 79 1 0
0.81 31.34 79 1 0
0.75 26.81 79 1 0
0.78 24.67 79 1 0
0.93 17.71 79 1 0
0.68 23.22 79 1 0
0.92 16.79 79 1 0
0.73 22.74 79 1 0
0.9 17.66 79 1 0
0.88 36.4 79 1 0
0.85 36.51 79 1 0
0.83 36.12 79 1 0
0.89 22.78 79 1 0
0.67 20.09 79 1 0
0.86 24.21 79 1 0
0.62 35.58 79 1 0
0.85 8.06 79 1 0
0.85 14.69 79 1 0
0.91 15.44 79 1 0
0.63 98.4 79 1 0
0.84 17 79 1 0
0.6 59.35 79 1 0
0.6 42.14 79 1 0
0.86 24.08 79 1 0
0.81 57.81 79 1 0
0.67 52.66 79 1 0
0.67 108.57 79 1 0
0.71 93.8 79 1 0
0.63 101.05 79 1 0
0.84 16.75 79 1 0
0.67 13.47 79 1 0
0.68 69.43 79 1 0
0.72 60.32 79 1 0
0.72 35.37 79 1 0
0.67 94.94 79 1 0
0.62 60.14 79 1 0
0.7 78.23 79 1 0
0.69 106.88 79 1 0
0.66 57.96 79 1 0
0.68 88.57 79 1 0
0.76 67.64 79 1 0
0.68 109.87 79 1 0
0.67 109.76 79 1 0
0.9 17.59 79 1 0
0.82 55.79 79 1 0
0.74 29.03 79 1 0
0.72 64.99 79 1 0
0.77 44.53 79 1 0
0.79 14.28 79 1 0
0.77 59.41 79 1 0
0.68 75.09 79 1 0
0.82 14.19 79 1 0
0.77 20.51 79 1 0
0.9 58.5 79 1 0
0.77 27.76 79 1 0
0.83 43.73 79 1 0
0.72 15.97 79 1 0
0.75 24.74 79 1 0
0.74 42.19 79 1 0
0.84 17.5 79 1 0
0.89 73.77 79 1 0
0.71 96.5 79 1 0
0.81 79.98 79 1 0
0.74 15.75 79 1 0
0.8 26.6 79 1 0
0.72 58.67 79 1 0
0.84 62.82 79 1 0
0.76 33.47 79 1 0
0.71 71.16 79 1 0
0.8 15.06 79 1 0
0.81 24.95 79 1 0
0.67 74.16 79 1 0
0.66 93.7 79 1 0
0.74 86.02 79 1 0
0.67 102.43 79 1 0
0.67 59.68 79 1 0
0.67 22.36 79 1 0
0.7 30.79 79 1 0
0.87 18.74 79 1 0
0.79 66.8 79 1 0
0.65 21.48 79 1 0
0.82 14.96 79 1 0
0.85 41.38 79 1 0
0.88 17.84 79 1 0
0.74 67.84 79 1 0
0.79 24.68 79 1 0
0.81 27.41 79 1 0
0.74 16.74 79 1 0
0.8 21.5 79 1 0
0.62 32.18 79 1 0
0.87 13.42 79 1 0
0.73 40.37 79 1 0
0.71 16.61 79 1 0
0.68 26.99 79 1 0
0.74 25.33 79 1 0
0.74 42.61 79 1 0
0.84 30.49 79 1 0
0.82 23.03 79 1 0
0.79 32.08 79 1 0
0.86 23.81 79 1 0
0.71 26.37 79 1 0
0.91 16.82 79 1 0
0.89 17.65 79 1 0
0.79 22.55 79 1 0
0.85 33.31 79 1 0
0.84 13.82 79 1 0
0.81 24.59 79 1 0
0.74 34.5 79 1 0
0.73 109.86 79 1 0
0.57 65.44 79 1 0
0.46 27.48 79 1 0
0.62 72.21 79 1 0
0.71 8.89 79 1 0
0.65 17.4 79 1 0
0.72 24.52 79 1 0
0.59 18.04 79 1 0
0.68 90.62 79 1 0
0.69 30.24 79 1 0
0.67 19.56 79 1 0
0.68 18.75 79 1 0
0.7 62.49 79 1 0
0.59 14.93 79 1 0
0.67 40.55 79 1 0
0.75 22.51 79 1 0
0.76 12.96 79 1 0
0.73 60.75 79 1 0
0.67 63.72 79 1 0
0.69 20.19 79 1 0
0.68 63.75 79 1 0
0.76 31.37 79 1 0
0.76 47.18 79 1 0
0.72 66.87 79 1 0
0.73 49.19 79 1 0
0.82 25.73 79 1 0
0.72 39.62 79 1 0
0.63 37.72 79 1 0
0.64 12.05 79 1 0
0.64 32.12 79 1 0
0.74 21.53 79 1 0
0.67 19.77 79 1 0
0.65 39.24 79 1 0
0.62 34.58 79 1 0
0.63 43.98 79 1 0
0.65 13.34 79 1 0
0.63 23.79 79 1 0
0.41 39.49 79 1 0
0.77 14.57 79 1 0
0.74 27.49 79 1 0
0.82 67.82 79 1 0
0.73 61.91 79 1 0
0.74 46.35 79 1 0
0.75 28.87 79 1 0
0.75 17.3 79 1 0
0.79 56.94 79 1 0
0.78 13.56 79 1 0
0.7 25.81 79 1 0
0.7 49.41 79 1 0
0.74 13.13 79 1 0
0.8 26.5 79 1 0
0.76 36.16 79 1 0
0.72 36.23 79 1 0
0.73 43.74 79 1 0
0.71 19.7 79 1 0
0.69 48.35 79 1 0
0.72 35.49 79 1 0
0.76 49.55 79 1 0
0.72 15.04 79 1 0
0.76 23.96 79 1 0
0.88 25.26 79 1 0
0.5 67.47 79 1 0
0.75 12.19 79 1 0
0.58 13.61 79 1 0
0.51 57.97 79 1 0
0.6 53.82 79 1 0
0.73 10.89 79 1 0
0.61 28.34 79 1 0
0.61 23.87 79 1 0
0.5 87.99 79 1 0
0.53 61.3 79 1 0
0.57 15.18 79 1 0
0.67 111.5 79 1 0
0.87 120.52 79 1 0
0.61 82.62 79 1 0
0.73 33.25 79 1 0
0.68 122.42 79 1 0
0.79 16.68 79 1 0
0.68 106.82 79 1 0
0.8 113.59 79 1 0
0.75 18.42 79 1 0
0.71 33.49 79 1 0
0.68 28.5 79 1 0
0.53 23.26 79 1 0
0.52 12.41 79 1 0
0.64 9.24 79 1 0
0.57 28.97 79 1 0
0.72 14.86 79 1 0
0.54 21.06 79 1 0
0.51 37.27 79 1 0
0.61 53.98 79 1 0
0.65 43.89 79 1 0
0.62 61.29 79 1 0
0.65 38.25 79 1 0
0.84 15.04 79 1 0
0.62 14.2 79 1 0
0.71 40.39 79 1 0
0.62 42.46 79 1 0
0.65 51.3 79 1 0
0.56 45.71 79 1 0
0.73 13.23 79 1 0
0.64 43.72 79 1 0
0.73 31.91 79 1 0
0.83 24.83 79 1 0
0.73 16.75 79 1 0
0.75 32.76 79 1 0
0.85 25.35 79 1 0
0.88 15.65 79 1 0
0.74 29.34 79 1 0
0.37 89.33 79 1 0
0.76 22.99 79 1 0
0.79 14.21 79 1 0
0.66 89.47 79 1 0
0.82 17.88 79 1 0
0.55 45.18 79 1 0
0.65 9.91 79 1 0
0.81 21.29 79 1 0
0.68 21.42 79 1 0
0.66 34.04 79 1 0
0.7 88.86 79 1 0
0.66 18.87 79 1 0
0.69 36.65 79 1 0
0.89 48.07 79 1 0
0.88 46.89 79 1 0
0.7 19.01 79 1 0
0.83 16.29 79 1 0
0.75 78.39 79 1 0
0.77 54.64 79 1 0
0.56 74.24 79 1 0
0.84 21.93 79 1 0
0.77 49.69 79 1 0
0.88 37.47 79 1 0
0.79 13.39 79 1 0
0.85 40.24 79 1 0
0.74 38.95 79 1 0
0.91 11.5 79 1 0
0.84 16.98 79 1 0
0.79 17.75 79 1 0
0.83 32.53 79 1 0
0.73 64.88 79 1 0
0.81 31.87 79 1 0
0.89 25.67 79 1 0
0.82 28.36 79 1 0
0.75 30.73 79 1 0
0.73 40.96 79 1 0
0.77 25.08 79 1 0
0.79 36.83 79 1 0
0.75 34.53 79 1 0
0.78 19.85 79 1 0
0.68 69.36 79 1 0
0.73 35.37 79 1 0
0.67 44.57 79 1 0
0.84 16.14 79 1 0
0.77 15.83 79 1 0
0.79 39.91 79 1 0
0.76 35.27 79 1 0
0.73 27.76 79 1 0
0.83 33.86 79 1 0
0.74 17.26 79 1 0
0.89 17.66 79 1 0
0.71 21.07 79 1 0
0.65 29.49 79 1 0
0.65 62.81 79 1 0
0.77 19.96 79 1 0
0.82 29.75 79 1 0
0.81 40.43 79 1 0
0.86 20.71 79 1 0
0.66 15.6 79 1 0
0.82 17.59 79 1 0
0.77 26.82 79 1 0
0.64 24.17 79 1 0
0.73 60.76 79 1 0
0.81 37.11 79 1 0
0.81 44.41 79 1 0
0.57 17.63 79 1 0
0.76 15.93 79 1 0
0.86 57.03 79 1 0
0.72 73.36 79 1 0
0.81 18.71 79 1 0
0.79 16.25 79 1 0
0.84 19.48 79 1 0
0.69 118.44 79 1 0
0.83 34.79 79 1 0
0.79 14.7 79 1 0
0.69 17.53 79 1 0
0.73 44.04 79 1 0
0.81 16.83 79 1 0
0.8 19.37 79 1 0
0.85 22.48 79 1 0
0.67 68.47 79 1 0
0.67 24.49 79 1 0
0.71 54.8 79 1 0
0.58 16.8 79 1 0
0.56 108.28 79 1 0
0.62 15.56 79 1 0
0.7 19.62 79 1 0
0.56 97.13 79 1 0
0.59 19.02 79 1 0
0.75 14.07 79 1 0
0.69 48.52 79 1 0
0.65 34.08 79 1 0
0.6 17.13 79 1 0
0.62 35.4 79 1 0
0.64 34.96 79 1 0
0.63 29.26 79 1 0
0.72 43.75 79 1 0
0.63 53.35 79 1 0
0.39 11.38 79 1 0
0.6 32.09 79 1 0
0.31 32.73 79 1 0
0.31 14.95 79 1 0
0.33 49.85 79 1 0
0.38 38.25 79 1 0
0.79 34.01 79 1 0
0.88 15.9 79 1 0
0.83 40 79 1 0
0.74 22.14 79 1 0
0.79 32.64 79 1 0
0.81 20.99 79 1 0
0.65 32.24 79 1 0
0.78 17.27 79 1 0
0.87 25.09 79 1 0
0.8 29.9 79 1 0
0.82 18.87 79 1 0
0.71 42.48 79 1 0
0.84 17.5 79 1 0
0.67 40.92 79 1 0
0.81 21.4 79 1 0
0.82 18.86 79 1 0
0.94 21.62 79 1 0
0.84 29.55 79 1 0
0.88 38.09 79 1 0
0.71 32.85 79 1 0
0.78 44.31 79 1 0
0.79 33.83 79 1 0
0.85 26.12 79 1 0
0.91 13.12 79 1 0
0.85 38.16 79 1 0
0.82 32.09 79 1 0
0.79 17.55 79 1 0
0.95 13.61 79 1 0
0.93 12.92 79 1 0
0.67 63.21 79 1 0
0.8 22.52 79 1 0
0.84 44.28 79 1 0
0.89 24.52 79 1 0
0.8 33.36 79 1 0
0.88 29.61 79 1 0
0.78 41.7 79 1 0
0.55 69.68 79 1 0
0.73 106.21 79 1 0
0.67 101.44 79 1 0
0.94 11.66 79 1 0
0.88 37.21 79 1 0
0.96 50.12 79 1 0
0.86 62.6 79 1 0
0.85 30.99 79 1 0
0.89 39.53 79 1 0
0.87 28.34 79 1 0
0.91 17.37 79 1 0
0.81 83.33 79 1 0
0.81 93.92 79 1 0
0.9 58.38 79 1 0
0.91 41.82 79 1 0
0.87 53.58 79 1 0
0.95 14.98 79 1 0
0.93 68.04 79 1 0
0.67 68.36 79 1 0
0.64 15.2 79 1 0
0.79 15.15 79 1 0
0.66 71.84 79 1 0
0.73 19.18 79 1 0
0.72 34.27 79 1 0
0.65 28.18 79 1 0
0.7 79.46 79 1 0
0.68 46.32 79 1 0
0.65 42.41 79 1 0
0.65 103.84 79 1 0
0.66 68.55 79 1 0
0.71 105.27 79 1 0
0.6 119.2 79 1 0
0.65 51.62 79 1 0
0.68 16.03 79 1 0
0.67 133.92 79 1 0
0.67 124.72 79 1 0
0.73 42.39 79 1 0
0.84 16.59 79 1 0
0.63 15.8 79 1 0
0.67 21.77 79 1 0
0.71 96 79 1 0
0.78 111.99 79 1 0
0.66 25.02 79 1 0
0.9 112.69 79 1 0
0.83 11.89 79 1 0
0.78 126.68 79 1 0
0.69 23.63 79 1 0
0.74 25.89 79 1 0
0.61 47.24 79 1 0
0.82 122.96 79 1 0
0.69 122.79 79 1 0
0.73 80.51 79 1 0
0.52 41.69 79 1 0
0.76 54.29 79 1 0
0.76 20.18 79 1 0
0.78 44.88 79 1 0
0.68 14.27 79 1 0
0.69 43.61 79 1 0
0.61 66.2 79 1 0
0.71 27.38 79 1 0
0.71 32.45 79 1 0
0.68 44.17 79 1 0
0.64 70.3 79 1 0
0.72 15.78 79 1 0
0.76 17.04 79 1 0
0.7 26.78 79 1 0
0.76 35.52 79 1 0
0.76 52.25 79 1 0
0.76 90.41 79 1 0
0.66 18.55 79 1 0
0.7 19.93 79 1 0
0.81 21.8 79 1 0
0.68 85.28 79 1 0
0.64 81.5 79 1 0
0.78 51.55 79 1 0
0.86 13.56 79 1 0
0.75 19.76 79 1 0
0.75 25.08 79 1 0
0.78 85.98 79 1 0
0.75 41.79 79 1 0
0.77 58.6 79 1 0
0.77 69.86 79 1 0
0.62 21.6 79 1 0
0.57 11.19 79 1 0
0.65 17.35 79 1 0
0.62 41.62 79 1 0
0.65 25.3 79 1 0
0.72 14.59 79 1 0
0.7 13.33 79 1 0
0.69 15.77 79 1 0
0.61 58.48 79 1 0
0.56 15.28 79 1 0
0.51 47 79 1 0
0.68 28.04 79 1 0
0.82 23.3 79 1 0
0.8 34.07 79 1 0
0.72 16.11 79 1 0
0.8 27.85 79 1 0
0.57 33.61 79 1 0
0.91 14.06 79 1 0
0.72 13.2 79 1 0
0.86 16.92 79 1 0
0.86 20.54 79 1 0
0.76 14.89 79 1 0
0.68 41.03 79 1 0
0.7 122.5 79 1 0
0.75 25.76 79 1 0
0.75 22.88 79 1 0
0.85 19.68 79 1 0
0.68 28.13 79 1 0
0.69 15.79 79 1 0
0.88 26.8 79 1 0
0.7 29.45 79 1 0
0.71 33.8 79 1 0
0.73 118.59 79 1 0
0.75 14.77 79 1 0
0.9 49.65 79 1 0
0.9 20.53 79 1 0
0.86 40.53 79 1 0
0.89 21.25 79 1 0
0.87 26.22 79 1 0
0.73 13.72 79 1 0
0.84 53.03 79 1 0
0.88 36.46 79 1 0
0.8 35.27 79 1 0
0.85 16 79 1 0
0.69 80.97 79 1 0
0.79 47.77 79 1 0
0.88 66.16 79 1 0
0.86 19.68 79 1 0
0.83 17.72 79 1 0
0.87 17.58 79 1 0
0.79 51.65 79 1 0
0.83 77.57 79 1 0
0.77 67.87 79 1 0
0.78 61.18 79 1 0
0.75 61.52 79 1 0
0.84 55.59 79 1 0
0.85 27.89 79 1 0
0.8 16.6 79 1 0
0.86 51.54 79 1 0
0.93 65.66 79 1 0
0.89 64.82 79 1 0
0.84 30.18 79 1 0
0.75 37.2 79 1 0
0.88 43.04 79 1 0
0.79 15.01 79 1 0
0.74 62.3 79 1 0
0.87 15.45 79 1 0
0.9 44.67 79 1 0
0.74 26.17 79 1 0
0.7 25.65 79 1 0
0.84 14.33 79 1 0
0.7 23.72 79 1 0
0.75 39.56 79 1 0
0.78 50.24 79 1 0
0.8 17.4 79 1 0
0.71 120.35 79 1 0
0.8 14.37 79 1 0
0.7 25.33 79 1 0
0.78 18.14 79 1 0
0.79 29.45 79 1 0
0.61 51.09 79 1 0
0.8 58.29 79 1 0
0.74 99.29 79 1 0
0.63 66.87 79 1 0
0.75 54.83 79 1 0
0.7 17.88 79 1 0
0.63 92.31 79 1 0
0.74 51.25 79 1 0
0.7 17.41 79 1 0
0.68 52.62 79 1 0
0.7 14.68 79 1 0
0.67 24 79 1 0
0.7 25.22 79 1 0
0.83 51.66 79 1 0
0.62 48.37 79 1 0
0.72 14.76 79 1 0
0.52 22.9 79 1 0
0.7 48.04 79 1 0
0.9 13.33 79 1 0
0.81 29.91 79 1 0
0.76 26.05 79 1 0
0.65 80.92 79 1 0
0.74 25.04 79 1 0
0.9 12.3 79 1 0
0.72 22.83 79 1 0
0.81 26.23 79 1 0
0.74 108.64 79 1 0
0.77 25.91 79 1 0
0.7 32.51 79 1 0
0.73 19.05 79 1 0
0.75 115.85 79 1 0
0.7 33.14 79 1 0
0.72 59.09 79 1 0
0.77 34.61 79 1 0
0.69 46.58 79 1 0
0.78 26.38 79 1 0
0.65 31.29 79 1 0
0.61 64.06 79 1 0
0.78 14.7 79 1 0
0.65 18.82 79 1 0
0.75 27.09 79 1 0
0.68 30.89 79 1 0
0.88 47.37 79 1 0
0.62 79.14 79 1 0
0.7 60.98 79 1 0
0.77 127.95 79 1 0
0.72 70.65 79 1 0
0.84 54.53 79 1 0
0.88 15.39 79 1 0
0.82 44.2 79 1 0
0.88 37.57 79 1 0
0.87 38.95 79 1 0
0.89 27.11 79 1 0
0.97 22.4 79 1 0
0.89 60.73 79 1 0
0.91 43.78 79 1 0
0.61 86.3 79 1 0
0.83 14.68 79 1 0
0.79 36.89 79 1 0
0.62 73.34 79 1 0
0.78 31.18 79 1 0
0.81 29.56 79 1 0
0.61 96.47 79 1 0
0.68 31.24 79 1 0
0.74 16.45 79 1 0
0.66 15.1 79 1 0
0.66 21.8 79 1 0
0.72 120.45 79 1 0
0.79 17.28 79 1 0
0.77 21.81 79 1 0
0.66 25.22 79 1 0
0.83 14.65 79 1 0
0.65 82.23 79 1 0
0.57 25.72 79 1 0
0.52 32.19 79 1 0
0.67 16.22 79 1 0
0.51 25.34 79 1 0
0.53 17.22 79 1 0
0.47 45.51 79 1 0
0.57 28.92 79 1 0
0.59 40.57 79 1 0
0.7 10.38 79 1 0
0.53 31.92 79 1 0
0.58 13.64 79 1 0
0.53 25.11 79 1 0
0.81 16.66 79 1 0
0.72 99.34 79 1 0
0.67 92.8 79 1 0
0.72 103.56 79 1 0
0.72 57.55 79 1 0
0.69 96.74 79 1 0
0.7 80.62 79 1 0
0.63 103.85 79 1 0
0.79 11.94 79 1 0
0.69 105.4 79 1 0
0.69 111.59 79 1 0
0.63 49.64 79 1 0
0.83 14.91 79 1 0
0.66 31.77 79 1 0
0.77 16.89 79 1 0
0.79 13.27 79 1 0
0.63 75.1 79 1 0
0.64 132.86 79 1 0
0.58 68.55 79 1 0
0.73 25.54 79 1 0
0.7 24.8 79 1 0
0.7 34.22 79 1 0
0.71 23.3 79 1 0
0.75 15.62 79 1 0
0.68 22.62 79 1 0
0.76 13.9 79 1 0
0.68 11.46 79 1 0
0.65 53.12 79 1 0
0.63 15.47 79 1 0
0.64 28.67 79 1 0
0.66 65.77 79 1 0
0.62 88.73 79 1 0
0.34 105.92 79 1 0
0.69 77.17 79 1 0
0.77 93.76 79 1 0
0.75 44.21 79 1 0
0.84 15.65 79 1 0
0.86 71.79 79 1 0
0.68 43.54 79 1 0
0.92 12.76 79 1 0
0.93 15.32 79 1 0
0.78 84.2 79 1 0
0.72 57.23 79 1 0
0.78 19.68 79 1 0
0.69 38.06 79 1 0
0.84 12.83 79 1 0
0.84 83.61 79 1 0
0.7 35.24 79 1 0
0.7 70.62 79 1 0
0.73 43.36 79 1 0
0.51 34.58 79 1 0
0.47 26.5 79 1 0
0.78 34.38 79 1 0
0.66 79.51 79 1 0
0.63 14.49 79 1 0
0.65 18.62 79 1 0
0.66 47.45 79 1 0
0.84 41.65 79 1 0
0.64 14.87 79 1 0
0.74 58.05 79 1 0
0.78 39.28 79 1 0
0.65 26.67 79 1 0
0.73 28.85 79 1 0
0.84 19.5 79 1 0
0.96 55.21 79 1 0
0.76 17.62 79 1 0
0.76 40.89 79 1 0
0.79 15.36 79 1 0
0.81 68.02 79 1 0
0.87 39.7 79 1 0
0.86 13.11 79 1 0
0.75 56.52 79 1 0
0.76 25.73 79 1 0
0.78 11.44 79 1 0
0.82 22.77 79 1 0
0.8 14.94 79 1 0
0.8 44.36 79 1 0
0.72 39.27 79 1 0
0.67 35.71 79 1 0
0.79 15 79 1 0
0.8 31.84 79 1 0
0.77 28.88 79 1 0
0.69 19.37 79 1 0
0.72 52.46 79 1 0
0.59 9.74 79 1 0
0.46 15.4 79 1 0
0.43 55.64 79 1 0
0.42 57.56 79 1 0
0.44 14.91 79 1 0
0.51 18.81 79 1 0
0.43 62.49 79 1 0
0.43 11.35 79 1 0
0.73 19.3 79 1 0
0.44 17.51 79 1 0
0.77 35.17 79 1 0
0.74 29.69 79 1 0
0.81 43.57 79 1 0
0.75 17.57 79 1 0
0.56 50.03 79 1 0
0.77 17.43 79 1 0
0.71 44.8 79 1 0
0.74 38.29 79 1 0
0.79 33.71 79 1 0
0.71 25.87 79 1 0
0.78 14.18 79 1 0
0.63 49.32 79 1 0
0.75 25.25 79 1 0
0.88 33.1 79 1 0
0.83 43.2 79 1 0
0.79 50.08 79 1 0
0.77 28.44 79 1 0
0.63 46.16 79 1 0
0.88 63.5 79 1 0
0.84 29.7 79 1 0
0.77 27.58 79 1 0
0.69 14.15 79 1 0
0.74 14.59 79 1 0
0.83 59.35 79 1 0
0.8 26.07 79 1 0
0.82 20.87 79 1 0
0.91 15.71 79 1 0
0.79 56.71 79 1 0
0.87 14.49 79 1 0
0.75 46.67 79 1 0
0.8 72.18 79 1 0
0.62 20.18 79 1 0
0.82 40.68 79 1 0
0.74 46.25 79 1 0
0.71 32.22 79 1 0
0.76 35.12 79 1 0
0.68 40.5 79 1 0
0.72 19.12 79 1 0
0.84 11.87 79 1 0
0.73 25 79 1 0
0.77 35.4 79 1 0
0.76 16.9 79 1 0
0.86 14.76 79 1 0
0.87 15.46 79 1 0
0.67 39.38 79 1 0
0.81 25.2 79 1 0
0.65 22.05 79 1 0
0.61 27.9 79 1 0
0.77 21.91 79 1 0
0.78 19.2 79 1 0
0.51 24.86 79 1 0
0.68 73.13 79 1 0
0.77 24.27 79 1 0
0.66 14.14 79 1 0
0.8 15.79 79 1 0
0.82 13.89 79 1 0
0.95 14.85 79 1 0
0.63 61.42 79 1 0
0.66 56.99 79 1 0
0.79 18.8 79 1 0
0.86 11.36 79 1 0
0.79 69.79 79 1 0
0.71 91 79 1 0
0.52 56.06 79 1 0
0.77 70.09 79 1 0
0.82 95.85 79 1 0
0.76 30.9 79 1 0
0.68 16.9 79 1 0
0.7 62.16 79 1 0
0.75 60.26 79 1 0
0.64 43.72 79 1 0
0.76 35.4 79 1 0
0.83 82.83 79 1 0
0.75 67.67 79 1 0
0.76 48.27 79 1 0
0.73 72.76 79 1 0
0.72 56.26 79 1 0
0.74 62.7 79 1 0
0.71 15.65 79 1 0
0.7 61.54 79 1 0
0.63 59.33 79 1 0
0.65 33.85 79 1 0
0.67 96.98 79 1 0
0.73 64.55 79 1 0
0.57 13.4 79 1 0
0.68 98.94 79 1 0
0.66 26.62 79 1 0
0.67 25.54 79 1 0
0.35 15.23 79 1 0
0.65 77.46 79 1 0
0.57 13.84 79 1 0
0.63 51.74 79 1 0
0.84 14.42 79 1 0
0.62 31.21 79 1 0
0.68 33.48 79 1 0
0.7 31.35 79 1 0
0.82 23.66 79 1 0
0.75 20.61 79 1 0
0.81 27.31 79 1 0
0.68 91.47 79 1 0
0.82 13.72 79 1 0
0.7 28.43 79 1 0
0.78 16.34 79 1 0
0.78 31.12 79 1 0
0.7 25.94 79 1 0
0.79 16.65 79 1 0
0.73 71.57 79 1 0
0.64 48.87 79 1 0
0.86 20.4 79 1 0
0.8 21.26 79 1 0
0.76 64.06 79 1 0
0.62 24.95 79 1 0
0.72 66.53 79 1 0
0.75 53.9 79 1 0
0.83 16.61 79 1 0
0.74 42.18 79 1 0
0.85 37.26 79 1 0
0.83 53.99 79 1 0
0.63 58.6 79 1 0
0.78 52.74 79 1 0
0.45 17 79 1 0
0.68 20.33 79 1 0
0.82 12.04 79 1 0
0.59 10.62 79 1 0
0.72 29.12 79 1 0
0.65 14.5 79 1 0
0.62 36.32 79 1 0
0.68 12.09 79 1 0
0.64 23.74 79 1 0
0.78 16.59 79 1 0
0.69 72.01 79 1 0
0.72 14.57 79 1 0
0.66 40.13 79 1 0
0.69 14.44 79 1 0
0.9 59.13 79 1 0
0.82 14.86 79 1 0
0.6 20.27 79 1 0
0.62 65.23 79 1 0
0.75 54.02 79 1 0
0.58 24.93 79 1 0
0.89 68.48 79 1 0
0.69 42.63 79 1 0
0.71 55.52 79 1 0
0.8 72.86 79 1 0
0.82 12.53 79 1 0
0.65 31.84 79 1 0
0.76 59.28 79 1 0
0.92 59.91 79 1 0
0.85 20.87 79 1 0
0.65 19.55 79 1 0
0.91 14.49 79 1 0
0.82 30.62 79 1 0
0.78 11.72 79 1 0
0.66 18.19 79 1 0
0.7 90.07 79 1 0
0.67 80.34 79 1 0
0.84 14.91 79 1 0
0.7 60.11 79 1 0
0.81 19.07 79 1 0
0.74 34.38 79 1 0
0.8 30.74 79 1 0
0.86 21.51 79 1 0
0.74 31.33 79 1 0
0.74 50.35 79 1 0
0.75 15.63 79 1 0
0.74 19.4 79 1 0
0.77 38.12 79 1 0
0.75 35.62 79 1 0
0.54 109.77 79 1 0
0.69 11.82 79 1 0
0.66 37.62 79 1 0
0.67 86.08 79 1 0
0.76 74.18 79 1 0
0.63 92.59 79 1 0
0.77 14.59 79 1 0
0.85 14.6 79 1 0
0.63 32.05 79 1 0
0.72 77.71 79 1 0
0.75 18.88 79 1 0
0.73 24.14 79 1 0
0.73 85.25 79 1 0
0.62 27.77 79 1 0
0.55 39.69 79 1 0
0.85 24.45 79 1 0
0.62 12.91 79 1 0
0.61 16.28 79 1 0
0.51 15.62 79 1 0
0.48 19.27 79 1 0
0.48 37.39 79 1 0
0.55 19.12 79 1 0
0.69 31.85 79 1 0
0.71 24.7 79 1 0
0.72 12.5 79 1 0
0.74 25.64 79 1 0
0.74 30.74 79 1 0
0.66 32.68 79 1 0
0.76 17.13 79 1 0
0.69 23.95 79 1 0
0.64 27.91 79 1 0
0.77 15.47 79 1 0
0.72 58.04 79 1 0
0.79 15.83 79 1 0
0.83 51.95 79 1 0
0.76 18.94 79 1 0
0.73 25.23 79 1 0
0.74 62.74 79 1 0
0.69 16.87 79 1 0
0.77 39.39 79 1 0
0.79 56.85 79 1 0
0.71 52.98 79 1 0
0.6 61.71 79 1 0
0.72 15.7 79 1 0
0.79 21.62 79 1 0
0.67 49.04 79 1 0
0.63 45.75 79 1 0
0.74 65.59 79 1 0
0.68 21.55 79 1 0
0.7 47.74 79 1 0
0.84 70.43 79 1 0
0.75 17.53 79 1 0
0.65 13.87 79 1 0
0.81 50.54 79 1 0
0.77 28.37 79 1 0
0.72 47.62 79 1 0
0.64 76.59 79 1 0
0.66 77.72 79 1 0
0.74 23.42 79 1 0
0.71 53.25 79 1 0
0.75 37.6 79 1 0
0.82 14.15 79 1 0
0.82 19.52 79 1 0
0.7 51.41 79 1 0
0.85 15.15 79 1 0
0.75 56.13 79 1 0
0.67 32.62 79 1 0
0.66 59.93 79 1 0
0.68 71.97 79 1 0
0.88 13.91 79 1 0
0.72 39.51 79 1 0
0.73 14.2 79 1 0
0.66 70.65 79 1 0
0.63 49.97 79 1 0
0.61 35.71 79 1 0
0.62 12.43 79 1 0
0.59 16.63 79 1 0
0.51 24.58 79 1 0
0.61 26 79 1 0
0.63 26.59 79 1 0
0.66 41.02 79 1 0
0.55 30.05 79 1 0
0.76 11.67 79 1 0
0.53 27.73 79 1 0
0.58 15.8 79 1 0
0.54 36.3 79 1 0
0.73 13.78 79 1 0
0.6 116.36 79 1 0
0.69 13.61 79 1 0
0.74 82.81 79 1 0
0.73 117.01 79 1 0
0.81 87.33 79 1 0
0.7 15.27 79 1 0
0.81 65.2 79 1 0
0.84 17.39 79 1 0
0.85 15.22 79 1 0
0.75 101.33 79 1 0
0.62 99.62 79 1 0
0.83 113.68 79 1 0
0.79 77.18 79 1 0
0.81 89.65 79 1 0
0.74 105.61 79 1 0
0.69 31.57 79 1 0
0.74 18.75 79 1 0
0.63 31.73 79 1 0
0.64 22.39 79 1 0
0.87 17.15 79 1 0
0.65 12.06 79 1 0
0.63 41.68 79 1 0
0.7 17.04 79 1 0
0.79 23.2 79 1 0
0.73 20 79 1 0
0.64 92.15 79 1 0
0.71 16.34 79 1 0
0.87 11.79 79 1 0
0.67 82.04 79 1 0
0.63 89.3 79 1 0
0.66 36.78 79 1 0
0.78 25.93 79 1 0
0.68 96.19 79 1 0
0.68 50.2 79 1 0
0.78 26.33 79 1 0
0.8 34.74 79 1 0
0.69 13.25 79 1 0
0.68 22 79 1 0
0.68 35.39 79 1 0
0.87 29.6 79 1 0
0.81 13.63 79 1 0
0.69 100.65 79 1 0
0.75 44.88 79 1 0
0.78 25.28 79 1 0
0.63 65.96 79 1 0
0.93 14.1 79 1 0
0.59 68.61 79 1 0
0.73 36.22 79 1 0
0.74 21.53 79 1 0
0.77 16.89 79 1 0
0.82 22.94 79 1 0
0.79 15.72 79 1 0
0.74 19.6 79 1 0
0.73 90 79 1 0
0.73 45.86 79 1 0
0.56 99.69 79 1 0
0.51 12.81 79 1 0
0.55 104.08 79 1 0
0.55 115.01 79 1 0
0.56 119.91 79 1 0
0.59 87.99 79 1 0
0.56 87.96 79 1 0
0.55 91.59 79 1 0
0.82 17.7 79 1 0
0.71 13.6 79 1 0
0.72 58.82 79 1 0
0.73 28.62 79 1 0
0.79 66.96 79 1 0
0.68 16.02 79 1 0
0.71 74.69 79 1 0
0.77 9.47 79 1 0
0.66 50.09 79 1 0
0.77 21.24 79 1 0
0.87 77.64 79 1 0
0.67 61.4 79 1 0
0.75 15.11 79 1 0
0.74 50.43 79 1 0
0.72 42.18 79 1 0
0.77 15.14 79 1 0
0.68 26.41 79 1 0
0.65 23.56 79 1 0
0.77 17.42 79 1 0
0.7 42.79 79 1 0
0.77 18.3 79 1 0
0.65 26.2 79 1 0
0.67 36.73 79 1 0
0.69 18.09 79 1 0
0.66 39.76 79 1 0
0.85 18.56 79 1 0
0.8 15.98 79 1 0
0.86 14.54 79 1 0
0.6 75.04 79 1 0
0.89 13.12 79 1 0
0.78 35.17 79 1 0
0.68 68.55 79 1 0
0.84 30.65 79 1 0
0.89 29.1 79 1 0
0.78 15.94 79 1 0
0.56 79.78 79 1 0
0.73 104.02 79 1 0
0.89 19.88 79 1 0
0.84 30.06 79 1 0
0.89 23.61 79 1 0
0.65 68.6 79 1 0
0.73 28.56 79 1 0
0.7 20.42 79 1 0
0.7 17.88 79 1 0
0.75 118.92 79 1 0
0.72 37.93 79 1 0
0.82 117.69 79 1 0
0.84 15.14 79 1 0
0.83 131.74 79 1 0
0.78 18.23 79 1 0
0.69 35.96 79 1 0
0.52 43.89 79 1 0
0.68 129.33 79 1 0
0.74 126.89 79 1 0
0.83 13.01 79 1 0
0.73 18.84 79 1 0
0.74 101.06 79 1 0
0.73 51.15 79 1 0
0.78 109.5 79 1 0
0.75 18.48 79 1 0
0.8 54.51 79 1 0
0.81 23.68 79 1 0
0.63 13.74 79 1 0
0.78 100.43 79 1 0
0.76 91.45 79 1 0
0.74 95.07 79 1 0
0.74 20.48 79 1 0
0.81 17.94 79 1 0
0.68 86.26 79 1 0
0.88 97.21 79 1 0
0.85 12.58 79 1 0
0.73 82.22 79 1 0
0.93 47.68 79 1 0
0.91 16.14 79 1 0
0.85 54.93 79 1 0
0.92 49.37 79 1 0
0.69 26 79 1 0
0.88 82.75 79 1 0
0.85 14.63 79 1 0
0.74 28.06 79 1 0
0.89 32.29 79 1 0
0.9 40.38 79 1 0
0.94 37.12 79 1 0
0.92 59.52 79 1 0
0.88 44.44 79 1 0
0.69 66.85 79 1 0
0.68 114.31 79 1 0
0.94 73.95 79 1 0
0.86 60.53 79 1 0
0.82 14.16 79 1 0
0.78 70.97 79 1 0
0.84 14.15 79 1 0
0.75 16.07 79 1 0
0.73 23.35 79 1 0
0.7 16.56 79 1 0
0.74 51.7 79 1 0
0.62 41.45 79 1 0
0.85 16.21 79 1 0
0.7 62.1 79 1 0
0.72 14.7 79 1 0
0.59 23.93 79 1 0
0.74 24.15 79 1 0
0.64 104.95 79 1 0
0.55 25.77 79 1 0
0.66 74.18 79 1 0
0.76 55.85 79 1 0
0.84 21.37 79 1 0
0.69 72.6 79 1 0
0.6 86.22 79 1 0
0.69 31.68 79 1 0
0.81 13.02 79 1 0
0.7 73.27 79 1 0
0.54 81.42 79 1 0
0.65 80.86 79 1 0
0.7 26.35 79 1 0
0.69 33.21 79 1 0
0.69 116.08 79 1 0
0.69 70.78 79 1 0
0.76 29.62 79 1 0
0.81 68.56 79 1 0
0.68 93.33 79 1 0
0.8 18.4 79 1 0
0.76 52.66 79 1 0
0.75 74.2 79 1 0
0.6 103.13 79 1 0
0.66 49.25 79 1 0
0.79 21.16 79 1 0
0.69 17.02 79 1 0
0.82 37.7 79 1 0
0.84 28.61 79 1 0
0.65 22.29 79 1 0
0.69 13.45 79 1 0
0.75 54.95 79 1 0
0.8 50.03 79 1 0
0.65 33.74 79 1 0
0.77 38.97 79 1 0
0.59 99.89 79 1 0
0.64 14.75 79 1 0
0.61 90.07 79 1 0
0.58 92.2 79 1 0
0.55 28.89 79 1 0
0.55 78.95 79 1 0
0.65 35.36 79 1 0
0.64 22.15 79 1 0
0.81 16.57 79 1 0
0.57 14.28 79 1 0
0.63 11.48 79 1 0
0.74 13.6 79 1 0
0.52 35.02 79 1 0
0.58 34.07 79 1 0
0.72 27.79 79 1 0
0.45 16.94 79 1 0
0.75 18.53 79 1 0
0.46 39.37 79 1 0
0.74 24.54 79 1 0
0.76 40.39 79 1 0
0.74 17.09 79 1 0
0.67 26.24 79 1 0
0.81 26.31 79 1 0
0.77 16.73 79 1 0
0.86 21.24 79 1 0
0.58 45.37 79 1 0
0.8 11.33 79 1 0
0.73 40.95 79 1 0
0.77 34.45 79 1 0
0.79 19.9 79 1 0
0.72 28.43 79 1 0
0.77 21.14 79 1 0
0.69 30.36 79 1 0
0.65 25.34 79 1 0
0.73 46.1 79 1 0
0.82 17.09 79 1 0
0.65 33.53 79 1 0
0.71 26.35 79 1 0
0.82 13.65 79 1 0
0.42 36.88 79 1 0
0.82 23.31 79 1 0
0.64 67.03 79 1 0
0.72 143.01 79 1 0
0.72 73.53 79 1 0
0.77 73.83 79 1 0
0.62 87.25 79 1 0
0.65 41.77 79 1 0
0.66 67.19 79 1 0
0.78 59.99 79 1 0
0.87 14.89 79 1 0
0.86 46.13 79 1 0
0.85 77.67 79 1 0
0.88 61.41 79 1 0
0.75 44.52 79 1 0
0.71 58.8 79 1 0
0.89 25.59 79 1 0
0.73 122.5 79 1 0
0.7 100.28 79 1 0
0.67 109.6 79 1 0
0.58 23.26 79 1 0
0.67 87.36 79 1 0
0.67 129.31 79 1 0
0.68 24.53 79 1 0
0.67 102.53 79 1 0
0.86 14.51 79 1 0
0.75 75.41 79 1 0
0.82 27.12 79 1 0
0.64 89.98 79 1 0
0.69 131.38 79 1 0
0.43 33.89 79 1 0
0.5 112.32 79 1 0
0.49 13.45 79 1 0
0.47 79.03 79 1 0
0.49 14.77 79 1 0
0.47 105.01 79 1 0
0.6 37.37 79 1 0
0.42 58.66 79 1 0
0.5 57.51 79 1 0
0.52 8.92 79 1 0
0.78 60.7 79 1 0
0.58 83.62 79 1 0
0.71 87.86 79 1 0
0.71 75.61 79 1 0
0.66 82.96 79 1 0
0.69 63.6 79 1 0
0.83 12.43 79 1 0
0.71 58.32 79 1 0
0.78 14.47 79 1 0
0.66 98.74 79 1 0
0.82 25.56 79 1 0
0.7 54.9 79 1 0
0.74 21.29 79 1 0
0.84 22.26 79 1 0
0.67 61.92 79 1 0
0.73 28.8 79 1 0
0.89 12.37 79 1 0
0.73 12.22 79 1 0
0.86 16.83 79 1 0
0.84 17.87 79 1 0
0.75 18.63 79 1 0
0.77 18.67 79 1 0
0.68 57.63 79 1 0
0.78 17.48 79 1 0
0.82 28.06 79 1 0
0.74 21.67 79 1 0
0.77 27.13 79 1 0
0.57 117.73 79 1 0
0.67 17.22 79 1 0
0.66 111.01 79 1 0
0.64 67.8 79 1 0
0.71 63.71 79 1 0
0.69 93.09 79 1 0
0.76 32.26 79 1 0
0.68 51.22 79 1 0
0.67 12.35 79 1 0
0.81 93.47 79 1 0
0.72 29.26 79 1 0
0.66 88.93 79 1 0
0.73 12.96 79 1 0
0.6 61.31 79 1 0
0.79 57.67 79 1 0
0.63 97.94 79 1 0
0.61 82.46 79 1 0
0.6 71.3 79 1 0
0.57 12.03 79 1 0
0.64 14.9 79 1 0
0.6 65.75 79 1 0
0.63 92.28 79 1 0
0.64 89.7 79 1 0
0.61 23.17 79 1 0
0.65 33.45 79 1 0
0.68 36.47 79 1 0
0.8 13.52 79 1 0
0.59 18 79 1 0
0.69 16.2 79 1 0
0.63 30.55 79 1 0
0.68 10.39 79 1 0
0.7 29.36 79 1 0
0.6 11.79 79 1 0
0.77 26.76 79 1 0
0.61 22.53 79 1 0
0.59 77.41 79 1 0
0.53 26.14 79 1 0
0.77 68.73 79 1 0
0.84 35.62 79 1 0
0.82 35.08 79 1 0
0.77 23.93 79 1 0
0.9 12.57 79 1 0
0.92 24.48 79 1 0
0.84 32.05 79 1 0
0.85 19.34 79 1 0
0.95 13.8 79 1 0
0.82 33.21 79 1 0
0.86 31.34 79 1 0
0.7 36.57 79 1 0
0.76 115.26 79 1 0
0.67 108.62 79 1 0
0.91 14.97 79 1 0
0.88 14 79 1 0
0.92 25.93 79 1 0
0.93 18.51 79 1 0
0.71 12.2 79 1 0
0.6 99.27 79 1 0
0.62 105.18 79 1 0
0.75 92.11 79 1 0
0.7 92.8 79 1 0
0.69 47.48 79 1 0
0.68 82.26 79 1 0
0.59 89.11 79 1 0
0.72 14.16 79 1 0
0.65 16.79 79 1 0
0.65 31.76 79 1 0
0.65 57.02 79 1 0
0.77 80.82 79 1 0
0.85 21.03 79 1 0
0.79 40.61 79 1 0
0.84 17.06 79 1 0
0.78 15.74 79 1 0
0.79 41.13 79 1 0
0.65 100.91 79 1 0
0.78 40.32 79 1 0
0.86 35.94 79 1 0
0.7 41.46 79 1 0
0.75 46.95 79 1 0
0.92 26.95 79 1 0
0.69 43.36 79 1 0
0.84 27.14 79 1 0
0.79 17.12 79 1 0
0.77 28.39 79 1 0
0.74 53.04 79 1 0
0.68 99.78 79 1 0
0.62 73.13 79 1 0
0.62 38.6 79 1 0
0.7 18.76 79 1 0
0.67 11.49 79 1 0
0.62 45.82 79 1 0
0.74 62.86 79 1 0
0.63 105.25 79 1 0
0.72 17.08 79 1 0
0.66 76.14 79 1 0
0.75 33.96 79 1 0
0.73 14.07 79 1 0
0.72 15.42 79 1 0
0.71 54.61 79 1 0
0.63 32.99 79 1 0
0.78 87.73 79 1 0
0.79 15.56 79 1 0
0.59 17.5 79 1 0
0.7 30.62 79 1 0
0.7 26.11 79 1 0
0.57 71.34 79 1 0
0.7 13.84 79 1 0
0.66 96.8 79 1 0
0.68 23.82 79 1 0
0.69 14.61 79 1 0
0.58 85.84 79 1 0
0.69 13.54 79 1 0
0.71 44.56 79 1 0
0.71 39.09 79 1 0
0.78 49.77 79 1 0
0.75 34.92 79 1 0
0.78 12.96 79 1 0
0.66 16.21 79 1 0
0.64 59.43 79 1 0
0.57 37.53 79 1 0
0.78 21.87 79 1 0
0.79 49.08 79 1 0
0.79 14.81 79 1 0
0.83 15.66 79 1 0
0.64 50.2 79 1 0
0.74 49.94 79 1 0
0.5 16.15 79 1 0
0.49 56.76 79 1 0
0.59 38.61 79 1 0
0.5 15.38 79 1 0
0.42 80.27 79 1 0
0.47 42.81 79 1 0
0.44 31.4 79 1 0
0.49 45.65 79 1 0
0.91 14.8 79 1 0
0.65 110.11 79 1 0
0.61 57.09 79 1 0
0.8 21.65 79 1 0
0.67 17.49 79 1 0
0.64 39.02 79 1 0
0.78 31.48 79 1 0
0.88 19.77 79 1 0
0.8 23.59 79 1 0
0.72 51.38 79 1 0
0.51 13.7 79 1 0
0.7 27.38 79 1 0
0.63 27.2 79 1 0
0.73 34.38 79 1 0
0.66 33.15 79 1 0
0.72 21.89 79 1 0
0.72 44.42 79 1 0
0.67 23.39 79 1 0
0.63 89.58 79 1 0
0.65 19.72 79 1 0
0.63 29.39 79 1 0
0.64 145.28 79 1 0
0.58 92.6 79 1 0
0.74 12.23 79 1 0
0.71 92.55 79 1 0
0.63 101.69 79 1 0
0.86 14.34 79 1 0
0.58 87.02 79 1 0
0.67 13.54 79 1 0
0.73 16.45 79 1 0
0.67 101.46 79 1 0
0.64 33.77 79 1 0
0.78 13.82 79 1 0
0.82 31.07 79 1 0
0.84 32.93 79 1 0
0.77 15.66 79 1 0
0.7 43.02 79 1 0
0.78 18.83 79 1 0
0.75 28.53 79 1 0
0.81 31.11 79 1 0
0.76 21.52 79 1 0
0.74 19.41 79 1 0
0.92 14 79 1 0
0.86 15.75 79 1 0
0.79 14.38 79 1 0
0.78 21.27 79 1 0
0.75 41.88 79 1 0
0.76 12.33 79 1 0
0.75 20.97 79 1 0
0.67 34.88 79 1 0
0.67 18.19 79 1 0
0.72 109.8 79 1 0
0.81 12.81 79 1 0
0.68 92.48 79 1 0
0.73 103.93 79 1 0
0.65 121.27 79 1 0
0.68 16.88 79 1 0
0.69 120.65 79 1 0
0.66 111.64 79 1 0
0.74 90.41 79 1 0
0.81 13.46 79 1 0
0.82 17.09 79 1 0
0.83 23.34 79 1 0
0.7 83.36 79 1 0
0.91 106.92 79 1 0
0.67 76.25 79 1 0
0.71 95.32 79 1 0
0.7 24.56 79 1 0
0.71 37.56 79 1 0
0.7 95.79 79 1 0
0.72 20.4 79 1 0
0.74 17.23 79 1 0
0.55 25.46 79 1 0
0.56 11.56 79 1 0
0.79 11.46 79 1 0
0.58 19.23 79 1 0
0.7 21.95 79 1 0
0.61 53 79 1 0
0.59 48.44 81 1 0
0.63 122.73 81 1 0
0.57 17.43 81 1 0
0.56 37.96 81 1 0
0.67 24.2 81 1 0
0.68 29.1 81 1 0
0.51 69.27 81 1 0
0.63 92.15 81 1 0
0.52 88.74 81 1 0
0.68 18.56 81 1 0
0.7 26.42 81 1 0
0.58 18.3 81 1 0
0.73 110.38 81 1 0
0.62 65.64 81 1 0
0.66 59.74 81 1 0
0.48 20.56 81 1 0
0.54 53.91 81 1 0
0.53 51.95 81 1 0
0.5 68.93 81 1 0
0.85 10.79 81 1 0
0.75 27.13 81 1 0
0.68 30.24 81 1 0
0.59 45.98 81 1 0
0.65 49.21 81 1 0
0.65 29.3 81 1 0
0.52 22.14 81 1 0
0.63 18.94 81 1 0
0.58 49.99 81 1 0
0.7 14.4 81 1 0
0.74 18.35 81 1 0
0.54 89.5 81 1 0
0.59 19.35 81 1 0
0.54 92.83 81 1 0
0.54 78.29 81 1 0
0.54 99.49 81 1 0
0.54 14.19 81 1 0
0.69 18.26 81 1 0
0.65 86.54 81 1 0
0.73 28.62 81 1 0
0.55 110.72 81 1 0
0.44 80.42 81 1 0
0.55 96.72 81 1 0
0.67 18.06 81 1 0
0.65 53.14 81 1 0
0.65 88.73 81 1 0
0.62 107.84 81 1 0
0.66 17.59 81 1 0
0.92 18.12 81 1 0
0.58 55.28 81 1 0
0.79 17.76 81 1 0
0.56 66.97 81 1 0
0.57 63.55 81 1 0
0.62 50.96 81 1 0
0.73 24.05 81 1 0
0.64 35.37 81 1 0
0.6 82.67 81 1 0
0.64 111.97 81 1 0
0.6 13.75 81 1 0
0.61 78.55 81 1 0
0.58 25.79 81 1 0
0.84 13.56 81 1 0
0.65 34.57 81 1 0
0.67 16.35 81 1 0
0.54 109.86 81 1 0
0.66 46.26 81 1 0
0.55 31.37 81 1 0
0.53 20.23 81 1 0
0.53 25.06 81 1 0
0.78 48.37 81 1 0
0.64 30.62 81 1 0
0.72 13.89 81 1 0
0.64 44.06 81 1 0
0.54 71.09 81 1 0
0.64 14.23 81 1 0
0.69 30.79 81 1 0
0.73 24.65 81 1 0
0.65 92.95 81 1 0
0.51 84.75 81 1 0
0.61 123.42 81 1 0
0.77 45.75 81 1 0
0.54 53.18 81 1 0
0.56 67.97 81 1 0
0.57 91.25 81 1 0
0.64 13.83 81 1 0
0.58 118.26 81 1 0
0.61 41.23 81 1 0
0.55 50.59 81 1 0
0.52 79.67 81 1 0
0.75 15.58 81 1 0
0.68 107.91 81 1 0
0.68 84.93 81 1 0
0.56 15.58 81 1 0
0.67 60.42 81 1 0
0.66 117.93 81 1 0
0.78 50.12 81 1 0
0.67 16.68 81 1 0
0.74 16.21 81 1 0
0.64 15.56 81 1 0
0.66 18.77 81 1 0
0.68 28.77 81 1 0
0.64 20.11 81 1 0
0.65 97.31 81 1 0
0.7 38.14 81 1 0
0.63 14.14 81 1 0
0.61 47.83 81 1 0
0.54 60.35 81 1 0
0.5 19.94 81 1 0
0.84 33.75 81 1 0
0.64 41.85 81 1 0
0.63 27.69 81 1 0
0.62 51.16 81 1 0
0.66 32.64 81 1 0
0.47 40.5 81 1 0
0.69 43.84 81 1 0
0.58 53.68 81 1 0
0.5 24.61 81 1 0
0.67 23.23 81 1 0
0.74 19.84 81 1 0
0.67 45.75 81 1 0
0.55 97.47 81 1 0
0.66 97.84 81 1 0
0.62 40.38 81 1 0
0.5 20.4 81 1 0
0.47 27.41 81 1 0
0.85 14.09 81 1 0
0.47 94.06 81 1 0
0.7 48.9 81 1 0
0.64 18.56 81 1 0
0.64 111.77 81 1 0
0.62 23.92 81 1 0
0.56 51.96 81 1 0
0.64 64.02 81 1 0
0.6 16.64 81 1 0
0.55 44.91 81 1 0
0.72 28.45 81 1 0
0.61 38.86 81 1 0
0.64 136.23 81 1 0
0.7 92.85 81 1 0
0.65 13.83 81 1 0
0.59 61.46 81 1 0
0.6 60.47 81 1 0
0.81 25.83 81 1 0
0.6 99.2 81 1 0
0.66 56.98 81 1 0
0.76 47 81 1 0
0.75 16.9 81 1 0
0.62 47.55 81 1 0
0.82 13.24 81 1 0
0.68 54.46 81 1 0
0.48 16.69 81 1 0
0.56 14.58 81 1 0
0.51 57.56 81 1 0
0.69 30.3 81 1 0
0.67 23.67 81 1 0
0.78 16.05 81 1 0
0.64 47.24 81 1 0
0.6 16.9 81 1 0
0.54 114.61 81 1 0
0.68 12.45 81 1 0
0.74 48.73 81 1 0
0.64 108.13 81 1 0
0.73 105.21 81 1 0
0.66 43.98 81 1 0
0.54 73.06 81 1 0
0.7 23.78 81 1 0
0.67 56.37 81 1 0
0.75 19.62 81 1 0
0.81 26.45 81 1 0
0.63 28.44 81 1 0
0.61 49.49 81 1 0
0.71 33.79 81 1 0
0.63 96.22 81 1 0
0.55 13.15 81 1 0
0.77 26.81 81 1 0
0.72 32.12 81 1 0
0.61 26.13 81 1 0
0.54 46.72 81 1 0
0.49 14.89 81 1 0
0.44 69.7 81 1 0
0.45 22.84 81 1 0
0.83 13.16 81 1 0
0.56 26.56 81 1 0
0.65 87.81 81 1 0
0.71 80.07 81 1 0
0.74 56.78 81 1 0
0.66 41.93 81 1 0
0.62 30 81 1 0
0.71 53.1 81 1 0
0.8 40.83 81 1 0
0.66 27.8 81 1 0
0.82 14.54 81 1 0
0.6 90.42 81 1 0
0.63 33.72 81 1 0
0.78 20.86 81 1 0
0.72 45.91 81 1 0
0.54 79.52 81 1 0
0.51 94.87 81 1 0
0.42 34.55 81 1 0
0.69 15.73 81 1 0
0.6 86.26 81 1 0
0.68 26.56 81 1 0
0.66 62.77 81 1 0
0.62 18.37 81 1 0
0.68 18.14 81 1 0
0.71 24.06 81 1 0
0.66 41.37 81 1 0
0.55 30.04 81 1 0
0.51 61.52 81 1 0
0.6 15.94 81 1 0
0.64 100.1 81 1 0
0.63 103.05 81 1 0
0.44 61.18 81 1 0
0.71 17.39 81 1 0
0.7 33.36 81 1 0
0.53 83 81 1 0
0.54 16.69 81 1 0
0.55 47.5 81 1 0
0.63 20.28 81 1 0
0.72 19.86 81 1 0
0.67 79.79 81 1 0
0.54 55.29 81 1 0
0.59 49.95 81 1 0
0.61 45.37 81 1 0
0.68 49.68 81 1 0
0.58 60.68 81 1 0
0.56 104.93 81 1 0
0.53 48.9 81 1 0
0.67 38.44 81 1 0
0.51 40.52 81 1 0
0.7 33.97 81 1 0
0.69 64.77 81 1 0
0.76 40.21 81 1 0
0.82 18.73 81 1 0
0.69 28.31 81 1 0
0.69 16.23 81 1 0
0.64 43.65 81 1 0
0.68 50.04 81 1 0
0.76 24.76 81 1 0
0.68 58.38 81 1 0
0.66 31.79 81 1 0
0.65 23.62 81 1 0
0.67 37.68 81 1 0
0.71 10.9 81 1 0
0.51 22.95 81 1 0
0.57 48.85 81 1 0
0.54 47.67 81 1 0
0.53 47.8 81 1 0
0.48 19.7 81 1 0
0.54 17.91 81 1 0
0.58 12.69 81 1 0
0.44 87.62 81 1 0
0.64 18.45 81 1 0
0.7 30.61 81 1 0
0.61 147.26 81 1 0
0.62 13.1 81 1 0
0.61 37.3 81 1 0
0.53 67.93 81 1 0
0.52 87.55 81 1 0
0.8 32.16 81 1 0
0.77 59.49 81 1 0
0.71 78.8 81 1 0
0.79 16.96 81 1 0
0.66 53.77 81 1 0
0.68 21.57 81 1 0
0.69 53.45 81 1 0
0.61 24.51 81 1 0
0.78 39.61 81 1 0
0.63 46.22 81 1 0
0.49 69.19 81 1 0
0.7 21.67 81 1 0
0.49 43.54 81 1 0
0.57 38.96 81 1 0
0.69 15.51 81 1 0
0.54 98.37 81 1 0
0.55 16.55 81 1 0
0.84 12.9 81 1 0
0.56 31.81 81 1 0
0.59 12.5 81 1 0
0.64 101.92 81 1 0
0.58 26.07 81 1 0
0.6 120.45 81 1 0
0.69 38.24 81 1 0
0.71 37.2 81 1 0
0.71 29.31 81 1 0
0.6 59.42 81 1 0
0.71 55.24 81 1 0
0.61 54.28 81 1 0
0.82 21.41 81 1 0
0.46 105.57 81 1 0
0.66 88.67 81 1 0
0.61 104.69 81 1 0
0.72 127.78 81 1 0
0.62 13.21 81 1 0
0.7 124.49 81 1 0
0.56 19.75 81 1 0
0.61 67.84 81 1 0
0.62 80.31 81 1 0
0.77 12.19 81 1 0
0.73 56.48 81 1 0
0.64 20.76 81 1 0
0.8 22.26 81 1 0
0.66 38.76 81 1 0
0.79 33.77 81 1 0
0.69 31.2 81 1 0
0.74 40.43 81 1 0
0.67 80.74 81 1 0
0.72 71.05 81 1 0
0.63 78.61 81 1 0
0.61 32.01 81 1 0
0.66 76.39 81 1 0
0.59 98.77 81 1 0
0.67 82.13 81 1 0
0.54 14.94 81 1 0
0.57 105.73 81 1 0
0.63 97.14 81 1 0
0.57 21.28 81 1 0
0.6 17.32 81 1 0
0.53 28.02 81 1 0
0.63 141.53 81 1 0
0.62 72.5 81 1 0
0.61 41.74 81 1 0
0.45 111.01 81 1 0
0.6 33.4 81 1 0
0.49 32.69 81 1 0
0.53 70.28 81 1 0
0.66 58.83 81 1 0
0.58 46.1 81 1 0
0.57 95.37 81 1 0
0.64 81.37 81 1 0
0.57 44 81 1 0
0.85 15.1 81 1 0
0.68 61.07 81 1 0
0.54 89.07 81 1 0
0.86 20.71 81 1 0
0.77 43.66 81 1 0
0.42 93.75 81 1 0
0.53 32.79 81 1 0
0.54 51.32 81 1 0
0.55 13.19 81 1 0
0.46 22.82 81 1 0
0.58 69.38 81 1 0
0.6 94.82 81 1 0
0.6 13.38 81 1 0
0.74 21.85 81 1 0
0.68 16.17 81 1 0
0.53 110.94 81 1 0
0.59 84.14 81 1 0
0.51 58.41 81 1 0
0.53 116.07 81 1 0
0.74 14.56 81 1 0
0.6 17.07 81 1 0
0.65 64.67 81 1 0
0.62 84.84 81 1 0
0.61 23.83 81 1 0
0.63 53.75 81 1 0
0.65 123.51 81 1 0
0.65 47.41 81 1 0
0.68 70 81 1 0
0.52 36.39 81 1 0
0.54 42.07 81 1 0
0.81 19.46 81 1 0
0.65 28.85 81 1 0
0.64 124.81 81 1 0
0.86 14.05 81 1 0
0.66 105.97 81 1 0
0.55 69.9 81 1 0
0.7 14.45 81 1 0
0.66 65.88 81 1 0
0.62 101.78 81 1 0
0.64 75.64 81 1 0
0.54 95.06 81 1 0
0.76 12.91 81 1 0
0.72 82.18 81 1 0
0.67 62.06 81 1 0
0.66 79.93 81 1 0
0.68 57.71 81 1 0
0.69 16.75 81 1 0
0.59 114.69 81 1 0
0.67 91.44 81 1 0
0.79 96.2 81 1 0
0.66 108.96 81 1 0
0.57 91.91 81 1 0
0.63 98.87 81 1 0
0.44 74.14 81 1 0
0.53 40.84 81 1 0
0.66 31.37 81 1 0
0.59 25.23 81 1 0
0.72 21 81 1 0
0.65 77.9 81 1 0
0.65 71.19 81 1 0
0.71 16.88 81 1 0
0.77 15 81 1 0
0.73 114.26 81 1 0
0.69 51.01 81 1 0
0.57 104.66 81 1 0
0.77 51.94 81 1 0
0.87 12.17 81 1 0
0.56 106.73 81 1 0
0.66 21.31 81 1 0
0.59 99.87 81 1 0
0.5 43.56 81 1 0
0.57 59.7 81 1 0
0.55 17.85 81 1 0
0.54 29.63 81 1 0
0.74 12.06 81 1 0
0.63 96.21 81 1 0
0.59 16.05 81 1 0
0.66 17.43 81 1 0
0.63 98.18 81 1 0
0.53 140.06 81 1 0
0.78 20.2 81 1 0
0.64 60.29 81 1 0
0.66 63.33 81 1 0
0.68 32.62 81 1 0
0.78 37.1 81 1 0
0.87 33.16 81 1 0
0.56 69.25 81 1 0
0.65 14.89 81 1 0
0.64 21.12 81 1 0
0.81 21.07 81 1 0
0.94 17.39 81 1 0
0.82 19.19 81 1 0
0.71 16.33 81 1 0
0.56 111.89 81 1 0
0.72 19.65 81 1 0
0.68 52.26 81 1 0
0.66 16.63 81 1 0
0.71 140.04 81 1 0
0.59 132.51 81 1 0
0.63 97.9 81 1 0
0.43 43.18 81 1 0
0.54 128 81 1 0
0.64 21.24 81 1 0
0.64 61.81 81 1 0
0.51 103.05 81 1 0
0.56 57.31 81 1 0
0.5 57.18 81 1 0
0.79 50.96 81 1 0
0.51 18.6 81 1 0
0.7 54.34 81 1 0
0.68 88.37 81 1 0
0.6 33 81 1 0
0.75 25.14 81 1 0
0.72 80.6 81 1 0
0.61 55.87 81 1 0
0.63 74.34 81 1 0
0.72 13.68 81 1 0
0.53 11.9 81 1 0
0.64 15.06 81 1 0
0.52 20.54 81 1 0
0.79 47.42 81 1 0
0.65 65.94 81 1 0
0.65 15.04 81 1 0
0.7 38.11 81 1 0
0.56 60.83 81 1 0
0.81 13.82 81 1 0
0.57 82.05 81 1 0
0.55 22.78 81 1 0
0.59 99.68 81 1 0
0.68 101.23 81 1 0
0.57 108.37 81 1 0
0.62 26.03 81 1 0
0.53 69.02 81 1 0
0.58 46.26 81 1 0
0.58 32.07 81 1 0
0.51 59.09 81 1 0
0.59 22.97 81 1 0
0.58 45.67 81 1 0
0.72 29.75 81 1 0
0.67 28.15 81 1 0
0.5 60.03 81 1 0
0.73 19.43 81 1 0
0.77 25.58 81 1 0
0.68 18.33 81 1 0
0.93 31.75 81 1 0
0.73 70.88 81 1 0
0.67 29.75 81 1 0
0.61 26.38 81 1 0
0.65 32.92 81 1 0
0.82 28.03 81 1 0
0.55 21.04 81 1 0
0.5 38.76 81 1 0
0.54 30.88 81 1 0
0.77 16.52 81 1 0
0.56 15.73 81 1 0
0.62 83.14 81 1 0
0.55 34.91 81 1 0
0.67 39.09 81 1 0
0.67 10.99 81 1 0
0.65 32.05 81 1 0
0.54 60.78 81 1 0
0.59 92.82 81 1 0
0.61 20.2 81 1 0
0.48 22.23 81 1 0
0.49 45.38 81 1 0
0.54 30.43 81 1 0
0.67 14.86 81 1 0
0.7 11.36 81 1 0
0.63 30.23 81 1 0
0.85 13.98 81 1 0
0.73 14.55 81 1 0
0.71 114.02 81 1 0
0.58 91.47 81 1 0
0.7 65.88 81 1 0
0.76 50.48 81 1 0
0.68 41.54 81 1 0
0.66 71.33 81 1 0
0.74 23.79 81 1 0
0.67 35.78 81 1 0
0.72 70.5 81 1 0
0.71 64.43 81 1 0
0.68 25.23 81 1 0
0.64 64.39 81 1 0
0.52 59.35 81 1 0
0.72 33.75 81 1 0
0.52 91.24 81 1 0
0.66 21.03 81 1 0
0.83 17.57 81 1 0
0.64 78.7 81 1 0
0.71 71.77 81 1 0
0.55 53.31 81 1 0
0.54 76.84 81 1 0
0.53 101.4 81 1 0
0.54 13.18 81 1 0
0.56 61.35 81 1 0
0.55 71.61 81 1 0
0.68 148.41 81 1 0
0.67 100.67 81 1 0
0.68 23.1 81 1 0
0.58 142.16 81 1 0
0.7 12.58 81 1 0
0.64 138.41 81 1 0
0.69 26.64 81 1 0
0.62 26.5 81 1 0
0.7 149.34 81 1 0
0.64 136.69 81 1 0
0.84 17.83 81 1 0
0.51 92.04 81 1 0
0.66 44.89 81 1 0
0.55 24.51 81 1 0
0.54 17.07 81 1 0
0.72 68.28 81 1 0
0.74 20.04 81 1 0
0.76 113.3 81 1 0
0.72 47.09 81 1 0
0.61 97.69 81 1 0
0.59 81.52 81 1 0
0.62 93.82 81 1 0
0.8 15.18 81 1 0
0.58 31.21 81 1 0
0.66 18.78 81 1 0
0.81 18.27 81 1 0
0.76 54.25 81 1 0
0.66 20.41 81 1 0
0.76 35.14 81 1 0
0.54 126.05 81 1 0
0.76 72.4 81 1 0
0.88 17.07 81 1 0
0.83 20.31 81 1 0
0.78 33.63 81 1 0
0.6 98.74 81 1 0
0.6 139.34 81 1 0
0.59 129.55 81 1 0
0.6 137.04 81 1 0
0.62 77.68 81 1 0
0.6 15.04 81 1 0
0.59 50.56 81 1 0
0.56 52.49 81 1 0
0.59 37.92 81 1 0
0.53 60.45 81 1 0
0.46 55.25 81 1 0
0.59 112.87 81 1 0
0.74 66.65 81 1 0
0.58 62.78 81 1 0
0.57 28.85 81 1 0
0.51 48.13 81 1 0
0.73 17.22 81 1 0
0.69 9.95 81 1 0
0.6 99.61 81 1 0
0.56 108.8 81 1 0
0.52 60.07 81 1 0
0.56 50.14 81 1 0
0.53 53.87 81 1 0
0.66 13.67 81 1 0
0.51 13.64 81 1 0
0.53 37.98 81 1 0
0.64 53.87 81 1 0
0.59 14.84 81 1 0
0.49 62.1 81 1 0
0.52 98.34 81 1 0
0.51 91.04 81 1 0
0.5 114.09 81 1 0
0.62 9.31 81 1 0
0.6 13.78 81 1 0
0.65 61.15 81 1 0
0.54 150.64 81 1 0
0.65 102.68 81 1 0
0.75 16.32 81 1 0
0.8 81.81 81 1 0
0.69 18.5 81 1 0
0.7 91.58 81 1 0
0.71 36.19 81 1 0
0.66 54.01 81 1 0
0.65 22.4 81 1 0
0.71 55.46 81 1 0
0.66 58.33 81 1 0
0.68 97.42 81 1 0
0.78 13.92 81 1 0
0.54 101.64 81 1 0
0.71 16.49 81 1 0
0.81 14.78 81 1 0
0.8 53.15 81 1 0
0.68 39.21 81 1 0
0.63 70.91 81 1 0
0.61 84.48 81 1 0
0.56 62.71 81 1 0
0.7 11.27 81 1 0
0.57 15.95 81 1 0
0.6 97.72 81 1 0
0.61 40.39 81 1 0
0.63 100.5 81 1 0
0.65 17.47 81 1 0
0.57 60.26 81 1 0
0.65 61 81 1 0
0.61 105.54 81 1 0
0.67 20.24 81 1 0
0.65 101.13 81 1 0
0.63 68.29 81 1 0
0.71 58.93 81 1 0
0.68 13.08 81 1 0
0.74 27.44 81 1 0
0.59 49.86 81 1 0
0.63 34.4 81 1 0
0.7 15.83 81 1 0
0.71 32.87 81 1 0
0.68 24.66 81 1 0
0.71 21.23 81 1 0
0.6 81.98 81 1 0
0.65 49.05 81 1 0
0.71 43.56 81 1 0
0.56 16.23 81 1 0
0.7 16.24 81 1 0
0.67 11.71 81 1 0
0.68 58.16 81 1 0
0.73 12.11 81 1 0
0.5 51.21 81 1 0
0.66 38.71 81 1 0
0.63 31.7 81 1 0
0.58 17.5 81 1 0
0.59 38.31 81 1 0
0.48 56.42 81 1 0
0.61 33.43 81 1 0
0.63 14.16 81 1 0
0.51 90.42 81 1 0
0.49 23.75 81 1 0
0.69 139.13 81 1 0
0.5 19.78 81 1 0
0.68 125.98 81 1 0
0.54 19.02 81 1 0
0.79 141.66 81 1 0
0.64 25.84 81 1 0
0.63 130.85 81 1 0
0.63 28.5 81 1 0
0.57 63.97 81 1 0
0.68 19.76 81 1 0
0.69 50.57 81 1 0
0.73 68.4 81 1 0
0.69 62.42 81 1 0
0.72 16.17 81 1 0
0.81 25.73 81 1 0
0.79 40.88 81 1 0
0.74 46.01 81 1 0
0.58 77.24 81 1 0
0.74 47.48 81 1 0
0.76 82.88 81 1 0
0.52 23.51 81 1 0
0.68 14.05 81 1 0
0.56 14.35 81 1 0
0.6 25.21 81 1 0
0.51 108.53 81 1 0
0.43 107.18 81 1 0
0.61 12.4 81 1 0
0.43 125.94 81 1 0
0.44 113.5 81 1 0
0.69 71.64 81 1 0
0.62 18.35 81 1 0
0.66 64.52 81 1 0
0.64 55.32 81 1 0
0.64 98.72 81 1 0
0.69 65.65 81 1 0
0.51 114.79 81 1 0
0.74 47.39 81 1 0
0.69 46.6 81 1 0
0.73 18.75 81 1 0
0.68 82.7 81 1 0
0.64 142.18 81 1 0
0.61 89.84 81 1 0
0.71 34.27 81 1 0
0.79 37.71 81 1 0
0.64 72.5 81 1 0
0.7 22.71 81 1 0
0.7 16.45 81 1 0
0.72 60.45 81 1 0
0.56 48.37 81 1 0
0.62 20.15 81 1 0
0.64 144.83 81 1 0
0.52 77.61 81 1 0
0.7 12.86 81 1 0
0.63 83.07 81 1 0
0.56 79.67 81 1 0
0.62 22.39 81 1 0
0.62 19.04 81 1 0
0.58 43.6 81 1 0
0.63 40.87 81 1 0
0.59 23.98 81 1 0
0.51 23.96 81 1 0
0.5 39.28 81 1 0
0.62 24.63 81 1 0
0.65 51.07 81 1 0
0.8 30.25 81 1 0
0.66 67.16 81 1 0
0.58 78.81 81 1 0
0.8 42.88 81 1 0
0.68 15.21 81 1 0
0.84 14.05 81 1 0
0.71 47.83 81 1 0
0.54 100.31 81 1 0
0.6 35.22 81 1 0
0.61 13.73 81 1 0
0.53 68.75 81 1 0
0.65 108.07 81 1 0
0.5 13.47 81 1 0
0.66 96.63 81 1 0
0.65 19.72 81 1 0
0.65 94.99 81 1 0
0.67 94.3 81 1 0
0.65 78.29 81 1 0
0.74 17.11 81 1 0
0.6 87.88 81 1 0
0.84 21.24 81 1 0
0.59 60.82 81 1 0
0.81 34.79 81 1 0
0.45 119.44 81 1 0
0.72 76.58 81 1 0
0.84 19.81 81 1 0
0.51 19.07 81 1 0
0.53 24.5 81 1 0
0.63 85.03 81 1 0
0.56 26.33 81 1 0
0.57 29.9 81 1 0
0.63 84.77 81 1 0
0.66 17.71 81 1 0
0.59 40.55 81 1 0
0.54 119.85 81 1 0
0.55 58.64 81 1 0
0.54 83.65 81 1 0
0.53 73.69 81 1 0
0.57 152.12 81 1 0
0.53 64.2 81 1 0
0.73 18.21 81 1 0
0.65 14.92 81 1 0
0.58 63.38 81 1 0
0.75 37.41 81 1 0
0.61 17.86 81 1 0
0.63 102.79 81 1 0
0.77 27.87 81 1 0
0.59 110.8 81 1 0
0.74 15.84 81 1 0
0.7 21.75 81 1 0
0.73 15.87 81 1 0
0.65 28.43 81 1 0
0.74 30.12 81 1 0
0.81 18.57 81 1 0
0.53 87.58 81 1 0
0.53 108.65 81 1 0
0.53 69.88 81 1 0
0.47 36.84 81 1 0
0.6 11.03 81 1 0
0.64 13.58 81 1 0
0.6 22.96 81 1 0
0.56 41.31 81 1 0
0.59 12.35 81 1 0
0.59 42.92 81 1 0
0.58 15.36 81 1 0
0.63 37.54 81 1 0
0.49 21.99 81 1 0
0.57 90.15 81 1 0
0.76 19.34 81 1 0
0.74 35.03 81 1 0
0.67 29.89 81 1 0
0.77 21.83 81 1 0
0.7 15.06 81 1 0
0.71 87.97 81 1 0
0.53 26.98 81 1 0
0.55 64.11 81 1 0
0.54 83.67 81 1 0
0.5 33.02 81 1 0
0.51 22.41 81 1 0
0.54 23.46 81 1 0
0.7 26.37 81 1 0
0.63 15.18 81 1 0
0.61 90.58 81 1 0
0.65 52.25 81 1 0
0.66 14.83 81 1 0
0.75 24.53 81 1 0
0.74 92.34 81 1 0
0.6 41.5 81 1 0
0.64 32.05 81 1 0
0.6 144.97 81 1 0
0.62 54.03 81 1 0
0.69 18.83 81 1 0
0.73 10.87 81 1 0
0.51 35.47 81 1 0
0.58 63.61 81 1 0
0.49 66.79 81 1 0
0.53 50.44 81 1 0
0.66 14.74 81 1 0
0.68 82.31 81 1 0
0.65 54.69 81 1 0
0.61 113.27 81 1 0
0.65 116.86 81 1 0
0.69 104.78 81 1 0
0.6 110.08 81 1 0
0.7 12.65 81 1 0
0.67 52.03 81 1 0
0.75 27.27 81 1 0
0.67 36.79 81 1 0
0.69 20.16 81 1 0
0.53 96.47 81 1 0
0.73 47.4 81 1 0
0.62 80.72 81 1 0
0.81 15.17 81 1 0
0.76 14.14 81 1 0
0.71 61.52 81 1 0
0.65 128.57 81 1 0
0.72 17.87 81 1 0
0.83 32.42 81 1 0
0.67 25.48 81 1 0
0.62 50.24 81 1 0
0.64 17.03 81 1 0
0.58 38.62 81 1 0
0.59 36.75 81 1 0
0.62 21.7 81 1 0
0.7 55.2 81 1 0
0.77 19.54 81 1 0
0.68 16.17 81 1 0
0.59 42.48 81 1 0
0.65 10.2 81 1 0
0.75 46.12 81 1 0
0.61 45.65 81 1 0
0.58 17.68 81 1 0
0.77 17.48 81 1 0
0.69 30.31 81 1 0
0.58 85.33 81 1 0
0.76 33.33 81 1 0
0.6 16.36 81 1 0
0.68 75.08 81 1 0
0.66 18.74 81 1 0
0.67 26.73 81 1 0
0.7 76.53 81 1 0
0.67 38.84 81 1 0
0.69 134.44 81 1 0
0.73 17.27 81 1 0
0.62 27.13 81 1 0
0.75 106.33 81 1 0
0.86 20.43 81 1 0
0.7 65.23 81 1 0
0.75 15.66 81 1 0
0.79 19.6 81 1 0
0.68 81.88 81 1 0
0.59 60.78 81 1 0
0.51 17.56 81 1 0
0.68 13.76 81 1 0
0.6 55.1 81 1 0
0.71 16.4 81 1 0
0.61 43.02 81 1 0
0.59 18.27 81 1 0
0.49 60.94 81 1 0
0.65 98.95 81 1 0
0.73 18.37 81 1 0
0.64 15.33 81 1 0
0.6 30.72 81 1 0
0.74 20.39 81 1 0
0.69 104.43 81 1 0
0.75 14.69 81 1 0
0.63 42.76 81 1 0
0.66 142.81 81 1 0
0.63 129.11 81 1 0
0.68 23.71 81 1 0
0.61 141.85 81 1 0
0.54 150.21 81 1 0
0.69 24.5 81 1 0
0.61 23.08 81 1 0
0.71 74.64 81 1 0
0.74 25.54 81 1 0
0.83 21.9 81 1 0
0.65 26.44 81 1 0
0.63 68.9 81 1 0
0.84 15.48 81 1 0
0.7 35.07 81 1 0
0.71 25.72 81 1 0
0.78 30.62 81 1 0
0.52 58.27 81 1 0
0.54 27.34 81 1 0
0.61 62.04 81 1 0
0.51 64.52 81 1 0
0.77 16.34 81 1 0
0.55 119.8 81 1 0
0.78 14.54 81 1 0
0.76 36.94 81 1 0
0.67 19.31 81 1 0
0.52 60.93 81 1 0
0.64 38.15 81 1 0
0.45 29.95 81 1 0
0.53 34.88 81 1 0
0.59 49.95 81 1 0
0.5 68.55 81 1 0
0.5 28.25 81 1 0
0.66 43.16 81 1 0
0.71 74.03 81 1 0
0.67 22.07 81 1 0
0.63 21.35 81 1 0
0.68 51.15 81 1 0
0.69 23.08 81 1 0
0.71 37.57 81 1 0
0.6 133.58 81 1 0
0.77 21.7 81 1 0
0.61 16.68 81 1 0
0.56 53.15 81 1 0
0.59 47.81 81 1 0
0.58 99.95 81 1 0
0.65 27.15 81 1 0
0.6 33.08 81 1 0
0.74 36.39 81 1 0
0.65 22.84 81 1 0
0.51 45.61 81 1 0
0.68 79.62 81 1 0
0.63 26.4 81 1 0
0.66 28.24 81 1 0
0.65 86.93 81 1 0
0.63 91.85 81 1 0
0.62 21.37 81 1 0
0.71 38.15 81 1 0
0.66 43.65 81 1 0
0.72 15.82 81 1 0
0.69 17.19 81 1 0
0.71 33.02 81 1 0
0.61 48.69 81 1 0
0.6 68.8 81 1 0
0.61 17.83 81 1 0
0.61 55.43 81 1 0
0.63 136.18 81 1 0
0.64 45.9 81 1 0
0.67 27.52 81 1 0
0.62 141.41 81 1 0
0.63 36.95 81 1 0
0.62 33.63 81 1 0
0.62 147.55 81 1 0
0.47 86.84 81 1 0
0.51 16.63 81 1 0
0.5 54.33 81 1 0
0.45 25.74 81 1 0
0.62 32.21 81 1 0
0.56 29.25 81 1 0
0.56 106.21 81 1 0
0.66 95.75 81 1 0
0.57 118.66 81 1 0
0.76 15.95 81 1 0
0.54 88.92 81 1 0
0.73 15.93 81 1 0
0.7 16.65 81 1 0
0.58 84.19 81 1 0
0.69 14.82 81 1 0
0.62 104.18 81 1 0
0.67 25.4 81 1 0
0.58 73.15 81 1 0
0.66 17.05 81 1 0
0.61 47.2 81 1 0
0.58 65.8 81 1 0
0.63 21.67 81 1 0
0.78 18.12 81 1 0
0.68 55.42 81 1 0
0.74 15.65 81 1 0
0.72 60.8 81 1 0
0.6 114.7 81 1 0
0.72 89.46 81 1 0
0.74 76.27 81 1 0
0.72 107.83 81 1 0
0.75 20.19 81 1 0
0.73 20.58 81 1 0
0.75 14.91 81 1 0
0.71 40.46 81 1 0
0.58 53.24 81 1 0
0.6 43.78 81 1 0
0.83 18.06 81 1 0
0.71 61 81 1 0
0.69 28.18 81 1 0
0.65 28.15 81 1 0
0.8 19.01 81 1 0
0.55 92.04 81 1 0
0.67 114.54 81 1 0
0.62 73.02 81 1 0
0.64 72.2 81 1 0
0.62 124.61 81 1 0
0.65 39.59 81 1 0
0.6 127.39 81 1 0
0.65 66.97 81 1 0
0.62 100.91 81 1 0
0.57 103.08 81 1 0
0.78 19.65 81 1 0
0.67 33.65 81 1 0
0.72 21.11 81 1 0
0.67 30.92 81 1 0
0.68 113.83 81 1 0
0.68 31.42 81 1 0
0.75 15.75 81 1 0
0.75 25.27 81 1 0
0.69 16.54 81 1 0
0.7 14.69 81 1 0
0.71 14.81 81 1 0
0.61 42.17 81 1 0
0.59 152.08 81 1 0
0.61 18.07 81 1 0
0.61 99.72 81 1 0
0.59 31.1 81 1 0
0.63 86.87 81 1 0
0.65 18.37 81 1 0
0.71 16.28 81 1 0
0.63 92.86 81 1 0
0.67 13.8 81 1 0
0.66 102.99 81 1 0
0.61 98.19 81 1 0
0.86 14.51 81 1 0
0.57 17.27 81 1 0
0.7 26.89 81 1 0
0.64 33.17 81 1 0
0.76 29.17 81 1 0
0.64 32.3 81 1 0
0.75 15.75 81 1 0
0.67 49.85 81 1 0
0.88 25.88 81 1 0
0.65 32.67 81 1 0
0.62 19.67 81 1 0
0.58 17.84 81 1 0
0.71 14.65 81 1 0
0.61 28.5 81 1 0
0.59 56.58 81 1 0
0.59 13.76 81 1 0
0.59 16.54 81 1 0
0.57 29.36 81 1 0
0.71 14 81 1 0
0.66 48.92 81 1 0
0.69 56.58 81 1 0
0.67 54.03 81 1 0
0.51 57.42 81 1 0
0.49 116.9 81 1 0
0.6 14.27 81 1 0
0.65 8.65 81 1 0
0.61 37.91 81 1 0
0.71 21.81 81 1 0
0.61 27.54 81 1 0
0.63 48.7 81 1 0
0.7 29.82 81 1 0
0.5 78.5 81 1 0
0.63 58.3 81 1 0
0.5 26.51 81 1 0
0.63 18.04 81 1 0
0.61 67.42 81 1 0
0.64 70.84 81 1 0
0.56 87.27 81 1 0
0.68 16.17 81 1 0
0.6 52.1 81 1 0
0.58 30.18 81 1 0
0.59 66.54 81 1 0
0.64 58.11 81 1 0
0.48 24.26 81 1 0
0.45 68.04 81 1 0
0.49 26.75 81 1 0
0.48 13.52 81 1 0
0.62 14.52 81 1 0
0.51 23.61 81 1 0
0.5 29.67 81 1 0
0.47 62.47 81 1 0
0.63 52.98 81 1 0
0.46 56.07 81 1 0
0.77 17.35 81 1 0
0.66 19.72 81 1 0
0.72 15.11 81 1 0
0.54 49.38 81 1 0
0.43 81.22 81 1 0
0.67 93.87 81 1 0
0.82 14.47 81 1 0
0.55 37.43 81 1 0
0.61 24.36 81 1 0
0.71 16.69 81 1 0
0.79 14.07 81 1 0
0.69 36.14 81 1 0
0.81 53.47 81 1 0
0.68 58.6 81 1 0
0.68 118.19 81 1 0
0.82 10.99 81 1 0
0.66 70.4 81 1 0
0.73 42.99 81 1 0
0.65 12.1 81 1 0
0.54 75.98 81 1 0
0.49 67.8 81 1 0
0.59 18.3 81 1 0
0.64 28.5 81 1 0
0.6 48.85 81 1 0
0.64 110.61 81 1 0
0.69 108.23 81 1 0
0.88 17.37 81 1 0
0.52 27.01 81 1 0
0.69 16.85 81 1 0
0.59 108.07 81 1 0
0.61 107.4 81 1 0
0.53 38.86 81 1 0
0.61 83.34 81 1 0
0.62 78.83 81 1 0
0.82 84.63 81 1 0
0.81 16.92 81 1 0
0.73 74.61 81 1 0
0.65 90.95 81 1 0
0.79 14.97 81 1 0
0.63 35.06 81 1 0
0.65 98.11 81 1 0
0.68 124.55 81 1 0
0.58 15.19 81 1 0
0.56 37.29 81 1 0
0.65 16.25 81 1 0
0.54 98.23 81 1 0
0.5 79.26 81 1 0
0.55 16.88 81 1 0
0.57 19.65 81 1 0
0.5 45.06 81 1 0
0.5 97.94 81 1 0
0.54 86.56 81 1 0
0.69 15.61 81 1 0
0.63 94.97 81 1 0
0.64 18.25 81 1 0
0.65 17.1 81 1 0
0.51 107.38 81 1 0
0.55 12.43 81 1 0
0.62 57.27 81 1 0
0.87 35.34 81 1 0
0.85 29.43 81 1 0
0.56 44.74 81 1 0
0.51 26.11 81 1 0
0.6 22.45 81 1 0
0.7 17.52 81 1 0
0.58 34.55 81 1 0
0.65 48.33 81 1 0
0.66 29.71 81 1 0
0.63 18.34 81 1 0
0.48 56.69 81 1 0
0.54 50.43 81 1 0
0.86 13.52 81 1 0
0.73 52.72 81 1 0
0.58 46.69 81 1 0
0.67 14.51 81 1 0
0.72 16.58 81 1 0
0.63 36.37 81 1 0
0.69 18.01 81 1 0
0.63 22.24 81 1 0
0.67 83.61 81 1 0
0.63 87.23 81 1 0
0.69 24.31 81 1 0
0.66 15.69 81 1 0
0.71 29.78 81 1 0
0.77 36.83 81 1 0
0.62 45.09 81 1 0
0.64 41.39 81 1 0
0.62 25.1 81 1 0
0.7 29.42 81 1 0
0.72 18.89 81 1 0
0.59 90.91 81 1 0
0.63 50.09 81 1 0
0.6 16.66 81 1 0
0.53 89.13 81 1 0
0.63 111.41 81 1 0
0.63 102.34 81 1 0
0.62 113.25 81 1 0
0.65 15.32 81 1 0
0.45 129.13 81 1 0
0.62 84.68 81 1 0
0.63 57.99 81 1 0
0.66 12.71 81 1 0
0.8 15.48 81 1 0
0.69 21.06 81 1 0
0.75 16.18 81 1 0
0.65 19.76 81 1 0
0.64 33.44 81 1 0
0.68 42.29 81 1 0
0.74 43.41 81 1 0
0.53 74.7 81 1 0
0.46 28.04 81 1 0
0.48 15.99 81 1 0
0.47 95.35 81 1 0
0.58 40.78 81 1 0
0.64 18.08 81 1 0
0.48 81.43 81 1 0
0.51 110.59 81 1 0
0.57 26.41 81 1 0
0.61 86.43 81 1 0
0.54 92.78 81 1 0
0.5 92.34 81 1 0
0.49 13.62 81 1 0
0.6 87.6 81 1 0
0.57 13.2 81 1 0
0.5 40.81 81 1 0
0.49 76.58 81 1 0
0.79 22.96 81 1 0
0.7 38.52 81 1 0
0.7 18.88 81 1 0
0.72 48.45 81 1 0
0.67 38.23 81 1 0
0.75 16.56 81 1 0
0.71 57.21 81 1 0
0.63 34.71 81 1 0
0.66 107.01 81 1 0
0.78 46.92 81 1 0
0.7 14.51 81 1 0
0.86 31.29 81 1 0
0.6 16.3 81 1 0
0.59 79.91 81 1 0
0.47 81.62 81 1 0
0.5 96.61 81 1 0
0.57 104.35 81 1 0
0.64 58.92 81 1 0
0.68 40.01 81 1 0
0.51 63.55 81 1 0
0.69 73.98 81 1 0
0.66 68.51 81 1 0
0.68 12.5 81 1 0
0.65 80.68 81 1 0
0.7 12.98 81 1 0
0.66 55.69 81 1 0
0.74 20.32 81 1 0
0.64 58.52 81 1 0
0.62 50.6 81 1 0
0.63 49.23 81 1 0
0.61 105 81 1 0
0.63 19.16 81 1 0
0.54 65.26 81 1 0
0.7 17.74 81 1 0
0.61 43.83 81 1 0
0.73 27.37 81 1 0
0.58 18.64 81 1 0
0.61 54.04 81 1 0
0.52 43.48 81 1 0
0.78 11.11 81 1 0
0.66 21.35 81 1 0
0.69 35.07 81 1 0
0.69 15.6 81 1 0
0.49 45.11 81 1 0
0.61 88.74 81 1 0
0.67 75.71 81 1 0
0.64 26.38 81 1 0
0.65 39.14 81 1 0
0.58 121.41 81 1 0
0.49 67.57 81 1 0
0.69 24.96 81 1 0
0.58 19.29 81 1 0
0.73 20.98 81 1 0
0.78 12.4 81 1 0
0.65 17.73 81 1 0
0.59 45.92 81 1 0
0.76 36.14 81 1 0
0.63 49.56 81 1 0
0.7 29.07 81 1 0
0.77 29.54 81 1 0
0.59 58.68 81 1 0
0.77 31.6 81 1 0
0.7 34.3 81 1 0
0.64 33.55 81 1 0
0.79 20.48 81 1 0
0.62 46.63 81 1 0
0.67 45.43 81 1 0
0.59 46.36 81 1 0
0.6 20.18 81 1 0
0.74 15.07 81 1 0
0.6 18.09 81 1 0
0.64 57.94 81 1 0
0.52 44.88 81 1 0
0.64 34.49 81 1 0
0.62 20.6 81 1 0
0.67 16.36 81 1 0
0.72 20.25 81 1 0
0.74 43.33 81 1 0
0.78 103.51 81 1 0
0.71 16.96 81 1 0
0.62 14.07 81 1 0
0.54 99.44 81 1 0
0.66 117.01 81 1 0
0.76 110.13 81 1 0
0.73 56.18 81 1 0
0.73 34.94 81 1 0
0.65 22.61 81 1 0
0.62 50.68 81 1 0
0.7 16.5 81 1 0
0.6 42.98 81 1 0
0.53 55.91 81 1 0
0.79 17.41 81 1 0
0.52 75.36 81 1 0
0.61 13.8 81 1 0
0.72 30.12 81 1 0
0.5 92.27 81 1 0
0.59 64.42 81 1 0
0.72 16.76 81 1 0
0.56 13.62 81 1 0
0.51 34.04 81 1 0
0.54 18.97 81 1 0
0.59 20.02 81 1 0
0.53 30.17 81 1 0
0.62 14.09 81 1 0
0.5 61.05 81 1 0
0.64 72.09 81 1 0
0.74 65.64 81 1 0
0.69 16.33 81 1 0
0.66 25.03 81 1 0
0.76 25.3 81 1 0
0.64 62.11 81 1 0
0.68 50.33 81 1 0
0.49 96.58 81 1 0
0.62 67.23 81 1 0
0.64 17.51 81 1 0
0.71 51.27 81 1 0
0.68 15.08 81 1 0
0.67 95.22 81 1 0
0.56 24.99 81 1 0
0.52 104.73 81 1 0
0.59 94.47 81 1 0
0.6 14.34 81 1 0
0.69 88.75 81 1 0
0.65 77.35 81 1 0
0.62 115.72 81 1 0
0.68 38.05 81 1 0
0.63 40.69 81 1 0
0.71 17.48 81 1 0
0.83 11.77 81 1 0
0.72 38.92 81 1 0
0.63 40.12 81 1 0
0.65 110.62 81 1 0
0.76 62.59 81 1 0
0.75 25.1 81 1 0
0.73 28.18 81 1 0
0.7 29.81 81 1 0
0.64 20.96 81 1 0
0.63 61.25 81 1 0
0.81 16.98 81 1 0
0.45 71.97 81 1 0
0.58 33.06 81 1 0
0.62 37.52 81 1 0
0.61 80.01 81 1 0
0.64 108.24 81 1 0
0.65 65.17 81 1 0
0.67 113.11 81 1 0
0.57 27.12 81 1 0
0.54 57.3 81 1 0
0.67 94.19 81 1 0
0.47 21.84 81 1 0
0.79 28.17 81 1 0
0.58 45.69 81 1 0
0.7 110.07 81 1 0
0.66 37.17 81 1 0
0.59 115.51 81 1 0
0.84 15.87 81 1 0
0.59 46.34 81 1 0
0.72 21.47 81 1 0
0.55 33.24 81 1 0
0.64 128.75 81 1 0
0.57 13.93 81 1 0
0.59 34.12 81 1 0
0.62 51.71 81 1 0
0.79 55.22 81 1 0
0.55 18.16 81 1 0
0.52 32.74 81 1 0
0.55 13.08 81 1 0
0.59 71.6 81 1 0
0.54 50.14 81 1 0
0.67 18.04 81 1 0
0.47 22.12 81 1 0
0.46 53.86 81 1 0
0.52 35.36 81 1 0
0.7 39.01 81 1 0
0.64 52.11 81 1 0
0.81 18.28 81 1 0
0.77 28.81 81 1 0
0.71 35.69 81 1 0
0.69 20.73 81 1 0
0.63 48.83 81 1 0
0.77 19.44 81 1 0
0.81 44.27 81 1 0
0.65 56.54 81 1 0
0.75 18.39 81 1 0
0.53 62.88 81 1 0
0.53 97.22 81 1 0
0.42 84.88 81 1 0
0.77 12.47 81 1 0
0.73 38.47 81 1 0
0.59 14 81 1 0
0.52 116.21 81 1 0
0.83 12.38 81 1 0
0.69 37.33 81 1 0
0.5 36.44 81 1 0
0.8 45.16 81 1 0
0.69 13.76 81 1 0
0.68 18.96 81 1 0
0.67 53.1 81 1 0
0.66 39.21 81 1 0
0.74 15.1 81 1 0
0.71 30.28 81 1 0
0.76 39.81 81 1 0
0.48 105.48 81 1 0
0.52 93.84 81 1 0
0.64 22.36 81 1 0
0.61 51.79 81 1 0
0.63 51.51 81 1 0
0.67 77.16 81 1 0
0.64 145.31 81 1 0
0.64 86.71 81 1 0
0.69 13.62 81 1 0
0.63 50.03 81 1 0
0.72 16.32 81 1 0
0.73 26.43 81 1 0
0.63 53.53 81 1 0
0.67 141.62 81 1 0
0.75 36.63 81 1 0
0.69 75.14 81 1 0
0.71 45.63 81 1 0
0.63 54.76 81 1 0
0.63 149.49 81 1 0
0.66 80.83 81 1 0
0.61 56.7 81 1 0
0.65 117.31 81 1 0
0.51 19.35 81 1 0
0.77 15.87 81 1 0
0.61 104.69 81 1 0
0.62 61.54 81 1 0
0.59 28.11 81 1 0
0.54 106.39 81 1 0
0.66 67.43 81 1 0
0.65 14.52 81 1 0
0.68 13.54 81 1 0
0.74 16.9 81 1 0
0.66 78.49 81 1 0
0.75 17.89 81 1 0
0.65 92.11 81 1 0
0.69 68.12 81 1 0
0.7 22.89 81 1 0
0.82 81.87 81 1 0
0.67 52.25 81 1 0
0.69 20.82 81 1 0
0.7 56.81 81 1 0
0.76 23.63 81 1 0
0.57 16.18 81 1 0
0.68 95.26 81 1 0
0.44 55.58 81 1 0
0.57 59.36 81 1 0
0.62 64.56 81 1 0
0.68 31.57 81 1 0
0.82 14.81 81 1 0
0.57 14.23 81 1 0
0.63 10.17 81 1 0
0.51 42.82 81 1 0
0.49 76.13 81 1 0
0.47 100.94 81 1 0
0.52 112.04 81 1 0
0.49 84.8 81 1 0
0.51 66.07 81 1 0
0.79 20.95 81 1 0
0.78 27.14 81 1 0
0.71 35.01 81 1 0
0.5 27.68 81 1 0
0.8 13.32 81 1 0
0.67 25.4 81 1 0
0.76 37.11 81 1 0
0.59 41.91 81 1 0
0.63 29.12 81 1 0
0.65 35.08 81 1 0
0.61 98.54 81 1 0
0.69 72.61 81 1 0
0.82 49.88 81 1 0
0.76 20.23 81 1 0
0.53 71.64 81 1 0
0.76 87.91 81 1 0
0.76 53.92 81 1 0
0.56 109.23 81 1 0
0.58 92.6 81 1 0
0.68 17.79 81 1 0
0.68 36.18 81 1 0
0.86 62.06 81 1 0
0.76 71.01 81 1 0
0.59 84.45 81 1 0
0.73 32.62 81 1 0
0.84 91.74 81 1 0
0.6 16.21 81 1 0
0.59 28.63 81 1 0
0.63 31.29 81 1 0
0.57 18.29 81 1 0
0.58 24.59 81 1 0
0.57 45.14 81 1 0
0.66 22.41 81 1 0
0.6 14.29 81 1 0
0.56 29.52 81 1 0
0.72 105.86 81 1 0
0.6 26.38 81 1 0
0.5 19.31 81 1 0
0.52 22.54 81 1 0
0.67 103.88 81 1 0
0.71 14.25 81 1 0
0.57 109.56 81 1 0
0.59 107.84 81 1 0
0.61 69.08 81 1 0
0.46 42.88 81 1 0
0.54 10.83 81 1 0
0.52 13.98 81 1 0
0.44 32.74 81 1 0
0.43 60.42 81 1 0
0.46 99.66 81 1 0
0.66 35.08 81 1 0
0.52 14.51 81 1 0
0.71 19.01 81 1 0
0.65 27.21 81 1 0
0.55 25.63 81 1 0
0.71 29.2 81 1 0
0.6 14.66 81 1 0
0.67 25.56 81 1 0
0.51 29.95 81 1 0
0.61 59.15 81 1 0
0.64 49.97 81 1 0
0.8 55.67 81 1 0
0.72 18.91 81 1 0
0.83 14.07 81 1 0
0.78 35.44 81 1 0
0.73 44.87 81 1 0
0.78 15.33 81 1 0
0.88 13.51 81 1 0
0.78 28.6 81 1 0
0.66 48.22 81 1 0
0.73 68.78 81 1 0
0.6 59.32 81 1 0
0.77 56.67 81 1 0
0.59 55.65 81 1 0
0.54 99.06 81 1 0
0.72 15.52 81 1 0
0.6 69.15 81 1 0
0.72 25.38 81 1 0
0.63 12.01 81 1 0
0.64 13.25 81 1 0
0.61 69.56 81 1 0
0.71 24.17 81 1 0
0.63 21.25 81 1 0
0.54 29.01 81 1 0
0.47 20.01 81 1 0
0.68 15.85 81 1 0
0.61 92.13 81 1 0
0.6 49.68 81 1 0
0.54 58.33 81 1 0
0.64 10.48 81 1 0
0.54 35.96 81 1 0
0.62 102 81 1 0
0.68 75.73 81 1 0
0.68 12.66 81 1 0
0.67 42.46 81 1 0
0.66 36.74 81 1 0
0.71 17.2 81 1 0
0.66 57.18 81 1 0
0.74 25.05 81 1 0
0.65 39.95 81 1 0
0.69 60.05 81 1 0
0.73 75.64 81 1 0
0.72 19.74 81 1 0
0.43 130.38 81 1 0
0.66 34.07 81 1 0
0.68 59.87 81 1 0
0.69 47.69 81 1 0
0.68 43.11 81 1 0
0.8 15.36 81 1 0
0.6 118.05 81 1 0
0.79 17 81 1 0
0.67 16.79 81 1 0
0.75 59.26 81 1 0
0.71 15.03 81 1 0
0.74 17.37 81 1 0
0.62 120.82 81 1 0
0.73 14.67 81 1 0
0.82 39.54 81 1 0
0.68 44.13 81 1 0
0.71 18.05 81 1 0
0.69 16.54 81 1 0
0.69 32.71 81 1 0
0.72 28.83 81 1 0
0.75 14.73 81 1 0
0.59 130.57 81 1 0
0.65 38.48 81 1 0
0.84 15.28 81 1 0
0.5 127.54 81 1 0
0.64 106.18 81 1 0
0.76 26.1 81 1 0
0.66 16.91 81 1 0
0.8 101.63 81 1 0
0.59 109.49 81 1 0
0.62 31.15 81 1 0
0.61 25.64 81 1 0
0.63 107.68 81 1 0
0.52 88.43 81 1 0
0.69 42.01 81 1 0
0.69 16.19 81 1 0
0.71 15.37 81 1 0
0.72 17.15 81 1 0
0.68 108.04 81 1 0
0.52 101.69 81 1 0
0.73 20.82 81 1 0
0.75 15.53 81 1 0
0.79 34.5 81 1 0
0.64 83.04 81 1 0
0.52 92.38 81 1 0
0.59 10.22 81 1 0
0.67 88.55 81 1 0
0.6 99.92 81 1 0
0.53 84.26 81 1 0
0.54 86.98 81 1 0
0.77 34.92 81 1 0
0.79 16.68 81 1 0
0.58 125.03 81 1 0
0.84 23.44 81 1 0
0.63 114.96 81 1 0
0.92 17.54 81 1 0
0.61 114.53 81 1 0
0.67 20.54 81 1 0
0.64 14.43 81 1 0
0.57 22.19 81 1 0
0.57 21.69 81 1 0
0.56 38.95 81 1 0
0.7 27.17 81 1 0
0.69 12.24 81 1 0
0.69 32.7 81 1 0
0.65 16.52 81 1 0
0.53 100.68 81 1 0
0.59 16.28 81 1 0
0.67 12.45 81 1 0
0.62 20.04 81 1 0
0.51 24.83 81 1 0
0.54 14.14 81 1 0
0.68 84.66 81 1 0
0.63 18.94 81 1 0
0.77 37.14 81 1 0
0.61 141.74 81 1 0
0.58 24.77 81 1 0
0.58 127.28 81 1 0
0.6 70.72 81 1 0
0.52 67.09 81 1 0
0.6 29.83 81 1 0
0.59 15.55 81 1 0
0.48 108.29 81 1 0
0.58 21.56 81 1 0
0.69 18.15 81 1 0
0.6 30.24 81 1 0
0.62 67.17 81 1 0
0.6 87.72 81 1 0
0.64 17.05 81 1 0
0.63 38.21 81 1 0
0.6 64.56 81 1 0
0.72 82.58 81 1 0
0.59 14.59 81 1 0
0.56 107.93 81 1 0
0.56 39.4 81 1 0
0.89 12.29 81 1 0
0.7 46.02 81 1 0
0.63 46.31 81 1 0
0.63 18.53 81 1 0
0.68 28.11 81 1 0
0.6 81.33 81 1 0
0.45 39.22 81 1 0
0.48 91.97 81 1 0
0.64 18.29 81 1 0
0.57 17.48 81 1 0
0.59 62.82 81 1 0
0.7 16.34 81 1 0
0.72 54.27 81 1 0
0.82 15.9 81 1 0
0.63 84.26 81 1 0
0.68 50.53 81 1 0
0.59 97.51 81 1 0
0.61 26.23 81 1 0
0.68 91.21 81 1 0
0.58 99 81 1 0
0.57 80.08 81 1 0
0.67 67.53 81 1 0
0.65 68.74 81 1 0
0.65 26.43 81 1 0
0.81 13.94 81 1 0
0.6 101.44 81 1 0
0.73 118.2 81 1 0
0.46 72.81 81 1 0
0.56 139.81 81 1 0
0.72 13.91 81 1 0
0.67 120.73 81 1 0
0.72 21.93 81 1 0
0.66 111.58 81 1 0
0.63 110.81 81 1 0
0.65 26.91 81 1 0
0.59 111.07 81 1 0
0.65 134.59 81 1 0
0.7 41.56 81 1 0
0.68 54.6 81 1 0
0.63 107.82 81 1 0
0.73 29.55 81 1 0
0.55 116.35 81 1 0
0.66 72.81 81 1 0
0.62 127.54 81 1 0
0.73 15.96 81 1 0
0.71 23.49 81 1 0
0.66 57.09 81 1 0
0.59 30.65 81 1 0
0.88 29.64 81 1 0
0.56 26.15 81 1 0
0.57 16.14 81 1 0
0.61 18.36 81 1 0
0.75 34.32 81 1 0
0.81 51.01 81 1 0
0.51 129.07 81 1 0
0.74 43.56 81 1 0
0.65 64.96 81 1 0
0.77 18.77 81 1 0
0.64 58.79 81 1 0
0.62 53.75 81 1 0
0.66 63.28 81 1 0
0.73 22.99 81 1 0
0.68 11.24 81 1 0
0.67 23.09 81 1 0
0.75 61.51 81 1 0
0.71 47.31 81 1 0
0.76 12.57 81 1 0
0.61 101.97 81 1 0
0.59 18.86 81 1 0
0.62 95.24 81 1 0
0.6 22.91 81 1 0
0.64 69.08 81 1 0
0.7 24.04 81 1 0
0.69 107.97 81 1 0
0.54 38.85 81 1 0
0.63 95.57 81 1 0
0.49 129.92 81 1 0
0.67 61.29 81 1 0
0.66 18.94 81 1 0
0.64 79.88 81 1 0
0.72 42.58 81 1 0
0.74 14.77 81 1 0
0.66 97.17 81 1 0
0.54 29.43 81 1 0
0.48 27.2 81 1 0
0.54 26.45 81 1 0
0.66 12.26 81 1 0
0.54 10.53 81 1 0
0.67 12.66 81 1 0
0.54 46.59 81 1 0
0.56 22.66 81 1 0
0.52 50.34 81 1 0
0.53 117.64 81 1 0
0.6 18.53 81 1 0
0.78 14.84 81 1 0
0.61 64.57 81 1 0
0.77 56.54 81 1 0
0.51 67 81 1 0
0.68 21.62 81 1 0
0.64 58.61 81 1 0
0.7 58.05 81 1 0
0.81 53.11 81 1 0
0.54 52.16 81 1 0
0.63 38.73 81 1 0
0.65 49.01 81 1 0
0.58 13.63 81 1 0
0.61 85.46 81 1 0
0.71 11.87 81 1 0
0.71 22.41 81 1 0
0.55 49.46 81 1 0
0.85 21.58 81 1 0
0.63 18.53 81 1 0
0.67 47.26 81 1 0
0.58 32.53 81 1 0
0.8 12.68 81 1 0
0.71 19.17 81 1 0
0.79 12.51 81 1 0
0.75 27.91 81 1 0
0.76 23 81 1 0
0.66 60.93 81 1 0
0.67 29.13 81 1 0
0.75 16.29 81 1 0
0.75 25.03 81 1 0
0.53 76.07 81 1 0
0.61 16.47 81 1 0
0.6 14.27 81 1 0
0.54 15.69 81 1 0
0.54 52.11 81 1 0
0.58 49.88 81 1 0
0.52 46.75 81 1 0
0.51 10.02 81 1 0
0.58 35.56 81 1 0
0.56 55.97 81 1 0
0.51 103.02 81 1 0
0.48 42.43 81 1 0
0.56 73.65 81 1 0
0.5 16.99 81 1 0
0.83 34.18 81 1 0
0.54 16.19 81 1 0
0.65 29.62 81 1 0
0.85 17.68 81 1 0
0.61 64.9 81 1 0
0.68 16.49 81 1 0
0.68 31.34 81 1 0
0.72 26.81 81 1 0
0.72 24.67 81 1 0
0.77 59.98 81 1 0
0.73 32.68 81 1 0
0.83 17.71 81 1 0
0.66 23.22 81 1 0
0.76 16.79 81 1 0
0.64 41.49 81 1 0
0.77 17.66 81 1 0
0.69 36.51 81 1 0
0.79 22.78 81 1 0
0.53 24.21 81 1 0
0.74 14.01 81 1 0
0.58 8.06 81 1 0
0.55 14.69 81 1 0
0.67 15.44 81 1 0
0.76 17 81 1 0
0.6 24.08 81 1 0
0.44 69.73 81 1 0
0.65 57.81 81 1 0
0.78 13.23 81 1 0
0.71 119.19 81 1 0
0.57 46.58 81 1 0
0.71 133.28 81 1 0
0.84 60.03 81 1 0
0.64 36.13 81 1 0
0.68 146.08 81 1 0
0.67 110.19 81 1 0
0.6 96.16 81 1 0
0.6 25.1 81 1 0
0.66 51.09 81 1 0
0.6 45.78 81 1 0
0.76 112.75 81 1 0
0.66 74.55 81 1 0
0.6 48.97 81 1 0
0.6 20 81 1 0
0.58 90.22 81 1 0
0.6 13.82 81 1 0
0.6 63.56 81 1 0
0.66 67.64 81 1 0
0.56 21.77 81 1 0
0.73 71.16 81 1 0
0.65 14.28 81 1 0
0.59 39.18 81 1 0
0.68 121.55 81 1 0
0.77 19.07 81 1 0
0.68 93.54 81 1 0
0.77 58.5 81 1 0
0.69 43.73 81 1 0
0.79 15.97 81 1 0
0.7 74.47 81 1 0
0.8 42.19 81 1 0
0.7 17.5 81 1 0
0.56 120.22 81 1 0
0.52 77.64 81 1 0
0.5 62.82 81 1 0
0.59 71.16 81 1 0
0.55 124.02 81 1 0
0.52 53.43 81 1 0
0.61 76.82 81 1 0
0.54 117.99 81 1 0
0.53 73.44 81 1 0
0.52 32.97 81 1 0
0.66 22.36 81 1 0
0.66 50.96 81 1 0
0.8 22.72 81 1 0
0.69 18.74 81 1 0
0.7 27.45 81 1 0
0.65 77.47 81 1 0
0.85 14.96 81 1 0
0.65 41.38 81 1 0
0.86 17.84 81 1 0
0.65 82.18 81 1 0
0.75 29.98 81 1 0
0.51 38.22 81 1 0
0.59 16.74 81 1 0
0.54 28.76 81 1 0
0.52 107.33 81 1 0
0.54 14.83 81 1 0
0.54 75.85 81 1 0
0.54 16.61 81 1 0
0.51 26.99 81 1 0
0.74 64.85 81 1 0
0.68 58.94 81 1 0
0.69 16.82 81 1 0
0.61 22.55 81 1 0
0.67 43.26 81 1 0
0.67 33.65 81 1 0
0.62 34.5 81 1 0
0.76 21.75 81 1 0
0.69 55.58 81 1 0
0.58 92.86 81 1 0
0.65 15.47 81 1 0
0.62 78.94 81 1 0
0.6 33.8 81 1 0
0.62 72.21 81 1 0
0.68 63.66 81 1 0
0.68 53.38 81 1 0
0.62 78.83 81 1 0
0.68 56.07 81 1 0
0.58 21.54 81 1 0
0.63 41.18 81 1 0
0.59 18.04 81 1 0
0.63 76 81 1 0
0.5 56.25 81 1 0
0.78 22.51 81 1 0
0.85 12.96 81 1 0
0.7 46.89 81 1 0
0.77 18.11 81 1 0
0.76 20.19 81 1 0
0.7 19.27 81 1 0
0.67 66.5 81 1 0
0.81 25.73 81 1 0
0.71 28.16 81 1 0
0.66 89.39 81 1 0
0.67 48.49 81 1 0
0.68 37.26 81 1 0
0.57 31.22 81 1 0
0.56 12.05 81 1 0
0.58 42.97 81 1 0
0.58 61.22 81 1 0
0.68 20.15 81 1 0
0.59 87.4 81 1 0
0.54 23.79 81 1 0
0.61 13.69 81 1 0
0.6 41.48 81 1 0
0.81 19.86 81 1 0
0.75 80.8 81 1 0
0.53 69.73 81 1 0
0.59 73.49 81 1 0
0.54 91.21 81 1 0
0.74 17.3 81 1 0
0.58 78.91 81 1 0
0.68 13.56 81 1 0
0.66 80.21 81 1 0
0.85 13.13 81 1 0
0.92 26.5 81 1 0
0.69 58.51 81 1 0
0.63 71.99 81 1 0
0.66 33.85 81 1 0
0.78 19.7 81 1 0
0.74 19.94 81 1 0
0.67 21.96 81 1 0
0.68 21.8 81 1 0
0.63 70.23 81 1 0
0.74 44.9 81 1 0
0.65 18.68 81 1 0
0.75 49.55 81 1 0
0.86 15.04 81 1 0
0.63 37.43 81 1 0
0.76 23.96 81 1 0
0.76 43.56 81 1 0
0.57 11.1 81 1 0
0.64 30.9 81 1 0
0.87 25.26 81 1 0
0.46 15.87 81 1 0
0.59 73.17 81 1 0
0.42 59.81 81 1 0
0.71 12.19 81 1 0
0.73 61.64 81 1 0
0.66 13.61 81 1 0
0.5 44.17 81 1 0
0.52 68.33 81 1 0
0.73 53.82 81 1 0
0.57 10.8 81 1 0
0.8 10.89 81 1 0
0.54 18.11 81 1 0
0.52 29.43 81 1 0
0.68 103.46 81 1 0
0.69 67.01 81 1 0
0.6 95.27 81 1 0
0.65 96.93 81 1 0
0.66 16.2 81 1 0
0.59 88.62 81 1 0
0.83 72.58 81 1 0
0.67 80.23 81 1 0
0.66 96.65 81 1 0
0.65 102.57 81 1 0
0.68 87.79 81 1 0
0.4 42.01 81 1 0
0.46 53.51 81 1 0
0.61 9.24 81 1 0
0.49 68.7 81 1 0
0.54 14.86 81 1 0
0.39 71.71 81 1 0
0.42 43.98 81 1 0
0.48 44.54 81 1 0
0.64 43.89 81 1 0
0.69 38.25 81 1 0
0.87 15.04 81 1 0
0.67 14.2 81 1 0
0.73 20.51 81 1 0
0.67 46.3 81 1 0
0.69 40.39 81 1 0
0.63 78.71 81 1 0
0.63 41.34 81 1 0
0.72 27.37 81 1 0
0.59 21.18 81 1 0
0.64 39.59 81 1 0
0.82 13.23 81 1 0
0.6 31.91 81 1 0
0.58 44.63 81 1 0
0.51 25.63 81 1 0
0.58 18.24 81 1 0
0.78 16.75 81 1 0
0.67 25.56 81 1 0
0.58 15.65 81 1 0
0.71 11.79 81 1 0
0.63 22.99 81 1 0
0.57 101.52 81 1 0
0.53 67.74 81 1 0
0.64 98.25 81 1 0
0.52 88.34 81 1 0
0.64 17.88 81 1 0
0.55 17.59 81 1 0
0.48 92.95 81 1 0
0.79 9.91 81 1 0
0.52 97.88 81 1 0
0.77 13.04 81 1 0
0.55 18.87 81 1 0
0.68 46.89 81 1 0
0.67 83.59 81 1 0
0.83 16.29 81 1 0
0.65 64.53 81 1 0
0.76 78.39 81 1 0
0.71 28.22 81 1 0
0.76 13.39 81 1 0
0.58 96.95 81 1 0
0.64 94.56 81 1 0
0.93 11.5 81 1 0
0.73 91.87 81 1 0
0.69 74.86 81 1 0
0.73 63.44 81 1 0
0.7 85.79 81 1 0
0.72 99.54 81 1 0
0.68 97.53 81 1 0
0.73 20.24 81 1 0
0.52 31.51 81 1 0
0.54 75.28 81 1 0
0.69 17.38 81 1 0
0.68 30.73 81 1 0
0.57 77.78 81 1 0
0.6 43.57 81 1 0
0.59 42.44 81 1 0
0.63 123.36 81 1 0
0.66 16.14 81 1 0
0.7 21.25 81 1 0
0.77 15.83 81 1 0
0.75 20.89 81 1 0
0.66 58.1 81 1 0
0.8 17.26 81 1 0
0.73 17.66 81 1 0
0.68 43.66 81 1 0
0.8 29.75 81 1 0
0.86 20.71 81 1 0
0.88 16.1 81 1 0
0.68 15.6 81 1 0
0.65 27.07 81 1 0
0.91 17.59 81 1 0
0.61 20.24 81 1 0
0.61 60.76 81 1 0
0.63 44.97 81 1 0
0.54 79.89 81 1 0
0.53 79.48 81 1 0
0.68 17.63 81 1 0
0.78 15.93 81 1 0
0.78 57.03 81 1 0
0.74 73.36 81 1 0
0.63 61.42 81 1 0
0.7 16.25 81 1 0
0.78 19.48 81 1 0
0.55 86.64 81 1 0
0.66 83.74 81 1 0
0.75 35.41 81 1 0
0.82 14.7 81 1 0
0.67 17.53 81 1 0
0.67 44.04 81 1 0
0.61 81.81 81 1 0
0.73 37.1 81 1 0
0.75 16.83 81 1 0
0.6 96.2 81 1 0
0.66 19.37 81 1 0
0.7 53.06 81 1 0
0.68 27.58 81 1 0
0.92 16.05 81 1 0
0.83 22.48 81 1 0
0.84 54.37 81 1 0
0.78 24.82 81 1 0
0.69 17.68 81 1 0
0.59 32.88 81 1 0
0.68 24.49 81 1 0
0.75 33.79 81 1 0
0.63 115.92 81 1 0
0.62 24.17 81 1 0
0.66 13.98 81 1 0
0.55 121.84 81 1 0
0.47 19.12 81 1 0
0.76 19.02 81 1 0
0.54 25.88 81 1 0
0.54 87.95 81 1 0
0.51 70.68 81 1 0
0.57 108.54 81 1 0
0.51 68.77 81 1 0
0.59 17.13 81 1 0
0.46 61.33 81 1 0
0.46 25.89 81 1 0
0.6 11.61 81 1 0
0.53 71.26 81 1 0
0.51 54.8 81 1 0
0.5 63.96 81 1 0
0.56 63.38 81 1 0
0.59 55.79 81 1 0
0.74 11.38 81 1 0
0.66 17.55 81 1 0
0.5 32.09 81 1 0
0.54 24.59 81 1 0
0.57 22.02 81 1 0
0.68 32.73 81 1 0
0.54 102.35 81 1 0
0.51 47.8 81 1 0
0.68 36.19 81 1 0
0.63 14.95 81 1 0
0.58 27.57 81 1 0
0.56 44.27 81 1 0
0.48 15.83 81 1 0
0.47 26.03 81 1 0
0.73 29.93 81 1 0
0.86 20.41 81 1 0
0.65 15.9 81 1 0
0.56 22.14 81 1 0
0.65 32.64 81 1 0
0.75 20.99 81 1 0
0.59 24.87 81 1 0
0.82 17.27 81 1 0
0.63 25.09 81 1 0
0.62 29.9 81 1 0
0.65 36.77 81 1 0
0.67 16.31 81 1 0
0.68 18.87 81 1 0
0.68 37.23 81 1 0
0.57 92.67 81 1 0
0.71 40.92 81 1 0
0.75 21.4 81 1 0
0.94 21.62 81 1 0
0.78 25.04 81 1 0
0.75 29.55 81 1 0
0.72 55.53 81 1 0
0.82 55.63 81 1 0
0.8 38.09 81 1 0
0.69 37.57 81 1 0
0.66 32.85 81 1 0
0.69 44.31 81 1 0
0.69 33.83 81 1 0
0.55 62.16 81 1 0
0.58 57.27 81 1 0
0.66 144.9 81 1 0
0.74 20.19 81 1 0
0.69 34.57 81 1 0
0.65 17.55 81 1 0
0.65 39.25 81 1 0
0.77 13.61 81 1 0
0.63 144.62 81 1 0
0.61 60.77 81 1 0
0.78 12.92 81 1 0
0.64 81 81 1 0
0.67 22.52 81 1 0
0.64 24.52 81 1 0
0.65 29.61 81 1 0
0.78 31.65 81 1 0
0.64 41.7 81 1 0
0.7 48.99 81 1 0
0.8 11.66 81 1 0
0.74 50.12 81 1 0
0.63 58.31 81 1 0
0.77 62.6 81 1 0
0.64 17.74 81 1 0
0.63 103.09 81 1 0
0.62 28.34 81 1 0
0.73 58.38 81 1 0
0.67 41.82 81 1 0
0.74 14.98 81 1 0
0.74 60.84 81 1 0
0.68 42.71 81 1 0
0.55 84.68 81 1 0
0.75 15.2 81 1 0
0.64 16.98 81 1 0
0.75 15.15 81 1 0
0.64 71.84 81 1 0
0.7 32.45 81 1 0
0.67 60.77 81 1 0
0.68 55.51 81 1 0
0.67 89.43 81 1 0
0.74 19.18 81 1 0
0.59 73.58 81 1 0
0.82 100.19 81 1 0
0.68 14.88 81 1 0
0.47 134.33 81 1 0
0.67 84.43 81 1 0
0.79 51.89 81 1 0
0.49 130.8 81 1 0
0.71 66.89 81 1 0
0.77 105.27 81 1 0
0.68 95.24 81 1 0
0.74 35.37 81 1 0
0.64 44.61 81 1 0
0.71 16.03 81 1 0
0.69 133.92 81 1 0
0.62 124.72 81 1 0
0.65 16.57 81 1 0
0.78 16.59 81 1 0
0.57 15.8 81 1 0
0.54 21.77 81 1 0
0.55 25.07 81 1 0
0.66 112.69 81 1 0
0.84 11.89 81 1 0
0.66 23.63 81 1 0
0.46 25.89 81 1 0
0.48 99.94 81 1 0
0.55 122.63 81 1 0
0.6 102.24 81 1 0
0.74 12.17 81 1 0
0.58 99.09 81 1 0
0.9 88.71 81 1 0
0.74 44.88 81 1 0
0.69 14.27 81 1 0
0.8 52.69 81 1 0
0.57 89.96 81 1 0
0.72 32.45 81 1 0
0.69 15.78 81 1 0
0.67 17.04 81 1 0
0.73 26.78 81 1 0
0.81 42.4 81 1 0
0.74 52.25 81 1 0
0.59 17 81 1 0
0.59 18.55 81 1 0
0.56 51.72 81 1 0
0.51 41.42 81 1 0
0.64 81.5 81 1 0
0.85 13.56 81 1 0
0.72 19.76 81 1 0
0.67 56.8 81 1 0
0.74 69.86 81 1 0
0.54 44.51 81 1 0
0.53 67.65 81 1 0
0.55 117.37 81 1 0
0.59 17.35 81 1 0
0.57 48.51 81 1 0
0.53 101.44 81 1 0
0.56 113.52 81 1 0
0.53 45.46 81 1 0
0.61 14.59 81 1 0
0.54 13.33 81 1 0
0.51 76.46 81 1 0
0.42 52.22 81 1 0
0.52 15.28 81 1 0
0.61 28.01 81 1 0
0.56 28.04 81 1 0
0.43 23.3 81 1 0
0.56 16.11 81 1 0
0.57 32.18 81 1 0
0.57 126.41 81 1 0
0.67 14.06 81 1 0
0.54 34.03 81 1 0
0.63 120.23 81 1 0
0.61 14.89 81 1 0
0.62 132.08 81 1 0
0.57 35.89 81 1 0
0.83 22.88 81 1 0
0.79 19.68 81 1 0
0.86 28.22 81 1 0
0.69 117.31 81 1 0
0.58 112.34 81 1 0
0.57 55.67 81 1 0
0.9 15.79 81 1 0
0.68 117.19 81 1 0
0.55 124.28 81 1 0
0.68 14.77 81 1 0
0.92 17.06 81 1 0
0.54 110.85 81 1 0
0.55 33.63 81 1 0
0.54 64.59 81 1 0
0.67 49.65 81 1 0
0.74 47.24 81 1 0
0.62 110.34 81 1 0
0.66 46.47 81 1 0
0.61 56.33 81 1 0
0.82 20.53 81 1 0
0.57 92.8 81 1 0
0.66 40.53 81 1 0
0.55 69.59 81 1 0
0.65 21.25 81 1 0
0.62 36.46 81 1 0
0.78 16 81 1 0
0.69 47.77 81 1 0
0.71 19.68 81 1 0
0.72 17.72 81 1 0
0.54 79.62 81 1 0
0.73 22.98 81 1 0
0.57 17.58 81 1 0
0.65 77.57 81 1 0
0.62 17.99 81 1 0
0.62 55.59 81 1 0
0.59 20.83 81 1 0
0.68 16.6 81 1 0
0.7 51.54 81 1 0
0.76 65.66 81 1 0
0.66 64.82 81 1 0
0.68 30.18 81 1 0
0.57 17.51 81 1 0
0.6 43.04 81 1 0
0.64 15.01 81 1 0
0.55 120.84 81 1 0
0.61 120.74 81 1 0
0.62 108.05 81 1 0
0.57 107.31 81 1 0
0.65 17.4 81 1 0
0.6 14.37 81 1 0
0.52 21.75 81 1 0
0.67 80.33 81 1 0
0.64 56.95 81 1 0
0.69 24.18 81 1 0
0.79 58.29 81 1 0
0.75 26.41 81 1 0
0.8 38.96 81 1 0
0.86 16.58 81 1 0
0.75 72.28 81 1 0
0.81 72.33 81 1 0
0.77 54.83 81 1 0
0.67 23.85 81 1 0
0.83 17.41 81 1 0
0.67 52.62 81 1 0
0.63 79.78 81 1 0
0.78 14.68 81 1 0
0.56 69.99 81 1 0
0.58 25.22 81 1 0
0.62 51.66 81 1 0
0.47 49.2 81 1 0
0.67 16.38 81 1 0
0.55 27.8 81 1 0
0.49 30.7 81 1 0
0.52 55.52 81 1 0
0.57 32.34 81 1 0
0.61 26.97 81 1 0
0.66 51.44 81 1 0
0.64 57.21 81 1 0
0.54 29.11 81 1 0
0.61 61.98 81 1 0
0.54 28.5 81 1 0
0.53 59.52 81 1 0
0.63 38.62 81 1 0
0.57 44.48 81 1 0
0.55 29.91 81 1 0
0.6 25.04 81 1 0
0.77 12.3 81 1 0
0.56 22.83 81 1 0
0.68 27.93 81 1 0
0.66 25.91 81 1 0
0.55 54.24 81 1 0
0.51 112.26 81 1 0
0.55 44.07 81 1 0
0.71 52.2 81 1 0
0.62 45.37 81 1 0
0.63 14.7 81 1 0
0.61 18.82 81 1 0
0.53 63.62 81 1 0
0.63 39.51 81 1 0
0.66 13.11 81 1 0
0.61 27.09 81 1 0
0.79 20.88 81 1 0
0.64 86.62 81 1 0
0.6 92.09 81 1 0
0.63 54.53 81 1 0
0.77 15.39 81 1 0
0.71 44.2 81 1 0
0.69 38.95 81 1 0
0.8 22.4 81 1 0
0.64 60.73 81 1 0
0.66 43.78 81 1 0
0.63 85.09 81 1 0
0.7 14.68 81 1 0
0.61 17.88 81 1 0
0.62 27.37 81 1 0
0.53 42.56 81 1 0
0.72 111.65 81 1 0
0.61 137.01 81 1 0
0.65 21.97 81 1 0
0.68 16.45 81 1 0
0.62 15.1 81 1 0
0.63 21.8 81 1 0
0.67 17.32 81 1 0
0.68 129.44 81 1 0
0.75 17.28 81 1 0
0.61 46.93 81 1 0
0.75 21.81 81 1 0
0.63 115.74 81 1 0
0.8 25.22 81 1 0
0.84 14.65 81 1 0
0.73 117.95 81 1 0
0.76 20.95 81 1 0
0.62 30.3 81 1 0
0.58 131.09 81 1 0
0.51 41.08 81 1 0
0.5 25.72 81 1 0
0.53 69.84 81 1 0
0.63 31.93 81 1 0
0.5 49.67 81 1 0
0.48 54.45 81 1 0
0.56 26.52 81 1 0
0.55 37.74 81 1 0
0.79 11.14 81 1 0
0.67 52.27 81 1 0
0.57 100.74 81 1 0
0.66 48.28 81 1 0
0.73 88.84 81 1 0
0.66 99.34 81 1 0
0.58 119.37 81 1 0
0.63 58.25 81 1 0
0.64 17.26 81 1 0
0.63 21.7 81 1 0
0.57 50.74 81 1 0
0.66 55.69 81 1 0
0.53 56.26 81 1 0
0.6 54.96 81 1 0
0.62 98.35 81 1 0
0.68 48.8 81 1 0
0.66 31.7 81 1 0
0.42 34.04 81 1 0
0.91 16.89 81 1 0
0.8 13.27 81 1 0
0.45 80.21 81 1 0
0.58 64.23 81 1 0
0.64 15.13 81 1 0
0.48 69.31 81 1 0
0.49 68.09 81 1 0
0.58 23.3 81 1 0
0.45 76.37 81 1 0
0.51 15.62 81 1 0
0.77 13.9 81 1 0
0.91 11.46 81 1 0
0.65 25.07 81 1 0
0.62 25.41 81 1 0
0.63 34.04 81 1 0
0.62 15.47 81 1 0
0.64 34.09 81 1 0
0.54 108.64 81 1 0
0.63 14.24 81 1 0
0.68 55.64 81 1 0
0.58 93.76 81 1 0
0.67 29.1 81 1 0
0.71 15.65 81 1 0
0.72 12.76 81 1 0
0.65 15.32 81 1 0
0.57 26.71 81 1 0
0.71 53.99 81 1 0
0.73 19.68 81 1 0
0.74 12.83 81 1 0
0.56 63.04 81 1 0
0.7 83.61 81 1 0
0.7 71.46 81 1 0
0.69 63.38 81 1 0
0.7 35.5 81 1 0
0.59 46.24 81 1 0
0.56 47.09 81 1 0
0.62 10.59 81 1 0
0.7 43.36 81 1 0
0.62 12.29 81 1 0
0.58 87.84 81 1 0
0.55 34.38 81 1 0
0.62 18.62 81 1 0
0.65 41.65 81 1 0
0.58 14.87 81 1 0
0.59 48.11 81 1 0
0.55 85.79 81 1 0
0.71 34.54 81 1 0
0.65 54.68 81 1 0
0.73 26.67 81 1 0
0.71 64.32 81 1 0
0.73 28.85 81 1 0
0.7 19.5 81 1 0
0.78 55.21 81 1 0
0.69 46.53 81 1 0
0.65 47.03 81 1 0
0.67 84.09 81 1 0
0.8 17.62 81 1 0
0.69 40.89 81 1 0
0.86 15.36 81 1 0
0.66 63.75 81 1 0
0.86 39.7 81 1 0
0.5 104.11 81 1 0
0.81 13.11 81 1 0
0.76 18.32 81 1 0
0.85 25.73 81 1 0
0.64 33.02 81 1 0
0.61 65.2 81 1 0
0.67 11.44 81 1 0
0.7 22.77 81 1 0
0.73 14.94 81 1 0
0.74 35.71 81 1 0
0.73 17.91 81 1 0
0.69 15 81 1 0
0.71 34.8 81 1 0
0.76 15.06 81 1 0
0.54 70.91 81 1 0
0.55 98.58 81 1 0
0.74 19.37 81 1 0
0.7 41.88 81 1 0
0.66 11.52 81 1 0
0.76 52.46 81 1 0
0.58 13.61 81 1 0
0.54 68.35 81 1 0
0.71 9.74 81 1 0
0.58 55.64 81 1 0
0.59 15 81 1 0
0.59 23.55 81 1 0
0.6 18.81 81 1 0
0.59 12.09 81 1 0
0.57 41.55 81 1 0
0.56 54.46 81 1 0
0.53 20.09 81 1 0
0.53 11.35 81 1 0
0.64 25.24 81 1 0
0.6 17.51 81 1 0
0.76 20.42 81 1 0
0.58 25.3 81 1 0
0.59 19.59 81 1 0
0.61 25.28 81 1 0
0.56 23.02 81 1 0
0.62 17.43 81 1 0
0.82 13.34 81 1 0
0.68 18.29 81 1 0
0.69 12.24 81 1 0
0.55 23.82 81 1 0
0.58 12.44 81 1 0
0.69 14.18 81 1 0
0.66 21.26 81 1 0
0.73 33.1 81 1 0
0.6 43.2 81 1 0
0.67 50.08 81 1 0
0.73 63.5 81 1 0
0.78 59.35 81 1 0
0.62 71.9 81 1 0
0.88 15.71 81 1 0
0.78 14.49 81 1 0
0.64 72.18 81 1 0
0.62 24.08 81 1 0
0.55 19.38 81 1 0
0.58 11.87 81 1 0
0.57 90.05 81 1 0
0.58 25 81 1 0
0.63 14.76 81 1 0
0.74 15.46 81 1 0
0.57 22.05 81 1 0
0.52 19.2 81 1 0
0.51 30.81 81 1 0
0.68 12.92 81 1 0
0.55 17.2 81 1 0
0.46 15.79 81 1 0
0.55 29.68 81 1 0
0.61 13.89 81 1 0
0.77 14.85 81 1 0
0.52 33.71 81 1 0
0.63 18.8 81 1 0
0.68 11.36 81 1 0
0.82 15.73 81 1 0
0.75 26.23 81 1 0
0.74 18.5 81 1 0
0.61 101.77 81 1 0
0.77 20.59 81 1 0
0.68 47.43 81 1 0
0.69 60.26 81 1 0
0.76 15.02 81 1 0
0.61 30.17 81 1 0
0.7 35.4 81 1 0
0.46 26.23 81 1 0
0.66 48.27 81 1 0
0.65 81.94 81 1 0
0.78 18.79 81 1 0
0.75 73.29 81 1 0
0.59 73.71 81 1 0
0.55 99.5 81 1 0
0.54 15.65 81 1 0
0.59 82.87 81 1 0
0.51 71.48 81 1 0
0.56 78.03 81 1 0
0.71 13.4 81 1 0
0.52 83.65 81 1 0
0.57 67.31 81 1 0
0.79 14.42 81 1 0
0.65 33.48 81 1 0
0.62 23.61 81 1 0
0.45 33.57 81 1 0
0.57 116.81 81 1 0
0.76 13.72 81 1 0
0.69 21.02 81 1 0
0.62 32.79 81 1 0
0.61 14 81 1 0
0.53 110.77 81 1 0
0.74 16.34 81 1 0
0.58 25.94 81 1 0
0.69 16.65 81 1 0
0.55 37.99 81 1 0
0.62 30.99 81 1 0
0.79 20.4 81 1 0
0.75 21.26 81 1 0
0.68 23.11 81 1 0
0.7 15.46 81 1 0
0.7 35.78 81 1 0
0.61 68.07 81 1 0
0.86 16.61 81 1 0
0.77 19.42 81 1 0
0.66 69.37 81 1 0
0.89 37.26 81 1 0
0.83 53.99 81 1 0
0.76 23.88 81 1 0
0.83 52.74 81 1 0
0.58 76.48 81 1 0
0.57 93.45 81 1 0
0.59 20.33 81 1 0
0.56 35.86 81 1 0
0.67 105.52 81 1 0
0.53 46.49 81 1 0
0.68 10.62 81 1 0
0.6 86.41 81 1 0
0.53 25.5 81 1 0
0.58 70.84 81 1 0
0.61 12.09 81 1 0
0.91 16.59 81 1 0
0.6 14.57 81 1 0
0.69 40.13 81 1 0
0.59 59.13 81 1 0
0.52 105.71 81 1 0
0.66 14.86 81 1 0
0.52 29.14 81 1 0
0.49 20.27 81 1 0
0.53 28.74 81 1 0
[truncated: 7,300,503 more chars]
