# Supplementary material for: The functional brain favours segregated modular connectivity at old age unless affected by neurodegeneration
Source: Commun Biol. 2021 Aug 16;4:973. doi: 10.1038/s42003-021-02497-0 (PMC8367990; doi:10.1038/s42003-021-02497-0)
Supplement: Supplementary file 4 — Supplementary Data [file 42003_2021_2497_MOESM4_ESM.zip › Supplementary_Data/Figure_2c.txt]

y_HC_mean y_HC_std y_AD_mean y_AD_std y_DB_mean y_DB_std y_PD_mean y_PD_std
0.1739 0.0169 0.1734 0.0151 0.175 0.0109 0.1734 0.0123
0.2051 0.016 0.2033 0.0158 0.2044 0.0141 0.2034 0.0133
0.2316 0.0166 0.2289 0.0173 0.2302 0.015 0.2293 0.0129
0.2548 0.0161 0.2512 0.0179 0.2523 0.0162 0.2511 0.0131
0.2734 0.0173 0.27 0.0194 0.271 0.0164 0.269 0.0139
0.2899 0.0175 0.2863 0.0202 0.2873 0.0166 0.2847 0.0145
0.3029 0.0184 0.2989 0.0206 0.3003 0.0169 0.2971 0.0148
0.313 0.0187 0.3096 0.0208 0.3106 0.0179 0.3072 0.0154
0.3223 0.0197 0.3189 0.0212 0.3205 0.0188 0.3175 0.0149
0.3309 0.0205 0.3276 0.0214 0.3289 0.0198 0.3272 0.0147
0.3382 0.0212 0.3333 0.0216 0.3358 0.0205 0.3351 0.0148
0.3439 0.0211 0.3386 0.0215 0.3408 0.0208 0.3398 0.0162
0.3488 0.0218 0.343 0.0224 0.3461 0.0208 0.3443 0.0173
0.3537 0.0225 0.3478 0.0233 0.3507 0.0207 0.3485 0.0189
0.3577 0.0228 0.3507 0.0238 0.354 0.0208 0.3525 0.02
0.3601 0.0233 0.3543 0.0244 0.3575 0.0207 0.3544 0.0205
0.3627 0.0242 0.3568 0.0252 0.3605 0.0208 0.357 0.0192
0.3657 0.0245 0.3596 0.0255 0.363 0.0208 0.36 0.019
0.3679 0.0244 0.3612 0.0258 0.3653 0.0211 0.3618 0.0196
0.369 0.0246 0.3632 0.0258 0.3674 0.0208 0.3628 0.019
0.3708 0.0245 0.3645 0.0258 0.3695 0.021 0.3643 0.0185
0.3719 0.0251 0.3659 0.0261 0.3712 0.0216 0.3661 0.0197
0.3727 0.0254 0.3667 0.0262 0.3726 0.0219 0.3681 0.0203
0.3736 0.0256 0.3677 0.0263 0.3732 0.0222 0.3699 0.02
0.3749 0.0254 0.3675 0.0281 0.3739 0.0233 0.3707 0.0208
0.3762 0.0257 0.3682 0.0282 0.3748 0.0236 0.3718 0.0217
0.3776 0.0253 0.3684 0.028 0.375 0.0237 0.3725 0.0222
0.3789 0.025 0.3684 0.0281 0.3755 0.0234 0.3731 0.0229
0.379 0.0257 0.3693 0.0285 0.3763 0.023 0.3735 0.0233
0.3794 0.0257 0.3699 0.0281 0.3766 0.0227 0.3739 0.0232
0.3794 0.0254 0.3698 0.0288 0.3765 0.0226 0.3745 0.0234
0.3789 0.0252 0.3696 0.0296 0.3766 0.0224 0.3748 0.0236
0.3774 0.025 0.3695 0.0301 0.376 0.0228 0.3746 0.0236
0.3769 0.0246 0.3687 0.0305 0.3756 0.0231 0.3743 0.0245
0.376 0.0249 0.369 0.0297 0.3753 0.0231 0.3737 0.0242
0.3759 0.0252 0.3691 0.0296 0.3749 0.0234 0.3739 0.0238
0.3756 0.0254 0.3691 0.0292 0.3749 0.0238 0.3736 0.0232
0.3765 0.0259 0.3692 0.0292 0.3748 0.024 0.3731 0.0225
0.3767 0.0259 0.3694 0.029 0.3749 0.0242 0.3731 0.0217
0.3764 0.0255 0.369 0.0291 0.3748 0.0241 0.3734 0.0221
0.3758 0.0251 0.3686 0.0294 0.3748 0.0243 0.3732 0.0225
0.3749 0.0246 0.3682 0.0299 0.3748 0.0242 0.3728 0.0227
0.3739 0.0245 0.3677 0.0301 0.3748 0.0241 0.3727 0.0229
0.3734 0.0246 0.3672 0.0301 0.3742 0.0243 0.3718 0.0227
0.3727 0.025 0.3664 0.0304 0.3732 0.0248 0.3708 0.0229
0.3723 0.0252 0.3658 0.0307 0.3722 0.0246 0.37 0.0224
0.3719 0.0254 0.3653 0.0307 0.3711 0.0249 0.369 0.0227
0.3718 0.0251 0.3648 0.0306 0.3702 0.0251 0.3681 0.0225
0.3713 0.0246 0.3639 0.0307 0.3696 0.0247 0.3674 0.0223
0.3713 0.0238 0.3634 0.0301 0.3693 0.0246 0.3663 0.0221
0.3707 0.0233 0.3616 0.0294 0.3684 0.024 0.3656 0.0213
