# Supplementary material for: The functional brain favours segregated modular connectivity at old age unless affected by neurodegeneration
Source: Commun Biol. 2021 Aug 16;4:973. doi: 10.1038/s42003-021-02497-0 (PMC8367990; doi:10.1038/s42003-021-02497-0)
Supplement: Supplementary file 4 — Supplementary Data [file 42003_2021_2497_MOESM4_ESM.zip › Supplementary_Data/Figure_3_Data.xlsx]

## Sheet: Figure 3a
Notes: Nodal_MV_NKI_YA(OA): the nodal mean MV values of YA(OA) group based on 451-ROI atlas ; Module_MV_NKI_YA_mean(std): the mean MV values (standard deviation) of each module for YA group; Module_MV_NKI_OA_mean(std): the mean MV values (standard deviation) of each module for OA group;
Nodal_MV_NKI_YA	Nodal_MV_NKI_OA	Module_MV_NKI_YA_mean	Module_MV_NKI_YA_std	Module_MV_NKI_OA_mean	Module_MV_NKI_OA_std
0.5196	0.5327	0.6039	0.0051	0.6105	0.0026
0.7801	0.8533	0.618	0.0049	0.6542	0.0057
0.5595	0.5875	0.6815	0.0071	0.6717	0.0076
0.7488	0.7442	0.7612	0.0077	0.7659	0.0085
0.7832	0.8236	0.804	0.0106	0.8117	0.0187
0.8084	0.8571	0.7804	0.0076	0.8071	0.0082
0.5173	0.5217	0.8378	0.0251	0.8674	0.0093
0.6378	0.6547	0.8884	0.0179	0.8699	0.0111
0.7412	0.7577
0.9056	0.9296
0.8087	0.799
0.6863	0.7123
0.6023	0.5712
0.7433	0.7673
0.7489	0.7658
0.5379	0.5584
0.7885	0.8369
0.8874	0.8436
0.7464	0.7709
0.8117	0.8659
0.6484	0.6034
0.5369	0.5615
0.6343	0.6684
0.6026	0.5723
0.86	0.8588
0.8436	0.8008
0.605	0.6012
0.7795	0.7647
0.8655	0.8968
0.5421	0.529
0.9566	0.9651
0.7574	0.7932
0.8928	0.8773
0.8854	0.8856
0.755	0.8173
0.7933	0.8538
0.7685	0.7851
0.7744	0.7795
0.7185	0.7161
0.7698	0.8159
0.9125	0.8933
0.8339	0.8915
0.7484	0.7486
0.7598	0.7414
0.8937	0.9282
0.5123	0.527
0.8743	0.8776
0.7668	0.8253
0.8268	0.84
0.5761	0.5776
0.5481	0.5717
0.7899	0.8382
0.8782	0.8465
0.8634	0.9069
0.7632	0.7619
0.8155	0.7996
0.5066	0.5118
0.5731	0.5614
0.9151	0.9392
0.6914	0.6914
0.6521	0.6304
0.8453	0.838
0.6935	0.7145
0.7487	0.7742
0.8023	0.8324
0.8611	0.8567
0.5436	0.5662
0.7813	0.8315
0.5216	0.5464
0.5347	0.5597
0.8863	0.8889
0.8405	0.8853
0.8055	0.8748
0.684	0.6154
0.5799	0.5643
0.811	0.8559
0.6939	0.7118
0.6976	0.6572
0.7107	0.7486
0.7797	0.8404
0.548	0.5474
0.5569	0.5516
0.7077	0.7379
0.8325	0.8909
0.9242	0.8816
0.7007	0.7217
0.8976	0.8483
0.8839	0.8423
0.584	0.6913
0.7057	0.7002
0.7245	0.7322
0.5113	0.5052
0.767	0.7497
0.9006	0.8806
0.7023	0.6906
0.7696	0.817
0.8346	0.8295
0.898	0.9195
0.728	0.7473
0.9476	0.9187
0.8117	0.824
0.8711	0.8462
0.5558	0.5547
0.7464	0.7588
0.5089	0.5174
0.7038	0.6976
0.7125	0.7153
0.8837	0.8927
0.8276	0.8869
0.5529	0.5695
0.6708	0.621
0.6731	0.7179
0.8076	0.8759
0.6823	0.7087
0.8218	0.8828
0.7996	0.7969
0.8521	0.8574
0.5461	0.6058
0.7742	0.8269
0.5613	0.6435
0.7876	0.8583
0.8809	0.9113
0.7862	0.8359
0.8712	0.8404
0.8951	0.8995
0.8532	0.8961
0.7765	0.8149
0.8596	0.8435
0.7289	0.7819
0.7154	0.7246
0.8311	0.834
0.5106	0.5207
0.8138	0.778
0.8152	0.8515
0.7045	0.6446
0.6957	0.6787
0.7156	0.7285
0.5761	0.6353
0.916	0.8802
0.6828	0.7605
0.6813	0.7166
0.7781	0.8173
0.5601	0.5522
0.7787	0.8162
0.7279	0.7223
0.865	0.8765
0.5615	0.5984
0.7764	0.7493
0.7285	0.7532
0.7307	0.7161
0.7201	0.7325
0.8323	0.8865
0.8869	0.8421
0.532	0.5548
0.6885	0.7123
0.6799	0.7089
0.5652	0.5503
0.848	0.8562
0.7717	0.7685
0.9251	0.9244
0.925	0.8907
0.71	0.7111
0.9234	0.9123
0.7712	0.7715
0.6104	0.6863
0.8033	0.8435
0.5584	0.5809
0.5436	0.574
0.5821	0.5582
0.7204	0.7197
0.6888	0.7148
0.583	0.5853
0.807	0.8622
0.9034	0.8914
0.7195	0.7251
0.7839	0.836
0.8753	0.7928
0.8463	0.8947
0.7117	0.767
0.7596	0.8113
0.621	0.6168
0.7973	0.8356
0.7772	0.8214
0.582	0.6907
0.8796	0.8509
0.5761	0.5502
0.6934	0.6802
0.725	0.7567
0.8821	0.862
0.5777	0.6132
0.5124	0.5313
0.7549	0.7842
0.7837	0.7502
0.9496	0.9644
0.6862	0.7221
0.7989	0.8329
0.8765	0.8389
0.5684	0.5565
0.8561	0.84
0.787	0.7555
0.8068	0.8521
0.5692	0.5648
0.9466	0.9532
0.7715	0.7629
0.6796	0.7741
0.8694	0.8999
0.7462	0.7258
0.5518	0.5349
0.692	0.7079
0.7449	0.7043
0.5933	0.5791
0.7909	0.8206
0.8941	0.8663
0.7424	0.7427
0.7729	0.8219
0.5623	0.583
0.8031	0.8386
0.8464	0.8821
0.5275	0.5499
0.8817	0.839
0.6901	0.7083
0.8391	0.8414
0.8657	0.8524
0.9552	0.9696
0.5952	0.577
0.6941	0.6787
0.8968	0.8856
0.9038	0.8844
0.8926	0.8816
0.7362	0.7283
0.5125	0.5357
0.7785	0.7881
0.7567	0.7439
0.7657	0.7603
0.8564	0.8348
0.5451	0.5587
0.798	0.8401
0.6987	0.683
0.6328	0.6377
0.8377	0.8666
0.7734	0.8068
0.8687	0.8392
0.7454	0.7878
0.533	0.5315
0.8385	0.8911
0.7854	0.8145
0.5573	0.549
0.5571	0.5586
0.8802	0.8535
0.5674	0.5963
0.883	0.9067
0.859	0.837
0.7056	0.707
0.9072	0.8935
0.5778	0.6508
0.5236	0.5145
0.7077	0.7036
0.8091	0.757
0.8364	0.8678
0.5511	0.6354
0.7673	0.7512
0.7308	0.7668
0.5604	0.5487
0.753	0.7728
0.8539	0.9177
0.7603	0.7846
0.6957	0.7449
0.7512	0.7833
0.7654	0.7339
0.5137	0.5167
0.7441	0.7448
0.56	0.5767
0.5741	0.5641
0.8464	0.9007
0.6847	0.6884
0.6877	0.7076
0.7423	0.7635
0.8565	0.8383
0.7854	0.8306
0.9057	0.8919
0.5887	0.586
0.7867	0.7859
0.6962	0.7006
0.5766	0.6311
0.5199	0.5333
0.6791	0.6251
0.5393	0.519
0.8412	0.7676
0.883	0.8591
0.6962	0.7004
0.6093	0.6105
0.9373	0.9179
0.7776	0.7778
0.8439	0.8394
0.8427	0.8918
0.5391	0.5717
0.7229	0.7372
0.5826	0.591
0.6928	0.7107
0.7124	0.694
0.617	0.5854
0.7125	0.7092
0.7811	0.7926
0.5632	0.5951
0.6127	0.5856
0.5315	0.5165
0.7668	0.8102
0.8052	0.7645
0.5325	0.5594
0.7824	0.8226
0.8275	0.7529
0.8418	0.8942
0.7461	0.7481
0.6066	0.6177
0.5515	0.5499
0.5575	0.5483
0.9488	0.9279
0.861	0.8551
0.7287	0.7244
0.8707	0.819
0.7946	0.8641
0.6752	0.7073
0.8961	0.9123
0.8516	0.8321
0.6858	0.708
0.947	0.9566
0.9173	0.8822
0.5479	0.5486
0.6097	0.5952
0.8923	0.9458
0.8078	0.7567
0.7843	0.8118
0.9796	0.9883
0.7898	0.8501
0.8559	0.8537
0.6364	0.7146
0.5502	0.585
0.8825	0.8949
0.7403	0.7456
0.8012	0.7854
0.8644	0.8566
0.6801	0.7096
0.8725	0.8388
0.7359	0.7646
0.7082	0.698
0.8398	0.7824
0.7418	0.7233
0.7449	0.7322
0.523	0.5191
0.6882	0.6902
0.7183	0.7352
0.8981	0.8769
0.9633	0.9689
0.891	0.8204
0.5817	0.5658
0.773	0.8214
0.6999	0.6931
0.5333	0.5291
0.8791	0.8463
0.5531	0.6256
0.6247	0.6243
0.7991	0.8528
0.8622	0.8428
0.9514	0.9811
0.5534	0.5257
0.5524	0.5767
0.6942	0.6808
0.9032	0.8963
0.8829	0.8464
0.8872	0.8552
0.8015	0.8503
0.6831	0.6396
0.6253	0.703
0.7479	0.7447
0.7785	0.8228
0.7992	0.8377
0.5684	0.5663
0.5492	0.5092
0.8555	0.9008
0.5484	0.5805
0.8838	0.8905
0.772	0.8134
0.6682	0.6151
0.6029	0.5758
0.9121	0.9013
0.833	0.8165
0.9202	0.9263
0.7792	0.8527
0.7109	0.7302
0.593	0.5593
0.6491	0.7174
0.5578	0.5804
0.5751	0.5635
0.715	0.7188
0.5072	0.5071
0.5452	0.5742
0.7929	0.8555
0.8872	0.8689
0.9153	0.9002
0.8392	0.8069
0.7688	0.81
0.53	0.5688
0.8015	0.8753
0.5312	0.5589
0.684	0.7127
0.5666	0.5668
0.7234	0.728
0.7287	0.7554
0.9246	0.9211
0.8775	0.8836
0.8671	0.8444
0.6259	0.601
0.8316	0.8977
0.8704	0.8539
0.8031	0.8417
0.8426	0.9095
0.8338	0.8736
0.895	0.9283
0.683	0.7127
0.6942	0.6842
0.7579	0.7899
0.9105	0.8954
0.7205	0.698
0.7952	0.739
0.8988	0.9274
0.8812	0.8587
0.5775	0.5609
0.9661	0.9832
0.7998	0.8591
0.7983	0.8404
0.5572	0.5615
0.9474	0.9242
0.7668	0.7478
0.7859	0.7473
0.7229	0.7516
0.8589	0.8634
0.8734	0.9008
0.8208	0.8556
0.7117	0.708
0.807	0.7888
0.6074	0.5776
0.7525	0.7283
0.7816	0.8035
0.8631	0.8508
0.9648	0.971
0.7695	0.8184
0.781	0.8096
0.7869	0.8397
0.7873	0.8311
0.625	0.5985
0.5628	0.5624

## Sheet: Figure 3b
Notes: Nodal_MV_TFC_YA(OA): the nodal mean MV values of YA(OA) group based on 177-ROI atlas ; Module_MV_TFC_YA_mean(std): the mean MV values (standard deviation) of each module for YA group; Module_MV_TFC_OA_mean(std): the mean MV values (standard deviation) of each module for OA group;
Nodal_MV_TFC_YA	Nodal_MV_TFC_OA	Module_MV_TFC_YA_mean	Module_MV_TFC_YA_std	Module_MV_TFC_OA_mean	Module_MV_TFC_OA_std
0.4721	0.6315	0.5883	0.0388	0.714	0.0292
0.8417	0.8905	0.7499	0.0293	0.8425	0.0155
0.8436	0.8757	0.7749	0.0335	0.8603	0.0241
0.7548	0.842	0.8455	0.0201	0.8955	0.0089
0.7822	0.8562	0.8708	0.0108	0.9163	0.0114
0.8858	0.9049	0.8653	0.0115	0.9015	0.0117
0.8628	0.906	0.8525	0.0187	0.8875	0.031
0.7021	0.8
0.8831	0.9254
0.874	0.912
0.8759	0.9376
0.8731	0.91
0.6925	0.839
0.857	0.906
0.8828	0.9223
0.7567	0.8581
0.8557	0.8901
0.861	0.9247
0.8284	0.8702
0.7906	0.8673
0.8713	0.917
0.6919	0.8176
0.8635	0.9045
0.4728	0.6692
0.8102	0.8747
0.7111	0.8067
0.8809	0.9318
0.883	0.9121
0.9224	0.9426
0.8901	0.9318
0.8538	0.9074
0.6856	0.8243
0.7994	0.8666
0.8499	0.8849
0.9023	0.938
0.8646	0.9077
0.8653	0.9315
0.5067	0.6783
0.743	0.8606
0.8553	0.8749
0.6822	0.8263
0.7992	0.8666
0.8554	0.9293
0.872	0.893
0.8852	0.939
0.4979	0.6575
0.8662	0.9327
0.8558	0.9153
0.9035	0.939
0.8517	0.8819
0.8638	0.9236
0.7051	0.7933
0.8543	0.8975
0.7971	0.8652
0.8813	0.9211
0.8684	0.8997
0.8619	0.8829
0.6786	0.8098
0.8403	0.8774
0.8931	0.9243
0.5844	0.6636
0.8834	0.931
0.8688	0.9262
0.8864	0.9221
0.8547	0.9114
0.8677	0.9041
0.8884	0.9071
0.8781	0.8874
0.7752	0.8853
0.8665	0.8898
0.8688	0.8948
0.8079	0.8824
0.6822	0.8271
0.814	0.8525
0.7754	0.8786
0.7083	0.8091
0.5149	0.6235
0.8017	0.8609
0.7735	0.8341
0.7631	0.8391
0.8613	0.8872
0.688	0.8323
0.8686	0.9155
0.7153	0.8014
0.8602	0.8842
0.7111	0.8099
0.866	0.9194
0.7419	0.8251
0.875	0.934
0.4664	0.6347
0.7817	0.8403
0.6957	0.7365
0.8628	0.8835
0.8828	0.9121
0.4959	0.6336
0.8145	0.8764
0.8104	0.8465
0.7783	0.8369
0.8794	0.9155
0.86	0.901
0.8678	0.9051
0.9019	0.9385
0.856	0.8891
0.8959	0.9223
0.7734	0.8645
0.6749	0.8197
0.7997	0.8691
0.7161	0.8168
0.8959	0.9411
0.8948	0.9262
0.8714	0.8997
0.7743	0.8611
0.8312	0.8681
0.4596	0.6239
0.8623	0.9003
0.7898	0.8426
0.8017	0.8482
0.6794	0.8267
0.8583	0.9032
0.742	0.8532
0.455	0.6083
0.7792	0.8418
0.8719	0.928
0.8666	0.9109
0.4852	0.6367
0.8736	0.8962
0.8974	0.9369
0.7743	0.8601
0.6802	0.8168
0.85	0.8752
0.703	0.8461
0.8469	0.9069
0.8418	0.8681
0.8345	0.8846
0.8651	0.8909
0.7054	0.7933
0.7637	0.8348
0.8689	0.9099
0.7038	0.7927
0.4742	0.6574
0.477	0.6534
0.8243	0.8802
0.7955	0.8845
0.8642	0.9068
0.8646	0.9097
0.8964	0.9364
0.8692	0.8934
0.8781	0.9296
0.874	0.903
0.8396	0.9034
0.859	0.8854
0.8554	0.88
0.5255	0.7163
0.8829	0.9262
0.8442	0.8667
0.4712	0.6677
0.4527	0.6259
0.8153	0.8637
0.7106	0.7748
0.8571	0.876
0.8864	0.9045
0.8067	0.8849
0.8694	0.9073
0.7873	0.8715
0.6779	0.8138
0.805	0.8701
0.8887	0.9399
0.8989	0.9364
0.4936	0.6904
0.8672	0.8821
0.7768	0.8431
0.5444	0.7011
0.8841	0.9067
0.8765	0.9125
0.8132	0.8764
0.7997	0.8567
0.6769	0.8158

## Sheet: Figure 3c
Notes: Nodal_MV_NCL_OA(AD, DB, PD): the nodal mean MV values of OA(AD, DB, PD) group based on 451-ROI atlas ; Module_MV_NCL_OA_mean(std): the mean MV values (standard deviation) of each module for OA group; Module_MV_NCL_AD_mean(std): the mean MV values (standard deviation) of each module for AD group; Module_MV_NCL_DB_mean(std): the mean MV values (standard deviation) of each module for DB group…
Nodal_MV_NCL_OA	Nodal_MV_NCL_AD	Nodal_MV_NCL_DB	Nodal_MV_NCL_PD	Module_MV_NCL_OA_mean	Module_MV_NCL_OA_std	Module_MV_NCL_AD_mean	Module_MV_NCL_AD_std	Module_MV_NCL_DB_mean	Module_MV_NCL_DB_std	Module_MV_NCL_PD_mean	Module_MV_NCL_PD_std
0.5365	0.5775	0.5515	0.7135	0.6866	0.0196	0.6874	0.0101	0.6871	0.0083	0.7463	0.0383
0.8887	0.8922	0.8599	0.8556	0.6508	0.0115	0.6926	0.0223	0.6941	0.0303	0.6381	0.0547
0.5842	0.6164	0.6269	0.6241	0.7063	0.0244	0.6911	0.0344	0.7399	0.0397	0.6933	0.0437
0.7668	0.7966	0.7578	0.7405	0.7233	0.0104	0.7056	0.0122	0.7258	0.0104	0.7588	0.042
0.8206	0.8501	0.8103	0.8595	0.7665	0.0195	0.7766	0.0259	0.7444	0.0132	0.7967	0.0423
0.9072	0.8829	0.8814	0.8525	0.7934	0.0066	0.823	0.0097	0.7843	0.0258	0.8168	0.0271
0.5161	0.5794	0.5272	0.6319	0.8372	0.0288	0.8543	0.0092	0.8467	0.0113	0.8324	0.0252
0.6113	0.9052	0.6424	0.6332	0.8397	0.0171	0.8581	0.0071	0.8494	0.0151	0.829	0.0205
0.7934	0.7816	0.7368	0.8472	0.8565	0.0144	0.8881	0.0136	0.8532	0.0205	0.8469	0.0294
0.7244	0.7749	0.7128	0.7621
0.8949	0.8664	0.8869	0.8511
0.6537	0.6313	0.6473	0.7436
0.6902	0.6786	0.723	0.686
0.8242	0.8658	0.8269	0.8924
0.8172	0.8307	0.8575	0.8867
0.5698	0.6132	0.597	0.5163
0.8825	0.9351	0.8705	0.7575
0.7945	0.8379	0.8273	0.8054
0.7345	0.894	0.7335	0.8022
0.7484	0.7388	0.6956	0.7662
0.6203	0.6534	0.6949	0.6569
0.6295	0.6293	0.6065	0.7002
0.5729	0.9106	0.6538	0.6235
0.6339	0.6819	0.6882	0.6213
0.9106	0.9047	0.9216	0.878
0.8043	0.7344	0.7823	0.835
0.5694	0.6518	0.6474	0.5116
0.804	0.8375	0.7788	0.8216
0.9063	0.8908	0.8897	0.9112
0.5762	0.642	0.6118	0.6998
0.8232	0.7746	0.8452	0.7276
0.6892	0.6709	0.6684	0.7572
0.8152	0.8296	0.8249	0.7995
0.8424	0.7621	0.8219	0.7739
0.7049	0.7143	0.6794	0.7838
0.8656	0.8758	0.8626	0.8818
0.775	0.8655	0.7943	0.8302
0.8444	0.8717	0.8403	0.867
0.8672	0.8552	0.872	0.8807
0.7912	0.7849	0.8041	0.7488
0.8828	0.9188	0.8879	0.8647
0.8851	0.7589	0.8508	0.8111
0.9022	0.8594	0.9128	0.8597
0.8399	0.793	0.772	0.8248
0.9428	0.9319	0.9384	0.8906
0.5488	0.6144	0.5555	0.6553
0.6352	0.6538	0.6524	0.6158
0.8946	0.8908	0.8635	0.8768
0.7132	0.6738	0.672	0.7716
0.6211	0.6412	0.6795	0.6281
0.6951	0.6738	0.708	0.6022
0.8855	0.8871	0.8807	0.883
0.9106	0.9003	0.9016	0.8978
0.8257	0.8675	0.8039	0.8711
0.8342	0.8553	0.8358	0.8148
0.7405	0.7216	0.7212	0.7713
0.5575	0.5925	0.6049	0.7805
0.603	0.6746	0.6655	0.6204
0.7059	0.7229	0.6899	0.7695
0.7532	0.785	0.7263	0.7724
0.658	0.8599	0.7383	0.6065
0.8409	0.8993	0.8473	0.8086
0.7321	0.7004	0.777	0.8165
0.8343	0.8692	0.7647	0.8321
0.8523	0.8252	0.8761	0.8271
0.9138	0.818	0.8939	0.9059
0.5839	0.6005	0.6039	0.5163
0.8495	0.837	0.8535	0.8356
0.9329	0.71	0.9277	0.7783
0.5698	0.6059	0.5949	0.5116
0.908	0.8925	0.9076	0.9167
0.8295	0.8147	0.8224	0.8283
0.8826	0.921	0.8549	0.8263
0.6165	0.6803	0.6817	0.5897
0.8005	0.6014	0.8096	0.718
0.7386	0.8637	0.6735	0.7456
0.6319	0.6331	0.6333	0.6842
0.66	0.6671	0.7193	0.6739
0.6648	0.6267	0.6483	0.6857
0.8437	0.8461	0.8351	0.8043
0.6223	0.6204	0.62	0.7776
0.6008	0.6299	0.6474	0.6153
0.9534	0.8204	0.9517	0.9157
0.891	0.839	0.9181	0.7253
0.8205	0.8733	0.8281	0.8492
0.8785	0.7873	0.8771	0.745
0.8204	0.8439	0.8367	0.8519
0.8711	0.8824	0.8894	0.8526
0.8271	0.6854	0.8504	0.7109
0.6339	0.8481	0.7272	0.6578
0.8563	0.8593	0.8785	0.8794
0.5394	0.5642	0.5341	0.6599
0.8185	0.8238	0.7934	0.8602
0.8172	0.8951	0.8465	0.5562
0.7051	0.7674	0.7085	0.7968
0.7176	0.8615	0.6705	0.7495
0.8508	0.9061	0.8815	0.8573
0.7834	0.79	0.8214	0.7626
0.8756	0.8646	0.8669	0.8662
0.8736	0.8888	0.8894	0.8942
0.8713	0.8548	0.8287	0.8537
0.8823	0.908	0.8868	0.8832
0.599	0.6246	0.639	0.577
0.7883	0.8933	0.8018	0.8147
0.5393	0.5887	0.5439	0.6628
0.7076	0.7808	0.7071	0.7443
0.9189	0.8624	0.9015	0.8586
0.9389	0.7717	0.9211	0.7829
0.8614	0.893	0.8684	0.8894
0.5713	0.6282	0.6105	0.5328
0.5922	0.663	0.6366	0.7887
0.8383	0.8876	0.8391	0.6953
0.724	0.7272	0.6997	0.7772
0.6732	0.6797	0.7276	0.7915
0.8767	0.7848	0.8606	0.8344
0.864	0.8866	0.8473	0.8603
0.8919	0.8972	0.8459	0.86
0.8153	0.7066	0.8105	0.7335
0.8602	0.8354	0.8729	0.8632
0.8937	0.8769	0.8885	0.7584
0.842	0.8319	0.8309	0.8112
0.8624	0.8997	0.8556	0.8899
0.896	0.8631	0.8749	0.9092
0.9297	0.9158	0.9117	0.8492
0.7475	0.7728	0.732	0.8642
0.9001	0.8791	0.875	0.8508
0.7931	0.8263	0.8202	0.7626
0.8867	0.8993	0.8863	0.8459
0.7236	0.8716	0.8253	0.8647
0.8391	0.8686	0.8302	0.8653
0.781	0.8945	0.8245	0.8075
0.6139	0.6139	0.6169	0.6556
0.898	0.9268	0.9298	0.9004
0.7407	0.7343	0.7129	0.8039
0.8045	0.7118	0.8305	0.8541
0.6937	0.7538	0.6997	0.7495
0.849	0.8589	0.8706	0.8625
0.6834	0.7086	0.7147	0.5803
0.8825	0.8563	0.867	0.8775
0.8309	0.8101	0.8399	0.774
0.6287	0.6162	0.6292	0.6688
0.7957	0.8511	0.8064	0.7987
0.5428	0.5794	0.5466	0.7165
0.8089	0.8146	0.8105	0.757
0.7206	0.7538	0.7033	0.7548
0.8799	0.7426	0.8536	0.7629
0.6164	0.6286	0.6776	0.6046
0.7858	0.8208	0.7575	0.828
0.6501	0.8436	0.696	0.7254
0.8028	0.9361	0.7421	0.8441
0.6547	0.6458	0.6748	0.7276
0.8962	0.8297	0.887	0.8917
0.8036	0.7739	0.8216	0.8826
0.5647	0.6138	0.6011	0.5116
0.6239	0.6427	0.6704	0.7206
0.7425	0.6785	0.6988	0.7518
0.6168	0.6191	0.67	0.5949
0.8757	0.8743	0.8833	0.8817
0.828	0.8589	0.8029	0.8803
0.926	0.9331	0.8926	0.8979
0.8168	0.8152	0.8186	0.8203
0.7406	0.7982	0.7291	0.8023
0.8743	0.9042	0.8857	0.9134
0.8341	0.8754	0.8479	0.8692
0.8364	0.7503	0.8201	0.798
0.8746	0.8803	0.8586	0.8938
0.6493	0.6339	0.7056	0.6608
0.581	0.6005	0.6039	0.5163
0.6513	0.6461	0.6293	0.7741
0.718	0.7469	0.7144	0.7551
0.6392	0.6201	0.6328	0.6662
0.6144	0.6897	0.638	0.7584
0.9061	0.8763	0.8787	0.8452
0.784	0.7348	0.8051	0.7333
0.7848	0.7963	0.7799	0.8139
0.8782	0.8227	0.8621	0.813
0.8762	0.8376	0.9053	0.8801
0.7514	0.7319	0.7178	0.7824
0.7173	0.774	0.8109	0.8807
0.6986	0.7116	0.6733	0.7781
0.5932	0.6183	0.6761	0.5947
0.876	0.8407	0.8727	0.8511
0.7929	0.8394	0.8094	0.7488
0.5765	0.6492	0.6743	0.5352
0.8254	0.843	0.8381	0.8459
0.5807	0.5832	0.5808	0.7385
0.7195	0.7592	0.7127	0.7583
0.8938	0.8461	0.8987	0.8825
0.865	0.8957	0.8841	0.8547
0.5676	0.6568	0.6147	0.5151
0.5365	0.5645	0.5488	0.6875
0.8337	0.8758	0.8119	0.844
0.7087	0.8545	0.7543	0.8674
0.91	0.9391	0.9148	0.8883
0.6683	0.6278	0.6411	0.7074
0.8602	0.8565	0.8801	0.8349
0.8317	0.9001	0.8425	0.8441
0.6054	0.6307	0.6585	0.583
0.8759	0.8934	0.8809	0.8118
0.8808	0.9048	0.8882	0.8658
0.8165	0.8199	0.8474	0.8309
0.6343	0.6228	0.6822	0.5962
0.851	0.8978	0.852	0.8313
0.8313	0.8571	0.8404	0.8456
0.7229	0.717	0.7235	0.7836
0.8337	0.8511	0.8343	0.8809
0.7895	0.8041	0.75	0.8028
0.8134	0.6601	0.7947	0.6553
0.69	0.691	0.6987	0.7251
0.6462	0.7068	0.6839	0.7787
0.6104	0.6795	0.5989	0.7556
0.8646	0.85	0.8812	0.8491
0.7063	0.7184	0.7013	0.7567
0.7234	0.8628	0.791	0.7387
0.7898	0.8412	0.8067	0.7653
0.5769	0.6529	0.6237	0.5547
0.8796	0.873	0.8458	0.8822
0.7848	0.8572	0.7911	0.8112
0.5568	0.5759	0.5714	0.6607
0.8267	0.8404	0.8432	0.8539
0.638	0.6142	0.6447	0.6921
0.8779	0.8657	0.8767	0.8327
0.922	0.8946	0.9095	0.8784
0.9088	0.8204	0.8726	0.8706
0.6627	0.8171	0.6917	0.7677
0.7082	0.7371	0.7109	0.7509
0.8679	0.8209	0.8807	0.8694
0.801	0.7136	0.8179	0.7888
0.7178	0.7326	0.741	0.7729
0.8268	0.8533	0.8141	0.8464
0.5692	0.5811	0.5738	0.7292
0.8405	0.8744	0.8449	0.8662
0.7806	0.8604	0.7633	0.7671
0.7638	0.8068	0.7898	0.7802
0.8911	0.9109	0.8975	0.8431
0.6198	0.6383	0.5948	0.6516
0.8315	0.8162	0.8491	0.8799
0.7408	0.7507	0.735	0.7759
0.6389	0.6598	0.7017	0.6065
0.8285	0.821	0.8336	0.8359
0.8131	0.731	0.7904	0.7493
0.9118	0.8656	0.8984	0.8439
0.7321	0.8744	0.7114	0.7206
0.5251	0.5531	0.5276	0.6881
0.8031	0.8578	0.8131	0.8254
0.8168	0.8801	0.8161	0.8755
0.6156	0.6306	0.6573	0.5947
0.5574	0.5789	0.5592	0.7172
0.9417	0.9002	0.9426	0.8399
0.5665	0.6436	0.6327	0.564
0.9134	0.8527	0.914	0.8909
0.896	0.8151	0.9049	0.8292
0.7101	0.75	0.7059	0.7578
0.8582	0.844	0.8627	0.8495
0.5765	0.6455	0.6237	0.5151
0.547	0.5758	0.5417	0.668
0.8493	0.8523	0.8269	0.86
0.8835	0.898	0.8982	0.8399
0.8964	0.8759	0.8739	0.8543
0.8168	0.6693	0.8408	0.5815
0.907	0.8738	0.9107	0.8466
0.807	0.8046	0.8147	0.8312
0.6111	0.6265	0.6633	0.5779
0.8814	0.9183	0.8557	0.892
0.9136	0.9094	0.928	0.8785
0.8232	0.8581	0.7916	0.8562
0.9338	0.8298	0.9285	0.8706
0.8061	0.8216	0.7862	0.8047
0.8854	0.9043	0.8753	0.8303
0.5125	0.5798	0.5215	0.6195
0.65	0.6258	0.6609	0.6772
0.6001	0.6664	0.6325	0.5512
0.6924	0.6498	0.7039	0.693
0.6864	0.831	0.7839	0.8275
0.7094	0.6972	0.7497	0.7979
0.6919	0.867	0.6583	0.7173
0.9276	0.9318	0.8604	0.919
0.8972	0.826	0.8945	0.8434
0.814	0.8482	0.8612	0.8314
0.919	0.8998	0.8945	0.9033
0.7245	0.6574	0.7105	0.76
0.832	0.8735	0.826	0.8072
0.7235	0.7412	0.7104	0.744
0.6281	0.6503	0.6724	0.6302
0.5939	0.6146	0.5789	0.7132
0.6497	0.6548	0.7104	0.657
0.5123	0.5901	0.5587	0.6196
0.91	0.8878	0.9031	0.8536
0.8416	0.8948	0.8725	0.7262
0.6137	0.7175	0.7527	0.7217
0.6258	0.6334	0.6561	0.6115
0.8831	0.9526	0.8777	0.8833
0.7807	0.8697	0.8102	0.8121
0.8124	0.7499	0.7966	0.8667
0.8929	0.9286	0.8897	0.9004
0.5835	0.6241	0.6284	0.5464
0.6935	0.7187	0.7382	0.7971
0.5715	0.6234	0.6352	0.5867
0.716	0.7892	0.7535	0.7571
0.6945	0.7714	0.7643	0.7358
0.7317	0.6542	0.7244	0.6911
0.7166	0.7381	0.6951	0.7682
0.8804	0.8381	0.886	0.885
0.5987	0.625	0.6814	0.6628
0.672	0.6793	0.7407	0.6757
0.5746	0.5895	0.5197	0.6381
0.7874	0.7868	0.7974	0.7555
0.8499	0.9127	0.8167	0.8601
0.5568	0.5781	0.5724	0.6814
0.8383	0.9009	0.8253	0.8742
0.6847	0.7232	0.8016	0.6432
0.861	0.8389	0.8583	0.8792
0.8629	0.8805	0.886	0.8958
0.6243	0.6237	0.6593	0.5962
0.5164	0.5895	0.5455	0.8083
0.61	0.6431	0.638	0.5898
0.8268	0.9156	0.8522	0.8543
0.9313	0.759	0.9137	0.8648
0.756	0.8835	0.7185	0.8547
0.8894	0.8742	0.875	0.886
0.7233	0.7292	0.7077	0.8198
0.6262	0.6514	0.6419	0.713
0.7619	0.7833	0.7481	0.7934
0.8947	0.9348	0.8859	0.9324
0.6592	0.6857	0.6632	0.771
0.9048	0.8896	0.8829	0.8843
0.8732	0.8728	0.8816	0.8597
0.5318	0.5655	0.5575	0.7044
0.6134	0.6217	0.6526	0.6291
0.8789	0.8323	0.8834	0.8775
0.8909	0.9154	0.8715	0.8282
0.8414	0.8241	0.8775	0.8842
0.7954	0.7468	0.7943	0.7586
0.842	0.84	0.8259	0.8135
0.936	0.7677	0.9005	0.8831
0.8182	0.8001	0.798	0.7418
0.5684	0.6042	0.5961	0.5163
0.7128	0.7033	0.684	0.7481
0.8002	0.8896	0.7943	0.8317
0.736	0.8704	0.7219	0.8772
0.9177	0.9163	0.91	0.8622
0.6744	0.6561	0.6956	0.781
0.8268	0.8404	0.8479	0.8547
0.7395	0.9014	0.7225	0.7919
0.7665	0.7929	0.7384	0.8285
0.9154	0.8939	0.9192	0.9043
0.8466	0.9162	0.8201	0.7616
0.8737	0.8793	0.8588	0.8917
0.5955	0.6859	0.6083	0.67
0.8019	0.7393	0.7969	0.7252
0.8744	0.8745	0.8997	0.8589
0.8651	0.888	0.8853	0.9067
0.9144	0.9152	0.9108	0.8848
0.9239	0.8529	0.8934	0.8484
0.8413	0.6435	0.8262	0.6384
0.8961	0.8364	0.9139	0.8225
0.7557	0.8083	0.731	0.833
0.555	0.5966	0.5356	0.6919
0.8386	0.8603	0.8531	0.8473
0.6372	0.7015	0.6813	0.5336
0.6186	0.8533	0.679	0.6065
0.8825	0.8538	0.9011	0.8839
0.8929	0.89	0.8902	0.8489
0.7056	0.7177	0.6762	0.7512
0.9361	0.7107	0.9101	0.7377
0.5665	0.6333	0.6059	0.5512
0.7326	0.7781	0.7301	0.7858
0.7811	0.734	0.8191	0.7878
0.9261	0.8525	0.9084	0.8365
0.8464	0.9121	0.8609	0.8638
0.8194	0.8	0.8509	0.8323
0.629	0.8376	0.7074	0.6961
0.5802	0.8023	0.7144	0.5842
0.8795	0.8597	0.877	0.8523
0.8059	0.8294	0.8156	0.8172
0.8251	0.8306	0.873	0.8786
0.6534	0.6573	0.6959	0.6546
0.5321	0.6388	0.5686	0.7995
0.8696	0.8275	0.8501	0.8308
0.5647	0.6306	0.6089	0.5512
0.7285	0.7602	0.7507	0.8802
0.8005	0.7918	0.8043	0.7488
0.6368	0.642	0.6581	0.5953
0.5986	0.6295	0.5664	0.7552
0.8003	0.831	0.8394	0.8019
0.7589	0.7717	0.7337	0.8254
0.8682	0.8637	0.8182	0.862
0.7222	0.8596	0.6735	0.7456
0.7266	0.7951	0.8376	0.7576
0.6035	0.6179	0.7001	0.5779
0.7735	0.7874	0.7938	0.7042
0.5676	0.6318	0.619	0.5292
0.6031	0.6266	0.641	0.5961
0.9502	0.8743	0.9343	0.882
0.5602	0.5718	0.5327	0.7314
0.5733	0.6189	0.6335	0.5336
0.8364	0.8343	0.8414	0.8411
0.7141	0.7036	0.6924	0.7704
0.8502	0.8928	0.8612	0.836
0.8994	0.8676	0.8994	0.8626
0.806	0.7941	0.8167	0.8163
0.5733	0.6134	0.6261	0.5163
0.8727	0.812	0.8721	0.8929
0.5676	0.6196	0.5987	0.5116
0.6346	0.635	0.633	0.6752
0.6629	0.6486	0.7197	0.6838
0.8984	0.8467	0.9005	0.8064
0.8489	0.852	0.8651	0.7313
0.9236	0.9095	0.8978	0.9225
0.8272	0.7262	0.8373	0.8033
0.9211	0.8916	0.9089	0.8639
0.6471	0.8573	0.6651	0.6065
0.8414	0.8481	0.8635	0.8603
0.831	0.9116	0.8812	0.8646
0.8702	0.8234	0.8805	0.838
0.8879	0.8755	0.8682	0.8901
0.5746	0.6204	0.5939	0.7415
0.7365	0.7258	0.6767	0.7685
0.7007	0.6824	0.7059	0.7942
0.772	0.7579	0.7198	0.7745
0.8242	0.7855	0.8425	0.8739
0.816	0.8025	0.8275	0.8222
0.697	0.738	0.7633	0.7682
0.6554	0.6592	0.7354	0.6564
0.9216	0.8775	0.9247	0.8868
0.7069	0.8726	0.7755	0.8406
0.6008	0.6423	0.6449	0.5902
0.873	0.95	0.8963	0.9298
0.8797	0.8389	0.8518	0.8267
0.8612	0.8272	0.8444	0.8007
0.5531	0.5972	0.5659	0.7048
0.7977	0.8274	0.8477	0.8812
0.9325	0.8591	0.9062	0.8701
0.7713	0.7971	0.7494	0.8306
0.7384	0.7542	0.7287	0.7603
0.9165	0.9085	0.9113	0.8954
0.8187	0.8735	0.8268	0.8501
0.8479	0.8414	0.8278	0.8109
0.7787	0.7894	0.7384	0.8688
0.8912	0.8885	0.8847	0.8177
0.6998	0.6637	0.737	0.7059
0.8014	0.8614	0.7811	0.8288
0.8192	0.9155	0.8178	0.8184
0.819	0.7552	0.8399	0.845
0.8822	0.8287	0.8781	0.9171
0.8917	0.8887	0.8755	0.8727
0.8258	0.8519	0.8097	0.8434
0.892	0.8336	0.8686	0.8282
0.8413	0.8311	0.8547	0.8714
0.6711	0.6461	0.7163	0.6905
0.6139	0.6204	0.6442	0.5956
