# Supplementary material for: The functional brain favours segregated modular connectivity at old age unless affected by neurodegeneration
Source: Commun Biol. 2021 Aug 16;4:973. doi: 10.1038/s42003-021-02497-0 (PMC8367990; doi:10.1038/s42003-021-02497-0)
Supplement: Supplementary file 4 — Supplementary Data [file 42003_2021_2497_MOESM4_ESM.zip › Supplementary_Data/Figure_4_Data.xlsx]

## Sheet: Figure 4
Notes: Figure 4a: MV_OAvsYA_NKI: MV difference between OA and YA for NKI group; p_value_NKI: the comparison p values of MV_OAvsYA_NKI; Figure 4b: MV_OAvsYA_TFC: MV difference between OA and YA for TFC group; p_value_TFC: the comparison p values of MV_OAvsYA_TFC; Figure 4c: z_score_MV_OAvsYA_NKI: z scores of significant brain regions from MV comparison for NKI group after multiple comparison at p_…
MV_OAvsYA_NKI	p_values_NKI	MV_OAvsYA_TFC	p_values_TFC	z_score_MV_OAvsYA_NKI	z_score_regions_MV_NKI
-0.1594	0.4291	3.5223	0.0061	4.507	'Insula_L'
3.4284	0.0003	1.6926	0.1071	4.3467	'Insula_R '
1.65	0.0515	1.2476	0.1302	4.223	'Cuneus_R'
-0.1821	0.3012	2.5082	0.0531	3.9936	'Cerebelum_4_5_R'
1.7033	0.0472	2.7139	0.0438	3.9034	'Rolandic_Oper_R'
2.3493	0.0099	0.7987	0.1727	3.718	'Precentral_L'
-0.511	0.3071	1.6856	0.0945	3.6053	'Thalamus_R'
0.8927	0.1891	2.7277	0.0402	3.5029	'Postcentral_R'
0.3461	0.3704	1.6053	0.1284	3.4752	'Caudate_R'
1.823	0.0381	1.4728	0.1224	3.4696	'Fusiform_R'
-0.5512	0.2848	2.4143	0.0667	3.4284	'Frontal_Inf_Orb_L'
0.9834	0.1724	1.3714	0.1238	3.3237	'Insula_R'
-1.7307	0.0433	3.5361	0.0039	3.3156	'Postcentral_R'
1.1819	0.1292	1.7678	0.0941	3.313	'Postcentral_L'
0.7372	0.2463	1.5206	0.1267	3.2984	'Cuneus_L'
1.3627	0.0887	2.4053	0.057	3.2924	'Frontal_Inf_Orb_L'
1.7516	0.0234	1.3575	0.1174	3.2459	'Rolandic_Oper_L'
-2.2799	0.0043	2.523	0.0539	3.2125	'Rolandic_Oper_R'
1.0478	0.1509	1.2203	0.1868	3.134	'Temporal_Sup_R'
2.7104	0.0055	2.73	0.0413	3.1262	'Thalamus_L'
-1.6437	0.0558	1.7473	0.0828	3.1255	'Thalamus_L'
0.2039	0.4195	3.643	0.0106	3.1178	'Temporal_Sup_R'
1.4677	0.0733	1.5614	0.1363	3.1091	'Rolandic_Oper_L'
-1.6074	0.0601	4.049	0.0023	3.0425	'Frontal_Inf_Orb_L'
-0.1658	0.4327	1.7538	0.0955	3.0302	'Temporal_Sup_L'
-1.9668	0.0353	2.6617	0.0427	2.9889	'Fusiform_L'
0.0823	0.4538	1.8327	0.0969	2.9845	'Frontal_Sup_Orb_L'
-0.7166	0.239	1.1065	0.1624	2.9724	'Temporal_Sup_R'
1.1795	0.1295	0.797	0.2137	2.9335	'Temporal_Sup_L'
-1.0973	0.1383	1.5804	0.1113	2.9332	'Frontal_Med_Orb_R'
0.7108	0.3096	2.0091	0.0617	2.8976	'Frontal_Med_Orb_L'
1.1798	0.1218	4.0019	0.0031	2.8703	'Thalamus_L'
-1.0075	0.0634	1.7282	0.1038	2.867	'Temporal_Sup_L'
0.0343	0.3769	1.3426	0.1436	2.8167	'Temporal_Sup_R'
2.574	0.0335	1.4386	0.1217	2.7746	'Temporal_Sup_L'
2.1993	0.0139	1.6103	0.0983	2.7167	'Temporal_Pole_Sup_L'
0.5408	0.296	2.4946	0.0239	2.7104	'Caudate_R'
0.066	0.4516	3.3031	0.0062	2.667	'Thalamus_R'
-0.0898	0.2893	2.7579	0.0464	2.6188	'Calcarine_L'
3.0302	0.0021	0.7334	0.2278	2.5948	'Thalamus_R'
-1.0946	0.1456	3.5288	0.0062	2.5916	'Frontal_Inf_Orb_R'
2.8976	0.0019	1.8079	0.0875	2.5868	'Brain stem_R'
-0.0567	0.3239	2.6351	0.0324	2.552	'Temporal_Inf_R'
-1.1841	0.1244	0.859	0.1822	-2.0535	'Postcentral_R'
1.6881	0.0656	2.0551	0.0524	-2.1342	'Temporal_Mid_L'
-0.0795	0.4508	3.2243	0.009	-2.2799	'Angular_L'
-0.0347	0.4121	2.5219	0.034	-2.3474	'Temporal_Mid_R'
2.5916	0.0049	2.2599	0.0471	-2.356	'Frontal_Inf_Oper_L'
0.3796	0.3544	1.3984	0.1237	-2.7241	'Amygdala_Hipp_L'
0.1378	0.4034	1.1189	0.1783	-3.1771	'Cingulum_Ant_R'
1.2781	0.1033	2.3239	0.0629
2.3125	0.011	2.5048	0.0451
-1.7994	0.043	1.5793	0.0861
2.4837	0.0064	1.9366	0.0871
0.0889	0.3991	1.2169	0.151
-0.682	0.2281	1.2761	0.1017
-0.4146	0.3407	0.7576	0.2174
-0.7217	0.2505	3.9143	0.0042
1.8217	0.0452	1.0874	0.1759
-0.0548	0.424	1.0595	0.1753
-0.9977	0.1623	1.4959	0.1112
-0.133	0.3705	1.7795	0.0857
0.7926	0.2232	2.0107	0.0935
1.0943	0.1478	1.3504	0.1508
1.9243	0.0466	2.1133	0.0604
-0.0556	0.4208	1.4432	0.1498
1.4933	0.0697	0.8174	0.1668
3.1091	0.0011	0.2928	0.2357
0.1624	0.4315	2.9808	0.0536
1.6661	0.0497	0.884	0.197
0.0369	0.4018	0.9693	0.1959
2.1907	0.0145	2.4029	0.0388
3.4752	0.0003	3.5386	0.0035
-2.5295	0.006	1.0926	0.1725
-1.2302	0.1111	2.7807	0.0331
2.2927	0.0407	2.7951	0.0354
0.5849	0.292	2.2588	0.046
-1.4103	0.0824	1.7279	0.1093
1.6117	0.0569	2.3273	0.0398
3.1255	0.0009	2.0205	0.0579
-0.7607	0.2252	1.035	0.1289
-0.4485	0.3434	3.4472	0.0036
1.1384	0.1353	1.783	0.07
3.5029	0.0003	2.3939	0.0541
-2.356	0.0024	0.9103	0.182
0.4559	0.3278	2.7196	0.0344
-2.6596	0.0072	1.9839	0.069
-2.1524	0.0164	1.7051	0.0956
3.9936	0	2.0708	0.0776
0.0092	0.3242	3.6835	0.0062
0.5624	0.3687	2.2291	0.0594
-0.861	0.1969	0.9347	0.2004
-0.9866	0.167	0.7821	0.2236
-1.2736	0.1122	1.0861	0.1803
-0.7205	0.2367	2.8521	0.0158
2.1852	0.0426	2.2623	0.057
-0.3215	0.252	0.974	0.1835
1.4752	0.0967	1.6991	0.1315
1.1125	0.1748	1.2686	0.1693
-2.2521	0.0316	1.5584	0.1112
0.5983	0.2777	1.3745	0.131
-1.4255	0.0366	1.4579	0.1208
-0.1192	0.4327	1.287	0.1224
0.2737	0.3809	0.9949	0.1746
-0.3811	0.3531	2.7825	0.0139
-0.3484	0.3652	4.2376	0.0079
0.2369	0.4098	1.891	0.0723
0.6226	0.1672	2.8147	0.0532
3.2924	0.0005	1.7506	0.0708
1.0596	0.1469	1.2032	0.1493
-2.0393	0.0214	1.1145	0.1786
1.7536	0.0411	2.3921	0.0389
3.2024	0.0111	1.0804	0.1805
1.1074	0.1439	3.7388	0.006
2.9332	0.0016	1.4056	0.1427
-0.3856	0.3636	1.9592	0.075
0.0858	0.4527	1.3379	0.1497
1.3968	0.0829	3.6247	0.0054
3.3237	0.0007	1.6806	0.1029
1.9753	0.0252	3.0902	0.0323
3.6053	0.0001	3.6395	0.0067
1.737	0.0453	2.3802	0.0445
2.177	0.0178	1.9388	0.0994
-1.624	0.024	1.6902	0.101
0.4658	0.323	3.4957	0.0301
2.1703	0.0151	0.82	0.181
2.6413	0.0074	1.5816	0.1156
-0.842	0.1963	2.2846	0.0367
1.6851	0.0473	4.0132	0.0041
0.2038	0.4163	0.9744	0.1721
0.1991	0.4082	3.4241	0.0247
-0.2901	0.3867	2.2196	0.0427
-1.3938	0.0866	0.6753	0.2207
1.6255	0.0674	1.9094	0.0747
-2.252	0.0129	0.8565	0.2236
-1.0571	0.1498	2.4523	0.0573
0.5002	0.3271	1.9658	0.0806
2.4942	0.0066	1.555	0.1206
-2.1342	0.0027	2.4936	0.0518
2.1774	0.0155	3.7946	0.0034
1.5426	0.068	3.7047	0.0042
1.4938	0.0692	1.4871	0.1159
-0.9927	0.1631	2.5256	0.047
2.4653	0.0118	1.5954	0.1097
-0.4009	0.3382	1.7198	0.0965
0.4417	0.2799	1.5283	0.0933
1.7338	0.052	0.9267	0.2052
-1.3186	0.0957	2.0236	0.0574
1.1141	0.1498	1.1546	0.1888
-0.8227	0.2101	2.4004	0.0319
0.1199	0.4275	1.0563	0.1534
2.667	0.0042	0.9629	0.169
-1.5635	0.0199	3.6459	0.0135
1.437	0.0776	1.6808	0.0816
1.0216	0.1706	0.857	0.2239
1.233	0.1169	4.0233	0.0019
-0.9491	0.1796	3.9581	0.0036
0.3842	0.3619	1.316	0.1526
-0.5574	0.291	1.3535	0.1427
0.0644	0.3888	0.87	0.0959
-2.3474	0.002	0.6958	0.2344
0.0184	0.4509	2.2233	0.0546
-0.6495	0.1173	1.4324	0.1272
0.0398	0.4566	2.6225	0.0192
1.718	0.0442	3.9881	0.0055
1.786	0.0399	2.3704	0.0628
1.0803	0.15	2.0521	0.0477
1.8514	0.034	1.1321	0.1462
-1.6038	0.0557	3.7933	0.0021
-0.3276	0.3653	0.5461	0.2403
0.9997	0.1679	2.4678	0.0393
-0.6305	0.2662	2.8638	0.0186
2.5948	0.0053	0.9388	0.1792
-0.55	0.3233	1.363	0.1079
0.2711	0.3955	1.6756	0.0971
3.2459	0.0009	1.5267	0.1094
-3.1243	0.0322	4.0757	0.0088
2.9845	0.0015
1.939	0.0269
2.0373	0.0507
0.0309	0.4418
2.4328	0.0131
2.9335	0.0024
4.223	0
-1.5796	0.0455
-1.5832	0.0583
-0.7882	0.2213
1.5543	0.0676
-1.1425	0.0722
1.6942	0.0464
-0.017	0.4583
1.3063	0.1012
-1.8482	0.053
1.6524	0.046
1.5548	0.0662
1.6424	0.0622
-2.0734	0.0073
-0.7119	0.2464
-0.8792	0.1971
-1.3732	0.0275
2.0855	0.0215
-0.3876	0.3607
0.7237	0.2423
-0.3401	0.37
2.5868	0.0051
1.5748	0.0594
-1.0351	0.1533
-1.1997	0.1173
0.7503	0.2487
-1.2412	0.1085
-1.1743	0.1221
1.4753	0.075
-1.4483	0.0827
-0.1377	0.439
3.134	0.0014
1.097	0.1391
1.4337	0.0786
1.7303	0.0427
0.2447	0.4044
-2.3433	0.0125
0.5988	0.2845
-0.0024	0.3284
-0.7218	0.2418
1.2469	0.0815
-1.0908	0.1396
-0.8862	0.1776
-0.7346	0.234
-1.1602	0.1278
-0.1327	0.4451
-0.4787	0.2959
0.1948	0.4222
0.5463	0.3149
-0.775	0.2218
-0.1313	0.4308
-1.1619	0.1312
0.0167	0.4588
1.9628	0.028
-1.0138	0.1648
0.2294	0.3816
1.4598	0.083
1.0922	0.1413
-1.6847	0.0662
1.6705	0.0511
-0.7546	0.2273
2.4742	0.0068
1.2532	0.1124
-0.6302	0.2735
-0.6404	0.2625
-1.4975	0.0378
1.2994	0.0995
1.4481	0.0821
-1.1865	0.1279
-0.1562	0.3837
-1.1088	0.0528
3.2984	0.0005
-1.1239	0.1331
-0.3896	0.3352
-2.4404	0.0082
1.8731	0.0327
3.4696	0.0002
-0.797	0.1284
1.6255	0.0629
-0.8102	0.2181
0.6821	0.2522
3.4682	0.0106
0.8539	0.2041
0.9857	0.1642
1.6043	0.0633
-1.5964	0.0606
-0.4669	0.3221
-0.4458	0.3308
0.9596	0.1708
-0.5558	0.2951
3.313	0.0006
0.3514	0.3633
0.7621	0.2313
0.6904	0.2494
-0.9334	0.1791
2.867	0.0033
-0.7183	0.1911
-0.117	0.4345
0.1575	0.4305
0.0998	0.4301
2.4355	0.0079
-0.0808	0.4501
-2.0535	0.0046
-1.4735	0.0725
-3.4572	0.0058
-1.1699	0.086
0.1569	0.4318
0.0734	0.4418
-1.354	0.1003
-0.0903	0.4497
-0.2229	0.3791
2.6188	0.0051
1.8582	0.0331
0.6511	0.2706
0.6278	0.2684
0.7307	0.2362
-0.6675	0.133
-1.4277	0.0873
-0.3466	0.3457
0.7149	0.3019
0.4512	0.328
-1.4095	0.0839
-1.2857	0.102
2.9724	0.0026
-1.8202	0.0525
0.4114	0.3422
1.5092	0.0675
-2.3843	0.0091
3.2125	0.0009
0.2526	0.4165
0.6199	0.2589
-0.7884	0.2176
-0.646	0.2687
-1.1734	0.09
-0.2128	0.4349
-0.6357	0.2601
-2.3463	0.0103
3.0425	0.0012
1.4566	0.0807
0.9949	0.1831
-1.1836	0.125
0.9198	0.1907
0.786	0.2276
-1.9425	0.0063
-0.7084	0.242
-0.4696	0.3218
3.718	0.0001
-2.1219	0.0464
1.372	0.0902
1.24	0.1375
3.1262	0.0009
-0.0114	0.4114
2.0503	0.0207
1.9486	0.027
0.605	0.2566
0.1392	0.4331
-1.0517	0.1295
-0.302	0.4312
1.2558	0.1119
-1.855	0.0288
1.4516	0.0759
-0.6774	0.237
-2.7241	0.0037
-0.6856	0.2486
-0.5578	0.1468
-0.8396	0.2035
0.1384	0.4383
1.0258	0.194
-1.0051	0.0807
0.8821	0.204
-3.1771	0.0002
-0.9434	0.1745
3.1178	0.0018
-0.4673	0.3048
-0.844	0.201
-1.7809	0.0613
2.9889	0.0014
-0.0784	0.4399
2.7167	0.0034
-1.0841	0.1475
2.4295	0.0374
-1.7548	0.0411
1.4121	0.0801
-0.8434	0.2056
-0.3507	0.3767
-2.0379	0.0065
-1.8457	0.0319
2.2693	0.0125
-1.5012	0.0202
2.552	0.0055
-0.1226	0.2778
2.2423	0.0166
2.2409	0.0214
-0.1092	0.4378
-2.0665	0.0204
1.944	0.0368
1.704	0.0453
0.5614	0.2503
2.7746	0.0048
-1.9601	0.0263
-1.6498	0.0505
-0.6565	0.1264
-0.5872	0.255
0.5582	0.2213
3.5886	0.0302
0.5998	0.2765
-1.7406	0.046
1.8614	0.0325
1.3263	0.0945
-0.586	0.2867
0.3354	0.4207
-0.6784	0.2511
1.6136	0.0547
3.9034	0.0001
-0.9286	0.1801
-0.9459	0.1008
-1.5891	0.0638
2.8167	0.0044
2.1999	0.0143
4.507	0
1.7179	0.0441
1.2159	0.119
0.0008	0.4278
0.0257	0.4525
0.6264	0.2673
-0.3307	0.3615
0.4312	0.2039
-1.293	0.1033
-1.0869	0.1426
4.3467	0
-0.8366	0.1223
2.4018	0.012
3.5703	0.017
1.7694	0.0318
2.0474	0.0328
1.2571	0.1129
-0.7389	0.2063
1.3667	0.0915
-1.2598	0.0517
-0.8023	0.214
-1.8166	0.0405
1.7819	0.0382
-0.8187	0.2158
-1.1183	0.142
1.904	0.0198
2.8703	0.0023
2.4387	0.0109
-0.46	0.325
-1.4082	0.0822
-0.8588	0.2002
-1.9495	0.0271
1.3272	0.0977
0.1706	0.4161
1.8149	0.0612
1.862	0.0322
-0.4265	0.3214
-0.8376	0.2044
-1.5565	0.0617
-1.1523	0.1331
0.9045	0.1902
-0.4613	0.1963
0.6078	0.2767
1.729	0.0507
0.9195	0.1816
3.3156	0.0007
2.0867	0.0206
-1.237	0.1171
-0.0608	0.4351
