# Supplementary material for: The functional brain favours segregated modular connectivity at old age unless affected by neurodegeneration
Source: Commun Biol. 2021 Aug 16;4:973. doi: 10.1038/s42003-021-02497-0 (PMC8367990; doi:10.1038/s42003-021-02497-0)
Supplement: Supplementary file 4 — Supplementary Data [file 42003_2021_2497_MOESM4_ESM.zip › Supplementary_Data/Figure_5_Data.xlsx]

## Sheet: Figure 5
Notes: Figure 5a: MD_OAvsYA_NKI: MD difference between OA and YA for NKI group; p_value_NKI: the comparison p values of MD_OAvsYA_NKI; Figure 5b: MD_OAvsYA_TFC: MD difference between OA and YA for TFC group; p_value_TFC: the comparison p values of MD_OAvsYA_TFC; Figure 5c: z_score_MD_OAvsYA_NKI: z scores of significant brain regions from MD comparison for NKI group after multiple comparison at p_…
MD_OAvsYA_NKI	p_values_NKI	MD_OAvsYA_TFC	p_values_TFC	z_score_MD_OAvsYA_NKI	z_score_regions_MD_NKI
-4.011	0	5.6072	0	3.7201	'Rolandic_Oper_L '
-0.0953	0.469	0.2981	0.3814	3.6647	'Insula_R'
0.6734	0.2528	-0.22	0.4119	3.2251	'Temporal_Sup_R'
-1.2262	0.1134	-0.0675	0.4733	3.1684	'Temporal_Sup_L'
-0.3769	0.3564	0.8831	0.1887	2.887	'Temporal_Pole_Sup_R'
-1.4616	0.0734	-0.3822	0.3594	2.4083	'Rolandic_Oper_R'
-4.6664	0	2.0441	0.0206	2.3909	'Temporal_Mid_R'
1.1251	0.1238	0.2132	0.4135	2.3097	'Insula_R'
-0.6417	0.2622	2.5427	0.0048	2.2535	'Temporal_Sup_L'
-0.4936	0.3086	1.528	0.0625	2.2449	'Fusiform_L'
0.2158	0.4114	0.7201	0.2311	-2.7959	'Frontal_Sup_R'
-3.2807	0.0006	1.2778	0.0994	-2.8026	'Cerebelum_Crus1_R'
-3.3933	0.0004	0.7908	0.2143	-2.8201	'Cerebelum_6_R'
0.0658	0.4716	2.6694	0.0044	-2.8448	'Parietal_Inf_L'
0.781	0.214	1.0968	0.1373	-2.8492	'Precentral_R'
0.3251	0.3788	0.3497	0.3701	-2.8544	'Temporal_Inf_R'
-1.6857	0.0468	-0.2262	0.4132	-2.8894	'Amygdala_R'
-1.3953	0.0828	0.7495	0.2267	-2.9255	'Lingual_L'
-0.0934	0.4686	-1.5743	0.0586	-2.9531	'Vermis_7'
-1.6683	0.0472	1.1141	0.1323	-2.978	'Thalamus_L (aal)'
-2.5719	0.0072	0.6472	0.2592	-2.9781	'Temporal_Pole_Mid_R'
-4.4784	0	1.7878	0.0369	-2.9938	'Parietal_Inf_L'
-1.1275	0.1276	3.256	0.0004	-3.0004	'Precuneus_R'
-1.2015	0.114	5.794	0	-3.0152	'Fusiform_R'
0.1024	0.4594	-4.7187	0	-3.0373	'Postcentral_R'
-2.3225	0.0112	-1.504	0.0651	-3.0658	'Frontal_Sup_R'
0.319	0.3796	0.7709	0.2202	-3.0856	'Parietal_Inf_L'
-1.1259	0.1378	0.9694	0.1688	-3.1931	'ParaHippocampal_R'
-0.9201	0.1724	-4.9129	0	-3.216	'Agranular retrolimbic_R'
-4.7181	0	1.223	0.1081	-3.2459	'Cerebelum_Crus1_R'
0.2609	0.3962	0.834	0.2027	-3.2627	'Vermis_4_5'
-1.826	0.0348	3.5605	0.0003	-3.2807	'Temporal pole R'
2.3909	0.0098	-1.3619	0.0888	-3.2905	'Fusiform gyrus R'
-2.5968	0.005	1.0665	0.1457	-3.345	'Precentral_L'
-0.4445	0.33	1.8041	0.0357	-3.3676	'Cingulum_Mid_R'
-0.5602	0.2936	1.7681	0.0383	-3.3933	'Postcentral_R'
0.5043	0.3116	0.2687	0.3975	-3.3974	'Premotor cortex L'
-0.8462	0.198	3.4688	0.0001	-3.4082	'Inferior frontal R'
-2.2165	0.0118	1.7442	0.041	-3.4175	'Fusiform_R'
2.2535	0.0102	1.2443	0.1114	-3.4408	'Parietal cortex L'
-0.2906	0.3894	2.2885	0.0118	-3.4452	'Cerebelum_Crus1_R'
0.4391	0.3316	-1.4501	0.0715	-3.4802	'Thalamus_L'
-2.1066	0.0168	2.7647	0.0027	-3.5122	'Vermis R'
-1.1367	0.1278	0.1811	0.4285	-3.5335	'Precuneus_R'
-4.5168	0	-0.0173	0.4909	-3.5384	'Cerebellum_R'
-4.2315	0	3.7504	0.0001	-3.7865	'Insula_L'
0.7857	0.2234	2.7116	0.004	-3.8271	'Postcentral_R'
0.3663	0.354	2.2469	0.0122	-3.839	'Thalamus_L'
-3.4447	0.0004	-1.7631	0.0393	-4.011	'Cerebelum_6_L'
-1.3832	0.0848	1.1376	0.126	-4.054	'Cerebelum_6_L'
0.9571	0.167	2.857	0.0011	-4.0542	'Cerebelum_10_L'
1.9745	0.0234	-0.1956	0.415	-4.0802	'Cerebelum_Crus2_L'
-1.8424	0.035	-0.8885	0.1882	-4.0894	'Brain stem R'
0.0364	0.4818	0.9855	0.1618	-4.1691	'Cerebelum_7b_L'
-3.839	0	0.6474	0.2615	-4.2315	'Cerebelum_8_R'
-4.6934	0	0.6052	0.2703	-4.3116	'Cerebelum_8_L'
-5.6505	0	-1.3569	0.0852	-4.3834	'Fusiform_L'
-2.0445	0.0198	3.0909	0.0011	-4.4784	'Vermis_10'
0.0134	0.5042	0.7659	0.2216	-4.4976	'Caudate_R'
-1.445	0.0742	-0.0647	0.4724	-4.5372	'Cerebellum L'
-2.2067	0.0136	3.0541	0.0014	-4.6664	'Cerebelum_8_R'
-5.6419	0	-0.8546	0.1952	-4.6777	'Cerebelum_Crus2_R'
-2.086	0.0196	0.9136	0.1806	-4.6934	'Caudate_L'
0.8761	0.189	1.5176	0.062	-4.7181	'Cerebelum_Crus2_L'
1.3322	0.0906	-0.3347	0.3681	-4.7786	'Cerebelum_Crus2_R'
-1.3833	0.085	1.653	0.0483	-4.9079	'Cerebelum_7b_L'
0.9627	0.1672	0.0868	0.4687	-5.0086	'Cerebelum_7b_R'
3.7201	0	-4.6163	0	-5.0452	'Cerebelum_8_L'
-5.5674	0	2.4836	0.0085	-5.1363	'Caudate_R'
0.5641	0.2872	1.4166	0.0781	-5.1399	'Cerebelum_8_L'
-0.0881	0.47	0.7765	0.2215	-5.1965	'Cerebelum_Crus2_L'
-0.1223	0.4506	-0.2697	0.3966	-5.1974	'Thalamus_R'
-1.9969	0.0256	3.5138	0.0001	-5.2023	'Caudate_L'
-2.8492	0.003	1.3554	0.0863	-5.4482	'Thalamus L'
-5.1965	0	-1.5554	0.0648	-5.4692	'Cerebelum_8_R'
0.62	0.2668	1.5508	0.0597	-5.6419	'Thalamus_R'
-2.6806	0.0048	3.5504	0.0007	-5.6505	'Cerebelum_8_R'
-2.773	0.003	-1.1775	0.1203	-5.7249	'Caudate_R'
-2.1344	0.0138	1.6827	0.046	-5.7943	'Cerebelum_9_R'
-3.4802	0.0008	-2.6889	0.0036	-5.9384	'Caudate_L'
-4.6777	0	1.376	0.0865	-6.0313	'Cerebelum_8_R'
-1.8972	0.029	2.2886	0.011	-6.2458	'Cerebelum_9_R'
-1.8494	0.0334	-0.186	0.4253	-6.2784	'Vermis_9'
0.3058	0.3792	0.3886	0.3503	-6.5659	'Caudate_R'
-0.3364	0.3794	0.4454	0.3332	-6.7312	'Cerebelum_9_L'
-0.4687	0.318	2.0339	0.0221
-0.3537	0.361	2.8945	0.0023
-0.0456	0.4816	2.3907	0.0087
1.9953	0.0242	-0.0707	0.4733
-1.8054	0.035	5.725	0
-0.8902	0.187	1.6528	0.0515
-4.8986	0	2.7248	0.0036
-1.4039	0.0786	-0.4934	0.3106
0.5263	0.2966	0.2004	0.4241
0.3088	0.3806	3.7893	0
-0.4181	0.3406	0.8332	0.1999
-1.3739	0.083	-3.5418	0.0002
1.8733	0.03	-1.7849	0.0373
-2.007	0.0224	0.6545	0.2561
-0.1323	0.452	1.6701	0.0445
-1.287	0.097	0.5691	0.2856
-1.5985	0.052	0.9141	0.1809
-1.1968	0.1132	1.5068	0.0642
-2.3464	0.0082	1.2791	0.1
-4.054	0	2.7547	0.0033
-0.6386	0.2674	1.9107	0.0282
-2.2602	0.0122	0.3209	0.3688
-3.0004	0.0016	0.6344	0.2626
0.6843	0.2432	-0.5715	0.2799
0.2665	0.3918	1.2578	0.1049
-1.7844	0.037	-0.6599	0.2531
0.5378	0.2946	2.2323	0.0124
-1.4786	0.068	-3.8025	0.0002
-2.5329	0.0054	5.1709	0
1.3184	0.0908	1.6988	0.0423
-1.7606	0.043	0.4612	0.3221
-1.0062	0.1578	1.1405	0.128
-2.7711	0.0026	2.436	0.0078
3.6647	0	2.112	0.0184
-4.0542	0	1.4467	0.073
-2.654	0.0038	4.7181	0
1.6761	0.0448	0.7621	0.2232
-2.8894	0.0018	0.5462	0.2919
-0.7774	0.2156	-0.815	0.2077
-2.2718	0.0114	5.1706	0
-0.2756	0.3894	-0.4957	0.3053
1.3008	0.0962	1.3214	0.0942
0.2011	0.4144	-0.3198	0.3745
0.1	0.466	2.5273	0.0051
-1.7684	0.0396	0.2737	0.3905
-2.2432	0.0148	2.2198	0.0133
-5.1399	0	0.3066	0.3798
-5.9384	0	-0.9669	0.1633
1.0338	0.1474	0.3791	0.3522
-1.998	0.021	-0.4552	0.3264
-0.6993	0.2418	1.2009	0.1167
-0.241	0.4088	-0.9627	0.1667
1.4731	0.0672	1.6361	0.0545
-0.9313	0.1754	1.3026	0.0969
-0.2454	0.3986	4.9542	0
-2.284	0.0126	4.594	0
0.4924	0.3174	-4.5104	0
-4.4033	0	2.1176	0.0176
2.0079	0.024	2.5332	0.0054
1.1142	0.1276	0.6672	0.2532
-0.2737	0.3946	0.4301	0.3276
-0.1244	0.4576	1.6021	0.0538
-2.1118	0.0192	1.9521	0.0247
-1.2051	0.1174	1.357	0.0897
-2.3052	0.0102	0.4999	0.3072
-2.9781	0.0022	-0.288	0.3874
-1.304	0.097	1.8954	0.0281
0.8719	0.1918	3.7144	0.0001
1.1339	0.131	-0.2161	0.4134
-1.4064	0.0806	1.614	0.0521
-2.4966	0.006	5.3493	0
-1.3386	0.0896	4.6071	0
-0.2703	0.386	1.8119	0.0337
-0.0503	0.476	4.2392	0.0001
0.655	0.255	-0.2609	0.4043
1.2289	0.1038	-4.0187	0
-1.4658	0.0746	0.8765	0.1947
0.9478	0.1692	-0.9117	0.1805
-1.8612	0.035	0.7352	0.2374
-0.0264	0.4906	3.347	0.0004
-0.9687	0.1632	1.1304	0.1323
0.4166	0.3368	0.6825	0.2471
0.32	0.378	-0.6119	0.2688
-2.6949	0.0032	4.329	0
0.1527	0.4416	-0.0909	0.4617
-2.1702	0.0154	1.9749	0.0245
-1.6868	0.0472	2.3905	0.0067
-1.308	0.0994	-0.8666	0.1977
-3.0856	0.0008	-0.1669	0.4374
0.4153	0.341	-4.3155	0
1.8627	0.0344	-4.0956	0
-2.9255	0.002	2.6671	0.0038
-0.0271	0.488
-1.2165	0.1146
-0.6215	0.2668
-2.6276	0.005
2.3097	0.0116
1.8365	0.0358
1.3532	0.092
-0.808	0.206
-4.0802	0
0.567	0.285
0.2257	0.407
-1.261	0.1022
1.3948	0.0802
-2.9531	0.002
-0.3732	0.3538
-3.4175	0.0006
-5.7249	0
-2.082	0.0178
0.9838	0.16
-1.2055	0.1148
-1.8796	0.0306
-0.4047	0.3508
0.4802	0.3176
1.7956	0.042
-1.4542	0.072
-5.4482	0
-2.7267	0.003
-4.0894	0
0.9148	0.1812
-1.6577	0.05
-6.2458	0
-2.0816	0.0174
-2.4742	0.006
-3.2459	0.0006
0.5785	0.2784
-2.3434	0.0082
-0.6563	0.2538
1.9166	0.0248
0.9174	0.1796
-0.6112	0.2698
0.1648	0.433
-4.5372	0
-1.4201	0.0802
-2.8544	0.0034
-0.591	0.2798
-1.2571	0.0998
-3.216	0.0006
-2.8026	0.001
0.576	0.279
-0.2343	0.4112
-2.214	0.0134
2.2449	0.009
-1.4976	0.0672
-3.4452	0.0002
-2.4331	0.0072
-0.9821	0.1624
-0.8078	0.21
-0.5113	0.3018
-4.1691	0
1.2813	0.101
-0.213	0.4142
-0.5729	0.2884
0.5309	0.298
-1.6304	0.0534
-1.8994	0.0294
1.3778	0.0892
-4.4798	0
0.1763	0.438
1.0157	0.1544
-0.5856	0.2782
-5.0086	0
-1.8145	0.0358
-0.4765	0.316
0.1523	0.4266
-1.3681	0.0852
0.6198	0.2682
1.1852	0.1198
1.1558	0.1214
-5.7943	0
-1.1574	0.1186
-3.4082	0
-2.978	0.0028
1.67	0.0472
-1.2585	0.106
-0.0803	0.4656
-1.6546	0.0488
-4.3834	0
1.066	0.1432
-0.6214	0.271
-1.7681	0.0408
-0.579	0.2772
-2.0471	0.0172
-5.0452	0
-2.1149	0.0172
0.773	0.221
-1.6509	0.0474
0.0914	0.4646
-2.4166	0.007
-1.1264	0.1344
-2.6922	0.0036
0.0123	0.5124
3.1684	0.0004
-3.4408	0.0006
-2.093	0.0204
-5.1974	0
0.8467	0.196
1.0192	0.1546
-3.5122	0
-3.0373	0.0008
-4.3116	0
-2.3766	0.0084
1.3069	0.0988
0.5185	0.3026
-1.6608	0.054
1.1554	0.1244
-0.6016	0.2734
-2.1729	0.0136
-1.3396	0.0922
0.2892	0.388
-0.8452	0.201
-0.8029	0.2126
-1.4862	0.066
-0.6134	0.2788
-3.8271	0
-0.0033	0.4984
0.5876	0.2776
-3.2627	0.0002
-2.9938	0.0024
-6.7312	0
1.3822	0.0846
-5.2023	0
-5.0423	0
-0.9882	0.164
-2.7959	0.0038
0.871	0.1908
-2.5227	0.0066
-1.1717	0.1198
-4.9079	0
-2.1851	0.0132
-0.0785	0.467
-1.5447	0.0596
0.0931	0.465
-0.592	0.272
-0.5282	0.297
-2.0511	0.0212
0.6797	0.2532
-0.7376	0.2308
-2.2409	0.012
-0.6403	0.2604
-1.3878	0.0812
-4.7786	0
-3.345	0.0004
0.5493	0.2946
-6.5659	0
0.4636	0.3234
-0.023	0.4906
-2.4729	0.0064
-1.0248	0.1522
-3.5384	0
0.6355	0.2652
-1.6631	0.048
-0.965	0.1736
-1.8763	0.0296
-0.1831	0.425
-2.082	0.021
-1.3463	0.0874
-1.5206	0.065
-2.6755	0.004
-1.4141	0.0804
-3.3676	0.0004
-0.6252	0.2682
-6.0313	0
-2.7947	0.0026
-1.5451	0.0604
-0.7061	0.2414
-1.968	0.0248
-1.1077	0.1366
-4.7175	0
3.2251	0.0008
-1.1775	0.1228
-4.8418	0
-1.8551	0.0302
0.9063	0.1864
0.109	0.4482
0.5827	0.2836
-0.3573	0.3564
-5.1363	0
-4.4225	0
-0.2638	0.3942
-1.2994	0.093
-1.5985	0.0588
-0.7079	0.2434
-0.8515	0.199
0.6951	0.2428
-1.4475	0.075
1.1106	0.1338
-0.8816	0.1958
1.3651	0.086
2.4083	0.0088
-0.8119	0.203
-5.4692	0
1.7014	0.046
0.1038	0.467
-3.1931	0.0002
1.0656	0.1398
-3.3974	0.0002
-2.5685	0.0064
1.0736	0.1456
-4.4976	0
-0.3227	0.3746
0.2751	0.3852
-1.88	0.0282
-1.8753	0.0292
-3.6423	0.0002
1.3301	0.0902
-2.0667	0.02
-2.1347	0.0168
-6.2784	0
0.7677	0.2252
1.4798	0.0734
-2.319	0.0114
-1.0014	0.1548
-0.2487	0.408
1.7471	0.047
0.5561	0.2908
1.7299	0.0412
1.1642	0.1256
-3.0152	0.0018
-1.2523	0.1072
-1.7969	0.038
-0.5721	0.2788
-3.5335	0
-2.2183	0.0134
-0.1965	0.4236
-1.7494	0.0388
1.018	0.1546
-1.2141	0.1084
1.6803	0.044
0.4621	0.3214
-2.8201	0.003
-2.6721	0.0032
-2.5732	0.0058
-1.3141	0.0986
-2.776	0.002
1.9265	0.0284
-0.7028	0.2422
-3.0658	0.001
0.747	0.2242
-1.5612	0.0596
-2.4876	0.0074
-3.2905	0.0004
-1.979	0.0246
0.4319	0.3382
-2.7584	0.0024
-0.008	0.4986
-3.7865	0.0002
-1.5825	0.057
0.5542	0.2888
-0.5583	0.2862
-1.0536	0.1502
-1.7727	0.0364
-1.1915	0.1196
-1.7642	0.0334
-2.4573	0.0066
-0.096	0.4618
2.887	0.0026
1.2765	0.1018
-2.0808	0.0186
-0.428	0.336
0.0877	0.4546
1.632	0.0514
1.0329	0.1448
-2.8448	0.0024
-1.3429	0.0876
