# Supplementary material for: The functional brain favours segregated modular connectivity at old age unless affected by neurodegeneration
Source: Commun Biol. 2021 Aug 16;4:973. doi: 10.1038/s42003-021-02497-0 (PMC8367990; doi:10.1038/s42003-021-02497-0)
Supplement: Supplementary file 4 — Supplementary Data [file 42003_2021_2497_MOESM4_ESM.zip › Supplementary_Data/Figure_6_Data.xlsx]

## Sheet: Figure 6
Notes: Figure 6a: MV_ADvsOA_NCL: MV difference between AD and OA groups for NCL cohort; p_value_ADvsOA_NCL: p values of MV_ADvsOA_NCL; Figure 6b: MV_DBvsOA_NCL: MV difference between DB and OA groups for NCL cohort; p_value_DBvsOA_NCL: p values of MV_DBvsOA_NCL; Figure 6c: MV_PDvsOA_NCL: MV difference between PD and OA groups for NCL cohort; p_value_PDvsOA_NCL: p values of MV_PDvsOA_NCL;
MV_ADvsOA_NCL	p_value_ADvsOA_NCL	MV_DBvsOA_NCL	p_value_DBvsOA_NCL	MV_PDvsOA_NCL	p_value_PDvsOA_NCL
0.1326	0.3998	0.4398	0.3325	1.0383	0.1874
-0.5569	0.2185	-0.7753	0.2064	-0.3794	0.197
0.9691	0.1866	0.7617	0.2717	0.7118	0.2237
-0.2607	0.3394	-0.2213	0.362	-0.4189	0.2342
-0.7863	0.219	-0.2454	0.2432	0.0258	0.2942
-0.4686	0.1982	-0.6744	0.0637	-0.3897	0.2573
0.6869	0.2552	0.3631	0.3575	0.446	0.2601
-0.0914	0.3076	0.6114	0.2918	0.063	0.2497
-1.19	0.1304	-1.3536	0.0759	-0.2915	0.2272
0.6227	0.2758	-0.4093	0.3309	-0.0229	0.275
-0.2972	0.3373	-0.2593	0.3638	-0.2905	0.2223
-0.2733	0.3677	-0.2346	0.3256	0.6083	0.2792
0.2061	0.3589	0.5837	0.2977	0.1348	0.3576
0.2374	0.3834	0.1369	0.1508	-0.1848	0.2421
0.8112	0.2327	1.0019	0.2763	0.1596	0.2639
1.1081	0.1517	0.5622	0.2971	-0.1992	0.262
0.1795	0.4321	-0.4567	0.1366	-0.1563	0.3157
0.9173	0.1916	0.5734	0.2969	-0.3926	0.2005
-0.2649	0.398	-0.125	0.4096	0.165	0.3168
-1.3262	0.1211	-0.9534	0.1957	-0.3996	0.2755
0.269	0.3419	1.4748	0.0844	0.0477	0.2913
-0.2049	0.3887	-0.233	0.397	-0.0019	0.3316
-0.4955	0.1269	1.5985	0.0788	0.3069	0.3011
0.0841	0.3403	1.1191	0.1553	-0.342	0.3104
0.1959	0.4142	0.1283	0.1933	-0.1904	0.2559
-0.82	0.0984	-0.4394	0.3255	-0.3713	0.1742
1.7125	0.0562	1.594	0.0827	-0.2993	0.2417
-0.7048	0.2668	-0.6385	0.1866	-0.1884	0.2404
-0.4046	0.3143	-0.4895	0.1595	0.016	0.2692
0.4269	0.3343	0.7341	0.2388	0.2774	0.3019
1.9928	0.033	0.25	0.1055	0.4624	0.2963
-0.0913	0.4019	-0.5127	0.2916	0.5078	0.2807
0.7602	0.2444	0.2175	0.2288	-0.2278	0.241
-1.4321	0.0803	-0.2602	0.3174	-0.5519	0.2312
-1.1202	0.1546	-0.4794	0.2949	-0.1419	0.3196
0.2985	0.3554	-0.1547	0.1244	-0.0948	0.1444
-0.1032	0.3731	0.3409	0.3041	0.1234	0.2815
-0.3813	0.3631	-0.127	0.3103	-0.2546	0.2502
0.3827	0.3544	0.0702	0.3332	0.0006	0.2862
0.0799	0.3935	0.3308	0.1801	-0.4979	0.2227
0.1062	0.3864	0.0079	0.3283	-0.5106	0.2425
-1.7657	0.0458	-0.71	0.2529	-0.2343	0.2949
0.2795	0.3851	0.2489	0.3	-0.0999	0.2924
-1.9116	0.0378	-1.4518	0.0792	-0.4908	0.1587
-0.5351	0.2969	-0.0915	0.2971	-0.3762	0.1888
0.855	0.2089	0.286	0.3784	0.5541	0.2556
0.57	0.2953	0.3136	0.3126	0.0482	0.3072
-1.3331	0.0575	-0.8339	0.1914	-0.3384	0.2329
-0.6129	0.2758	-0.9158	0.1938	0.1709	0.2894
0.5509	0.2981	1.1967	0.1426	0.0724	0.3505
0.8571	0.2029	0.319	0.3299	-0.3348	0.286
0.244	0.3725	0.0435	0.1159	-0.3022	0.1741
0.0079	0.391	-0.4377	0.0713	-0.1907	0.1783
-1.0441	0.1134	-0.5431	0.2224	0.2048	0.3169
-0.9041	0.2038	0.0232	0.2957	-0.2564	0.2313
-1.4268	0.1034	-0.3176	0.2753	-0.6573	0.218
-0.0779	0.4063	0.7985	0.2203	0.2123	0.2616
0.5585	0.3194	1.3144	0.1489	0.1911	0.3372
-0.7931	0.2083	-0.2952	0.3396	-0.54	0.2385
-0.1463	0.3649	-0.6622	0.2672	-0.1923	0.2444
-0.7262	0.1926	1.5154	0.0832	-0.2878	0.3105
1.0475	0.1526	0.0796	0.2693	-0.3795	0.2196
-0.4845	0.311	0.7344	0.2587	0.191	0.3158
-0.3414	0.3813	-1.6855	0.0509	-0.4386	0.2396
0.6253	0.2921	0.4293	0.1506	-0.0385	0.2662
-0.6027	0.255	-0.5309	0.1525	-0.175	0.2628
0.6744	0.2675	0.3405	0.2681	-0.2278	0.2638
-0.179	0.2617	-0.0244	0.0598	-0.0471	0.2862
-0.1247	0.4093	-0.1647	0.3471	-0.2852	0.2655
0.976	0.1878	0.5182	0.2937	-0.2667	0.2474
-0.1565	0.355	-0.0179	0.2957	-0.189	0.2091
-1.2488	0.1215	-0.2176	0.3855	-0.2524	0.3326
-0.6592	0.3101	-0.7689	0.2279	-0.3391	0.2705
0.3788	0.3361	1.2658	0.135	-0.234	0.3366
0.2492	0.3769	-0.0855	0.178	0.2866	0.2952
-0.0906	0.3882	-1.2726	0.1314	-0.8148	0.1756
0.0525	0.3943	-0.0235	0.4117	0.5001	0.29
0.0373	0.3721	1.0066	0.1792	-0.3128	0.3067
-0.5912	0.2852	-0.4226	0.3068	0.3019	0.3194
-0.143	0.4045	-0.2606	0.28	-0.4458	0.2201
-0.4052	0.3431	0.0523	0.4202	0.4718	0.3088
-0.4402	0.1822	1.0374	0.2197	0.2242	0.3347
-0.7432	0.1114	0.0167	0.1882	-0.1042	0.2048
-0.4159	0.1816	0.2567	0.0623	-0.013	0.3322
-0.5059	0.3098	0.1482	0.2951	-0.263	0.2332
-0.3269	0.2907	-0.2457	0.2866	-0.1732	0.3427
1.2246	0.1186	0.2851	0.4037	-0.2212	0.2255
0.4613	0.3443	0.2495	0.1344	0.0043	0.2672
0.3257	0.349	0.4538	0.3128	0.43	0.299
-0.8492	0.0849	1.7272	0.059	0.0778	0.3077
0.3255	0.381	0.595	0.3159	0.3254	0.3142
-0.1883	0.3925	0.0662	0.4211	0.4736	0.2735
-0.9912	0.177	-0.3711	0.3168	0.0589	0.3002
-0.7313	0.0299	0.4035	0.12	0.1044	0.2991
0.3873	0.3511	-0.0609	0.3875	-0.2374	0.2051
-0.424	0.3541	-0.921	0.2004	-0.696	0.2138
0.289	0.3918	0.7652	0.2447	-0.2451	0.2008
0.3666	0.3619	1.0314	0.2677	-0.4127	0.2092
0.2662	0.3422	-0.3235	0.2388	-0.0253	0.2565
-0.3568	0.3301	0.2699	0.253	0.5754	0.2487
-1.1969	0.133	-1.0981	0.1708	-0.3774	0.2559
0.0204	0.4016	0.003	0.3694	-0.1463	0.3006
-0.0123	0.3146	0.8993	0.2338	-0.1943	0.3305
-0.0237	0.4071	0.3661	0.3147	-0.0177	0.3244
0.3216	0.3599	0.2866	0.3773	0.4796	0.2674
0.9187	0.1945	-0.1348	0.3426	-0.0053	0.2898
-0.2565	0.3577	-0.4751	0.0718	0.0713	0.3064
-0.6233	0.282	-0.572	0.2893	-0.1214	0.3717
-0.6394	0.182	0.1731	0.1488	0.2187	0.3253
1.5007	0.0817	0.8139	0.2632	0.0199	0.2721
0.8834	0.1991	0.6436	0.268	0.8336	0.1793
-0.6403	0.1581	-0.2109	0.1722	-0.0654	0.317
-1.1772	0.1437	-0.391	0.2867	-0.1158	0.335
0.2352	0.3808	1.0003	0.1777	0.8381	0.2281
-1.21	0.1296	-0.2907	0.383	-0.2334	0.2945
-0.6775	0.2553	-0.3911	0.0628	-0.2332	0.2672
0.576	0.2804	-0.5894	0.1194	-0.2987	0.1791
-0.1189	0.4038	-0.2233	0.2325	-0.2568	0.2766
-0.0239	0.3801	0.2796	0.3526	-0.2155	0.2471
-0.7059	0.2416	-0.1299	0.338	-0.2962	0.2649
0.0241	0.4193	-0.3429	0.2215	-0.2968	0.2369
0.7854	0.2391	-0.2218	0.215	-0.2	0.265
-0.6482	0.2493	-0.3051	0.0959	0.1612	0.3266
0.3808	0.3806	-0.6226	0.2567	-0.6973	0.1755
0.4645	0.3242	-0.2898	0.3516	0.0441	0.1705
-0.4389	0.3515	-0.5382	0.3001	-0.3442	0.26
-0.5056	0.2026	0.7173	0.2502	-0.2165	0.244
-0.0623	0.3124	-0.2743	0.1967	0.2564	0.2874
0.1017	0.3568	1.6878	0.0626	0.258	0.0732
0.0103	0.4215	-0.23	0.1095	0.1453	0.2326
-0.1943	0.3768	0.7827	0.2344	0.0372	0.3025
-0.3617	0.3545	0.1146	0.4189	0.0004	0.2981
-0.643	0.2387	0.9027	0.2673	-0.0311	0.2722
-1.1475	0.1485	-0.4695	0.3	-0.3648	0.3014
-0.6454	0.2596	0.544	0.3113	0.433	0.2877
0.684	0.2625	0.0318	0.3706	0.0868	0.2721
0.8301	0.2316	0.5057	0.25	-0.2944	0.2038
0.6646	0.266	0.6096	0.2936	-0.7583	0.1665
-0.2909	0.2809	-0.3464	0.0931	-0.0704	0.2333
-0.3433	0.3532	0.2219	0.4008	-0.7979	0.1162
-0.0508	0.3992	0.0016	0.3592	0.5212	0.2939
-0.5314	0.2935	0.1646	0.292	-0.3442	0.2004
0.2869	0.3694	0.1969	0.3976	0.9308	0.2145
0.6469	0.279	0.0372	0.1186	-0.5378	0.206
0.5142	0.2905	-0.5196	0.2897	-0.1057	0.2702
-1.492	0.0856	-0.5717	0.3243	-0.8171	0.1818
0.2189	0.357	1.2531	0.1388	-0.1152	0.3432
-0.374	0.3567	-0.737	0.2086	-0.1764	0.2234
-0.7939	0.1132	0.9339	0.1965	0.5963	0.278
-0.0939	0.4428	-1.3632	0.1049	0.2754	0.3048
0.0729	0.4036	0.376	0.3488	0.4448	0.2971
-0.1805	0.3996	-0.2465	0.2811	-0.405	0.2475
0.9865	0.1664	0.2764	0.189	0.2923	0.1226
1.1806	0.1414	0.8317	0.2576	-0.3138	0.2401
0.5192	0.3085	1.004	0.1858	1.0492	0.1887
-1.0549	0.1569	-0.8443	0.2158	-0.1789	0.2789
-0.6302	0.2334	1.0794	0.1814	-0.327	0.3098
0.1365	0.3915	0.2507	0.2052	-0.1648	0.2596
-1.1922	0.1332	-0.5635	0.246	-0.1892	0.2299
-0.2288	0.2933	-0.7613	0.0499	-0.2557	0.2903
0.4023	0.3488	0.0407	0.1275	-0.0174	0.2747
-0.0117	0.4117	-0.3388	0.3398	-0.2199	0.24
-0.0407	0.393	0.0611	0.1104	0.2801	0.1666
-0.8886	0.1574	0.2948	0.2516	0.0525	0.2935
-1.2499	0.1154	-0.2542	0.341	-0.5174	0.144
-0.4236	0.1923	-0.2937	0.074	-0.0835	0.3463
-0.1114	0.3467	1.0113	0.1732	0.0168	0.3425
0.7374	0.2512	0.4218	0.2711	-0.2175	0.2619
-0.3446	0.3571	-0.2246	0.3906	0.4724	0.3013
-0.0544	0.3976	-0.27	0.367	-0.2233	0.2824
-0.2231	0.3771	-0.2038	0.3539	0.5416	0.2915
0.9015	0.1963	0.4432	0.3329	0.7762	0.2119
-0.8984	0.1624	-0.7486	0.1626	-0.4501	0.2504
-0.8368	0.1284	0.5026	0.296	-0.0656	0.338
-0.0827	0.3157	-0.2178	0.1268	0.1197	0.3004
-0.0507	0.412	-0.5319	0.2258	-0.6787	0.2047
-1.5499	0.0292	0.6985	0.2606	-0.0398	0.2312
-1.1564	0.139	-0.5692	0.2868	-0.6731	0.2074
1.0966	0.142	1.4533	0.0872	0.2548	0.0597
-0.9947	0.175	-0.4941	0.2921	-0.1761	0.3014
-0.0433	0.3048	1.7757	0.059	0.0102	0.3473
0.2694	0.3692	-0.1896	0.1106	0.0677	0.2859
-0.087	0.3528	0.4164	0.2053	-0.43	0.2275
1.5414	0.0766	1.7949	0.0559	-0.0749	0.2733
0.8985	0.1982	0.2285	0.3711	-0.2929	0.2458
-0.215	0.3897	0.1218	0.4112	0.6113	0.2671
0.4069	0.3434	-0.2169	0.3607	0.2241	0.3174
-0.5748	0.2731	0.0842	0.2574	-0.0857	0.2473
-0.1624	0.3019	0.4254	0.3148	-0.2811	0.2721
1.8308	0.0449	1.0582	0.2089	-0.2458	0.2492
-0.1409	0.4004	0.4016	0.3445	0.8108	0.2303
-0.0503	0.4337	-0.6194	0.0855	0.0092	0.2574
-0.2082	0.3772	0.8878	0.2036	0.2404	0.1036
0.2668	0.3944	0.0649	0.2351	-0.1956	0.2301
-0.6311	0.2737	-0.6196	0.267	0.2276	0.3032
-0.2489	0.3356	0.3785	0.2752	-0.1604	0.2822
-0.5811	0.2908	0.1784	0.3312	-0.4289	0.2666
0.0573	0.3465	1.132	0.1652	-0.2661	0.3215
-0.4733	0.1771	-0.1972	0.1688	0.4156	0.2585
-1.3715	0.0171	0.0635	0.0727	-0.1301	0.2284
0.3019	0.3713	0.8052	0.2772	-0.1652	0.2642
-0.1894	0.3369	0.8637	0.2185	-0.3003	0.315
0.7584	0.2295	0.1021	0.3241	-0.3591	0.1763
-0.6616	0.2725	0.3836	0.3518	-0.2023	0.3079
-0.0417	0.382	-0.0293	0.3756	0.3187	0.2836
1.0653	0.1807	-0.0798	0.3314	-0.1758	0.2688
-0.8745	0.2082	-0.8047	0.2336	-0.3478	0.2218
0.916	0.19	-0.8047	0.0942	0.0676	0.2978
-0.0403	0.3906	0.1937	0.3539	0.1224	0.3047
0.2651	0.3418	0.6987	0.2745	0.0952	0.2481
0.6451	0.2694	-0.1153	0.4169	0.627	0.2472
-0.3389	0.2828	0.2727	0.2322	0.0071	0.2632
-0.9019	0.19	-0.1411	0.3124	-0.6813	0.1954
-0.2555	0.3973	1.1102	0.1577	-0.1917	0.2828
-0.5437	0.201	0.4941	0.217	-0.2302	0.2435
1.5625	0.0738	0.9741	0.2167	0.1388	0.2861
-0.4745	0.1961	-0.7393	0.0123	-0.0665	0.2454
-0.4566	0.3113	0.0581	0.3897	-0.6049	0.1501
-0.2381	0.389	0.3986	0.3453	0.2584	0.2833
0.8503	0.189	0.3546	0.3866	-0.3779	0.2269
-0.3524	0.3531	0.1374	0.3769	0.6273	0.2772
0.4666	0.3316	-0.2214	0.1811	-0.0756	0.2913
-0.231	0.4214	-0.3821	0.3336	-0.0326	0.3309
-1.8937	0.0498	-0.9354	0.1796	-0.1566	0.2556
-0.1392	0.3203	0.4125	0.3433	0.406	0.3081
0.3246	0.3563	-0.0095	0.3751	0.1395	0.3136
0.4872	0.3214	0.0023	0.0157	-0.0464	0.1728
-0.6596	0.1998	0.3007	0.3873	0.0807	0.313
0.4531	0.3273	0.2883	0.3456	0.0805	0.1769
-0.5642	0.1888	-0.3244	0.0672	-0.0911	0.2686
-0.3128	0.368	0.1577	0.4117	0.7797	0.2244
0.1642	0.4164	0.189	0.2804	0.158	0.3195
-1.0974	0.1613	-0.4391	0.2702	-0.8333	0.1059
-0.0357	0.3259	0.444	0.3312	-0.0139	0.2963
0.09	0.3723	-0.0665	0.2145	0.1026	0.2932
-0.2135	0.3889	-0.1713	0.4042	-0.3916	0.2875
-0.1039	0.381	0.4534	0.2511	0.0112	0.2532
-0.2004	0.3898	-0.1289	0.4005	0.0534	0.3092
-0.5816	0.2463	1.1853	0.1455	-0.221	0.3311
0.3512	0.3631	0.1217	0.173	-0.1931	0.2769
-0.676	0.1746	-0.3349	0.0988	-0.3615	0.2973
-0.0719	0.3892	-0.475	0.2388	-0.0053	0.3235
-0.6033	0.3045	-0.4022	0.3333	-0.2051	0.2568
-0.0715	0.4055	0.279	0.3798	0.5934	0.2644
0.6686	0.1994	0.0784	0.3512	-0.4847	0.2148
0.1737	0.3699	0.1863	0.1196	-0.1954	0.2225
0.0629	0.354	0.8905	0.2275	-0.2919	0.3222
-0.2598	0.3749	0.2121	0.399	0.6235	0.2713
0.2982	0.3727	-0.2125	0.2477	-0.1758	0.22
1.8485	0.0409	1.3623	0.1366	0.2689	0.2939
-0.6366	0.2819	0.0454	0.4499	-0.11	0.2842
-0.8249	0.1515	0.025	0.2188	-0.2631	0.2684
0.3847	0.3298	-0.2007	0.357	-0.0748	0.28
0.1811	0.3937	0.0497	0.1748	-0.1762	0.2084
1.4894	0.0841	0.8907	0.2382	-0.2318	0.2552
0.2064	0.3859	0.0871	0.4153	0.485	0.2688
-0.6526	0.2198	-0.4372	0.0763	-0.3301	0.2619
-0.7392	0.1706	0.271	0.2709	-0.615	0.2042
0.3775	0.3663	-0.6148	0.208	-0.2937	0.2595
1.2799	0.1191	0.459	0.2632	0.1558	0.31
0.088	0.377	-0.0977	0.0201	-0.476	0.16
-0.6147	0.1666	0.1204	0.4207	-0.0941	0.2981
0.0062	0.3218	1.0277	0.1868	-0.2129	0.3366
0.9927	0.0853	-0.5423	0.2836	-0.2254	0.176
-0.2606	0.3115	0.3492	0.3627	0.1485	0.2998
-0.6758	0.2838	-0.7893	0.2031	-0.0574	0.2652
-0.4815	0.1717	-0.1447	0.1356	0.088	0.1914
-0.1444	0.3848	-0.5249	0.1962	-0.2785	0.2741
-0.3179	0.3318	-0.3542	0.2291	-0.5364	0.2267
0.5718	0.2854	0.3491	0.362	0.4158	0.2744
-0.2671	0.3771	0.2407	0.3612	0.475	0.3033
1.407	0.0899	0.6132	0.29	-0.2265	0.299
-0.4604	0.271	0.2375	0.3569	-0.1566	0.284
-0.4279	0.1531	1.7667	0.0456	-0.0586	0.2067
-0.064	0.377	0.6987	0.2651	-0.305	0.2499
-0.0139	0.4282	-0.7218	0.2111	0.1189	0.3111
0.2624	0.3931	-1.2087	0.0157	-0.2255	0.2045
-0.2538	0.3059	-0.2874	0.1556	0.0168	0.2556
0.5046	0.3321	1.2102	0.213	-0.0768	0.2925
-0.446	0.3781	-0.7212	0.1829	-0.1591	0.3449
-0.7989	0.2243	-0.2564	0.3017	0.1097	0.3294
0.355	0.3607	-0.2189	0.2235	-0.3337	0.2126
0.0104	0.41	-0.3619	0.3337	-0.1046	0.2741
0.8138	0.2208	0.6904	0.2791	0.5328	0.2904
-0.1413	0.4022	-0.0959	0.4186	0.4153	0.2789
-0.154	0.3517	1.1877	0.1343	-0.0371	0.3367
0.8949	0.1981	0.9945	0.1684	0.428	0.2742
0.3923	0.3592	-0.4026	0.0173	-0.48	0.1761
-0.2156	0.2855	0.3529	0.2005	-0.1072	0.294
1.9476	0.0318	2.3879	0.0111	0.6328	0.2527
-0.1089	0.3462	0.5715	0.3007	-0.1071	0.3558
-0.4501	0.3267	-0.0722	0.221	-0.2676	0.2784
0.201	0.3843	0.6054	0.3011	-0.0416	0.2684
-0.9541	0.1844	-0.3357	0.333	0.0545	0.3262
-0.8787	0.0723	-0.2718	0.049	-0.2057	0.2289
1.1636	0.1368	0.8109	0.2568	0.1505	0.2957
0.2865	0.3711	0.757	0.2478	0.7609	0.2454
1.349	0.1067	1.2025	0.1632	0.2752	0.3078
0.9544	0.1872	0.7281	0.263	0.0626	0.3039
0.7735	0.2252	1.2491	0.1144	0.0867	0.3478
-1.2555	0.1348	-0.0213	0.3091	-0.8259	0.1481
-0.359	0.3599	-0.6976	0.2462	-0.1231	0.3048
0.2174	0.3649	-0.0313	0.1181	-0.197	0.2121
0.0432	0.4111	1.1685	0.1293	0.1844	0.3055
-0.5141	0.2094	1.2893	0.1236	-0.1266	0.3437
-0.0456	0.4112	-0.781	0.2244	0.0869	0.2938
0.2862	0.3729	0.3108	0.1498	-0.2939	0.2255
-0.7886	0.2609	-0.5346	0.2483	-0.0074	0.3167
-0.1969	0.3977	0.3553	0.36	0.4321	0.2802
0.0444	0.4344	-0.3179	0.3453	-0.3112	0.2728
0.0937	0.38	1.9126	0.0379	-0.0823	0.3399
0.4311	0.3367	-0.0955	0.351	-0.0951	0.2695
-0.1223	0.3558	0.6009	0.2911	-0.1679	0.3156
-0.2522	0.2995	0.6268	0.2877	-0.1562	0.3359
0.9803	0.177	0.6835	0.2568	0.3862	0.113
0.0397	0.3366	0.608	0.2974	-0.1985	0.3278
-0.6067	0.1415	0.578	0.2105	0.0909	0.2663
-0.6443	0.2706	-0.591	0.2943	-0.4317	0.1906
-0.4719	0.3366	-0.6927	0.2157	-0.0707	0.2036
-1.1925	0.0706	-0.3922	0.0104	-0.0902	0.2381
-0.9054	0.1958	-0.2474	0.3079	-0.0583	0.3088
0.624	0.2765	0.3692	0.3489	0.8904	0.223
-0.139	0.4011	-0.4193	0.2997	-0.2746	0.2907
-0.4224	0.3506	-0.3556	0.2111	0.022	0.2043
0.6726	0.261	-0.0711	0.3847	0.9476	0.2039
0.7391	0.235	-0.6117	0.1892	-0.4737	0.1733
-0.0836	0.2801	0.1417	0.2029	-0.2776	0.1782
-0.0128	0.4065	0.571	0.2916	0.8766	0.2272
-0.4631	0.2209	0.8423	0.2485	0.218	0.3417
-0.3677	0.3257	-0.059	0.1245	-0.3817	0.1778
-0.5269	0.3672	-0.5176	0.2389	-0.6942	0.1538
0.1353	0.3963	0.8852	0.2843	-0.0585	0.2487
-0.5248	0.1938	0.0055	0.0859	0.1352	0.3341
0.1733	0.3686	-0.4665	0.235	-0.2644	0.2424
-0.9258	0.1957	-1.0489	0.1462	0.4105	0.2931
-0.0333	0.4181	-0.3239	0.3331	-0.7225	0.1647
1.0781	0.1582	0.5738	0.2936	-0.2058	0.2601
-1.4278	0.0997	-0.5226	0.2852	-0.7374	0.2031
-0.4436	0.1973	-0.275	0.0247	-0.0155	0.2667
-0.1453	0.3605	-0.3195	0.3448	0.1266	0.1259
-0.4043	0.3389	-0.3656	0.3115	0.1224	0.3199
-0.3743	0.3361	0.4185	0.3404	0.5791	0.2411
0.8254	0.1955	0.4692	0.3507	-0.3625	0.2359
-0.2532	0.411	-0.5436	0.2981	0.0719	0.3167
-0.4083	0.2871	-0.6175	0.2756	0.5075	0.2867
0.0766	0.4154	0.1417	0.3074	-0.1476	0.2849
-0.4005	0.3544	-0.4112	0.298	-0.8906	0.2376
0.8778	0.2107	-0.5193	0.1375	0.0414	0.2417
0.7847	0.2283	0.3025	0.3735	0.0729	0.3111
-1.2962	0.1233	-0.005	0.3747	-0.5113	0.312
0.6537	0.2722	0.7352	0.2891	0.1895	0.3133
0.6321	0.2874	0.5201	0.2826	0.1004	0.2374
-1.5168	0.0767	-0.0703	0.1644	-0.5325	0.1791
-1.2729	0.1259	-0.8784	0.1733	-0.4451	0.201
0.1995	0.3922	-0.5322	0.2633	-0.4159	0.2682
0.9974	0.1886	0.25	0.1192	0.0373	0.2593
0.1727	0.3871	-0.6288	0.2759	0.0271	0.2319
0.4143	0.3354	-0.215	0.3946	0.9649	0.2022
0.9331	0.1927	0.3111	0.3432	-0.3902	0.2484
1.523	0.0738	0.6838	0.2721	-0.4371	0.2585
-0.4443	0.2282	1.2165	0.1504	0.1136	0.3435
-0.8739	0.2075	0.4056	0.3187	0.1093	0.2184
0.2966	0.3295	-0.0766	0.3691	-0.303	0.187
-1.0153	0.1749	-0.5693	0.2782	-0.5102	0.2582
0.3474	0.3584	-0.7123	0.085	0.1723	0.3067
1.7059	0.0545	0.8237	0.2566	0.2657	0.2797
0.5052	0.3157	-0.0752	0.3832	0.2995	0.2935
0.1262	0.3919	0.7217	0.2471	0.124	0.3306
0.2128	0.3993	-0.5498	0.148	-0.2202	0.2342
-1.1511	0.1495	0.2124	0.3963	-0.3715	0.2517
-0.0565	0.393	0.8033	0.2891	-0.2902	0.2399
-0.8097	0.0615	1.5501	0.0797	0.4291	0.2909
3.8237	0.0002	2.3838	0.012	0.3532	0.3048
0.2826	0.3962	-0.1698	0.3405	-0.0005	0.3216
0.4773	0.2692	0.0788	0.3469	-0.0177	0.3017
0.1347	0.3726	0.9518	0.1914	-0.0755	0.2622
0.4039	0.3317	0.772	0.2428	0.3133	0.3412
1.2998	0.1071	0.7514	0.234	0.3671	0.1191
-0.4972	0.3246	-0.6354	0.1693	-0.1456	0.2467
1.4942	0.0861	0.997	0.2215	0.2276	0.2857
0.5307	0.2965	0.5168	0.3143	0.0451	0.2642
-0.0344	0.3765	0.0943	0.1302	-0.5038	0.2226
-0.8458	0.1656	0.4002	0.31	-0.3018	0.3109
0.2202	0.3907	-0.4319	0.3336	0.8974	0.1761
0.7811	0.2495	0.9352	0.2643	-0.2119	0.2486
-0.5678	0.2615	-0.4268	0.302	0.0035	0.3433
-0.7943	0.2428	-1.1631	0.1513	-0.3669	0.2554
-0.1793	0.4084	-0.9246	0.1973	-0.714	0.1931
1.9547	0.0787	1.9641	0.0844	0.2286	0.32
-0.1718	0.3201	1.973	0.0337	-0.2873	0.3221
0.4621	0.3109	0.3054	0.3775	-0.922	0.0377
1.4113	0.0989	1.0817	0.2123	0.0276	0.2823
0.0506	0.3595	0.8366	0.2419	-0.202	0.3251
0.2759	0.3676	-0.5997	0.1264	0.012	0.3033
-0.1932	0.3933	-0.231	0.3917	0.4481	0.2658
1.2895	0.1151	1.1748	0.1778	-0.0139	0.274
0.4011	0.3526	0.0972	0.361	-0.0595	0.2927
-1.5059	0.0882	-0.4034	0.3001	-0.5703	0.2227
0.2469	0.3999	-0.0571	0.108	0.9396	0.1951
-0.4161	0.2783	-0.0659	0.2037	-0.1927	0.1855
0.0887	0.3778	0.275	0.1666	-0.0624	0.2944
1.2019	0.1324	1.0345	0.2121	-0.2541	0.2594
-0.5178	0.3181	-0.0392	0.2156	-0.1056	0.2126
1.1875	0.1443	0.6954	0.2832	-0.2966	0.2369
0.1807	0.3804	-0.0782	0.3574	0.6196	0.2826
0.06	0.3734	1.0841	0.1577	-0.1237	0.2678
-0.7925	0.2436	-0.0497	0.1425	-0.1691	0.2612
0.0255	0.3267	0.4254	0.306	-1.2459	0.0598
-1.0286	0.1571	-0.8056	0.118	-0.2129	0.3096
-1.0701	0.0959	0.164	0.4239	0.0566	0.3476
-0.0058	0.4475	-0.3798	0.3268	-0.1871	0.3108
-0.5227	0.2784	0.2866	0.3085	-0.515	0.2745
0.4378	0.3519	0.3929	0.3499	0.2238	0.3144
-0.0162	0.3223	1.0639	0.1906	0.0572	0.3246
-0.2931	0.3016	-0.0658	0.0205	-0.3681	0.1815
-0.8774	0.0673	-0.3999	0.0143	-0.1907	0.1402
0.2692	0.3721	0.3713	0.3563	0.9796	0.1687
-1.1544	0.1412	-1.1057	0.1546	-0.6477	0.2036
-0.2697	0.3729	-0.0163	0.3832	0.5128	0.285
-1.5051	0.0865	-1.24	0.134	-0.5047	0.212
-0.6761	0.0957	0.3794	0.3566	0.189	0.2739
0.0154	0.3981	0.2903	0.2288	-0.3127	0.2379
0.8422	0.2138	1.109	0.1544	0.3056	0.3216
-0.111	0.3403	1.3852	0.1009	-0.0319	0.3398
-0.2504	0.3709	0.0481	0.3537	-0.3765	0.1737
-1.3463	0.0579	1.1276	0.1476	-0.0626	0.3034
-0.1371	0.2714	0.9839	0.2105	-0.0889	0.3376
0.2481	0.3815	0.381	0.1232	1.2371	0.1088
-1.646	0.0618	-0.7402	0.2335	-0.47	0.2365
-0.4559	0.3349	-0.4338	0.176	-1.0252	0.0995
0.2179	0.3856	0.2871	0.3809	0.641	0.2306
0.6438	0.2657	0.7996	0.225	0.4856	0.2657
-1.4628	0.0739	-0.7637	0.1424	-0.1792	0.3323
-0.7862	0.2324	-0.5638	0.2962	-0.1155	0.2842
-0.0498	0.3979	-0.3398	0.3551	-0.1076	0.2943
0.5623	0.294	-0.1439	0.1739	-0.3213	0.2173
-0.6917	0.2537	0.1057	0.4277	-0.0022	0.3437
0.3564	0.3142	-0.5598	0.2337	-0.3241	0.2268
-0.7819	0.2188	-0.8658	0.2156	0.6115	0.2756
-0.2755	0.4025	-0.3133	0.0478	-0.3604	0.2726
-1.2307	0.1347	0.681	0.282	-0.1361	0.3517
0.3257	0.3632	-0.3547	0.347	-0.33	0.2411
0.7114	0.2801	0.1262	0.1017	-0.007	0.2631
1.7182	0.0517	0.3523	0.2037	1.4944	0.0611
0.5065	0.3034	-0.1833	0.2253	0.3443	0.1865
0.386	0.3557	-0.2955	0.2897	-0.5938	0.1896
-0.1361	0.4238	-0.4479	0.2316	-0.1655	0.228
0.364	0.3567	-0.7302	0.1783	-0.2492	0.2384
0.2791	0.3763	0.3465	0.2605	-0.2002	0.2418
-0.516	0.2562	0.793	0.2331	0.2704	0.3319
-0.3377	0.2989	0.6206	0.2929	-0.1669	0.3414
