# Supplementary material for: The functional brain favours segregated modular connectivity at old age unless affected by neurodegeneration
Source: Commun Biol. 2021 Aug 16;4:973. doi: 10.1038/s42003-021-02497-0 (PMC8367990; doi:10.1038/s42003-021-02497-0)
Supplement: Supplementary file 4 — Supplementary Data [file 42003_2021_2497_MOESM4_ESM.zip › Supplementary_Data/Figure_7_Data.xlsx]

## Sheet: Figure 7
Notes: Figure 7a: MD_ADvsOA_NCL: MD difference between AD and OA groups for NCL cohort; p_value_ADvsOA_NCL: p values of MV_ADvsOA_NCL; Figure 7b: MD_DBvsOA_NCL: MD difference between DB and OA groups for NCL cohort; p_value_DBvsOA_NCL: p values of MV_DBvsOA_NCL; Figure 7c: MD_PDvsOA_NCL: MD difference between PD and OA groups for NCL cohort; p_value_PDvsOA_NCL: p values of MV_PDvsOA_NCL;
MD_ADvsOA_NCL	p_value_ADvsOA_NCL	MD_DBvsOA_NCL	p_value_DBvsOA_NCL	MD_PDvsOA_NCL	p_value_PDvsOA_NCL
0.4736	0.3254	0.2711	0.3998	1.8192	0.0352
0.5705	0.2798	0.0346	0.486	-0.7154	0.2394
0.9997	0.1518	1.1294	0.1296	-0.564	0.2932
-0.2454	0.41	-1.5404	0.0582	1.5016	0.0646
0.0765	0.4712	0.2595	0.3996	0.8311	0.2074
-1.6046	0.0552	-0.9188	0.185	-0.8479	0.1986
-0.4996	0.3054	-0.3631	0.3584	1.8133	0.0332
-0.0211	0.4952	0.6745	0.2512	-1.2225	0.108
-1.8429	0.0324	-1.2566	0.107	0.0526	0.488
-0.4715	0.3164	-1.6077	0.0514	-1.2847	0.1006
-1.2341	0.1088	-1.3502	0.0908	1.5233	0.0638
0.7139	0.2382	-0.5376	0.3038	0.0413	0.483
-0.2342	0.408	0.8679	0.193	1.2153	0.1162
0.5378	0.2964	0.8417	0.2044	2.1486	0.0136
0.2945	0.386	-0.4149	0.3372	-0.3224	0.3726
0.5783	0.282	0.8434	0.202	-1.405	0.08
-0.8243	0.2074	-0.5519	0.2938	-0.3331	0.3752
-1.3752	0.0868	-1.068	0.1452	-0.9204	0.176
-1.5442	0.0626	-1.4136	0.0802	-1.6123	0.05
-1.9686	0.0226	-2.6965	0.004	-1.517	0.0688
1.0383	0.1514	1.5598	0.059	2.6234	0.0052
-1.4737	0.0672	-0.6208	0.2692	0.4917	0.3116
1.6649	0.0458	1.3746	0.0884	0.6476	0.2612
1.2474	0.106	1.2365	0.1084	0.8843	0.1914
1.5165	0.0632	1.6398	0.0506	1.5168	0.06
0.4179	0.3444	0.5067	0.3004	1.2644	0.1058
-0.066	0.4686	0.3425	0.37	-0.4842	0.3228
-0.4688	0.3162	-0.0825	0.468	0.4134	0.3412
-0.0404	0.487	-1.4629	0.0758	0.6134	0.2738
0.0071	0.497	0.6779	0.2546	1.0452	0.1538
0.8024	0.2066	0.368	0.3522	-0.3489	0.3616
0.47	0.3202	-0.9091	0.182	-0.2242	0.4156
-0.4674	0.3166	-0.4155	0.3368	1.478	0.0662
-0.3685	0.3584	-0.0402	0.478	-0.1956	0.426
-0.51	0.3002	-1.3612	0.0886	-0.1169	0.4572
-0.0646	0.4792	-0.6209	0.2684	0.9538	0.1738
0.9997	0.1652	0.9827	0.1632	1.3017	0.0984
-0.5419	0.2948	-0.2832	0.3842	-0.0849	0.471
-1.9837	0.0216	-0.5867	0.2772	0.163	0.4474
1.0886	0.137	-0.0762	0.4636	1.3413	0.096
-1.9271	0.0274	-1.4773	0.0738	0.3755	0.3548
-0.3446	0.3638	-0.5452	0.297	-1.6693	0.0494
0.572	0.2816	-0.4103	0.345	2.0069	0.0176
-1.8724	0.0274	-1.8542	0.0296	-0.5464	0.2946
-1.3742	0.0834	-0.2445	0.414	2.3642	0.0004
0.5541	0.2958	-0.4131	0.3442	1.9277	0.0276
1.0629	0.142	0.2551	0.396	-0.0366	0.4848
0.3495	0.3582	-0.066	0.4684	1.1452	0.1278
-0.5953	0.2814	-1.554	0.06	0.2044	0.4134
0.4861	0.3232	1.2884	0.0994	1.4732	0.0774
0.1631	0.4342	0.1506	0.448	-1.2109	0.1148
-1.3124	0.0896	-1.9766	0.0214	-0.7221	0.2358
-0.0018	0.5062	-0.8174	0.208	0.2592	0.3976
0.3367	0.3676	-1.0725	0.143	-0.3749	0.3562
-1.8246	0.0322	-1.4424	0.0762	-0.274	0.3842
-1.5098	0.062	-1.0865	0.1398	-0.5707	0.2898
-0.7208	0.2412	0.2617	0.396	0.9026	0.1818
1.835	0.0334	1.3465	0.0872	1.6741	0.0492
-0.3961	0.3566	-0.4354	0.3304	-0.627	0.2676
-0.0626	0.4756	-1.0313	0.1502	-0.9895	0.1616
0.9425	0.1762	0.8689	0.1918	1.2267	0.1122
-1.6907	0.0464	-2.4425	0.008	-0.272	0.3942
0.0244	0.4974	-0.9652	0.1684	-0.6517	0.2538
-1.2888	0.1004	-1.0514	0.1444	0.1987	0.4236
1.1401	0.129	0.2463	0.41	1.8029	0.0346
1.2012	0.1184	0.6033	0.2728	1.1777	0.1236
1.1402	0.1226	1.1009	0.1384	-1.3186	0.0926
0.6912	0.2414	-1.0563	0.1462	0.781	0.2142
-0.5916	0.2766	-1.8176	0.0372	1.2817	0.1016
0.9605	0.1696	0.416	0.3352	-1.5182	0.0602
-0.1106	0.4552	-0.9757	0.1648	-0.1506	0.4338
-0.834	0.2016	1.2657	0.1064	0.5466	0.2964
-1.9044	0.0266	-1.7358	0.0428	-2.0084	0.0222
1.995	0.0216	0.7649	0.2226	1.8425	0.033
-0.5979	0.2716	-0.3589	0.353	-0.1891	0.4206
-0.8753	0.1938	-0.6182	0.2674	-0.8103	0.2162
1.2963	0.0984	-0.6019	0.2682	0.2675	0.3902
0.8156	0.2138	-1.093	0.1358	1.7677	0.0422
-0.1636	0.432	-0.8467	0.2038	0.0419	0.4736
-2.0013	0.0222	-1.3244	0.093	-0.5255	0.2992
0.9672	0.168	0.2847	0.3978	1.6438	0.0542
0.7988	0.217	0.3578	0.3646	1.3395	0.0972
-1.1722	0.1146	-0.7781	0.2192	0.6236	0.2718
1.166	0.1224	1.4158	0.0766	2.1185	0.0192
0.0625	0.4762	0.6086	0.2764	0.4782	0.3184
0.379	0.351	0.899	0.1892	1.3393	0.09
-1.036	0.1478	-0.8249	0.2094	-0.5189	0.3036
0.5985	0.2756	0.911	0.185	0.6651	0.2556
0.5384	0.2956	0.7936	0.2068	-0.2584	0.4016
2.0745	0.0182	0.8987	0.1892	2.2252	0.015
0.2069	0.4196	-0.4406	0.3342	2.0498	0.017
0.3049	0.3862	0.6466	0.258	1.5801	0.0586
-2.5049	0.0062	-2.3143	0.0102	-1.0547	0.148
1.0986	0.1352	0.7456	0.2358	-2.3718	0.006
-1.064	0.1448	-0.3662	0.3478	-0.4526	0.3252
-0.9962	0.1628	-1.3504	0.088	-1.5802	0.0552
0.6233	0.2692	-0.3553	0.3574	1.9975	0.0212
0.8533	0.2002	-0.1305	0.4486	1.6661	0.0516
-0.235	0.4122	-0.6542	0.2562	0.8123	0.211
-0.9193	0.1774	-0.7512	0.2262	-0.9557	0.17
-0.4273	0.3268	-0.9828	0.163	0.8029	0.2152
0.0373	0.4842	-0.6598	0.2548	0.2117	0.4122
0.599	0.2796	-0.7503	0.2374	-0.145	0.4612
-0.0139	0.501	0.3188	0.3768	1.2349	0.1004
0.0447	0.4878	-0.3523	0.3656	0.9589	0.1732
0.8123	0.21	-0.3751	0.3524	0.285	0.3788
-0.7684	0.2212	-0.8993	0.1856	1.3055	0.0938
-1.1524	0.1208	-0.741	0.224	-0.7585	0.2304
-0.4833	0.317	-1.0536	0.1488	-0.7035	0.244
1.7251	0.039	1.4362	0.0754	0.0618	0.4696
-0.3407	0.3654	-0.7063	0.2392	0.05	0.4694
-0.201	0.4206	0.1695	0.434	0.1558	0.4374
-1.9605	0.0248	-1.7115	0.0478	-1.5506	0.061
0.4659	0.3252	0.4371	0.3336	0.6045	0.2636
0.4718	0.3174	0.6492	0.2664	-1.0327	0.1568
-0.0996	0.4664	-0.3263	0.3772	0.86	0.1914
-0.4258	0.339	-0.6125	0.2682	0.7907	0.215
-1.4985	0.0698	-1.3745	0.0852	-0.4306	0.3304
1.1531	0.1252	-0.4648	0.3168	1.3398	0.0918
-1.6498	0.045	-0.2337	0.406	0.1854	0.438
-3.1086	0.0006	-2.6157	0.0024	-0.8908	0.192
-0.5125	0.3012	-0.3467	0.365	2.4265	0.0088
-2.318	0.0098	-1.3579	0.0878	0.3957	0.3564
-1.0898	0.1418	-1.5984	0.0574	0.0599	0.478
0.0883	0.4656	-1.8036	0.0354	0.1531	0.4448
0.7122	0.2344	1.3443	0.0844	-0.781	0.221
1.1891	0.1176	-1.1826	0.1212	1.4274	0.0736
0.842	0.1986	0.7488	0.2242	2.1769	0.017
0.174	0.4328	1.0076	0.1608	0.7954	0.2122
0.9125	0.1858	0.7718	0.2246	0.0002	0.5012
-1.3373	0.0948	-1.6987	0.0462	1.5993	0.0522
-0.2272	0.4144	0.6139	0.2742	1.1596	0.1264
-1.0275	0.158	-0.4458	0.3356	0.1188	0.4678
-1.3205	0.0974	-0.6421	0.2608	-0.9621	0.1662
-0.9583	0.1672	-0.0071	0.5044	2.4459	0.0072
-0.7115	0.2426	-0.9417	0.1754	-0.4035	0.3514
0.5779	0.2826	-1.0995	0.1356	0.6202	0.2746
0.8114	0.2088	1.1007	0.1382	-0.6033	0.2784
-1.4693	0.0724	-1.3559	0.0898	-1.2966	0.0984
-0.7335	0.2348	-0.8525	0.1952	0.4284	0.34
0.4497	0.3256	-0.1332	0.4488	0.534	0.2928
1.5525	0.0608	0.7228	0.2424	1.4673	0.0674
0.7036	0.2354	-0.4857	0.3174	0.7901	0.2222
1.6201	0.0524	0.7416	0.2306	2.4194	0.009
-1.3215	0.0932	-1.4748	0.0706	-0.3444	0.3678
-1.6432	0.052	-1.1724	0.1208	-2.3193	0.0104
0.6214	0.273	1.0588	0.1492	0.7717	0.2246
-0.7569	0.2248	-0.8624	0.1988	0.8163	0.2098
0.1407	0.4462	0.038	0.477	0.964	0.1718
-1.629	0.0494	-3.1197	0.001	-0.861	0.1998
0.4562	0.326	0.9082	0.183	1.1507	0.1254
-2.2533	0.0128	-1.5776	0.057	1.2597	0.102
-1.0143	0.1542	-1.01	0.1618	-0.1088	0.4586
-0.1136	0.4496	-0.0631	0.4714	-2.0505	0.0168
0.91	0.1842	0.5073	0.3038	1.4273	0.0778
-0.8669	0.1948	-0.7864	0.2192	0.402	0.341
-1.0567	0.1484	-0.4121	0.3416	0.0704	0.4636
0.1787	0.42	0.7357	0.2318	0.2603	0.4046
-0.5161	0.2988	0.6898	0.2452	2.3519	0.0086
-0.8153	0.2084	-1.9005	0.0298	-0.4629	0.3218
1.2582	0.104	0.0693	0.4746	1.544	0.0648
-0.8736	0.1972	-0.3527	0.361	0.2759	0.3922
-0.8524	0.1936	-1.0699	0.1464	1.0923	0.1372
1.8018	0.0332	0.9884	0.1618	1.3955	0.0834
-0.7139	0.2452	-0.6067	0.2692	-1.2739	0.1048
-0.881	0.1918	0.1774	0.431	-0.4402	0.3334
-0.5393	0.29	-0.0984	0.4608	0.3555	0.3576
0.7361	0.2344	0.7434	0.2326	-1.6578	0.0464
0.4768	0.3196	-0.0175	0.4922	0.9888	0.1592
-2.0298	0.0228	-1.7626	0.0414	-1.6023	0.0522
0.7618	0.2242	-0.258	0.4038	-0.3379	0.362
0.2058	0.4176	0.626	0.2618	0.4226	0.3386
-1.8845	0.026	-0.8067	0.2108	-1.5692	0.0596
0.0258	0.4928	0.8249	0.205	1.0377	0.1524
-1.1118	0.1382	-1.6515	0.0486	-0.9327	0.1766
1.6274	0.052	0.0319	0.4886	2.3286	0.0092
-1.6991	0.0428	-1.6349	0.0508	0.0294	0.4944
-1.0349	0.1468	-0.3027	0.3856	-1.133	0.1318
0.0212	0.5112	0.9439	0.1772	1.3794	0.0852
-1.2652	0.1044	-1.7554	0.0362	-0.4859	0.3116
0.8363	0.2048	-0.4911	0.315	0.1376	0.442
-0.1563	0.4322	-0.5758	0.2796	0.5157	0.3056
0.0046	0.4952	-1.2739	0.1052	1.1064	0.1344
0.9242	0.1858	0.481	0.3136	-1.0895	0.136
-2.0475	0.0226	-1.1551	0.124	-1.5914	0.0528
-0.5867	0.2742	-0.6084	0.2778	0.0321	0.4842
-0.6145	0.2706	-1.0523	0.1442	-0.2859	0.3944
0.8302	0.208	-1.4965	0.0694	-0.2665	0.3946
-0.4185	0.3362	-0.2335	0.4038	0.2308	0.4066
1.0063	0.1602	0.8975	0.1846	-1.19	0.1236
0.728	0.234	0.7029	0.2444	2.2622	0.0098
-1.2034	0.116	-1.5855	0.0574	-0.383	0.3502
-0.6413	0.2604	-1.0512	0.1476	-1.6546	0.0498
-1.8345	0.034	-1.6287	0.0496	-0.8976	0.188
0.1263	0.4512	-0.2342	0.4038	-0.4981	0.3124
0.292	0.394	-0.42	0.3304	1.3358	0.0894
-1.0007	0.158	-1.221	0.1098	-0.8623	0.1972
1.14	0.1272	0.3355	0.3616	0.6821	0.252
-0.1672	0.4278	-1.0757	0.1426	1.0719	0.1434
-1.639	0.0458	-0.9106	0.1834	-0.0759	0.462
1.2322	0.1068	-0.4798	0.3158	0.8944	0.1942
0.498	0.3128	1.014	0.1496	0.3711	0.3548
-0.1795	0.4232	-0.7609	0.2278	-0.2794	0.382
-1.4608	0.0672	-1.5769	0.0556	-0.1667	0.43
-2.4949	0.0056	-1.5653	0.0548	-1.5889	0.0566
-0.5791	0.2838	0.1316	0.4488	-0.3806	0.3546
-0.6836	0.2506	-0.853	0.1992	0.7866	0.2136
-0.7419	0.232	-1.243	0.1082	1.2068	0.1162
-0.3434	0.3758	-1.1695	0.1216	-0.0036	0.5
1.1359	0.1302	0.0332	0.4796	1.0578	0.1496
1.054	0.1496	0.4535	0.3282	0.4084	0.3358
-0.2559	0.4038	-0.5459	0.289	1.693	0.0428
-1.2042	0.118	-1.1227	0.1258	-0.5528	0.2968
-0.599	0.2766	0.1404	0.44	0.4168	0.3298
1.0603	0.1414	-0.7294	0.233	1.7569	0.0424
1.3179	0.0984	1.1337	0.1272	-0.5659	0.2884
-0.563	0.2884	0.0406	0.479	1.4034	0.0852
1.7497	0.0366	1.326	0.0914	1.048	0.1558
-1.1272	0.1316	-0.859	0.1978	0.6315	0.2592
-0.36	0.357	-0.8934	0.1878	0.143	0.4426
1.815	0.0346	0.6361	0.268	1.2441	0.1118
1.8548	0.0302	0.6688	0.2492	1.2461	0.1096
0.293	0.3962	0.2542	0.4012	1.2354	0.1086
-1.2106	0.1132	-0.6819	0.2516	-0.2552	0.3942
-0.1507	0.443	-0.246	0.3984	1.1097	0.1358
-1.4473	0.073	-1.4725	0.0732	-0.5827	0.2832
0.5479	0.2964	0.2677	0.3942	0.9743	0.1678
-0.0034	0.4968	0.5586	0.2868	0.87	0.195
0.678	0.2492	0.7867	0.22	-0.3634	0.3548
0.311	0.3794	-1.6693	0.0522	0.4332	0.3348
0.2075	0.4202	0.1026	0.4602	1.0498	0.1494
0.8426	0.2046	0.1458	0.4384	1.6889	0.0398
-1.1719	0.1194	-0.2638	0.3986	0.5038	0.313
0.2285	0.4002	-0.7791	0.2218	1.373	0.0844
-0.1071	0.4612	-0.359	0.3584	0.8997	0.1904
-0.1579	0.4394	-0.282	0.3834	1.6179	0.0532
0.1914	0.4286	-0.4321	0.3418	0.4649	0.3188
-1.7622	0.0414	-1.7698	0.0358	-0.303	0.3872
0.1342	0.4462	-0.1722	0.4274	1.0444	0.1512
1.2813	0.1014	0.9567	0.1708	0.6684	0.2556
-0.6943	0.2444	-2.8198	0.0014	-0.8967	0.1816
-0.2396	0.4014	0.9862	0.1624	0.8508	0.199
0.2404	0.4156	0.0566	0.4728	0.7161	0.2368
0.7173	0.2404	0.1885	0.4276	1.0126	0.1568
0.0992	0.4618	1.1683	0.119	-0.1562	0.4562
-0.2853	0.3872	-0.5805	0.2846	0.4919	0.3068
0.4445	0.33	-0.0083	0.4976	0.2018	0.4106
1.0444	0.1488	0.5118	0.3048	1.9665	0.0276
-1.0389	0.15	-1.1749	0.1208	-0.3354	0.3704
1.0152	0.1574	0.6601	0.2592	-1.0249	0.1488
0.0197	0.495	-1.9613	0.025	0.5976	0.2846
0.9027	0.1848	-0.2495	0.4018	1.0582	0.1456
-1.5333	0.0592	-1.2363	0.1144	-0.6358	0.265
0.86	0.1916	0.6666	0.2604	0.946	0.1786
0.2428	0.3964	0.6857	0.2482	-1.0276	0.1546
0.1348	0.4402	-0.793	0.2162	1.229	0.1076
-1.0256	0.1488	-1.0864	0.1322	0.0102	0.5022
0.001	0.5018	-0.7267	0.231	-0.3231	0.3654
-1.899	0.0288	-1.0723	0.1414	-0.3223	0.368
0.9078	0.1824	0.9515	0.1738	-1.163	0.1234
-0.2481	0.4	-0.5785	0.2896	1.2342	0.1102
-1.1783	0.1186	-0.2272	0.4118	-0.9568	0.1682
1.4316	0.0774	0.5279	0.2994	0.6421	0.26
-1.622	0.0508	-1.8888	0.0262	-0.1707	0.4278
1.0298	0.1528	-0.6106	0.2718	0.6605	0.2582
-0.7167	0.233	-0.5681	0.2808	0.7012	0.2428
-0.6376	0.2666	-0.4457	0.327	-0.1376	0.4446
0.0875	0.464	0.3914	0.3518	-1.2381	0.1094
-0.2785	0.391	-0.5543	0.297	-0.7456	0.23
0.1881	0.4244	-0.2889	0.3864	1.7474	0.0398
1.2462	0.1094	-0.285	0.3864	-0.0038	0.496
0.3318	0.373	0.7363	0.2334	-0.983	0.1678
0.5068	0.3044	1.1794	0.121	2.8481	0.0032
2.3205	0.008	1.8891	0.0298	2.2371	0.0122
0.3403	0.3686	0.7674	0.2226	0.4704	0.319
0	0.4986	0.0591	0.4782	-0.1462	0.4426
-1.556	0.0616	-2.2088	0.0158	0.6756	0.2524
0.5518	0.2912	-0.0292	0.4834	0.6791	0.2466
1.5932	0.061	-0.0853	0.4618	1.5412	0.0608
-0.5125	0.303	0.6271	0.2636	0.6167	0.27
-0.7097	0.2388	1.0557	0.1434	2.2593	0.0134
-1.9427	0.0236	-2.2264	0.0132	-0.8333	0.205
-1.8968	0.0292	-1.4026	0.0734	-1.1212	0.1354
0.371	0.3586	0.618	0.2724	-0.8089	0.2084
-0.5666	0.2864	-0.2831	0.3856	0.8588	0.1978
1.186	0.1156	0.9069	0.1838	1.2396	0.1084
-0.4964	0.3136	-0.3213	0.379	1.4222	0.0794
-0.2188	0.4156	-0.5462	0.2892	-0.5944	0.2786
-0.0836	0.468	0.7727	0.213	-0.3716	0.3648
-0.2119	0.4118	0.4179	0.335	-0.3017	0.3808
1.0932	0.1348	-0.582	0.2794	0.6549	0.2552
-0.6078	0.273	-0.1075	0.4584	1.0295	0.1524
1.7282	0.0378	0.9897	0.1654	1.2442	0.1106
0.1071	0.4538	-1.1243	0.1334	1.2877	0.0992
-0.6462	0.2654	0.2498	0.405	1.9827	0.0134
1.3636	0.0824	0.5721	0.2856	-0.7688	0.2186
-0.1533	0.4416	-1.1405	0.1242	0.3346	0.3732
1.2899	0.0992	1.4591	0.0732	-0.3802	0.3596
-0.5297	0.301	1.2144	0.111	-0.3221	0.3806
1.1257	0.1252	0.2226	0.414	1.1761	0.1196
-1.1166	0.1364	-0.3484	0.3678	-0.0567	0.4812
-1.9823	0.0214	-1.3869	0.0824	-1.1451	0.1242
-0.3795	0.3476	-1.307	0.0916	1.0093	0.1592
-0.3112	0.3806	0.7862	0.213	1.7247	0.0424
-0.3599	0.3594	1.0436	0.1516	0.8304	0.2074
-0.5668	0.286	-0.7122	0.242	1.2992	0.0966
1.4257	0.0772	0.1872	0.422	1.7012	0.0462
-0.9936	0.1604	-0.4318	0.3416	-0.9348	0.177
-0.7337	0.2328	-0.9772	0.1636	1.8538	0.0302
-1.0057	0.1574	-1.1317	0.1314	0.0903	0.4586
0.1302	0.4524	-0.8137	0.2152	1.399	0.0818
0.3725	0.3578	-0.0054	0.5042	1.6806	0.0444
-1.8317	0.0354	-0.5058	0.3122	1.0219	0.17
0.41	0.3384	0.2861	0.3942	1.9067	0.0302
0.7982	0.2162	-0.1589	0.4348	0.9033	0.185
0.6152	0.275	-0.4727	0.32	0.0732	0.4618
0.1767	0.4264	-0.1252	0.4582	-0.0641	0.4752
0.1165	0.46	0.1307	0.4504	1.5318	0.0642
0.879	0.1824	0.1139	0.453	0.8787	0.1952
-2.004	0.021	-1.4657	0.071	0.3825	0.3512
0.1257	0.4496	-0.4709	0.3158	-0.1342	0.4484
0.4736	0.3184	0.4688	0.3222	1.3485	0.0898
-1.0703	0.1446	-1.0977	0.1346	-0.9439	0.1754
-0.4569	0.3248	-1.4844	0.068	0.7999	0.2154
1.0264	0.1488	-1.0282	0.1494	0.2467	0.4056
0.4101	0.3462	-0.908	0.181	-0.0571	0.479
-0.2539	0.3986	-0.9573	0.1724	-0.5271	0.2932
0.0168	0.4984	-0.7936	0.2098	0.5556	0.2884
-0.5189	0.3002	-1.2683	0.102	0.714	0.2346
0.4723	0.3216	-0.7915	0.2124	1.9328	0.0242
-0.9663	0.171	-0.6492	0.2692	0.3816	0.3628
0.6715	0.251	-0.9809	0.1674	0.4645	0.33
-0.0401	0.4824	-0.2034	0.4184	-0.0235	0.4944
-2.6395	0.0028	-2.3764	0.0068	-0.5888	0.2814
0.4489	0.3312	0.198	0.4232	1.4253	0.0822
-0.7234	0.2302	-0.4589	0.3178	0.5103	0.3146
0.999	0.161	1.1092	0.1354	-1.4656	0.071
-0.9921	0.1604	-1.0257	0.1566	-0.6803	0.2466
-0.5846	0.2798	-0.5134	0.3028	-0.7613	0.2294
0.5847	0.2824	-0.189	0.415	1.3084	0.096
0.3884	0.353	-0.627	0.2664	0.3672	0.3506
-0.4865	0.3078	-1.8066	0.0368	0.9743	0.1626
-0.1393	0.448	-0.9432	0.1722	-0.8542	0.1992
-0.8101	0.2038	-2.1302	0.0168	-2.2188	0.0118
-1.415	0.0808	-2.4745	0.0058	0.026	0.4934
-0.2093	0.4176	-0.4809	0.3116	2.0931	0.0156
-0.0969	0.4572	-0.2172	0.4102	0.8312	0.2034
-1.4371	0.079	-0.4733	0.3146	0.153	0.4512
-0.107	0.4608	-0.7084	0.2402	1.4666	0.0742
0.0151	0.4882	0.5285	0.3054	0.6783	0.2606
-1.0789	0.1458	-0.383	0.3546	2.5355	0.0014
0.7229	0.2362	0.5266	0.2992	2.2182	0.014
-1.0506	0.1452	-1.6677	0.0484	-1.1723	0.1238
-0.0598	0.477	0.1549	0.4428	0.3926	0.3444
0.3208	0.3844	-0.5061	0.3122	1.0919	0.132
1.2654	0.1058	-0.0041	0.5004	0.9243	0.181
-0.879	0.1916	-1.1938	0.1164	0.2825	0.3904
-0.0199	0.4918	-0.61	0.2656	1.5549	0.0618
-0.5872	0.276	-0.5749	0.2794	-0.6109	0.277
0.6185	0.2724	0.0007	0.5026	-0.7218	0.2406
0.1526	0.4452	-0.6792	0.2518	0.3205	0.3666
-0.0171	0.5086	-0.6384	0.2602	0.1784	0.4266
1.0414	0.1472	0.738	0.2342	2.2536	0.0112
-1.7534	0.04	-1.4988	0.0662	-1.4917	0.0702
0.302	0.3844	-1.1225	0.1322	1.2999	0.0946
1.0639	0.1448	0.7162	0.2378	-0.6729	0.257
-0.2371	0.407	-1.1042	0.1324	0.8498	0.2004
0.4737	0.3186	0.9014	0.1846	1.379	0.0836
-1.9742	0.0238	-1.5341	0.0636	-1.0413	0.1538
-1.7821	0.0352	-2.0452	0.0198	-1.6157	0.0526
0.5848	0.2784	0.2285	0.4078	0.6839	0.2546
2.4288	0.0062	1.9824	0.0224	2.6155	0.0036
0.7332	0.2364	0.5021	0.3074	0.4432	0.3182
-0.3359	0.3696	-0.2118	0.4176	0.5629	0.293
-0.2568	0.4036	0.2492	0.3966	-1.1802	0.1178
2.079	0.0206	0.4679	0.3206	1.0734	0.1462
0.5059	0.3098	2.0364	0.0182	3.172	0.0012
0.0714	0.4622	-0.6073	0.2742	1.751	0.0382
0.5219	0.3056	-0.2996	0.3824	0.5984	0.276
1.3705	0.0844	0.8491	0.1976	-0.5663	0.2932
-0.7154	0.2388	-0.9807	0.1614	0.9458	0.171
0.8563	0.1942	-0.708	0.2376	1.0975	0.134
-0.0911	0.4698	-0.2978	0.3858	0.3831	0.3534
0.0548	0.4764	-0.0301	0.4826	0.263	0.4044
-0.0295	0.4886	-0.1171	0.4538	0.8646	0.1926
-0.8984	0.1798	-1.1598	0.1224	-0.6917	0.2412
-0.569	0.2914	-0.0113	0.4982	1.6582	0.0506
-0.706	0.2402	-0.919	0.178	-1.255	0.0974
2.1699	0.0146	1.9801	0.0232	1.0506	0.1462
0.3163	0.3844	0.7783	0.219	0.1809	0.4212
0.1557	0.4392	-0.9134	0.1776	0.1653	0.4332
0.9872	0.1688	0.4051	0.351	-1.8226	0.0278
0.4432	0.3278	0.2764	0.3922	0.3859	0.3476
-1.4908	0.0662	-0.6336	0.2698	-0.4452	0.323
-0.0421	0.5216	-0.4009	0.3422	1.2263	0.1064
1.5848	0.0544	0.547	0.2868	-1.2884	0.1002
2.3716	0.0078	-0.4572	0.316	1.8935	0.0298
-1.2081	0.1132	-1.037	0.1486	-0.501	0.3106
-2.5571	0.0044	-1.4612	0.071	-1.7932	0.0328
0.2185	0.4186	-0.8685	0.1964	1.8338	0.0302
1.7631	0.037	0.303	0.3862	2.1908	0.015
1.5288	0.065	0.2946	0.3902	-0.3347	0.3748
0.5229	0.3118	0.4002	0.3456	2.5289	0.0032
0.8722	0.1922	0.5986	0.2742	-1.1458	0.1268
0.7549	0.2274	0.4819	0.3114	-0.317	0.385
0.5262	0.3024	0.6513	0.258	1.0503	0.1482
-0.2139	0.4162	1.1217	0.1348	1.9385	0.0238
-0.4417	0.3298	-0.5684	0.2838	0.7213	0.233
0.6687	0.2562	0.4069	0.3442	0.5815	0.2838
-0.6838	0.2462	0.0902	0.4682	0.8551	0.198
-0.4459	0.3186	-0.7698	0.2228	0.8355	0.1998
0.2629	0.3992	-0.6955	0.2448	-0.0099	0.5022
1.4221	0.0778	0.5563	0.2932	1.7441	0.0416
-0.138	0.4486	-0.3095	0.3836	0.7185	0.2382
3.2016	0.001	0.9541	0.177	2.404	0.0078
-0.7219	0.2356	-0.3607	0.3634	0.7249	0.2402
0.6104	0.2698	1.5774	0.0542	2.3941	0.0102
-1.1171	0.1358	-1.6371	0.0538	-0.8808	0.1936
-0.2111	0.4136	-0.3102	0.3854	-0.2273	0.4146
-2.775	0.0028	-2.4932	0.0056	-1.1927	0.113
-1.3522	0.0858	-1.0291	0.1512	-0.1212	0.4502
0.0233	0.484	-0.2124	0.4158	0.759	0.2254
0.1694	0.4314	0.9713	0.1682	0.4282	0.335
1.7066	0.0414	0.9036	0.1874	1.7434	0.0432
0.8534	0.202	-0.1984	0.4192	0.788	0.2148
0.1818	0.4374	-0.3799	0.3578	0.514	0.3146
1.54	0.061	0.0484	0.4768	1.572	0.0614
-1.4589	0.0746	-1.9671	0.0242	0.4336	0.337
-1.4246	0.0812	-0.2138	0.42	-0.129	0.4436
0.7964	0.2138	0.8041	0.2096	1.9385	0.0284
0.4392	0.3382	0.0973	0.4636	0.4015	0.3408
1.1922	0.121	1.7998	0.038	0.7321	0.2294
-0.2188	0.4258	-0.692	0.2432	1.5239	0.0618
-1.1932	0.1154	-0.2944	0.396	0.5689	0.2864
-0.8798	0.1938	-0.5665	0.283	-1.2929	0.0988
-1.4314	0.08	-0.9571	0.17	-0.5796	0.2938
0.5075	0.3024	0.7265	0.2332	-0.8449	0.2026
-2.5828	0.0054	-1.5781	0.059	-0.206	0.412
-0.8315	0.2098	-1.0179	0.1594	-0.167	0.439
0.636	0.2686	0.1762	0.4334	1.2109	0.1086
-1.0726	0.14	-0.8528	0.1924	0.4319	0.3304
0.1904	0.4206	-0.1705	0.4324	0.6488	0.2608
-0.0824	0.4664	0.3218	0.3706	0.5787	0.2812
0.4561	0.3228	0.5033	0.3018	1.9704	0.0226
-0.6397	0.2672	-0.7196	0.23	0.902	0.1912
0.5036	0.303	0.3459	0.361	1.1762	0.1206
-0.1207	0.4488	-0.0801	0.4716	0.4896	0.3182
1.3712	0.0828	-0.683	0.243	2.1097	0.0182
0.9086	0.1782	-0.9116	0.1812	0.5957	0.2858
0.4332	0.34	0.7879	0.22	2.3569	0.01
1.046	0.1442	0.0519	0.4778	0.5384	0.2914
