# Supplementary material for: The functional brain favours segregated modular connectivity at old age unless affected by neurodegeneration
Source: Commun Biol. 2021 Aug 16;4:973. doi: 10.1038/s42003-021-02497-0 (PMC8367990; doi:10.1038/s42003-021-02497-0)
Supplement: Supplementary file 4 — Supplementary Data [file 42003_2021_2497_MOESM4_ESM.zip › Supplementary_Data/Figure_8_Data.xlsx]

## Sheet: Figure 8
Notes: Figure 8a: Nodal_MD_OA_NKI: nodal mean MD in OA group for NKI cohort; Nodal_MD_OA_NCL: nodal mean MD in OA group for NCL cohort; Figure 8b: MD_YA-MD_OA: the global mean MD difference between YA and OA groups in NKI cohort; MD_AD-MD_OA: the global mean MD difference between AD and OA groups in NCL cohort; MD_DB-MD_OA: the global mean MD difference between DB and OA groups in NCL cohort; MD_…
Nodal_MD_OA_NKI	Nodal_MD_OA_NCL	MD_YA-MD_OA	MD_AD-MD_OA	MD_DB-MD_OA	MD_PD-MD_OA	Modules_NCL	Module_MD_YA	Module_MD_AD	Module_MD_DB	Module_MD_PD
0.4568	0.4581	0.1397	0.0342	0.0226	0.1105	'Mod_1_Insulo-Cingular'	0.0088	0.0304	-0.0072	0.0483
0.6793	0.619	0.0028	0.049	0.0137	-0.1149	'Mod_2_Temporal'	0.0769	-0.0002	-0.0347	-0.0498
0.4471	0.404	-0.0199	0.0666	0.0803	-0.071	'Mod_3_Motor'	0.0617	0.0242	0.0222	0.0443
0.4649	0.585	0.0411	-0.0132	-0.0935	0.0723	'Mod_4_Cerebellum-Basal'	0.1323	-0.0313	-0.0287	0.018
0.5675	0.5493	0.0133	0.0124	0.0256	0.0591	'Mod_5_Inf-FrontoParietal'	0.038	-0.0077	-0.0069	-0.0058
0.8342	0.8224	0.0388	-0.1008	-0.043	-0.1276	'Mod_6_Frontal-Ventral'	0.0439	-0.0632	-0.0677	-0.091
0.4651	0.4899	0.1598	-0.0296	-0.019	0.1504	'Mod_7_Visual'	-0.0053	0.0443	0.0423	-0.0685
0.4995	0.4422	-0.0363	0.0017	0.0535	-0.1338	'Mod_8_Fronto-Occipital'	-0.027	0.0303	-0.0041	0.0155
0.5886	0.5721	0.0226	-0.1199	-0.081	-0.0399	'Mod_9_Sup-Fronto-Parietal'	0.0214	-0.0539	-0.0504	-0.0563
0.5893	0.4926	0.0184	-0.0239	-0.089	-0.105
0.6341	0.6611	-0.0073	-0.0751	-0.0759	0.0726
0.4927	0.5756	0.1018	0.0572	-0.0241	-0.0874
0.3247	0.4027	0.099	-0.0097	0.0617	0.0819
0.5396	0.6277	-0.0022	0.0431	0.0745	0.153
0.5899	0.6389	-0.0259	0.0268	-0.0183	-0.0881
0.4233	0.3852	-0.0089	0.0353	0.0546	-0.1261
0.5443	0.6427	0.0612	-0.0604	-0.0333	-0.103
0.4841	0.5554	0.0454	-0.0825	-0.0664	-0.0925
0.5206	0.6221	0.0031	-0.1097	-0.1048	-0.1695
0.8252	0.7283	0.0483	-0.1448	-0.1829	-0.1632
0.3531	0.336	0.0814	0.0611	0.0989	0.1894
0.5736	0.6724	0.1734	-0.1078	-0.0453	0.0195
0.5317	0.4109	0.0423	0.1219	0.1015	0.0341
0.3477	0.361	0.0333	0.0701	0.0833	0.0221
0.6805	0.6259	-0.0036	0.1105	0.1256	0.1063
0.4528	0.4706	0.0818	0.0365	0.0459	0.0674
0.4728	0.4571	-0.0103	-0.002	0.0345	-0.1094
0.5319	0.5306	0.042	-0.0261	0.0039	-0.0211
0.5926	0.6577	0.0327	0.0026	-0.091	-0.039
0.4834	0.5129	0.1755	0.0075	0.0616	0.0693
0.5548	0.5223	-0.0096	0.0687	0.0386	-0.0573
0.6797	0.6788	0.0661	0.0431	-0.0532	-0.081
0.6189	0.5833	-0.0792	-0.0258	-0.0162	0.0623
0.4186	0.5068	0.0879	-0.0225	0.0032	-0.0603
0.6887	0.599	0.0145	-0.0326	-0.0908	-0.0171
0.5288	0.5997	0.0196	0.0028	-0.041	0.0542
0.5419	0.5078	-0.0175	0.0798	0.0743	0.1101
0.5262	0.5346	0.029	-0.0286	-0.0131	-0.0369
0.6102	0.8259	0.0667	-0.1251	-0.0226	-0.0556
0.5866	0.5291	-0.0695	0.0675	0.0058	0.0605
0.6003	0.6387	0.0104	-0.1223	-0.0985	-0.0213
0.671	0.5563	-0.0164	-0.016	-0.0319	-0.1554
0.5925	0.8171	0.065	0.0413	-0.0168	0.0805
0.5786	0.6646	0.0412	-0.1313	-0.1335	-0.0727
0.7938	0.9344	0.1318	-0.0706	0.0063	0.0384
0.4659	0.4996	0.1452	0.0428	-0.026	0.1426
0.4528	0.4263	-0.0232	0.0779	0.0253	-0.021
0.6746	0.5946	-0.0137	0.0316	0.0045	0.0637
0.6925	0.6926	0.1213	-0.0331	-0.0919	-0.0449
0.3571	0.3583	0.0405	0.029	0.091	0.0798
0.4514	0.436	-0.0274	0.0145	0.0182	-0.1437
0.6375	0.6985	-0.0674	-0.0862	-0.1302	-0.1404
0.5454	0.5487	0.0666	0.004	-0.0486	-0.0204
0.578	0.6461	-0.0013	0.0295	-0.0716	-0.0891
0.7077	0.8465	0.1227	-0.1136	-0.0717	-0.1048
0.739	0.6929	0.1454	-0.1156	-0.0831	-0.0565
0.4859	0.5149	0.2101	-0.0461	0.024	0.0511
0.3267	0.333	0.0542	0.1029	0.085	0.056
0.6886	0.5442	0	-0.0209	-0.0244	-0.0563
0.4431	0.5476	0.0436	0.0027	-0.0719	-0.1025
0.3825	0.4129	0.0714	0.0602	0.0645	0.0404
0.7547	0.8185	0.1683	-0.1073	-0.1482	-0.0968
0.4981	0.6484	0.0646	0.0098	-0.065	-0.1361
0.6432	0.5695	-0.0337	-0.0882	-0.0676	-0.0089
0.5933	0.557	-0.0426	0.076	0.0271	0.1069
0.4868	0.4474	0.0526	0.0884	0.0504	0.0368
0.4389	0.3832	-0.0265	0.0699	0.0747	-0.1241
0.6708	0.6007	-0.1216	0.0517	-0.0498	-0.0168
0.6019	0.6775	0.2071	-0.0444	-0.1447	0.0854
0.4186	0.393	-0.0144	0.0599	0.0308	-0.14
0.617	0.6422	0.004	-0.0046	-0.0635	-0.0561
0.7012	0.5251	0.0044	-0.0467	0.0949	0.0481
0.8291	0.8707	0.0549	-0.1145	-0.0851	-0.2172
0.3995	0.322	0.1018	0.1207	0.0445	0.0623
0.4282	0.5272	0.1729	-0.0335	-0.0229	-0.0303
0.589	0.5235	-0.0227	-0.0533	-0.0342	-0.0832
0.5373	0.5487	0.088	0.097	-0.0282	-0.0566
0.4217	0.4098	0.1001	0.056	-0.0529	0.106
0.6009	0.5901	0.0741	-0.0064	-0.0457	-0.0682
0.7355	0.7959	0.109	-0.1294	-0.0617	-0.1208
0.4253	0.4506	0.1506	0.0714	0.0251	0.1048
0.319	0.3689	0.0487	0.0491	0.0297	0.0585
0.556	0.7537	0.0614	-0.0776	-0.0478	-0.0213
0.4919	0.4761	-0.0109	0.091	0.1041	0.1639
0.5616	0.6222	0.0116	0.0134	0.0553	0.0148
0.4645	0.4716	0.0171	0.0298	0.0713	0.0785
0.5025	0.5497	0.0114	-0.0628	-0.0493	-0.0454
0.6449	0.6557	0.0018	0.0464	0.0735	0.0032
0.5206	0.4779	-0.0679	0.0401	0.0633	-0.0473
0.4254	0.3588	0.0639	0.1373	0.0591	0.1417
0.6107	0.7596	0.0274	0.0207	-0.0172	0.1187
0.4529	0.4743	0.1694	0.0244	0.0518	0.097
0.5054	0.6187	0.0491	-0.1731	-0.1592	-0.1435
0.5095	0.4213	-0.0183	0.0765	0.0544	-0.2199
0.5144	0.5019	-0.0113	-0.0616	-0.0175	-0.0598
0.5502	0.5556	0.0143	-0.0642	-0.0872	-0.1473
0.5456	0.5084	0.0477	0.0475	-0.0131	0.1351
0.5953	0.5457	-0.0611	0.0535	0.0011	0.0763
0.5895	0.7357	0.059	-0.0104	-0.0291	-0.0018
0.5926	0.6393	0.0047	-0.0605	-0.0428	-0.1431
0.5544	0.5617	0.0465	-0.0234	-0.0541	-0.0062
0.5001	0.5354	0.0558	0.0059	-0.0376	-0.0465
0.3276	0.3812	0.0308	0.0432	-0.0339	-0.041
0.4882	0.4578	0.0832	0.0032	0.0318	0.0876
0.4718	0.4875	0.1418	0.0089	-0.0186	0.0516
0.4762	0.4844	0.0215	0.0651	-0.0179	0.0087
0.6333	0.8708	0.0711	-0.0341	-0.0394	0.0194
0.4065	0.5343	0.1049	-0.0735	-0.0531	-0.0914
0.6067	0.6833	-0.024	-0.0258	-0.0686	-0.127
0.4301	0.3581	-0.0079	0.1073	0.0918	-0.0229
0.4851	0.4913	0.0606	-0.0171	-0.0465	-0.0301
0.5351	0.5206	-0.0186	-0.0086	0.0236	-0.009
0.8222	0.7265	0.0433	-0.1423	-0.1161	-0.1551
0.4895	0.5703	0.0754	0.0387	0.0429	-0.0328
0.6733	0.5335	-0.0484	0.0449	0.0512	-0.0965
0.4807	0.5499	0.0642	-0.0051	-0.0131	0.0301
0.5596	0.4848	0.0375	-0.0236	-0.0341	0.0397
0.7283	0.7816	0.1012	-0.113	-0.0994	-0.1265
0.6428	0.5982	-0.1207	0.0811	-0.0211	0.066
0.7199	0.7391	0.1438	-0.1247	-0.0029	-0.0953
0.7076	0.821	0.0815	-0.1957	-0.1401	-0.1187
0.6189	0.6049	-0.0583	-0.0319	-0.0123	0.1579
0.6627	0.8262	0.1008	-0.1567	-0.0777	-0.0508
0.5068	0.5843	0.0281	-0.0715	-0.1103	-0.0355
0.7271	0.7486	0.0802	0.0125	-0.1134	-0.0346
0.7103	0.5244	0.0097	0.0588	0.1091	-0.0887
0.5623	0.5598	-0.0397	0.0799	-0.0597	0.0433
0.5081	0.462	-0.0077	0.0581	0.0592	0.1438
0.5233	0.4345	-0.0036	0.0176	0.07	0.0531
0.4687	0.4524	0.0609	0.0753	0.0615	-0.0074
0.5147	0.584	0.085	-0.0976	-0.113	0.0793
0.5252	0.5317	0.1903	-0.008	0.0518	0.0675
0.7389	0.9186	0.1716	-0.0511	-0.0077	-0.0672
0.8448	0.674	-0.0331	-0.1006	-0.0434	-0.1066
0.3733	0.4566	0.0646	-0.0586	0.0088	0.181
0.4934	0.491	0.0229	-0.0391	-0.0546	-0.0511
0.546	0.6629	0.0082	0.0499	-0.0714	0.0139
0.4749	0.4234	-0.0461	0.0587	0.0852	-0.0892
0.5056	0.6189	0.0307	-0.0931	-0.0852	-0.1621
0.7847	0.684	0.0078	-0.0467	-0.0483	-0.0149
0.5076	0.5172	0.0694	0.0311	0.0014	-0.0331
0.5736	0.4985	-0.0181	0.1104	0.0546	0.1096
0.4112	0.4857	0.1348	0.0529	-0.025	0.025
0.5992	0.4842	-0.0654	0.0902	0.0544	0.125
0.5949	0.4926	-0.041	-0.0796	-0.0833	-0.05
0.6532	0.6	0.0094	-0.1097	-0.0773	-0.2087
0.3854	0.3647	0.0049	0.0383	0.0756	0.007
0.5083	0.5347	0.0749	-0.045	-0.0488	0.0236
0.5645	0.6092	0.0415	0.0161	0.0111	0.0345
0.4486	0.6509	0.0814	-0.1059	-0.2263	-0.0918
0.5703	0.5955	0.1042	0.036	0.0818	0.0175
0.7956	0.844	0.04	-0.1397	-0.0804	0.0373
0.5799	0.6078	-0.0314	-0.0744	-0.0678	-0.0574
0.4256	0.4274	-0.0299	-0.0028	0.0036	-0.1744
0.5073	0.5029	0.044	0.065	0.0433	0.0372
0.4935	0.6361	0.0753	-0.0576	-0.0433	-0.0424
0.336	0.4131	0.036	-0.0575	-0.0173	-0.0417
0.5874	0.5643	0.0094	0.0178	0.0658	-0.0063
0.5957	0.5217	0.0013	-0.0316	0.0589	0.1352
0.6083	0.6608	-0.0235	-0.0453	-0.116	-0.0628
0.6112	0.5294	-0.0429	0.0862	0.0167	0.0801
0.4816	0.4872	0.0492	-0.0499	-0.0113	-0.0316
0.5767	0.6197	-0.0324	-0.0514	-0.0603	0.078
0.4917	0.4371	0.0631	0.12	0.0693	0.0919
0.8259	0.7775	0.0007	-0.0418	-0.0296	-0.1389
0.6317	0.615	0.0369	-0.0566	0.0226	-0.0774
0.4042	0.4229	-0.0136	-0.0278	-0.0008	0.0094
0.4224	0.4049	-0.0088	0.0481	0.0529	-0.1458
0.4441	0.4714	0.0874	0.0377	0.0062	0.0449
0.5754	0.5152	-0.0055	-0.121	-0.1105	-0.1265
0.5186	0.5194	0.0686	0.0552	-0.005	-0.0957
0.514	0.4983	0.0602	0.0206	0.0592	-0.0172
0.8339	0.8396	0.035	-0.1221	-0.0322	-0.1801
0.3825	0.4472	0.1066	0.0049	0.0678	0.0264
0.5135	0.553	-0.0139	-0.0756	-0.1097	-0.1109
0.5751	0.5432	-0.0607	0.1176	0.0113	0.1453
0.8022	0.7789	0.0879	-0.1168	-0.1006	-0.0377
0.7035	0.5996	0.0011	-0.0681	-0.0135	-0.1471
0.4919	0.4633	0.0429	0.0058	0.065	0.1173
0.6846	0.624	0.0228	-0.0868	-0.1146	-0.0505
0.3716	0.3783	0.0882	0.0553	-0.0213	-0.0379
0.6279	0.6489	-0.0739	-0.0023	-0.0291	0.0014
0.5933	0.5853	-0.0587	0.0054	-0.0687	0.0118
0.4836	0.4064	-0.0425	0.0612	0.0354	-0.1204
0.5458	0.5946	0.0287	-0.1341	-0.0741	-0.1795
0.4269	0.5509	0.132	-0.0364	-0.0365	-0.0317
0.5017	0.5009	-0.019	-0.0335	-0.0628	-0.0461
0.5479	0.6534	-0.0074	0.0661	-0.1006	-0.1021
0.5026	0.5706	0.0432	-0.024	-0.0124	-0.0027
0.4739	0.3977	-0.0431	0.0674	0.0578	-0.119
0.4863	0.4342	0.1011	0.0468	0.048	0.1736
0.5908	0.6139	0.0138	-0.0852	-0.1066	-0.0919
0.5517	0.6687	0.1248	-0.0434	-0.0711	-0.2372
0.7187	0.9244	0.1749	-0.1153	-0.0852	-0.1467
0.5235	0.5648	0.0661	0.0137	-0.0076	-0.1002
0.6197	0.6064	-0.0306	0.0215	-0.0156	0.0406
0.5134	0.5436	0.0429	-0.0605	-0.0819	-0.1303
0.3246	0.3621	0.0486	0.0715	0.0262	0.015
0.494	0.5267	0.0135	-0.0081	-0.0661	0.0479
0.6191	0.8124	-0.0143	-0.0974	-0.045	-0.061
0.6231	0.5773	-0.0601	0.0921	-0.0217	0.0217
0.3444	0.3541	0.0418	0.0311	0.0686	-0.0022
0.8002	0.7903	0.1446	-0.0043	-0.0359	-0.1006
0.6262	0.7792	0.0912	-0.1037	-0.1064	-0.0671
0.7262	0.7433	0.1415	-0.1729	-0.0934	-0.2093
0.6848	0.4868	-0.0353	-0.0351	0.0181	-0.0446
0.4863	0.5456	0.0571	-0.0412	-0.0577	0.0576
0.5477	0.6257	0.2358	-0.0534	-0.0936	0.1036
0.5111	0.6481	0.0653	-0.019	-0.0744	-0.0748
0.45	0.392	0.0932	0.0813	0.0065	0.0788
0.4374	0.436	0.1078	0.0768	0.0383	-0.0126
0.6184	0.6986	-0.0175	-0.0118	-0.0267	0.0724
0.7155	0.6296	0.08	-0.0877	-0.0784	-0.0695
0.5064	0.4664	0.0241	-0.0329	0.0185	0.0002
0.582	0.5244	-0.0604	0.0652	-0.029	0.0787
0.4387	0.3853	-0.0264	0.0845	0.0749	-0.0665
0.5743	0.5415	0.0214	-0.0303	0.0099	0.0596
0.7044	0.4335	-0.0056	0.1271	0.103	0.0754
0.4828	0.543	0.1631	-0.0692	-0.0524	0.0123
0.4848	0.4871	0.0479	-0.017	-0.0483	0.0048
0.5145	0.5084	0.0942	0.129	0.0523	0.0281
0.5755	0.5314	0.0204	0.1432	0.0585	0.0618
0.4935	0.5011	0.0448	0.0228	0.0237	0.0664
0.8576	0.802	0.0806	-0.0784	-0.0319	-0.0764
0.498	0.5097	0.1008	-0.0072	-0.0066	0.0347
0.5054	0.4784	-0.0187	-0.0816	-0.0825	-0.07
0.5773	0.6055	0.0075	0.0423	0.0258	0.0306
0.3867	0.4602	0.0744	0.0021	0.0527	0.0271
0.587	0.488	-0.0818	0.0547	0.0685	-0.0839
0.49	0.4951	0.0544	0.0264	-0.0996	-0.051
0.4777	0.4698	0.1196	0.0195	0.0121	0.0583
0.6382	0.7305	0.0826	0.0616	0.0236	0.1099
0.5271	0.5223	0.0361	-0.0732	-0.0096	0.0031
0.5064	0.5544	0.0272	0.0242	-0.0487	0.1117
0.4827	0.5252	0.0167	-0.0046	-0.0202	0.0258
0.5483	0.5019	0.1599	-0.0063	-0.0144	0.1155
0.5881	0.6154	-0.0413	0.0192	-0.0197	-0.0278
0.4869	0.5655	0.0077	-0.1184	-0.1268	-0.0346
0.4153	0.4171	0.0187	0.009	-0.004	0.0362
0.6098	0.5403	-0.0192	0.096	0.0768	0.0008
0.696	0.7507	0.059	-0.0417	-0.1901	-0.1616
0.5316	0.4716	0.0691	-0.0133	0.0742	0.0373
0.6832	0.6253	-0.0501	0.0238	0.0155	-0.0046
0.4337	0.4412	0.1495	0.0554	0.016	0.0605
0.7541	0.5111	-0.006	0.0141	0.0946	-0.0205
0.6376	0.6554	-0.0353	-0.0154	-0.0276	-0.0356
0.3432	0.3728	0.0147	0.0298	0.0069	-0.0232
0.4147	0.4452	0.1596	0.075	0.0416	0.1632
0.5231	0.6307	0.0647	-0.0646	-0.0752	-0.1132
0.4419	0.391	0.0143	0.0669	0.0493	-0.1103
0.593	0.6752	-0.0044	0.0099	-0.1089	-0.0056
0.4975	0.4844	0.0489	0.0674	-0.0097	0.0467
0.5256	0.4805	-0.0201	-0.082	-0.0683	-0.0689
0.6026	0.5346	-0.0402	0.0603	0.0538	0.029
0.4628	0.4	-0.0365	0.0198	0.0492	-0.1123
0.4843	0.5096	0.2181	0.0121	-0.0503	0.0761
0.4706	0.5489	0.0383	-0.0644	-0.0666	-0.0451
0.6218	0.7348	0.114	0.0043	-0.0433	-0.0712
0.7549	0.7995	0.0932	-0.1254	-0.0527	-0.091
0.4585	0.4288	-0.0497	0.0627	0.0674	-0.1044
0.6097	0.838	0.04	-0.0089	-0.0241	0.0453
0.5161	0.5118	0.0027	-0.0663	-0.0067	-0.0816
0.3198	0.3546	0.04	0.0879	0.0368	0.0019
0.6302	0.7829	0.1557	-0.112	-0.1304	-0.0893
0.6065	0.5726	-0.0363	0.0733	-0.0319	0.0022
0.5672	0.5706	0.023	-0.0431	-0.0248	-0.0249
0.7499	0.7825	0.0604	-0.0365	-0.0195	-0.0393
0.5247	0.5039	0.0205	0.0137	0.0333	-0.1086
0.6386	0.8471	0.0655	-0.0113	-0.0207	-0.1289
0.454	0.4673	0.1762	0.0157	-0.0132	0.1337
0.62	0.6106	0.0756	0.0958	-0.0114	-0.0608
0.427	0.423	-0.0213	0.023	0.0585	-0.109
0.3415	0.3628	0.0466	0.0306	0.0786	0.2109
0.4782	0.4296	-0.0031	0.1889	0.1482	0.182
0.4479	0.4443	0.0905	0.0287	0.0588	0.0404
0.5917	0.612	0.0393	0.0056	0.0137	-0.0708
0.6144	0.816	0.0957	-0.1034	-0.1593	-0.0318
0.5032	0.4879	0.0005	0.0483	0.0036	0.0173
0.6571	0.5719	-0.0993	0.1056	0.0068	0.0686
0.6151	0.5612	0.1286	-0.0342	0.0569	-0.0002
0.3497	0.4276	0.0628	-0.039	0.0843	0.1868
0.7095	0.8379	0.1645	-0.1196	-0.1257	-0.1264
0.5634	0.5402	-0.0314	-0.1199	-0.0908	-0.1212
0.4782	0.4465	-0.0323	0.0274	0.0481	-0.0997
0.4941	0.526	0.123	-0.0364	-0.0148	0.006
0.3613	0.4028	0.098	0.0886	0.0708	0.0803
0.4984	0.5047	0.16	-0.0285	-0.0183	0.1085
0.6056	0.768	0.0795	-0.0107	-0.0271	-0.1149
0.5337	0.4599	-0.045	-0.0042	0.066	-0.0875
0.513	0.4862	-0.0181	-0.0089	0.0366	-0.0572
0.3894	0.3962	0.056	0.0757	-0.0297	-0.0138
0.6222	0.5474	-0.0427	-0.0379	0.0009	0.0444
0.5685	0.4715	0.021	0.1139	0.0698	0.0778
0.6545	0.7153	0.076	0.0156	-0.0768	0.0575
0.8695	0.8347	0.0339	-0.0399	0.0301	0.0729
0.418	0.4073	-0.0081	0.0907	0.0443	-0.0766
0.5256	0.6253	0.0279	-0.0043	-0.0708	-0.0643
0.4517	0.4034	0.026	0.0822	0.1003	-0.0619
0.4522	0.4693	0.0497	-0.0301	0.0946	-0.0544
0.4379	0.4624	0.0201	0.0892	0.0267	0.0717
0.3196	0.5076	0.1144	-0.0707	-0.0219	-0.0433
0.5783	0.5476	-0.0003	-0.1319	-0.0875	-0.1154
0.6092	0.6903	-0.0181	-0.019	-0.0765	0.0569
0.5185	0.5292	0.1174	-0.0154	0.0627	0.1216
0.3317	0.45	0.0893	-0.0211	0.0848	0.0236
0.4684	0.5193	0.2431	-0.0367	-0.0462	0.0938
0.5738	0.5114	-0.0429	0.0884	0.0222	0.0803
0.7176	0.8566	0.1599	-0.0581	-0.0147	-0.1077
0.4676	0.5298	0.1754	-0.0477	-0.0611	0.1231
0.5234	0.5561	0.0359	-0.0604	-0.0747	-0.0053
0.4498	0.461	0.104	0.0124	-0.0472	0.0601
0.631	0.5798	-0.0284	0.0305	0.0101	0.1063
0.775	0.9282	0.0776	-0.1174	-0.0087	-0.0272
0.3722	0.3392	0.036	0.0249	0.0199	0.1097
0.4169	0.4789	0.1565	0.0633	-0.0076	0.0735
0.3101	0.3761	0.0536	0.0373	-0.0182	-0.0427
0.5841	0.57	0.0032	0.0173	-0.0009	-0.034
0.4478	0.4745	0.0557	0.0128	0.015	0.1047
0.6019	0.6092	-0.0037	0.0659	0.0216	0.0119
0.5634	0.6299	0.0217	-0.1392	-0.1016	0.0011
0.6684	0.6135	0.0176	0.0166	-0.0281	-0.0244
0.5475	0.5685	0.0691	0.041	0.0464	0.0386
0.6403	0.5404	-0.0266	-0.0684	-0.0689	-0.1203
0.6557	0.6941	0.0279	-0.0309	-0.1052	0.0028
0.4936	0.5624	0.0652	0.083	-0.0583	-0.0613
0.6204	0.6379	0.0229	0.0334	-0.0518	-0.0898
0.5486	0.5982	0.0493	-0.0121	-0.059	-0.1153
0.4221	0.4936	0.1556	0.006	-0.0492	0.0131
0.3528	0.4131	0.112	-0.0294	-0.0711	0.003
0.5919	0.5821	-0.0181	0.0419	-0.0475	0.1712
0.6802	0.8648	0.2024	-0.0562	-0.0263	-0.0353
0.5517	0.676	-0.0147	0.0573	-0.0646	0.0044
0.7248	0.6437	0.0007	0.0003	-0.0014	-0.0852
0.7004	0.8017	0.0797	-0.1704	-0.1284	-0.1021
0.4699	0.4627	0.037	0.0345	0.0213	0.1032
0.6983	0.6692	0.1284	-0.0518	-0.0248	-0.0021
0.4333	0.3969	-0.0183	0.0669	0.0767	-0.1378
0.8223	0.6579	0.0488	-0.0737	-0.0723	-0.0758
0.5906	0.5207	0.0352	-0.0364	-0.0309	-0.0912
0.6124	0.6136	0.0686	0.0492	-0.0033	0.0616
0.5107	0.4973	0.0064	0.0294	-0.0364	-0.0241
0.5071	0.67	0.0616	-0.0312	-0.1203	-0.0035
0.4833	0.4906	0.0473	-0.0024	-0.0529	-0.0755
0.4955	0.5775	0.0517	-0.0478	-0.1433	-0.1633
0.4772	0.6041	0.0929	-0.0989	-0.1779	-0.009
0.5861	0.7269	0.0481	-0.0098	-0.0228	0.1074
0.4455	0.4947	0.1225	-0.0011	-0.0081	0.0384
0.6217	0.7675	0.0186	-0.0909	-0.0151	-0.0701
0.486	0.5686	0.2274	-0.0032	-0.0414	0.0927
0.4406	0.4594	0.1004	0.0045	0.0444	0.0157
0.6013	0.8242	0.0476	-0.0598	-0.0088	0.0939
0.6275	0.5541	0.0265	0.0555	0.0502	0.1616
0.8761	0.9401	0.0479	-0.0438	-0.0698	-0.1509
0.5976	0.5722	0.0396	0.0038	0.0206	0.0036
0.6197	0.6444	0.1805	0.0328	-0.0355	0.0788
0.6385	0.5966	-0.1018	0.0894	0.0109	0.0391
0.4651	0.5493	0.0393	-0.0572	-0.0724	-0.041
0.4388	0.5147	0.1631	0.0029	-0.036	0.1199
0.498	0.4798	0.0632	-0.0305	-0.0315	-0.059
0.4595	0.4248	-0.0281	0.0415	0.0077	-0.0929
0.4139	0.4163	-0.0034	0.0144	-0.0332	-0.0221
0.6493	0.6466	-0.0205	0.0066	-0.0394	-0.0445
0.6662	0.5684	0.0122	0.0824	0.0631	0.172
0.76	0.6692	0.152	-0.1274	-0.1068	-0.1598
0.5242	0.5934	0.165	0.0295	-0.081	0.075
0.4249	0.385	0.0077	0.0655	0.0513	-0.0823
0.4498	0.5125	0.0417	-0.0115	-0.0681	0.0629
0.3873	0.4112	0.0557	0.0328	0.0714	0.0989
0.5113	0.6147	0.0243	-0.1294	-0.1035	-0.1212
0.5125	0.5934	0.028	-0.1113	-0.1388	-0.168
0.5776	0.6219	-0.0226	0.0479	0.0276	0.0108
0.405	0.3453	0.0489	0.1666	0.1304	0.1615
0.5307	0.5282	-0.0395	0.0628	0.0472	0.0222
0.6139	0.763	0.0275	-0.0182	-0.0011	-0.0297
0.6087	0.4915	-0.0506	-0.0129	0.0223	-0.1025
0.572	0.5304	-0.0797	0.1558	0.0393	0.0827
0.3579	0.347	0.0237	0.0274	0.1427	0.2358
0.4533	0.5076	0.1916	0.011	-0.0361	0.1312
0.6119	0.6208	-0.0552	0.0389	-0.0092	0.0113
0.4454	0.3783	-0.0035	0.0774	0.0554	-0.0643
0.7223	0.7029	0.1079	-0.0449	-0.0559	0.0258
0.5564	0.5576	-0.0334	0.0584	-0.0306	0.0321
0.372	0.4219	0.1156	-0.0036	-0.0126	-0.0266
0.4539	0.4755	0.0862	0.0083	0.0072	-0.0303
0.5859	0.5677	-0.0378	0.0017	0.002	0.0131
0.749	0.8335	0.1361	-0.055	-0.073	-0.0828
0.5332	0.5368	0.0109	-0.0312	0.0057	0.0913
0.5578	0.519	-0.0087	-0.0416	-0.0509	-0.1165
0.5579	0.4589	0.0738	0.1644	0.1578	0.075
0.3359	0.3805	0.0512	0.0227	0.059	-0.0497
0.7459	0.706	0.1223	0.0187	-0.0519	-0.04
0.4565	0.4004	-0.0385	0.0618	0.0319	-0.1652
0.3409	0.3634	0.0603	0.026	0.0237	-0.0138
0.6205	0.8484	0.067	-0.087	-0.0253	-0.0939
0.4606	0.5061	0.2255	0.0034	-0.0234	0.084
0.4366	0.3859	-0.0224	0.1044	0.04	-0.1264
0.551	0.5239	-0.0479	0.1799	-0.0207	0.1158
0.7069	0.6306	0.0814	-0.0893	-0.0712	-0.0593
0.5168	0.6099	0.0348	-0.171	-0.0998	-0.2153
0.6153	0.6782	0.0087	0.0193	-0.0427	0.0955
0.5735	0.4971	-0.0542	0.1093	0.0272	0.1094
0.4283	0.3877	-0.0166	0.0981	0.0243	-0.0572
0.6107	0.6397	-0.0551	0.0424	0.0437	0.1369
0.4244	0.3917	-0.0312	0.0549	0.0407	-0.111
0.4886	0.5164	0.0895	0.0544	0.0416	-0.0949
0.3422	0.3937	0.0345	0.0378	0.051	0.0602
0.4819	0.4415	0.0612	-0.0075	0.081	0.1247
0.7495	0.6745	0.0204	-0.025	-0.0293	0.0316
0.7518	0.5826	0.1141	0.0529	0.0382	0.0174
0.3909	0.4631	0.0748	-0.0412	0.0107	0.0356
0.5308	0.5231	0.007	-0.0267	-0.046	0.0301
0.391	0.4408	0.0586	0.0225	-0.0399	-0.0208
0.6498	0.6349	-0.0332	0.1058	0.0553	0.0995
0.4937	0.4998	0.0415	-0.0034	-0.0128	0.0354
0.5453	0.4634	-0.0546	0.2369	0.0686	0.1937
0.6156	0.658	-0.0161	-0.0464	-0.0162	-0.0136
0.4676	0.4198	0.0974	0.0411	0.1152	0.1786
0.6689	0.6178	0.0942	-0.0765	-0.111	-0.1031
0.4979	0.6034	0.0753	-0.0106	-0.0125	-0.125
0.4722	0.6072	0.0429	-0.1926	-0.1665	-0.1407
0.4608	0.5846	0.1004	-0.0921	-0.0716	-0.0261
0.6444	0.6156	-0.0667	0.0064	-0.0047	0.0131
0.4754	0.4893	0.0234	0.0127	0.0775	0.0029
0.4577	0.371	0.1136	0.1276	0.0694	0.1287
0.6286	0.5969	-0.0248	0.0587	-0.0058	0.039
0.47	0.4644	0.0551	0.0195	-0.0217	0.043
0.3184	0.346	0.0645	0.0974	0.0097	0.0592
0.7843	0.8686	0.1008	-0.1006	-0.1283	-0.0578
0.8464	0.8188	0.0496	-0.0867	0.0022	-0.097
0.5538	0.5576	-0.0144	0.0578	0.0674	0.1203
0.4744	0.4458	0.0945	0.0341	0.0122	0.0076
0.5862	0.5046	0.0002	0.0951	0.1572	0.0068
0.6413	0.9141	0.1258	-0.0017	-0.0175	0.0032
0.5501	0.5551	0.057	-0.082	-0.0173	0.0102
0.5921	0.4975	-0.0208	-0.0538	-0.0306	-0.123
0.5121	0.5701	0.0195	-0.0901	-0.0594	-0.1114
0.6291	0.5558	0.039	0.0428	0.0611	-0.0639
0.7399	0.7926	0.056	-0.1739	-0.0767	-0.0795
0.4768	0.565	0.0415	-0.0554	-0.0724	-0.0395
0.4706	0.4676	0.0616	0.045	0.0196	0.0256
0.3459	0.5112	0.0718	-0.0714	-0.0578	0.0106
0.4955	0.5065	0.0029	0.0205	-0.0056	0.0423
0.7463	0.6436	-0.1075	-0.001	0.0332	-0.0087
0.5379	0.5121	-0.0453	0.0349	0.047	0.152
0.8461	0.7456	0.0571	-0.0389	-0.0426	0.059
0.5438	0.5359	0.0158	0.0411	0.036	0.0668
0.5515	0.5304	-0.0019	-0.0035	0.0035	-0.0055
0.5602	0.5385	-0.0534	0.1058	-0.0344	0.1389
0.5839	0.6654	-0.034	0.0689	-0.0541	-0.0174
0.3518	0.4022	0.0903	0.0314	0.0612	0.1826
0.3327	0.3564	0.0353	0.0615	0.0083	-0.0162
